# Supplementary material for: The landscape of sex-differential transcriptome and its consequent selection in human adults
Source: BMC Biol. 2017 Feb 7;15:7. doi: 10.1186/s12915-017-0352-z (PMC5297171; doi:10.1186/s12915-017-0352-z)
Supplement: Additional file 3: Table S1. — SDE scores for all protein-coding genes in 45 tissues common to men and women. Genes were analyzed by NOISeqBIO with scores of zero given for genes with insignificant differential expression. Other genes have SDE scores below zero for men-biased expression and above zero for women-biased expression. (CSV 2205 kb) [file 12915_2017_352_MOESM3_ESM.csv]

Gene	Adipose-Subcutaneous	Adipose-Visceral	Adrenal_Gland	Artery-Aorta	Artery-Coronary	Artery-Tibial	Bladder	Brain-Amygdala	Brain-Anterior_cingulate_cortex	Brain-Caudate	Brain-Cerebellar_Hemisphere	Brain-Cerebellum	Brain-Cortex	Brain-Frontal_Cortex	Brain-Hippocampus	Brain-Hypothalamus	Brain-Nucleus_accumbens	Brain-Putamen	Brain-Spinal_cord	Brain-Substantia_nigra	Breast-Mammary Tissue	Cells-EBV.transformed_lymphocytes	Cells-Transformed	Colon-Sigmoid	Colon-Transverse	Esophagus-Gastroesophageal_Junction	Esophagus-Mucosa	Esophagus-Muscularis	Heart-Atrial_Appendage	Heart-Left_Ventricle	Kidney-Cortex	Liver	Lung	Minor_Salivary_Gland	Muscle-Skeletal	Nerve-Tibial	Pancreas	Pituitary	Skin-Not_Sun_Exposed	Skin-Sun_Exposed	Small Intestine-Terminal Ileum	Spleen	Stomach	Thyroid	Whole_Blood
ZFY_ENSG00000067646.7	-0.758786083	-0.772505068	-0.583891144	-0.556228664	-0.641484733	-0.624277238	-0.759124796	-0.38353034	-0.343370037	-0.40228115	-0.841223082	-0.703191853	-0.325112965	-0.387554279	-0.382630092	-0.421593619	-0.386112783	-0.35055748	-0.443132004	-0.360157394	-0.721541682	-0.889182019	-0.896416294	-0.700437034	-0.64264212	-0.660351795	-0.62960165	-0.643736024	-0.427398833	-0.36535878	-0.42750457	-0.461034117	-0.592149638	-0.684905338	-0.513511954	-0.647729054	-0.416971587	-0.583761855	-0.543831591	-0.509368279	-0.658445659	-0.674181208	-0.572737402	-0.996435577	-0.440831188
RPS4Y1_ENSG00000129824.11	-0.804444843	-0.858123521	-0.896989371	-0.610926386	-0.697528124	-0.608555676	-0.75460555	-0.318099964	-0.311990008	-0.357836603	-0.445371475	-0.389425601	-0.305681271	-0.326372008	-0.293174722	-0.369155756	-0.427839731	-0.335949581	-0.335697438	-0.35559917	-0.866275532	-0.781053733	-0.998317854	-0.757245501	-0.66720627	-0.682658042	-0.63446936	-0.637098261	-0.481347547	-0.40416386	-0.693721638	-0.435459959	-0.682986744	-0.613235339	-0.498089515	-0.719261407	-0.750486355	-0.530584021	-0.826490834	-0.782464191	-0.63704733	-0.919265664	-0.752213196	-0.776932602	-0.485963379
UTY_ENSG00000183878.11	-0.66394499	-0.614573628	-0.656649918	-0.488890993	-0.547159363	-0.4982998	-0.807027788	-0.282409365	-0.263597588	-0.334578895	-0.548309371	-0.625697671	-0.361937859	-0.28016819	-0.309658357	-0.32581837	-0.331694562	-0.2747276	-0.414424488	-0.307605405	-0.689551931	-0.997802354	-0.418481872	-0.546158727	-0.547246684	-0.522560793	-0.600454582	-0.493142301	-0.398948899	-0.280953535	-0.462498342	-0.327699504	-0.713552539	-0.653389851	-0.510813596	-0.749330162	-0.418657326	-0.757515493	-0.788314776	-0.782825517	-0.643191323	-0.672271267	-0.547428171	-0.77974787	-0.229956937
DDX3Y_ENSG00000067048.12	-0.563420542	-0.6965165	-0.617763477	-0.557895141	-0.553106728	-0.609037526	-0.554505235	-0.216227246	-0.241192694	-0.253641267	-0.729359259	-0.684344362	-0.298076414	-0.276751478	-0.23397392	-0.309075289	-0.242413287	-0.198756296	-0.282328931	-0.253946492	-0.584136246	-0.999114419	-0.34892747	-0.643080537	-0.503128593	-0.620028925	-0.322942964	-0.589093101	-0.364709133	-0.246042472	-0.394809993	-0.292251028	-0.666242517	-0.432040591	-0.267899041	-0.507540458	-0.261008621	-0.662223266	-0.501143526	-0.452630803	-0.584066929	-0.70277274	-0.499019409	-0.654225385	-0.29080585
KDM5D_ENSG00000012817.11	-0.515620166	-0.537847523	-0.94947972	-0.54751191	-0.551527696	-0.530775525	-0.667947712	-0.203962086	-0.233394357	-0.246851463	-0.525553826	-0.538955491	-0.344562445	-0.269086186	-0.242458677	-0.295240605	-0.244390098	-0.210001855	-0.328248946	-0.287603949	-0.504400064	-0.404582903	-0.208121614	-0.678890459	-0.607912105	-0.711850664	-0.399578958	-0.649728101	-0.358876317	-0.290982746	-0.382253151	-0.27375037	-0.583464201	-0.475675055	-0.268300167	-0.60329209	-0.471862596	-0.618484367	-0.442157077	-0.430729274	-0.919819718	-0.998983665	-0.566556216	-0.70215513	-0.248463027
EIF1AY_ENSG00000198692.5	-0.301288264	-0.322603027	-0.423585302	-0.307345179	-0.381080556	-0.395329026	-0.313213883	-0.222058583	-0.204859776	-0.205355664	-0.181645346	-0.161555002	-0.173012013	-0.197670915	-0.214303724	-0.34976692	-0.222803461	-0.197188394	-0.315626979	-0.278178398	-0.312871468	-0.779696398	-0.223932452	-0.373665308	-0.329190091	-0.37565484	-0.240686803	-0.366137647	-0.879586827	-0.99900583	-0.327026263	-0.231129962	-0.303866926	-0.250471474	-0.587555656	-0.297999647	-0.176504099	-0.504192084	-0.234217618	-0.21870338	-0.368951718	-0.616851622	-0.292771406	-0.284804019	-0.190527624
TMSB4Y_ENSG00000154620.5	-0.487492379	-0.248192541	-0.530770329	-0.489985756	-0.448887452	-0.592768255	-0.885390045	-0.822959762	-0.670945901	-0.821754639	-0.494145841	-0.416479522	-0.631837722	-0.754867217	-0.879324808	-0.993690736	-0.858057628	-0.855237889	-0.983066468	-0.877153125	-0.478665376	-0.973136061	-0.084837567	-0.46241357	-0.866136233	-0.379270037	-0.476943869	-0.389365023	-0.227098132	-0.172829984	-0.710333038	-0.206824045	-0.338168364	-0.552785537	-0.06912337	-0.55829445	-0.341801899	-0.713750593	-0.482505778	-0.516363215	-0.645470449	-0.446595808	-0.352301493	-0.745945767	-0.091723028
USP9Y_ENSG00000114374.8	-0.49734525	-0.456711745	-0.668422798	-0.506843254	-0.521181221	-0.500583284	-0.657541314	-0.309470748	-0.426991331	-0.385166615	-0.926496578	-0.989106939	-0.572984861	-0.527882363	-0.337140807	-0.490992705	-0.407604855	-0.320984272	-0.337625726	-0.368949288	-0.52744462	-0.669821024	-0.530956877	-0.577171421	-0.435635468	-0.580261438	-0.538062916	-0.540565199	-0.414701448	-0.384116766	-0.496703886	-0.205838686	-0.617999094	-0.567705784	-0.291867561	-0.542066368	-0.565463272	-0.998726237	-0.50918363	-0.453196865	-0.594360665	-0.602866457	-0.509886965	-0.842657408	0
NLGN4Y_ENSG00000165246.8	-0.29760309	-0.380186718	-0.536072246	-0.672467936	-0.491821544	-0.340298353	-0.779926166	-0.760143247	-0.872171284	-0.790139446	-0.993259335	-0.963810773	-0.831886177	-0.936888957	-0.801307528	-0.945198805	-0.942833872	-0.695772898	-0.624448303	-0.652030764	-0.401975159	-0.651015319	-0.790380959	-0.672696777	-0.392259514	-0.727971	-0.294617247	-0.671985419	-0.135886182	-0.074077968	-0.313697674	-0.152908204	-0.237720336	-0.482748989	-0.052505258	-0.513804931	-0.10240416	-0.775325861	-0.334272065	-0.323526869	-0.240165163	-0.100252521	-0.321392144	-0.366112207	0.084780468
RPS4X_ENSG00000198034.6	0.109110806	0.130184378	0.087482374	0.12849698	0.111710118	0.157657136	0	0	0	0	0	0.043897598	0	0	0.051216786	0.044373489	0	0.04342029	0.095893789	0.052632359	0.248663101	0.31500338	0.194830483	0.180550928	0.140950698	0.156659506	0.166531825	0.13412739	0.053807941	0.03778011	0	0.068882451	0.121109104	0.178796064	0.044589859	0.122375947	0.188728582	0.12134542	0.218901959	0.184598087	0.140125732	0.196468938	0.134027228	0.121700036	0
DDX3X_ENSG00000215301.5	0.155724889	0.175531687	0.199166079	0.178907355	0.157391955	0.18641	0	0	0	0.099683731	0	0.134182728	0	0	0	0	0	0	0	0	0.124344042	0.217193137	0.131535371	0.183221756	0	0.1596721	0.108504374	0.181165852	0.097404744	0.124027321	0.23465557	0.12438414	0.171173399	0	0.147778974	0.174738165	0.100489151	0.209924354	0.178681373	0.133956432	0.155158012	0.172169779	0.117858756	0.160109909	0
TBL1Y_ENSG00000092377.9	-0.218456529	-0.140586561	0	-0.048648031	-0.035719819	-0.012721626	-0.245371891	0	-0.009297529	-0.071171601	0	0	0	0	0	-0.031761363	-0.056006007	-0.062677798	0	0	-0.282430542	0	0	0	-0.035777308	-0.023384879	-0.182218425	-0.029475994	0	0	-0.250784945	-0.146967898	-0.080454026	-0.377624625	-0.142638961	-0.034794206	-0.20267502	-0.033615125	-0.099302155	-0.143544801	-0.022192121	0	-0.186923598	-0.994306733	0
CD99_ENSG00000002586.13	-0.125700494	-0.136942438	-0.169825376	-0.095802711	-0.200112271	-0.167392431	0	0	-0.114655578	-0.120412989	0	0	0	-0.076893217	0	0	-0.112540717	-0.099315766	0	-0.207164878	-0.271578146	-0.102358754	0	-0.194857841	-0.149789255	-0.126049105	-0.06186359	-0.142065079	-0.158970626	-0.089721812	0	0	-0.14610844	0	-0.074649571	-0.227552812	0	-0.199912418	0	-0.068519483	0	-0.126524951	0	-0.106310454	0
KDM5C_ENSG00000126012.7	0.143683413	0.14306703	0.202216598	0.133800811	0	0.146543646	0	0	0	0	0	0	0	0	0	0	0	0	0	0	0.227005154	0.282451936	0.207985157	0.175297107	0.181979051	0	0.19307886	0.151967176	0	0.11604967	0	0.175059077	0.163803058	0	0.117675521	0.17687442	0.114372014	0.226757076	0.159802711	0.189812456	0.213881401	0.191054455	0.162375447	0.226633564	0
EIF1AX_ENSG00000173674.6	0.175065973	0	0	0	0	0.181710375	0	0	0	0	0	0.123234049	0	0	0	0	0	0	0	0	0.134932547	0.232669716	0.203886021	0	0.133526976	0.175495528	0.137061718	0.138288255	0	0.185442011	0	0.142640165	0.134045237	0	0.229040555	0.188053392	0.133081199	0	0.18151551	0.16993234	0	0.165753714	0.146882873	0.119226144	0
KDM6A_ENSG00000147050.10	0.203290763	0	0	0.185810123	0	0.239145636	0	0	0	0	0	0	0	0	0	0	0	0	0	0	0.375699282	0.307199121	0.167192892	0.220139108	0	0	0.246956318	0.18689837	0	0.134117514	0	0.209822855	0.230756123	0	0.222497675	0.257303557	0.189186587	0.286342221	0.255469194	0.266069798	0	0.287316365	0.244361724	0.281260249	0
SRY_ENSG00000184895.6	-0.175965018	0	-0.276957259	-0.036430153	0	-0.046737715	0	0	-0.013900348	-0.082299944	0	0	0	0	-0.080803411	-0.142628815	-0.06886476	0	0	0	-0.087470621	0	-0.719471707	0	0	0	-0.365097549	0	0	0	0	0	-0.031024569	0	-0.016930227	-0.161023127	0	-0.158768082	-0.926787683	-0.991622067	0	-0.041286575	0	0	0
EIF2S3_ENSG00000130741.6	0.062488099	0	0	0.089294304	0.087837549	0.119931476	0	0	0	0	0	0	0	0	0	0	0	0	0	0	0.102952796	0.104727606	0.138252579	0.122826363	0	0.085118464	0	0.081757174	0	0.067527381	0	0	0.073918968	0	0.094497662	0.086161972	0	0	0.078406446	0.056071587	0	0.104389444	0	0.083393674	0
PCDH11Y_ENSG00000099715.10	0	0	0	-0.301487822	-0.081902414	-0.140969924	0	-0.807051668	-0.597307474	-0.240806349	0	0	-0.481875601	-0.583300064	-0.706791396	-0.976081199	-0.47438292	0	0	-0.354020895	-0.012717013	0	0	0	-0.048155282	0	0	0	0	0	0	0	0	0	0	-0.023674715	0	0	0	0	-0.103388084	0	-0.035770086	0	0
ZRSR2_ENSG00000169249.8	0.090032252	0	0	0.198922205	0	0.213656536	0	0	0	0	0	0	0	0	0	0	0	0	0	0	0.144548267	0.230675125	0.179620618	0	0	0	0	0	0	0	0	0	0	0	0.087117205	0.157852181	0	0	0.156039491	0.153468	0	0	0	0.176904937	0
CES1_ENSG00000198848.8	0.091218718	0	0	0	0	0.03514801	0	0	0	0	0	0	0	0	0	0	0	0	0	0	-0.024486704	0	0.017181982	0	0	0	0.037419547	0.040756179	0	0	0	0	0	0	0	0	0	0	0.016874148	0.009843107	0	0	0	0.011494083	0
ZFX_ENSG00000005889.11	0	0	0	0	0	0.261469119	0	0	0	0	0	0.235997198	0	0	0	0	0	0	0	0	0.280759108	0	0.272297869	0	0	0	0	0	0	0.191790565	0	0	0	0	0.269363465	0.25268981	0	0	0.201577948	0.177216561	0	0	0	0	0
MMP3_ENSG00000149968.7	-0.247536172	0	0	0	0	-0.010335958	0	0	0	0	0	0	0	0	0	0	0	0	0	0	-0.04560202	0	0	0	0	0	0	0	0	0	0	0	0	0	-0.052955121	-0.287051769	0	0	-0.012689487	-0.184621821	0	0	0	-0.004217634	0
SLC25A6_ENSG00000169100.8	0	0	0	0	0	0	0	0	-0.080703301	0	-0.068828086	-0.07606864	0	-0.075226133	0	0	0	0	0	0	0.025388957	0	0	0	0	0	0	-0.057275241	0	0	0	0	0	0	0	0	0	-0.084135866	0	0	0	0	0	-0.05885812	0
HDHD1_ENSG00000130021.9	0	0	0	0	0	0	0	0	0	0	0	0	0	0	0	0	0	0	0	0	0.068756461	0.392864286	0.175265237	0	0	0	0.111545271	0	0	0.120774295	0	0	0.13617509	0	0.188630712	0	0	0	0	0	0	0	0.19398703	0	0
UBA1_ENSG00000130985.12	0	0	0	0.058817431	0	0	0	0	0	0	0	0	0	0	0	0	0	0	0	0	0.072912649	0.125791034	0.103267896	0	0	0	0.097649876	0	0	0.07082211	0	0	0	0	0.065683955	0.05940559	0	0	0	0	0	0	0	0	0
LTBP4_ENSG00000090006.13	-0.093115793	0	0	-0.131157273	0	-0.082061907	0	0	0	0	0	0	0	0	0	0	0	0	0	0	-0.055717206	0	0	0	0	0	0	0	0	0	0	0	-0.120219927	0	0	0	0	0	0	0	0	0	0	-0.074205229	0
ZBED1_ENSG00000214717.5	-0.097889627	0	0	0	0	0	0	0	-0.101696604	0	0	-0.144261826	0	0	0	0	0	0	0	0	-0.096353226	0	0	0	0	0	0	0	0	0	0	0	0	0	-0.261127793	-0.118936968	0	0	0	0	0	0	0	0	0
PRKX_ENSG00000183943.5	0	0	0	0	0	0	0	0	0	0	0	0	0	0	0	0	0	0	0	0	0.056047661	0.180439914	0	0	0	0	0.171387573	0	0	0	0	0	0	0	0	0.131215726	0	0	0	0.082776924	0	0	0	0.253402561	0.005605031
MAP7D2_ENSG00000184368.11	0	0	0	0.003477303	0	0	0	0	0	0	0	0	0	0	0	0	0	0	0	0	0.009037838	0	0	0	0	0	0	0	0	0	0	0	0	0	0.012128209	0.0095951	0	0	0	0	0	0.01018945	0	0	0
ARSD_ENSG00000006756.11	0	0	0	0	0	0	0	0	0	0	0	0	0	0	0	0	0	0	0	0	0.161018781	0	0	0	0.247779287	0	0.11116999	0	0	0	0	0.255684241	0	0	0	0	0.195050857	0	0	0	0	0	0.324589288	0	0
ADH1B_ENSG00000196616.8	0	0	0	0	0	0.094584897	0	0	0	0	0	0	0	0	0	0	0	0	0	0	-0.169798657	0	0	0	0	0	0	0	0	0	0	0	0	0	0	0	0	0	0.077827573	0.07103762	0	0	0	0.025881153	0
SAA1_ENSG00000173432.6	0.069693836	0.049543693	0	0	0	0	0	0	0	0	0	0	0	0	0	0	0	0	0	0	0.035228313	0	0	0	0	0	0	0	0.001058889	0	0	0	0	0	-0.011369082	0	0	0	0	0	0	0	0	0	0
CRYAB_ENSG00000109846.3	0.040598759	0	0	0	0	0	0	0	0	0	0	0	0	0	0	0	0	0	0	0	-0.02207577	0	0	0	0	0	0	0	0	0.224172046	0	0	0	0	0.066962679	0	0	0	0	0.009550808	0	0	0	0	0
STS_ENSG00000101846.6	0.240769299	0	0	0.200780232	0	0	0	0	0	0	0	0	0	0	0	0	0	0	0	0	0	0.343921086	0	0	0	0	0	0	0	0	0	0	0	0	0.135552413	0	0	0	0	0.125668768	0	0	0	0	0
PNPLA4_ENSG00000006757.7	0	0	0.335631283	0	0	0	0	0	0	0	0	0	0	0	0	0	0	0	0	0	0.157848494	0	0	0	0	0	0.207181407	0	0	0	0	0.256131286	0	0	0	0	0	0	0	0.126822057	0	0	0	0	0
PLA2G2A_ENSG00000188257.6	0	0.19284895	0	0	0	0	0	0	0	0	0	0	0	0	0	0	0	0	0	0	-0.104748332	0	0	0	0	0	0	0	0	0	0.042791678	0	0	0	0	0	0	0	0.089980294	0	0	0	0	0	0
DHCR24_ENSG00000116133.7	0	0.020982288	0	0	0	0	0	0	0	0	0	0	0	0	0	0	0	0	0	0	-0.011254612	0	0	0	0	0	0	0	0	0.010324754	0	0	0	0	0.036656332	0	0	0	0	0	0	0	0	0	0
MYOC_ENSG00000034971.10	-0.100035484	-0.110017286	0	0	0	0	0	0	0	0	0	0	0	0	0	0	0	0	0	0	-0.140407573	0	0	0	0	0	0	0	0	0	0	0	0	0	0	0	0	0	0	0	0	0	0	-0.092846752	0
GLUL_ENSG00000135821.12	0	0	0	0	0	0	0	0	0	0	0	0	0	0	0	0	0	0	0	0	-0.257046955	0	0	0	0	0	0	0	0	0	0	0	0	0	0.17870756	0	0	0	0.079450072	0.075442716	0	0	0	0	0
GALNT15_ENSG00000131386.13	0	0	0	0	0	0.150834993	0	0	0	0	0	0	0	0	0	0	0	0	0	0	-0.161404186	0	0	0	0	0	0	0	0	0	0	0	0	0	0	0	0	0	0.111568564	0.149014664	0	0	0	0	0
TGFBI_ENSG00000120708.12	-0.021982	0	0	0	0	0	0	0	0	0	0	0	0	0	0	0	0	0	0	0	-0.032091859	0	0	0	0	0	0	0	0	0	0	0	0	0	0	-0.031948589	0	0	0	0.021700872	0	0	0	0	0
GPX3_ENSG00000211445.7	0	0	0	0	0	0.066513771	0	0	0	0	0	0	0	0	0	0	0	0	0	0	-0.143260807	0	0	0	0	0	0	0	0	0	0	0	0	0	0	0	0	0	0.051693406	0.04878352	0	0	0	0	0
LAMA2_ENSG00000196569.7	0	0	0	0	0	0	0	0	0	0	0	0	0	0	0	0	0	0	0	0	0.22508048	0	0	0	0	0	0	0	0	0.117032372	0	0	0	0	0	0	0	0	0.161449363	0.150098846	0	0	0	0	0
IGFBP3_ENSG00000146674.10	0.186326997	0	0	0	0	0	0	0	0	0	0	0	0	0	0	0	0	0	0	0	-0.152538171	0	0	0	0	0	0	0	0	0	0	0	0	0	0.038522858	0	0	0	0	0.141708051	0	0	0	0	0
ELN_ENSG00000049540.12	0	0	0	0	0	0	0	0	0	0	0	0	0	0	0	0	0	0	0	0	-0.023551805	0	0	0	0	0	0	0	0	0.014824451	0	0	0	0	0	0	0	0	0.046129161	0.058034664	0	0	0	0	0
HSPB1_ENSG00000106211.8	0	0	0	0	0	0	0	0	-0.077244906	0	0	0	0	0	0	0	0	0	0	0	-0.024486784	0	0	0	0	0	0	0	0	0.096995329	0	0	0	0	0.047135954	0	0	0	0	0	0	0	0	0	0
AZGP1_ENSG00000160862.8	0.010836749	0.014677454	0	0	0	0	0	0	0	0	0	0	0	0	0	0	0	0	0	0	0	0	0	0	0	0	0	0	0	0.008645836	0	0	0	0	0	0	0	0	0	0.013500898	0	0	0	0	0
LPL_ENSG00000175445.10	0.240282019	0	0	0	0	0	0	0	0	0	0	0	0	0	0	0	0	0	0	0	-0.23072653	0	0	0	0	0	0	0	0	0.173821448	0	0	0	0	0.035123625	0	0	0	0	0	0	0	0	0	0
ALDH1A1_ENSG00000165092.8	0	0	0	0	0	0.059437047	0	0	0	0	0	0.095267843	0	0	0	0	0	0	0	0	0.053695986	0	0	0	0	0	0	0	0	0	0	0	0	0	-0.024553977	0	0	0	0	0	0	0	0	0	0
KRT6B_ENSG00000185479.5	0	0	0	0	0	0	0	0	0	0	0	0	0	0	0	0	0	0	0	0	0.044513031	0	0	0	0	0	-0.232254895	0	0	0	0	0	0	0	0	0	0	0	-0.186940225	-0.152632276	0	0	0	0	0
PRM2_ENSG00000122304.6	-0.317894456	0	0	0	0	0	0	0	0	0	0	0	0	0	0	0	0	0	0	0	-0.908539496	0	0	0	0	0	0	0	0	0	0	0	0	0	0	0	0	0	0	-0.445752124	0	0	0	-0.353544622	0
SERPINF1_ENSG00000132386.6	0	0.128384076	0	0	0	0	0	0	0	0	0	0	0	0	0	0	0	0	0	0	-0.174534596	0	0	0	0	0	0	0	0	0	0	0	0	0	0	-0.101689743	0	0	0.086078899	0	0	0	0	0	0
MFAP4_ENSG00000166482.7	0	0	0	0	0	0	0	0	0	0	0	0	0	0	0	0	0	0	0	0	0.048332487	0	0	0	0	0	0	0	0	0	0	0	-0.137202845	0	0	-0.054896929	0	0	0.044338154	0	0	0	0	0	0
P4HB_ENSG00000185624.10	0.01695821	0.042028334	0	0	0	0	0	0	0	0	0	0	0	0	0	0	0	0	0	0	0.020152022	0	0	0	0	0	0	0	0	0.02514152	0	0	0	0	0	0	0	0	0	0	0	0	0	0	0
FTL_ENSG00000087086.9	0	0	0	0	0	0	0	0	-0.032444171	0	0	0	0	0	0	0	0	0	0	0	-0.186525845	0	0	0	0	0	0	0	0	0	0	0	0	0	0	0	0	0	0.030345397	0.022945591	0	0	0	0	0
WISP2_ENSG00000064205.6	-0.138717303	0	0	-0.244985728	0	0	0	0	0	0	0	0	0	0	0	0	0	0	0	0	-0.039389094	0	0	0	0	0	0	0	0	0	0	0	0	0	0	-0.170816692	0	0	0	0	0	0	0	0	0
HMOX1_ENSG00000100292.12	0	0	0	0	0	0	0	0	-0.013706637	0	0	0	0	0	0	0	0	0	0	0	-0.014909452	0	0	0	0	0	0	0	0	0	0	0	0	0	0.031031765	0	0	0	0	0	0	-0.209745636	0	0	0
PLCXD1_ENSG00000182378.8	0	0	0	0	0	0	0	0	-0.177798604	0	-0.336401876	-0.303492457	0	0	0	0	0	0	0	0	-0.159292353	0	0	0	0	0	0	0	0	0	0	0	0	0	0	0	0	0	0	0	0	0	0	0	0
RP11-706O15.1_ENSG00000205664.6	0	0	0	0	0	0	0	0	0	0	0	0	0	0	0	0	0	0	0	0	0.234195404	0.351138659	0	0	0	0	0.21428791	0	0	0	0	0	0	0	0	0	0	0	0	0.211003781	0	0	0	0	0
SMC1A_ENSG00000072501.13	0	0	0	0	0	0	0	0	0	0	0	0	0	0	0	0	0	0	0	0	0.08276807	0.250528115	0	0	0	0	0	0	0	0.081536718	0	0	0	0	0.062764999	0	0	0	0	0	0	0	0	0	0
AMELY_ENSG00000099721.9	0	-0.095668858	0	0	0	0	0	0	0	0	0	0	0	0	0	0	0	0	0	0	-0.221738225	0	0	0	0	0	0	0	0	0	0	0	0	0	0	0	-0.338395531	0	0	0	0	0	0	-0.959087294	-0.402349869
RPS4Y2_ENSG00000157828.5	0	0	0	0	0	0	0	0	0	-0.21966304	0	0	0	0	0	0	0	0	0	0	0	0	0	0	0	0	0	0	0	0	0	0	0	0	0	0	0	0	0	0	-0.930803946	-0.846093389	0	0	0
ENO1_ENSG00000074800.9	0	0.053711943	0	0	0	0	0	0	0	0	0	0	0	0	0	0	0	0	0	0	0.025728012	0	0	0	0	0	0	0	0	0	0	0	0	0	0	0	0	0	0	-0.030999509	0	0	0	0	0
MARCKSL1_ENSG00000175130.6	0	0	0	0	0	0	0	0	0	0	0	0	0	0	0	0	0	0	0	0	0.01601709	0	0	0	0	0	0	0	0	0	0	0	0	0	0	0	0	0	-0.020079388	-0.01385182	0	0	0	0	0
CYP4B1_ENSG00000142973.8	0	0	0	0	0	0	0	0	0	0	0	0	0	0	0	0	0	0	0	0	-0.160420083	0	0	0	0	0	0	0	0	0	0	0	0	0	0	0	0	0	0.157058567	0.093561614	0	0	0	0	0
CNN3_ENSG00000117519.11	-0.058995386	0	0	0	0	0	0	0	-0.067086347	0	0	0	0	0	0	0	0	0	0	0	-0.066783682	0	0	0	0	0	0	0	0	0	0	0	0	0	0	0	0	0	0	0	0	0	0	0	0
PALMD_ENSG00000099260.6	0.079812548	0	0	0	0	0	0	0	0	0	0	0	0	0	0	0	0	0	0	0	-0.164944692	0	0	0	0	0	0	0	0	0	0	0	0	0	0.092272001	0	0	0	0	0	0	0	0	0	0
PROK1_ENSG00000143125.5	-0.283007531	0	0	0	0	0	0	0	0	0	0	0	0	0	0	0	0	0	0	0	-0.587523577	0	0	0	0	0	0	0	0	0	0	0	0	0	-0.080594867	0	0	0	0	0	0	0	0	0	0
OLFML3_ENSG00000116774.7	0	0	0	0	0	0	0	0	0	0	0	0	0	0	0	0	0	0	0	0	0.045574735	0	0	0	0	0	0	0	0	0	0	0	0	0	0	-0.055281222	0	0	0.058544421	0	0	0	0	0	0
ADAMTSL4_ENSG00000143382.9	0	0	0	0	0	0	0	0	0	0	0	0	0	0	0	0	0	0	0	0	-0.132247397	0	0	0	0	0	0	0	0	0	0	0	0	0	0	0	0	0	0.10724577	0.088941345	0	0	0	0	0
CTSK_ENSG00000143387.8	0	0	0	0	0	0	0	0	0	0	0	0	0	0	0	0	0	0	0	0	0.214495829	0	0	0	0	0	0	0	0	0	0	0	0	0	0	0	0	0	0.138976953	0.132845359	0	0	0	0	0
S100A2_ENSG00000196754.6	0	0	0	0	0	0	0	0	0	0	0	0	0	0	0	0	0	0	0	0	0.002202935	0	0	0	0	0	0	0	0	0	0	0	0	0	0	0	0	0	-0.074383145	-0.046989565	0	0	0	0	0
CRABP2_ENSG00000143320.4	0	0	0	0	0	0	0	0	0	0	0	0	0	0	0	0	0	0	0	0	0.07136803	0	0	0	0	0	0	0	0	0	0	0	0	0	0	0	0	0	0	-0.069970085	0	0	0	-0.010421848	0
ATP1A2_ENSG00000018625.10	0	0	0	0	0	0	0	0	0	0	0	0.124375476	0	0	0	0	0	0	0	0	-0.048447241	0	0	0	0	0	0	0	0	0	0	0	0	0	0.086206094	0	0	0	0	0	0	0	0	0	0
DPT_ENSG00000143196.4	0	0	0	0	0	0	0	0	0	0	0	0	0	0	0	0	0	0	0	0	-0.303610012	0	0	0	0	0	0	0	0	0	0	0	0	0	0	0	0	0	0.043828179	0.040964519	0	0	0	0	0
PRDX6_ENSG00000117592.8	0.123657065	0	0	0	0	0	0	0	0	0	0	0	0	0	0	0	0	0	0	0	-0.190501169	0	0	0	0	0	0	0	0	0	0	0	0	0	0.107177957	0	0	0	0	0	0	0	0	0	0
NID1_ENSG00000116962.10	0	0	0	0	0	0	0	0	0	0	0	0	0	0	0	0	0	0	0	0	0.069551299	0	0	0	0	0	0	0	0	0	0	0	0	0	0	0	0	0	0.091804066	0.051508941	0	0	0	0	0
SLC5A6_ENSG00000138074.10	0.057944152	0.123709863	0	0	0	0	0	0	0	0	0	0	0	0	0	0	0	0	0	0	0.146418969	0	0	0	0	0	0	0	0	0	0	0	0	0	0	0	0	0	0	0	0	0	0	0	0
RETSAT_ENSG00000042445.9	0.195973654	0	0	0	0	0	0	0	0	0	0	0	0	0	0	0	0	0	0	0	-0.156539059	0	0	0	0	0	0	0	0	0	0	0	0	0	0.06807611	0	0	0	0	0	0	0	0	0	0
C2orf40_ENSG00000119147.5	-0.15042394	0	0	0	0	0	0	0	0	0	0	0	0	0	0	0	0	0	0	0	0.049532024	0	0	0	0	0	0	0	0	0	0	0	0	0	0	0	0	0	0	0	0	0	0	-0.156837299	0
CYBRD1_ENSG00000071967.7	0	0	0	0	0	0	0	0	0	0	0	0	0	0	0	0	0	0	0	0	0.062474067	0	0	0	0	0	0	0	0	0	0	0	0	0	0	0	0	0	0.106782653	0.109408318	0	0	0	0	0
EEF1B2_ENSG00000114942.9	0	0	0	0	0	0	0	0	0	0	0	0	0	0	0	0	0	0	0	0	0.069930466	0	0	0	0	0	0	0	0	0.029524147	0	0	0	0	0.030533887	0	0	0	0	0	0	0	0	0	0
LMCD1_ENSG00000071282.7	0.048243634	0	0	0	0	0	0	0	0	0	0	0	0	0	0	0	0	0	0	0	-0.120561745	0	0	0	0	0	0	0	0	0.244337538	0	0	0	0	0	0	0	0	0	0	0	0	0	0	0
CIDEC_ENSG00000187288.6	0.155091226	0	0	0	0	0	0	0	0	0	0	0	0	0	0	0	0	0	0	0	-0.272958581	0	0	0	0	0	0	0	0	0	0.043310581	0	0	0	0	0	0	0	0	0	0	0	0	0	0
TIMP4_ENSG00000157150.4	0.104627068	0	0	0	0	0	0	0	0	0	0	0.10007031	0	0	0	0	0	0	0	0	-0.188940467	0	0	0	0	0	0	0	0	0	0	0	0	0	0	0	0	0	0	0	0	0	0	0	0
FBLN2_ENSG00000163520.9	0	0	0	0	0	0	0	0	0	0	0	0	0	0	0	0	0	0	0	0	-0.075662823	0	0	0	0	0	0	0	0	0	0	0	0	0	0	0	0	0	0.116564032	0.121999346	0	0	0	0	0
RPL14_ENSG00000188846.9	0	0	0	0	0	0	0	0	0	0	0	0	0	0	0	0	0	0	0	0	0.087183061	0	0	0	0	0	0	0	0	0.034463419	0	0	0	0	0.031064786	0	0	0	0	0	0	0	0	0	0
DAG1_ENSG00000173402.7	0	0	0	0	0	0	0	0	0	0	0	0	0	0	0	0	0	0	0	0	0.085683177	0	0	0	0	0	0	0	0	0.113472061	0	0	0	0	0.066939622	0	0	0	0	0	0	0	0	0	0
CADPS_ENSG00000163618.13	-0.013906281	0	0	0	0	0	0	0	0	0	0	0	0	0	0	0	0	0	0	0	-0.018325862	0	0	0	0	0	0	0	0	0	0	0	0	0	0	-0.011563737	0	0	0	0	0	0	0	0	0
FSTL1_ENSG00000163430.5	0	0	0	0	0	0	0	0	0	0	0	0	0	0	0	0	0	0	0	0	-0.051030563	0	0	0	0	0	0	0	0	0.029947481	0	0	0	0	0	0	0	0	0.063738463	0	0	0	0	0	0
ADIPOQ_ENSG00000181092.5	0.198098491	0	0	0	0	0	0	0	0	0	0	0	0	0	0	0	0	0	0	0	-0.19490979	0	0	0	0	0	0	0	0	0	0.034855856	0	0	0	0	0	0	0	0	0	0	0	0	0	0
SYNPO2_ENSG00000172403.6	-0.044139097	0	0	0	0	0	0	0	0	0	0	0	0	0	0	0	0	0	0	0	0	0	0	0	0	0	0	0	0	0.033356519	0	0	0	0	0.107432749	0	0	0	0	0	0	0	0	0	0
SFRP2_ENSG00000145423.4	0	0	0	0	0	0	0	0	0	0	0	0	0	0	0	0	0	0	0	0	0.170647924	0	0	0	0	0	0	0	0	0	0	0	-0.119764065	0	0	-0.132538051	0	0	0	0	0	0	0	0	0
PALLD_ENSG00000129116.13	0	0	0	0	0	0	0	0	0	0	0	0	0	0	0	0	0	0	0	0	0.050536998	0	0	0	0	0	0	0	0	0.073139761	0	0	0	0	0.042605447	0	0	0	0	0	0	0	0	0	0
PIK3R1_ENSG00000145675.10	0	0	0	0	0	0	0	0	0	0	0	0	0	0	0	0	0	0	0	0	0.19258533	0	0	0	0	0	0	0	0	0	0	0	0	0	0.085116845	0	0	0	0	0.092579229	0	0	0	0	0
SPOCK1_ENSG00000152377.8	0	0	0	0	0	0	0	0	0	0	0	0	0	0	0	0	0	0	0	0	0.028934934	0	0	0	0	0	0	0	0	0	0	0	0	0	0	0	0	0	0.028028799	0.034756207	0	0	0	0	0
CCDC69_ENSG00000198624.8	0.079041277	0	0	0	0	0	0	0	0	0	0	0	0	0	0	0	0	0	0	0	-0.207222871	0	0	0	0	0	0	0	0	0	0	0	0	0	-0.095253341	0	0	0	0	0	0	0	0	0	0
IP6K3_ENSG00000161896.6	-0.013029123	0	0	0	0	0	0	0	0	0	0	0	0	0	0	0	0	0	0	0	-0.013997099	0	0	0	0	0	0	0	0	0	0	0	0	0	0.12842804	0	0	0	0	0	0	0	0	0	0
GJA1_ENSG00000152661.7	0	0	0	0	0	0	0	0	0	0	0	0	0	0	0	0	0	0	0	0	-0.031565381	0	0	0	0	0	0	0	0	0	0	0	0	0	0	0	0	0	-0.15587728	-0.092275677	0	0	0	0	0
SMOC2_ENSG00000112562.14	-0.050034424	0	0	0	0	0	0	0	0	0	0	0	0	0	0	0	0	0	0	0	0.082063842	0	0	0	0	0	0	0	0	0	0	0	0	0	0	0	0	0	0	0	0	0	0	-0.036962891	0
STEAP4_ENSG00000127954.8	-0.11795461	0	0	0	0	0	0	0	0	0	0	0	0	0	0	0	0	0	0	0	-0.18611356	0	0	0	0	0	0	0	0	0	0	0	0	0	0	0	0	0	0	-0.079831568	0	0	0	0	0
CYP3A5_ENSG00000106258.9	0.019172398	0	0	0	0	0	0	0	0	0	0	0	0	0	0	0	0	0	0	0	0	0	0	0	0	0	0	0	0	0	0	0	0	0	0.006651306	0	0	0	0	0.060210074	0	0	0	0	0
SCARA5_ENSG00000168079.12	0	0	0	0	0	0	0	0	0	0	0	0	0	0	0	0	0	0	0	0	0.086077546	0	0	0	0	0	0	0	0	0	0	0	0	0	0	0	0	0	0.173825306	0.102301154	0	0	0	0	0
OSR2_ENSG00000164920.5	0	0	0	0	0	0	0	0	0	0	0	0	0	0	0	0	0	0	0	0	-0.129308155	0	0	0	0	0	0	0	0	0	0	0	0	0	0	0	0	0	0.223844988	0.155258768	0	0	0	0	0
PTGDS_ENSG00000107317.7	-0.014686476	0	0	0	0	0	0	0	0	0	0	0	0	0	0	0	0	0	0	0	0.012600369	0	0	0	0	0	0	0	0	-0.19240332	0	0	0	0	0	0	0	0	0	0	0	0	0	0	0
CALML3_ENSG00000178363.3	0	0	0	0	0	0	0	0	0	0	0	0	0	0	0	0	0	0	0	0	0.015357205	0	0	0	0	0	0	0	0	0	0	0	0	0	0	0	0	0	-0.209762308	-0.086343354	0	0	0	0	0
DKK1_ENSG00000107984.5	0	0.010106616	0	0	0	0	0	0	0	0	0	0	0	0	0	0	0	0	0	0	-0.007490015	0	0	0	0	0	0	0	0	0	0	0	0	0	0	0	0	0	0.02969285	0	0	0	0	0	0
RBP4_ENSG00000138207.8	0.102531408	0.05113328	0	0	0	0	0	0	0	0	0	0	0	0	0	0	0	0	0	0	0	0	0	0	0	0	0	0	0	0	0	0	0	0	0	0	0	0	0	0.002194043	0	0	0	0	0
SCD_ENSG00000099194.5	0.206248913	0	0	0	0.26556992	0	0	0	0	0	0	0	0	0	0	0	0	0	0	0	0	0	0	0	0	0	0	0	0	0.006062532	0	0	0	0	0	0	0	0	0	0	0	0	0	0	0
BAG3_ENSG00000151929.5	0	0	0	0	0	0	0	0	-0.164748921	0	0	0	0	0	0	0	0	0	0	0	-0.038703332	0	0	0	0	0	0	0	0	0	0	0	0	0	0.083739113	0	0	0	0	0	0	0	0	0	0
CDKN1C_ENSG00000129757.8	0.212660383	0	0	0	0	0	0	0	0	0	0	0	0	0	0	0	0	0	0	0	0	0	0	0	0	0	0	0	0	0	0	0	0	0	0.072040564	0	0	0	0	0.052344395	0	0	0	0	0
SAA2_ENSG00000134339.4	0.02326286	0	0	0	0	0	0	0	0	0	0	0	0	0	0	0	0	0	0	0	0.015601372	0	0	0	0	0	0	0	0	0	0	0	0	0	-0.010173432	0	0	0	0	0	0	0	0	0	0
SERPING1_ENSG00000149131.11	0	0	0	0	0	0	0	0	0	0	0	0	0	0	0	0	0	0	0	0	0.026314211	0	0	0	0	0	0	0	0	0	0	0	0	0	0	0	0	0	0.066161439	0.04213284	0	0	0	0	0
FADS1_ENSG00000149485.12	-0.20478177	0	0	0	0	0	0	0	0	0	0	0	0	0	0	0	0	0	0	0	-0.181095126	0	0	0	0	0	0	0	0	0	0	0	0	0	0	0	0	0	0	-0.077750055	0	0	0	0	0
CD248_ENSG00000174807.3	0.260169225	0	0	0	0	0	0	0	0	0	0	0	0	0	0	0	0	0	0	0	-0.180887997	0	0	0	0	0	0	0	0	0	0	0	0	0	0	0	0	0	0.089477694	0	0	0	0	0	0
DGAT2_ENSG00000062282.10	0.226939443	0	0	0	0	0	0	0	0	0	0	0	0	0	0	0	0	0	0	0	-0.132433932	0	0	0	0	0	0	0	0.040868204	0	0	0	0	0	0	0	0	0	0	0	0	0	0	0	0
THRSP_ENSG00000151365.2	0	0	0	0	0.445748018	0	0	0	0	0	0	0	0	0	0	0	0	0	0	0	0	0	0	0	0	0	0	0	0.085095013	0	0	0	0	0	0	0	0	0	0	-0.049826056	0	0	0	0	0
YBX3_ENSG00000060138.8	0	0	0	0	0	0	0	0	-0.004908001	0	0	0	0	0	0	0	0	0	0	0	-0.015182771	0	0	0	0	0	0	0	0	0.031192215	0	0	0	0	0	0	0	0	0	0	0	0	0	0	0
TUBA1B_ENSG00000123416.11	0	0	0	0	0	0	0	0	0	0	0	0	0	0	0	0	0	0	0	0	-0.043172985	0	0	0	0	0	0	0	0	0.053482656	0	0	0	0	0.018226457	0	0	0	0	0	0	0	0	0	0
GPD1_ENSG00000167588.8	0.186007685	0	0	0	0	0	0	0	0	0	0	0	0	0	0	0	0	0	0	0	-0.249835647	0	0	0	0	0	0	0	0	0	0	0	0	0	-0.081689124	0	0	0	0	0	0	0	0	0	0
KRT86_ENSG00000170442.7	-0.01058238	0	0	0	0	0	0	0	0	0	0	0	0	0	0	0	0	0	0	0	0.006598358	0	0	0	0	0	0	0	0	0	0	0	0	0	0	0	0	0	-0.809848761	0	0	0	0	0	0
KRT81_ENSG00000205426.6	-0.013074656	0	0	0	0	0	0	0	0	0	0	0	0	0	0	0	0	0	0	0	0.058860696	0	0	0	0	0	0	0	0	0	0	0	0	0	0	0	0	0	-0.825718218	0	0	0	0	0	0
KRT6C_ENSG00000170465.9	0	0	0	0	0	0	0	0	0	0	0	0	0	0	0	0	0	0	0	0	0.001888904	0	0	0	0	0	0	0	0	0	0	0	0	0	0	0	0	0	-0.036862116	-0.02772936	0	0	0	0	0
KRT6A_ENSG00000205420.6	0	0	0	0	0	0	0	0	0	0	0	0	0	0	0	0	0	0	0	0	0.000674025	0	0	0	0	0	0	-0.00128829	0	0	0	0	0	0	0	0	0	0	0	-0.050652331	0	0	0	0	0
MUCL1_ENSG00000172551.6	0	0	0	0	0	0	0	0	0	0	0	0	0	0	0	0	0	0	0	0	0.447980791	0	0	0	0	0	0	0	0	0	0	0	0	0	0	0	0	0	-0.365049327	-0.289437315	0	0	0	0	0
LUM_ENSG00000139329.4	0	-0.203214756	0	0	0	0	0	0	0	0	0	0	0	0	0	0	0	0	0	0	0.116274414	0	0	0	0	0	0	0	0	0	0	0	0	0	0	-0.107409202	0	0	0	0	0	0	0	0	0
DCN_ENSG00000011465.12	0	0	0	0	0	0	0	0	0	0	0	0	0	0	0	0	0	0	0	0	0	0	0	0	0	0	0	0	0	0	0	0	0	0	0	0	0	0	0.136312835	0.0877544	0	0	0	-0.060532756	0
AMER2_ENSG00000165566.11	-0.016766388	0	0	0	0	0	0	0	0	0	0	0	0	0	0	0	0	0	0	0	-0.003472971	0	0	0	0	0	0	0	0	0	0	0	0	0	-0.00412799	0	0	0	0	0	0	0	0	0	0
RGCC_ENSG00000102760.12	0	0	0	0	0	0	0	0	-0.029260013	0	0	0.060440849	0	0	0	0	0	0	0	0	-0.121692541	0	0	0	0	0	0	0	0	0	0	0	0	0	0	0	0	0	0	0	0	0	0	0	0
MMP14_ENSG00000157227.8	0	0	0	0	0	0	0	0	0	0	0	0	0	0	0	0	0	0	0	0	0.060304939	0	0	0	0	0	0	0	0	0	0	0	0	0	0	0	0	0	0.072505328	0.106723912	0	0	0	0	0
FBLN5_ENSG00000140092.10	0	0	0	0	0	0	0	0	0	0	0	0	0	0	0	0	0	0	0	0	0.048274368	0	0	0	0	0	0	0	0	0	0	0	0	0	0	0	0	0	0.043513734	0.041594391	0	0	0	0	0
BTBD6_ENSG00000184887.9	0.13996065	0	0	0	0	0	0	0	0	0	0	0	0	0	0	0	0	0	0	0	-0.113478203	0	0	0	0	0	0	0	0	0	0	0	0	0	-0.130901646	0	0	0	0	0	0	0	0	0	0
PKM_ENSG00000067225.13	0	0	0	0	0	0	0	0	0	0	0	0	0	0	0	0	0	0	0	0	0.013214521	0	0	0	0	0	0	0	0	0	0	0	0	0	-0.08621675	0	0	0	0	-0.037915667	0	0	0	0	0
MFGE8_ENSG00000140545.10	0	0	0	0	0	0	0	0	0	0	0	0	0	0	0	0	0	0	0	0	0.045887526	0	0	0	0	0	0	0	0	0	0	0	0	0	0.015347007	0	0	0	0.017446213	0	0	0	0	0	0
MMP2_ENSG00000087245.8	0	0	0	0	0	0	0	0	0	0	0	0	0	0	0	0	0	0	0	0	0.081910834	0	0	0	0	0	0	0	0	0	0	0	0	0	0	0	0	0	0.125092528	0.146153416	0	0	0	0	0
MT2A_ENSG00000125148.6	0	0	0	0	0	0	0	0	-0.03427921	0	0	0	0	0	0	0	0	0	0	0	-0.103121363	0	0	0	0	0	0	0	0	0	0	0	0	0	0.125545477	0	0	0	0	0	0	0	0	0	0
MT1X_ENSG00000187193.8	0	0	0	0	0	0	0	0	-0.018103406	0	0	0	0	0	0	0	0	0	0	0	-0.111280562	0	0	0	0	0	0	0	0	0	0	0	0	0	0.160038012	0	0	0	0	0	0	0	0	0	0
TUSC5_ENSG00000184811.3	0.188054657	0	0	0	0	0	0	0	0	0	0	0	0	0	0	0	0	0	0	0	-0.245143347	0	0	0	0	0	0	0	0	0	0.063683197	0	0	0	0	0	0	0	0	0	0	0	0	0	0
PER1_ENSG00000179094.9	0	0	0	0	0	0	0	0	0	0	0	0	0	0	0	0	0	0	0	0	0.074112709	0	0	0	0	0	0	0	0	0	0	0	0	0	0.072446059	0	0	0	0	0.128121459	0	0	0	0	0
PMP22_ENSG00000109099.9	0	0	0	0	0	0	0	0	0	0	0	0	0	0	0	0	0	0	0	0	-0.01163881	0	0	0	0	0	0	0	0	0	0	0	0	0	0.017484389	0	0	0	0	0.019422203	0	0	0	0	0
CORO6_ENSG00000167549.14	0	0	0	0	0	0	0	0	0	0	0	0	0	0	0	0	0	0	0	0	0.013122742	0	0	0	0	0	0	0	0	0	0	0	0	0	0.076834497	0	0	0	0	0.017566323	0	0	0	0	0
KRT32_ENSG00000108759.3	-0.097201316	0	0	0	0	0	0	0	0	0	0	0	0	0	0	0	0	0	0	0	0.012553151	0	0	0	0	0	0	0	0	0	0	0	0	0	0	0	0	0	-0.696325766	0	0	0	0	0	0
LGALS3BP_ENSG00000108679.8	0	0	0	0	0	0	0	0	0	0	0	0	0	0	0	0	0	0	0	0	0.046375988	0	0	0	0	0	0	0	0	0	0	0	0	0	0	0	0	0	0	-0.037722093	0	0	0	-0.069476689	0
ATP5A1_ENSG00000152234.11	0	0.041555782	0	0	0	0	0	0	0	0	0	0	0	0	0	0	0	0	0	0	0.015123347	0	0	0	0	0	0	0	0	0	0	0	0	0	0	0	0	0	0	-0.027256161	0	0	0	0	0
CFD_ENSG00000197766.3	0	0	0	0	0	0	0	0	0	0	0	0	0	0	0	0	0	0	0	0	-0.259567864	0	0	0	0	0	0	0	0	0	0	0	0	0	0	-0.120336104	0	0	0	0.066173066	0	0	0	0	0
MKNK2_ENSG00000099875.10	0	0	0	0	0	0	0	0	-0.014354321	0	0	0	0	0	0	0	0	0	0	0	-0.030915408	0	0	0	0	0	0	0	0	0	0	0	0	0	0.122039076	0	0	0	0	0	0	0	0	0	0
PLIN4_ENSG00000167676.3	0.158242627	0	0	0	0	0	0	0	0	0	0	0	0	0	0	0	0	0	0	0	-0.247468058	0	0	0	0	0	0	0	0	0	0	0	0	0	0.041174792	0	0	0	0	0	0	0	0	0	0
PLIN5_ENSG00000214456.4	0.061586449	0	0	0	0	0	0	0	0	0	0	0	0	0	0	0	0	0	0	0	-0.081212831	0	0	0	0	0	0	0	0	0	0	0	0	0	0.124241213	0	0	0	0	0	0	0	0	0	0
CNN1_ENSG00000130176.3	-0.027752835	0	0	0	0	0	0	0	0	0	0	0	0	0	0	0	0	0	0	0	0.028439278	0	0	0	0	0	0	0	0	0.030562695	0	0	0	0	0	0	0	0	0	0	0	0	0	0	0
CALR_ENSG00000179218.9	0	0	0	0	0	0	0	0	0	0	0	0	0	0	0	0	0	0	0	0	0.024364943	0	0	0	0	0	0	0	0	0.071903459	0	0	0	0	0	0	0	0	0	0	0	0	0.064713238	0	0
SEPW1_ENSG00000178980.10	-0.048097535	0	0	0	0	0	0	0	0	0	0	0	0	0	0	0	0	0	0	0	-0.047903386	0	0	0	0	0	0	0	0	0	0	0	0	0	-0.058243316	0	0	0	0	0	0	0	0	0	0
CHGB_ENSG00000089199.5	0	0	0	0	0	0	0	0	0	0	0	0	0	0	0	0	0	0	0	0	0.000484067	0	0	0	0	0	0	0	0	0	0	0	0	0	0.006366201	0	0	0	0	0	0	0	0	-0.002158186	0
CST3_ENSG00000101439.4	0	0	0	0	0	0	0	0	-0.097485383	0	0	0	0	0	0	0	0	0	0	0	-0.059366231	0	0	0	0	0	0	0	0	0	0	0	0	0	0	0	0	-0.089058378	0	0	0	0	0	0	0
SDF2L1_ENSG00000128228.4	0	0	0	0	0	0	0	0	-0.047685712	0	0	0	0	0	0	0	0	0	0	0	0.036590908	0	0	0	0	0	0	0	0	0.105930852	0	0	0	0	0	0	0	0	0	0	0	0	0	0	0
GTPBP6_ENSG00000178605.8	0	0	0	0	0	0	0	0	-0.188533785	0	0	0	0	-0.176556205	0	0	0	0	0	0	-0.090441653	0	0	0	0	0	0	0	0	0	0	0	0	0	0	0	0	0	0	0	0	0	0	0	0
IL3RA_ENSG00000185291.6	-0.224793969	0	0	0	0	0	0	0	0	0	0	0	0	0	0	0	0	0	0	0	-0.316214243	0	0	0	0	0	0	0	0	0	0	0	0	0	0	-0.149581873	0	0	0	0	0	0	0	0	0
XG_ENSG00000124343.8	0	0	0	0	0	0	0	0	0	0	0	0	0	0	0	0	0	0	0	0	0	0	0.301503784	0	0	0	0	0	0	0	0	0	0	0	0	0	0	0	0.283491027	0.361276893	0	0	0	0	0
GYG2_ENSG00000056998.14	0.498722058	0.443485742	0	0	0	0	0	0	0	0	0	0	0	0	0	0	0	0	0	0	0	0	0	0	0	0	0	0	0	0	0	0	0	0	0	0	0	0	0	0.024210561	0	0	0	0	0
OFD1_ENSG00000046651.10	0	0	0	0	0	0	0	0	0	0	0	0	0	0	0	0	0	0	0	0	0.316552197	0	0	0	0	0	0	0	0	0	0	0	0	0	0	0.170331017	0	0	0	0	0	0	0	0.166576517	0
GEMIN8_ENSG00000046647.9	0	0	0	0	0	0	0	0	0	0	0	0	0	0	0	0	0	0	0	0	0.127662345	0	0.218084891	0	0	0	0	0	0	0	0	0	0	0	0	0.198080281	0	0	0	0	0	0	0	0	0
RBBP7_ENSG00000102054.13	0	0	0	0	0	0	0	0	0	0	0	0	0	0	0	0	0	0	0	0	0.020143201	0	0.05762103	0	0	0	0	0	0	0	0	0	0	0	0.084656411	0	0	0	0	0	0	0	0	0	0
SAT1_ENSG00000130066.12	0	0	0	-0.086525627	0	0	0	0	-0.024408636	0	0	0	0	0	0	0	0	0	0	0	-0.134068263	0	0	0	0	0	0	0	0	0	0	0	0	0	0	0	0	0	0	0	0	0	0	0	0
VSIG4_ENSG00000155659.10	0	0.248839755	0	0	0	0	0	0	0	0	0	0	0	0	0	0	0	0	0	0	0	0	0	0	0	0	0	0	0	0	0	0	0	0	0	0	0	0	0.060053021	0.053319099	0	0	0	0	0
FHL1_ENSG00000022267.12	0.063675707	0	0	0	0	0	0	0	0	0	0	0	0	0	0	0	0	0	0	0	-0.102495297	0	0	0	0	0	0	0	0	0.114171014	0	0	0	0	0	0	0	0	0	0	0	0	0	0	0
SLITRK4_ENSG00000179542.11	-0.189089406	0	0	0	0	0	0	0	0	0	0	0	0	0	0	0	0	0	0	0	-0.141765424	0	0	0	0	0	0	0	0	0	0	0	0	0	0	-0.081989452	0	0	0	0	0	0	0	0	0
NAA10_ENSG00000102030.11	0.081599924	0	0	0	0	0	0	0	0	0	0	0	0	0	0	0	0	0	0	0	0	0	0	0	0	0	0	0	0	0.115057904	0	0	0	0	0.1106881	0	0	0	0	0	0	0	0	0	0
TSPY2_ENSG00000168757.8	-0.457435294	0	0	0	0	-0.565977676	0	0	0	0	0	0	0	0	0	0	0	0	0	0	0	0	0	0	0	0	0	0	0	0	0	0	0	0	0	-0.606342965	0	0	0	0	0	0	0	0	0
DAZ1_ENSG00000188120.10	0	0	0	0	0	0	0	0	0	0	0	0	0	0	0	0	0	0	0	0	0	0	0	0	0	0	0	0	0	0	0	0	0	0	0	0	0	0	-0.22390553	-0.112108016	0	0	-0.958437302	0	0
DAZ3_ENSG00000187191.10	0	0	0	0	0	0	0	0	0	0	0	0	0	0	0	0	0	0	0	0	0	0	0	0	0	0	0	0	0	0	0	0	0	0	0	0	0	0	-0.575530718	-0.28184458	0	0	-0.803461525	0	0
POR_ENSG00000127948.9	0.035916437	0	0	0	0	0	0	0	0	0	0	0	0	0	0	0	0	0	0	0	-0.050574045	0	0	0	0	0	0	0	0	0	0	0.178932063	0	0	0	0	0	0	0	0	0	0	0	0	0
ARSE_ENSG00000157399.10	0	0	0	0	0	0	0	0	0	0	0	0	0	0	0	0	0	0	0	0	0.025772131	0	0	0	0.197492676	0	0	0	0	0	0	0.25755734	0	0	0	0	0	0	0	0	0	0	0	0	0
KLHL21_ENSG00000162413.12	0	0	0	0	0	0	0	0	0	0	0	0	0	0	0	0	0	0	0	0	0.135499507	0	0	0	0	0	0	0	0	0	0	0	0	0	0	0	0	0	0	0.075881479	0	0	0	0	0
ERRFI1_ENSG00000116285.8	0	0	0	0	0	0	0	0	0	0	0	0	0	0	0	0	0	0	0	0	0.149963508	0	0	0	0	0	0	0	0	0	0	0	0	0	0	0	0	0	0	0.099177255	0	0	0	0	0
SPSB1_ENSG00000171621.9	0.100032924	0	0	0	0	0	0	0	0	0	0	0	0	0	0	0	0	0	0	0	0	0	0	0	0	0	0	0	0	0	0	0	0	0	0	0	0	0	0	0.102421485	0	0	0	0	0
RBP7_ENSG00000162444.11	0	-0.234116635	0	0	0	0	0	0	0	0	0	0	0	0	0	0	0	0	0	0	-0.420833281	0	0	0	0	0	0	0	0	0	0	0	0	0	0	0	0	0	0	0	0	0	0	0	0
FBXO2_ENSG00000116661.9	0	0	0	0	0	0	0	0	-0.08553909	0	0	0	0	0	0	0	0	0	0	0	0.062887743	0	0	0	0	0	0	0	0	0	0	0	0	0	0	0	0	0	0	0	0	0	0	0	0
PDPN_ENSG00000162493.12	-0.140893563	0	0	0	0	0	0	0	0	0	0	0	0	0	0	0	0	0	0	0	0.217116382	0	0	0	0	0	0	0	0	0	0	0	0	0	0	0	0	0	0	0	0	0	0	0	0
KLHDC7A_ENSG00000179023.7	0.057559271	0	0	0	0	0	0	0	0	0	0	0	0	0	0	0	0	0	0	0	-0.346575257	0	0	0	0	0	0	0	0	0	0	0	0	0	0	0	0	0	0	0	0	0	0	0	0
TCEA3_ENSG00000204219.5	0	0	0	0	0	0	0	0	0	0	0	0	0	0	0	0	0	0	0	0	0.036519056	0	0	0	0	0	0	0	0	0	0	0	0	0	-0.097573666	0	0	0	0	0	0	0	0	0	0
NCMAP_ENSG00000184454.6	0	0	0	0	0	0	0	0	0	0	0	0	0	0	0	0	0	0	0	0	0.010417103	0	0	0	0	0	0	0	0	0	0	0	0	0	0	0.170454397	0	0	0	0	0	0	0	0	0
HMGN2_ENSG00000198830.6	0	0	0	0	0	0	0	0	0	0	0	0	0	0	0	0	0	0	0	0	0.068189881	0	0	0	0	0	0	0	0	0	0	0	0	0	0.034400134	0	0	0	0	0	0	0	0	0	0
SFN_ENSG00000175793.10	0	0	0	0	0	0	0	0	-0.001634254	0	0	0	0	0	0	0	0	0	0	0	0.010316448	0	0	0	0	0	0	0	0	0	0	0	0	0	0	0	0	0	0	0	0	0	0	0	0
FCN3_ENSG00000142748.8	0.035938551	0	0	0	0	0	0	0	0	0	0	0	0	0	0	0	0	0	0	0	-0.026792112	0	0	0	0	0	0	0	0	0	0	0	0	0	0	0	0	0	0	0	0	0	0	0	0
FABP3_ENSG00000121769.3	0	0	0	0	0	0	0	0	0	0	0	0	0	0	0	0	0	0	0	0	0.004792548	0	0	0	0	0	0	0	0	0	0	0	0	0	0.064237853	0	0	0	0	0	0	0	0	0	0
GJA4_ENSG00000187513.8	0	0	0	0	0	0	0	0	-0.030008633	0	0	0	0	0	0	0	0	0	0	0	-0.184157536	0	0	0	0	0	0	0	0	0	0	0	0	0	0	0	0	0	0	0	0	0	0	0	0
RIMS3_ENSG00000117016.5	0	0	0	0	0	0	0	0	0	0	0	-0.088466663	0	0	0	0	0	0	0	0	0.00975719	0	0	0	0	0	0	0	0	0	0	0	0	0	0	0	0	0	0	0	0	0	0	0	0
YBX1_ENSG00000065978.13	0	0	0	0	0	0	0	0	0	0	0	0	0	0	0	0	0	0	0	0	-0.092478593	0	0	0	0	0	0	0	0	0.051544438	0	0	0	0	0	0	0	0	0	0	0	0	0	0	0
RPS8_ENSG00000142937.7	-0.04050088	0	0	0	0	0	0	0	0	0	0	0	0	0	0	0	0	0	0	0	0.072501297	0	0	0	0	0	0	0	0	0	0	0	0	0	0	0	0	0	0	0	0	0	0	0	0
PRDX1_ENSG00000117450.9	0	0	0	0	0	0	0	0	0	0	0	0	0	0	0	0	0	0	0	0	-0.060330491	0	0	0	0	0	0	0	0	0	0	0	0	0	0	0	0	0	0	0	0	0	0.079727273	0	0
TSPAN1_ENSG00000117472.5	0	0	0	0	0	0	0	0	0	0	0	0	0	0	0	0	0	0	0	0	0.006690964	0	0	0	0	0	0	0	0	0	0	0	0	0	0	0	0	0	0	0	0	0	0	-0.047486032	0
OSBPL9_ENSG00000117859.14	0	0	0	0	0	0	0	0	0	0	0	0	0	0	0	0	0	0	0	0	0.132646733	0	0	0	0	0	0	0	0	0	0	0	0	0	0.129305542	0	0	0	0	0	0	0	0	0	0
PPAP2B_ENSG00000162407.8	0	0	0	0	0	0	0	0	0	0	0	0	0	0	0	0	0	0	0	0	-0.070666731	0	0	0	0	0	0	0	0	0	0	0	0	0	0	0	0	0	0.113616994	0	0	0	0	0	0
JUN_ENSG00000177606.5	0	0	0	0	0	0	0	0	-0.04999701	0	0	0	0	0	0	0	0	0	0	0	0.097460213	0	0	0	0	0	0	0	0	0	0	0	0	0	0	0	0	0	0	0	0	0	0	0	0
PGM1_ENSG00000079739.11	0	0	0	0	0	0	0	0	0	0	0	0	0	0	0	0	0	0	0	0	-0.035205225	0	0	0	0	0	0	0	0	0	0	0	0	0	-0.084941804	0	0	0	0	0	0	0	0	0	0
PTGFR_ENSG00000122420.5	0	0	0	0	0	0	0	0	0	0	0	0	0	0	0	0	0	0	0	0	-0.134716462	0	0	0	0	0	0	0	0	0	0	0	0	0	0	-0.191785659	0	0	0	0	0	0	0	0	0
RPL5_ENSG00000122406.8	0	0	0	0	0	0	0	0	0	0	0	0	0	0	0	0	0	0	0	0	0.077657823	0	0	0	0	0	0	0	0	0.035443746	0	0	0	0	0	0	0	0	0	0	0	0	0	0	0
F3_ENSG00000117525.9	0	0	0	0	0	0	0	0	0	0	0	0	0	0	0	0	0	0	0	0	-0.101040153	0	0	0	0	0	0	0	0	0	0	0	0	0	0	0	0	0	0	0.056298521	0	0	0	0	0
S1PR1_ENSG00000170989.8	0	0	0	0	0	0	0	0	0	0	0	0.090556671	0	0	0	0	0	0	0	0	-0.248764985	0	0	0	0	0	0	0	0	0	0	0	0	0	0	0	0	0	0	0	0	0	0	0	0
GSTM1_ENSG00000134184.8	0	0	0	0	0	0	0	0	0	0	0	0	0	0	0	0	0	0	0	0	0.070261203	0	0	0	0	0	0	0	0	0	0	0	0	0	0	0	0	0	0.128365476	0	0	0	0	0	0
CASQ2_ENSG00000118729.10	0	0	0	0	0	0	0	0	0	0	0	0	0	0	0	0	0	0	0	0	0	0	0	0	0	0	0	0	0	0.116323326	0	0	0	0	0.04559117	0	0	0	0	0	0	0	0	0	0
ATP1A1_ENSG00000163399.11	0	0	0	0	0	0	0	0	0	0	0	0	0	0	0	0	0	0	0	0	0.042348496	0	0	0	0	0	0	0	0	0.043145277	0	0	0	0	0	0	0	0	0	0	0	0	0	0	0
HSD3B1_ENSG00000203857.5	0.007861062	0	0	0	0	0	0	0	0	0	0	0	0	0	0	0	0	0	0	0	0.001787681	0	0	0	0	0	0	0	0	0	0	0	0	0	0	0	0	0	0	0	0	0	0	0	0
HMGCS2_ENSG00000134240.7	0	0	0	0	0	0	0	0	0	0	0	0	0	0	0	0	0	0	0	0	0.031474783	0	0	0	0	0	0	0	0	0	0	0	0	0	0	0	0	0	0	0	0	0	0.064939257	0	0
POLR3GL_ENSG00000121851.8	0	0	0	0	0	0	0	0	0	0	0	0	0	0	0	0	0	0	0	0	-0.086862464	0	0	0	0	0	0	0	0	0	0	0	0	0	0.076622275	0	0	0	0	0	0	0	0	0	0
HIST2H2BE_ENSG00000184678.8	0	0	0	0	0	0	0	0	0	0	0	0	0	0	0	0	0	0	0	0	0.154145569	0	0	0	0	0	0	0	0	0	0	0	0	0	0.07091411	0	0	0	0	0	0	0	0	0	0
CGN_ENSG00000143375.10	0	0	0	0	0	0	0	0	0	0	0	0	0	0	0	0	0	0	0	0	0.155987411	0	0	0	0	0	0	0	0	0	0	0	0	0	0	0	0	0	0	0.095542384	0	0	0	0	0
LCE2D_ENSG00000187223.3	0	0	0	0	0	0	0	0	0	0	0	0	0	0	0	0	0	0	0	0	0	0	0	0	0	0	0	0	0	0	0	0	0	0	0	0	0	0	0.191434879	0.287021664	0	0	0	0	0
LCE2C_ENSG00000187180.3	0	0	0	0	0	0	0	0	0	0	0	0	0	0	0	0	0	0	0	0	0	0	0	0	0	0	0	0	0	0	0	0	0	0	0	0	0	0	0.180246593	0.279387048	0	0	0	0	0
LCE2B_ENSG00000159455.7	0	0	0	0	0	0	0	0	0	0	0	0	0	0	0	0	0	0	0	0	0	0	0	0	0	0	0	0	0	0	0	0	0	0	0	0	0	0	0.145045445	0.242409876	0	0	0	0	0
LCE2A_ENSG00000187173.3	0	0	0	0	0	0	0	0	0	0	0	0	0	0	0	0	0	0	0	0	0	0	0	0	0	0	0	0	0	0	0	0	0	0	0	0	0	0	0.177335427	0.241164171	0	0	0	0	0
LCE1C_ENSG00000197084.4	0	0	0	0	0	0	0	0	0	0	0	0	0	0	0	0	0	0	0	0	0	0	0	0	0	0	0	0	0	0	0	0	0	0	0	0	0	0	0.146873281	0.253741206	0	0	0	0	0
LCE6A_ENSG00000235942.2	0	0	0	0	0	0	0	0	0	0	0	0	0	0	0	0	0	0	0	0	0	0	0	0	0	0	0	0	0	0	0	0	0	0	0	0	0	0	0.142488937	0.229139895	0	0	0	0	0
PRR9_ENSG00000203783.4	-0.041895013	0	0	0	0	0	0	0	0	0	0	0	0	0	0	0	0	0	0	0	0	0	0	0	0	0	0	0	0	0	0	0	0	0	0	0	0	0	-0.749071926	0	0	0	0	0	0
S100A6_ENSG00000197956.5	0	0	0	0	0	0	0	0	-0.012694833	0	0	0	0	0	0	0	0	0	0	0	-0.083068644	0	0	0	0	0	0	0	0	0	0	0	0	0	0	0	0	0	0	0	0	0	0	0	0
S100A4_ENSG00000196154.7	0	0	0	0	0	0	0	0	0	0	0	0	0	0	0	0	0	0	0	0	-0.130865379	0	0	0	0	0	0	0	0	0	0	0	0	0	-0.018777501	0	0	0	0	0	0	0	0	0	0
S100A3_ENSG00000188015.5	0	0	0	0	0	0	0	0	0	0	0	0	0	0	0	0	0	0	0	0	-0.024397658	0	0	0	0	0	0	0	0	0	0	0	0	0	0	0	0	0	-0.688059626	0	0	0	0	0	0
EFNA1_ENSG00000169242.7	0	0	0	0	0	0	0	0	-0.017789495	0	0	0	0	0	0	0	0	0	0	0	0.075118954	0	0	0	0	0	0	0	0	0	0	0	0	0	0	0	0	0	0	0	0	0	0	0	0
VSIG8_ENSG00000243284.1	0	0	0	0	0	0	0	0	0	0	0	0	0	0	0	0	0	0	0	0	0.010328414	0	0	0	0	0	0	0	0	0	0	0	0	0	0	0	0	0	-0.553620832	0	0	0	0	0	0
TAGLN2_ENSG00000158710.10	0	0	0	0	0	0	0	0	-0.012065404	0	0	0	0	0	0	0	0	0	0	0	-0.053130794	0	0	0	0	0	0	0	0	0	0	0	0	0	0	0	0	0	0	0	0	0	0	0	0
CASQ1_ENSG00000143318.8	0	0	0	0	0	0	0	0	0	0	0	0	0	0	0	0	0	0	0	0	0	0	0	0	0	0	0	0	0	0.018134062	0	0	0	0	-0.199572485	0	0	0	0	0	0	0	0	0	0
PEA15_ENSG00000162734.8	0	0	0	0	0	0	0	0	0	0	0	0	0	0	0	0	0	0	0	0	-0.029242727	0	0	0	0	0	0	0	0	0.047516772	0	0	0	0	0	0	0	0	0	0	0	0	0	0	0
MPZ_ENSG00000158887.11	-0.005941293	0	0	0	0	0	0	0	0	0	0	0	0	0	0	0	0	0	0	0	-0.005128982	0	0	0	0	0	0	0	0	0	0	0	0	0	0	0	0	0	0	0	0	0	0	0	0
RGS5_ENSG00000143248.8	0	0	0	0	0	-0.152351228	0	0	0	0	0	0	0	0	0	0	0	0	0	0	-0.011836002	0	0	0	0	0	0	0	0	0	0	0	0	0	0	0	0	0	0	0	0	0	0	0	0
ATP1B1_ENSG00000143153.8	0	0	0	0	0	0	0	0	0	0	0	0	0	0	0	0	0	0	0	0	0.098626471	0	0	0	0	0	0	0	0	0.066206426	0	0	0	0	0	0	0	0	0	0	0	0	0	0	0
SELE_ENSG00000007908.11	0	0	0	0	0	0	0	0	0	0	0	0	0	0	0	0	0	0	0	0	-0.369140146	0	0	0	0	0	0	0	0	0	0	0	0	0	0	0	0	0	0	0	0	0	0	-0.297496939	0
PRRX1_ENSG00000116132.7	0	0	0	0	0	0	0	0	0	0	0	0	0	0	0	0	0	0	0	0	-0.084990109	0	0	0	0	0	0	0	0	0	0	0	0	0	0.087857722	0	0	0	0	0	0	0	0	0	0
LAMC1_ENSG00000135862.5	0	0	0	0	0	0	0	0	0	0	0	0	0	0	0	0	0	0	0	0	0	0	0	0	0	0	0	0	0	0	0	0	0	0	0	0	0	0	0.077315416	0.052741691	0	0	0	0	0
LAD1_ENSG00000159166.9	0	0	0	0	0	0	0	0	0	0	0	0	0	0	0	0	0	0	0	0	0.039215125	0	0	0	0	0	0	0	0	0.025029079	0	0	0	0	0	0	0	0	0	0	0	0	0	0	0
PHLDA3_ENSG00000174307.5	0.198335112	0	0	0	0	0	0	0	0	0	0	0	0	0	0	0	0	0	0	0	-0.143588026	0	0	0	0	0	0	0	0	0	0	0	0	0	0	0	0	0	0	0	0	0	0	0	0
CSRP1_ENSG00000159176.9	-0.056360058	0	0	0	0	0	0	0	0	0	0	0	0	0	0	0	0	0	0	0	0.086159691	0	0	0	0	0	0	0	0	0	0	0	0	0	0	0	0	0	0	0	0	0	0	0	0
LMOD1_ENSG00000163431.11	-0.062956656	0	0	0	0	0	0	0	0	0	0	0	0	0	0	0	0	0	0	0	0.013251831	0	0	0	0	0	0	0	0	0	0	0	0	0	0	0	0	0	0	0	0	0	0	0	0
MYBPH_ENSG00000133055.4	0	0	0	0	0	0	0	0	-0.015185948	0	0	0	0	0	0	0	0	0	0	0	0.005793732	0	0	0	0	0	0	0	0	0	0	0	0	0	0	0	0	0	0	0	0	0	0	0	0
CHI3L1_ENSG00000133048.8	0	0	0	0	0	0	0	0	-0.110658869	0	0	0	0	0	0	0	0	0	0	0	0.348442284	0	0	0	0	0	0	0	0	0	0	0	0	0	0	0	0	0	0	0	0	0	0	0	0
PRELP_ENSG00000188783.5	0	0	0	0	0	0	0	0	0	0	0	0	0	0	0	0	0	0	0	0	0	0	0	0	0	0	0	0	0	0	0	0	0	0	0	0	0	0	0.055481356	0.053538241	0	0	0	0	0
HSD11B1_ENSG00000117594.5	0	0	0	0	0	0	0	0	0	0	0	0	0	0	0	0	0	0	0	0	-0.04976609	0	0	0	0	0	0	0	0	0	0	0	0	0	0	-0.086207053	0	0	0	0	0	0	0	0	0
EPHX1_ENSG00000143819.8	0	0	0	0	0	0	0	0	-0.021289886	0	0	0	0	0	0	0	0	0	0	0	-0.045438021	0	0	0	0	0	0	0	0	0	0	0	0	0	0	0	0	0	0	0	0	0	0	0	0
ACTA1_ENSG00000143632.10	0	0	0	0	0	0	0	0	0	0	0	0	0	0	0	0	0	0	0	0	-0.00089634	0	0	0	0	0	0	0	0	0.095184027	0	0	0	0	0	0	0	0	0	0	0	0	0	0	0
C1orf198_ENSG00000119280.12	0	0	0	0	0	0	0	0	0	0	0	0	0	0	0	0	0	0	0	0	0.042421791	0	0	0	0	0	0	0	0	0	0	0	0	0	0.13411871	0	0	0	0	0	0	0	0	0	0
MAP1LC3C_ENSG00000197769.5	0	0	0	0	0	0	0	0	0	0	0	0	0	0	0	0	0	0	0	0	0	0	0	0	0	0	0	0	0	0	0	0	0	0	0	0	0	0	0.313404203	0.30997713	0	0	0	0	0
RPS7_ENSG00000171863.8	0	0	0	0	0	0	0	0	0	0	0	0	0	0	0	0	0	0	0	0	0.061674847	0	0	0	0	0	0	0	0	0.030280109	0	0	0	0	0	0	0	0	0	0	0	0	0	0	0
YWHAQ_ENSG00000134308.9	0	0	0	0	0	0	0	0	0	0	0	0	0	0	0	0	0	0	0	0	0.043608468	0	0	0	0	0	0	0	0	0.052457805	0	0	0	0	0	0	0	0	0	0	0	0	0	0	0
KCNS3_ENSG00000170745.7	0	0	0	0	0	0	0	0	0	0	0	0	0	0	0	0	0	0	0	0	0.122742446	0	0	0	0	0	0	0	0	0	0	0	0	0	-0.199342151	0	0	0	0	0	0	0	0	0	0
OSR1_ENSG00000143867.5	0	0	0	0	0	0	0	0	0	0	0	0	0	0	0	0	0	0	0	0	0.130347696	0	0	0	0	0	0	0	0	0	0	0	0	0	0	0	0	0	0	0.052053046	0	0	0	0	0
NCOA1_ENSG00000084676.11	0	0	0	0	0	0	0	0	0	0	0	0	0	0	0	0	0	0	0	0	0.066316506	0	0	0	0	0	0	0	0	0	0	0	0	0	0.11848584	0	0	0	0	0	0	0	0	0	0
PREB_ENSG00000138073.9	0	0	0	0	0	0	0	0	0	0	0	0	0	0	0	0	0	0	0	0	0.05864847	0	0	0	0	0	0	0	0	0	0	0	0	0	0.124892872	0	0	0	0	0	0	0	0	0	0
CLIP4_ENSG00000115295.15	0	0	0	0	0	0	0	0	0	0	0	0	0	0	0	0	0	0	0	0	0.122912772	0	0	0	0	0	0	0	0	0	0	0	0	0	0.146640203	0	0	0	0	0	0	0	0	0	0
SIX2_ENSG00000170577.7	0	0	0	0	0	0	0	0	0	0	0	0	0	0	0	0	0	0	0	0	-0.067876148	0	0	0	0	0	0	0	0	0	0	0	0	0	0.28323337	0	0	0	0	0	0	0	0	0	0
XPO1_ENSG00000082898.12	0	0	0	0	0	0	0	0	0	0	0	0	0	0	0	0	0	0	0	0	0.088728128	0	0	0	0	0	0	0	0	0.082651954	0	0	0	0	0	0	0	0	0	0	0	0	0	0	0
MDH1_ENSG00000014641.13	0.058596268	0	0	0	0	0	0	0	0	0	0	0	0	0	0	0	0	0	0	0	-0.037214694	0	0	0	0	0	0	0	0	0	0	0	0	0	0	0	0	0	0	0	0	0	0	0	0
ANTXR1_ENSG00000169604.15	0	0	0	0	0	0	0	0	0	0	0	0	0	0	0	0	0	0	0	0	0.035122461	0	0	0	0	0	0	0	0	0	0	0	0	0	0	0	0	0	0	0.050482055	0	0	0	0	0
CYP26B1_ENSG00000003137.4	0	0	0	0	0	0	0	0	0	0	0	0	0	0	0	0	0	0	0	0	-0.159051549	0	0	0	0	0	0	0	0	0	0	0	0	0	0	0	0	0	0	0.110551627	0	0	0	0	0
ACTG2_ENSG00000163017.9	0	0	0	0	0	0	0	0	0	0	0	0	0	0	0	0	0	0	0	0	0.016516946	0	0	0	0	0	0.026115769	0	0	0	0	0	0	0	0	0	0	0	0	0	0	0	0	0	0
VAMP5_ENSG00000168899.4	-0.083696484	0	0	0	0	0	0	0	0	0	0	0	0	0	0	0	0	0	0	0	-0.228222685	0	0	0	0	0	0	0	0	0	0	0	0	0	0	0	0	0	0	0	0	0	0	0	0
ATOH8_ENSG00000168874.8	0	0	0	0	0	0	0	0	0	0	0	0	0	0	0	0	0	0	0	0	-0.127535264	0	0	0	0	0	0	0	0	0	0	0	0	0	0	0	0	0	0	0.100999124	0	0	0	0	0
STARD7_ENSG00000084090.9	0	0	0	0	0	0	0	0	0	0	0	0	0	0	0	0	0	0	0	0	0.030646407	0	0	0	0	0	0	0	0	0.138424113	0	0	0	0	0	0	0	0	0	0	0	0	0	0	0
ARID5A_ENSG00000196843.11	0	0	0	0	0	0	0	0	-0.039150666	0	0	0	0	0	0	0	0	0	0	0	0.201463215	0	0	0	0	0	0	0	0	0	0	0	0	0	0	0	0	0	0	0	0	0	0	0	0
NPAS2_ENSG00000170485.12	0	0	0	0	0	0	0	0	0	0	0	0	0	0	0	0	0	0	0	0	0.164574374	0	0	0	0	0	0	0	0	0.130256203	0	0	0	0	0	0	0	0	0	0	0	0	0	0	0
TBC1D8_ENSG00000204634.8	0	0	0	0	0	0	0	0	0	0	0	0	0	0	0	0	0	0	0	0	0.155586723	0	0	0	0	0	0	0	0	0	0	0	0	0	0.14847432	0	0	0	0	0	0	0	0	0	0
IL1R1_ENSG00000115594.7	0	0	0	0	0	0	0	0	-0.018494909	0	0	0	0	0	0	0	0	0	0	0	-0.212057178	0	0	0	0	0	0	0	0	0	0	0	0	0	0	0	0	0	0	0	0	0	0	0	0
IL1RL1_ENSG00000115602.12	0	0	0	0	0	0	0	0	-0.030144052	0	0	0	0	0	0	0	0	0	0	0	-0.070788431	0	0	0	0	0	0	0	0	0	0	0	0	0	0	0	0	0	0	0	0	0	0	0	0
FHL2_ENSG00000115641.14	0	0	0	0	0	0	0	0	0	0	0	0	0	0	0	0	0	0	0	0	0.038224566	0	0	0	0	0	0	0	0	0.184362042	0	0	0	0	0	0	0	0	0	0	0	0	0	0	0
GPR17_ENSG00000144230.12	0	0	0	0	0	0	0	0	0	0	0	0	0	0	0	0	0	0	0	0	0	0	0	0	0	0	0	0	0.203738288	0.174670928	0	0	0	0	0	0	0	0	0	0	0	0	0	0	0
DPP4_ENSG00000197635.5	0	0	0	0	0	0	0	0	0	0	0	0	0	0	0	0	0	0	0	0	0.059443336	0	0.201702328	0	0	0	0	0	0	0	0	0	0	0	0	0	0	0	0	0	0	0	0	0	0
FRZB_ENSG00000162998.4	0	0	0	0	0	0	0	0	0	0	0	0	0	0	0	0	0	0	0	0	0.022564962	0	0	0	0	0	0	0	0	0	0	0	0	0	0.039604443	0	0	0	0	0	0	0	0	0	0
AOX1_ENSG00000138356.9	0	0	0	0	0	0	0	0	0	0	0	0	0	0	0	0	0	0	0	0	-0.102938309	0	0	0	0	0	0	0	0	0	0	0	0	0	0	0	0	0	0.058027167	0	0	0	0	0	0
MYL1_ENSG00000168530.11	0	0	0	0	0	0	0	0	0	0	0	0	0	0	0	0	0	0	0	0	-0.001372519	0	0	0	0	0	0	0	0	0	0	0	0	0	-0.188048955	0	0	0	0	0	0	0	0	0	0
FN1_ENSG00000115414.14	0	0	0	0	0	0	0	0	0	0	0	0	0	0	0	0	0	0	0	0	-0.00152536	0	0	0	0	0	0	0	0	0.006912453	0	0	0	0	0	0	0	0	0	0	0	0	0	0	0
IGFBP5_ENSG00000115461.4	0	0	0	0.194449676	0	0	0	0	0	0	0	0	0	0	0	0	0	0	0	0	-0.361364763	0	0	0	0	0	0	0	0	0	0	0	0	0	0	0	0	0	0	0	0	0	0	0	0
TMBIM1_ENSG00000135926.8	0.091686618	0	0	0	0	0	0	0	0	0	0	0	0	0	0	0	0	0	0	0	-0.091943867	0	0	0	0	0	0	0	0	0	0	0	0	0	0	0	0	0	0	0	0	0	0	0	0
TWIST2_ENSG00000233608.2	0	0	0	0	0	0	0	0	0	0	0	0	0	0	0	0	0	0	0	0	-0.046840046	0	0.167507517	0	0	0	0	0	0	0	0	0	0	0	0	0	0	0	0	0	0	0	0	0	0
KIF1A_ENSG00000130294.10	0	0	0	0	0	0	0	0	-0.076698565	0	0	0	0	0	0	0	0	0	0	0	-0.000923642	0	0	0	0	0	0	0	0	0	0	0	0	0	0	0	0	0	0	0	0	0	0	0	0
BOK_ENSG00000176720.3	0.130688879	0	0	0	0	0	0	0	0	0	0	0	0	0	0	0	0	0	0	0	-0.128222321	0	0	0	0	0	0	0	0	0	0	0	0	0	0	0	0	0	0	0	0	0	0	0	0
OXTR_ENSG00000180914.6	0	0	0	0	0	0	0	0	-0.055775172	0	0	0	0	0	0	0	0	0	0	0	0.784688097	0	0	0	0	0	0	0	0	0	0	0	0	0	0	0	0	0	0	0	0	0	0	0	0
SLC6A6_ENSG00000131389.12	0	0	0	0	0	0	0	0	0	0	0	0	0	0	0	0	0	0	0	0	0	0	0	0	0	0	0	0	0	0	0	0	0	0	0.114876283	0	0	0	0	0.08086739	0	0	0	0	0
GPD1L_ENSG00000152642.6	0	0	0	0	0	0	0	0	0	0	0	0	0	0	0	0	0	0	0	0	0	0	0	0	0	0	0	0	0	0.162223005	0	0	0	0	0.122517804	0	0	0	0	0	0	0	0	0	0
GPX1_ENSG00000233276.2	0.137305704	0	0	0	0	0	0	0	0	0	0	0	0	0	0	0	0	0	0	0	-0.074082283	0	0	0	0	0	0	0	0	0	0	0	0	0	0	0	0	0	0	0	0	0	0	0	0
SEMA3F_ENSG00000001617.7	0	0	0	0	0	0	0	0	-0.025671497	0	0	0	0	0	0	0	0	0	0	0	-0.089426036	0	0	0	0	0	0	0	0	0	0	0	0	0	0	0	0	0	0	0	0	0	0	0	0
TKT_ENSG00000163931.11	0	0	0	0	0	0	0	0	-0.027285913	0	0	0	0	0	0	0	0	0	0	0	-0.078792841	0	0	0	0	0	0	0	0	0	0	0	0	0	0	0	0	0	0	0	0	0	0	0	0
FAM107A_ENSG00000168309.12	0	0	0	0	0	0	0	0	0	0	0	0	0	0	0	0	0	0	0.136536317	0	-0.029651809	0	0	0	0	0	0	0	0	0	0	0	0	0	0	0	0	0	0	0	0	0	0	0	0
ADAMTS9_ENSG00000163638.9	0	0	0	0	0	0	0	0	-0.045569801	0	0	0	0	0	0	0	0	0	0	0	-0.295526001	0	0	0	0	0	0	0	0	0	0	0	0	0	0	0	0	0	0	0	0	0	0	0	0
GBE1_ENSG00000114480.8	0	0	0	0	0	0	0	0	0	0	0	0	0	0	0	0	0	0	0	0	-0.181748749	0	0	0	0	0	0	0	0	0	0	0	0	0	0.125487798	0	0	0	0	0	0	0	0	0	0
POPDC2_ENSG00000121577.9	0	0	0	0	0	0	0	0	0	0	0	0	0	0	0	0	0	0	0	0	0.008584261	0	0	0	0	0	0	0	0	0	0	0	0	0	0.035184397	0	0	0	0	0	0	0	0	0	0
ALDH1L1_ENSG00000144908.9	0.13633662	0	0	0	0	0	0	0	0	0	0	0.089994369	0	0	0	0	0	0	0	0	0	0	0	0	0	0	0	0	0	0	0	0	0	0	0	0	0	0	0	0	0	0	0	0	0
MGLL_ENSG00000074416.9	0.132952491	0	0	0	0	0	0	0	0	0	0	0	0	0	0	0	0	0	0	0	-0.15530655	0	0	0	0	0	0	0	0	0	0	0	0	0	0	0	0	0	0	0	0	0	0	0	0
ATP1B3_ENSG00000069849.6	0	0	0	0	0	0	0	0	0	0	0	0	0	0	0	0	0	0	0	0	-0.110654983	0	0	0	0	0	0	0	0	0	0	0	0	0	0	0	0	0	0	-0.083756941	0	0	0	0	0
PCOLCE2_ENSG00000163710.3	0	0	0	0	0	0	0	0	0	0	0	0	0	0	0	0	0	0	0	0	-0.230387559	0	0	0	0	0	0	0	0	0	0	0	0	0	0	0	0	0	0	0.05928802	0	0	0	0	0
TM4SF1_ENSG00000169908.6	0	0	0	0	0	0	0	0	-0.044738984	0	0	0	0	0	0	0	0	0	0	0	0.065487976	0	0	0	0	0	0	0	0	0	0	0	0	0	0	0	0	0	0	0	0	0	0	0	0
IGSF10_ENSG00000152580.8	0	0	0	0	0	0	0	0	0	0	0	0	0	0	0	0	0	0	0	0	0.321277305	0	0	0	0	0	0	0	0	0	0	0	0	0	0	0	0	0	0	0.135524009	0	0	0	0	0
SSR3_ENSG00000114850.2	0	0	0	0	0	0	0	0	0	0	0	0	0	0	0	0	0	0	0	0	0.048974239	0	0	0	0	0	0	0	0	0.125582595	0	0	0	0	0	0	0	0	0	0	0	0	0	0	0
SST_ENSG00000157005.3	0	0	0	0	0	0	0	0	0	0	0	0	0	0	0	0	0	0	0	0	0	0	0	0	0	0	0	0	0	0	0	0	0	0	0	0	0	0	0	0	0	0	0.252167495	-0.003939256	0
BCL6_ENSG00000113916.13	0	0	0	0	0	0	0	0	0	0	0	0	0	0	0	0	0	0	0	0	-0.045254744	0	0	0	0	0	0	0	0	0	0	0	0	0	0.093079975	0	0	0	0	0	0	0	0	0	0
CLDN1_ENSG00000163347.5	0	0	0	0	0	0	0	0	0	0	0	0	0	0	0	0	0	0	0	0	0.021376758	0	0	0	0	0	0	0	0	0	0	0	0	0	0	0	0	0	0	0.103663752	0	0	0	0	0
APOD_ENSG00000189058.4	-0.057658628	0	0	0	0	0	0	0	0	0	0	0	0	0	0	0	0	0	0	0	0.105000473	0	0	0	0	0	0	0	0	0	0	0	0	0	0	0	0	0	0	0	0	0	0	0	0
WDR1_ENSG00000071127.12	0	0	0	0	0	0	0	0	0	0	0	0	0	0	0	0	0	0	0	0	0.050716835	0	0	0	0	0	0	0	0	0.054022076	0	0	0	0	0	0	0	0	0	0	0	0	0	0	0
FGFBP1_ENSG00000137440.3	0	0	0	0	0	0	0	0	0	0	0	0	0	0	0	0	0	0	0	0	0.003745952	0	0	0	0	0	0	0	0	0	0	0	0	0	0	0	0	0	0	-0.058128159	0	0	0	0	0
SOD3_ENSG00000109610.5	0	0	0	0	0	0	0	0	0	0	0	0	0	0	0	0	0	0	0	0	-0.035460021	0	0	0	0	0	0	0	0	0	0	0	0	0	0	0	0	0	0	0.033142015	0	0	0	0	0
IGFBP7_ENSG00000163453.7	-0.053170181	0	0	0	0	0	0	0	0	0	0	0	0	0	0	0	0	0	0	0	-0.04556391	0	0	0	0	0	0	0	0	0	0	0	0	0	0	0	0	0	0	0	0	0	0	0	0
UGT2B11_ENSG00000213759.4	0	0	0	0	0	0	0	0	0	0	0	0	0	0	0	0	0	0	0	0	0.652828857	0	0	0	0	0	0	0	0	0	0	0	0	0	0	0	0	0	0	-0.021535279	0	0	0	0	0
DDIT4L_ENSG00000145358.2	0	0	0	0	0	0	0	0	0	0	0	0	0	0	0	0	0	0	0	0	-0.010835286	0	0	0	0	0	0	0	0	0	0	0	0	0	0.127662593	0	0	0	0	0	0	0	0	0	0
MYOZ2_ENSG00000172399.5	0	0	0	0	0	0	0	0	0	0	0	0	0	0	0	0	0	0	0	0	0	0	0	0	0	0	0	0	0	0.099255456	0	0	0	0	0.055856383	0	0	0	0	0	0	0	0	0	0
ANXA5_ENSG00000164111.10	0.073042546	0	0	0	0	0	0	0	0	0	0	0	0	0	0	0	0	0	0	0	-0.083039828	0	0	0	0	0	0	0	0	0	0	0	0	0	0	0	0	0	0	0	0	0	0	0	0
RPS3A_ENSG00000145425.5	-0.043488148	0	0	0	0	0	0	0	0	0	0	0	0	0	0	0	0	0	0	0	0.097001618	0	0	0	0	0	0	0	0	0	0	0	0	0	0	0	0	0	0	0	0	0	0	0	0
NPY2R_ENSG00000185149.5	-0.208321559	0	0	0	0	0	0	0	0	0	0	0	0	0	0	0	0	0	0	0	-0.597153781	0	0	0	0	0	0	0	0	0	0	0	0	0	0	0	0	0	0	0	0	0	0	0	0
CPE_ENSG00000109472.9	0	0	0	0	0	0	0	0	0	0	0	0	0	0	0	0	0	0	0	0	0.051342073	0	0	0	0	0	0	0	0	0	0	0	0	0	0	0	0	0	0	0	0	0	0	-0.031647762	0
HPGD_ENSG00000164120.9	0	0	0	0	0	0	0	0	0	0	0	0	0	0	0	0	0	0	0	0	-0.032611598	0	0	0	0	0	0	0	0	0	0	0	0	0	0	0	0	0	0	0.100201254	0	0	0	0	0
ACSL1_ENSG00000151726.9	0.150700626	0	0	0	0	0	0	0	0	0	0	0	0	0	0	0	0	0	0	0	-0.091529433	0	0	0	0	0	0	0	0	0	0	0	0	0	0	0	0	0	0	0	0	0	0	0	0
CARTPT_ENSG00000164326.4	0	0	0	-0.352397829	0	-0.016402263	0	0	0	0	0	0	0	0	0	0	0	0	0	0	0	0	0	0	0	0	0	0	0	0	0	0	0	0	0	0	0	0	0	0	0	0	0	0	0
BTF3_ENSG00000145741.11	0	0	0	0	0	0	0	0	0	0	0	0	0	0	0	0	0	0	0	0	0.040173356	0	0	0	0	0	0	0	0	0	0	0	0	0	0.03743456	0	0	0	0	0	0	0	0	0	0
THBS4_ENSG00000113296.10	0	0	0	0	0	0	0	0	0	0	0	0	0	0	0	0	0	0	0	0	-0.136071811	0	0	0	0	0	0	0	0	0	0	0	0	0	0	-0.197888477	0	0	0	0	0	0	0	0	0
MTRNR2L2_ENSG00000271043.1	-0.016857309	0	0	0	0	0	0	0	0	0	0	0	0	0	0	0	0	0	0	0	-0.002687161	0	0	0	0	0	0	0	0	0	0	0	0	0	0	0	0	0	0	0	0	0	0	0	0
RPS23_ENSG00000186468.8	0	0	0	0	0	0	0	0	0	0	0	0	0	0	0	0	0	0	0	0	0.050765144	0	0	0	0	0	0	0	0	0.030144281	0	0	0	0	0	0	0	0	0	0	0	0	0	0	0
CXCL14_ENSG00000145824.8	-0.189345363	0	0	0	0	0	0	0	0	0	0	0	0	0	0	0	0	0	0	0	-0.160603317	0	0	0	0	0	0	0	0	0	0	0	0	0	0	0	0	0	0	0	0	0	0	0	0
SLC25A48_ENSG00000145832.8	0	0	0	0	0	0	0	0	0	0	0	0	0	0	0	0	0	0	0	0	-0.027641255	0	0	0	0	0	0	0	0	0	0	0	0	0	0.020480806	0	0	0	0	0	0	0	0	0	0
MYOT_ENSG00000120729.5	0	0	0	0	0	0	0	0	0	0	0	0	0	0	0	0	0	0	0	0	-0.002502461	0	0	0	0	0	0	0	0	0.030005536	0	0	0	0	0	0	0	0	0	0	0	0	0	0	0
GFRA3_ENSG00000146013.6	-0.037078434	0	0	0	0	0	0	0	0	0	0	0	0	0	0	0	0	0	0	0	-0.048579347	0	0	0	0	0	0	0	0	0	0	0	0	0	0	0	0	0	0	0	0	0	0	0	0
CD14_ENSG00000170458.9	0	0	0	0	0	0	0	0	-0.019779336	0	0	0	0	0	0	0	0	0	0	0	0.040901518	0	0	0	0	0	0	0	0	0	0	0	0	0	0	0	0	0	0	0	0	0	0	0	0
ANXA6_ENSG00000197043.9	0.082947058	0	0	0	0	0	0	0	0	0	0	0	0	0	0	0	0	0	0	0	-0.058860738	0	0	0	0	0	0	0	0	0	0	0	0	0	0	0	0	0	0	0	0	0	0	0	0
CNOT8_ENSG00000155508.9	-0.126112416	0	0	0	0	0	0	0	0	0	0	0	0	0	0	0	0	0	0	0	-0.121634022	0	0	0	0	0	0	0	0	0	0	0	0	0	0	0	0	0	0	0	0	0	0	0	0
COL23A1_ENSG00000050767.11	0	0	0	0	0	0	0	0	0	0	0	0	0	0	0	0	0	0	0	0	0.025935659	0	0	0	0	0	0	0	0	0.062138988	0	0	0	0	0	0	0	0	0	0	0	0	0	0	0
CANX_ENSG00000127022.10	0	0	0	0	0	0	0	0	0	0	0	0	0	0	0	0	0	0	0	0	0.041904066	0	0	0	0	0	0	0	0	0.08759521	0	0	0	0	0	0	0	0	0	0	0	0	0	0	0
TUBB2B_ENSG00000137285.9	0	0	0	0	0	0	0	0	-0.143579048	0	0	0	0	0	0	0	0	0	0	0	0.006449421	0	0	0	0	0	0	0	0	0	0	0	0	0	0	0	0	0	0	0	0	0	0	0	0
HIST1H1C_ENSG00000187837.2	0	0	0	0	0	0	0	0	-0.026794816	0	0	0	0	0	0	0	0	0	0	0	0.054214924	0	0	0	0	0	0	0	0	0	0	0	0	0	0	0	0	0	0	0	0	0	0	0	0
DDR1_ENSG00000204580.7	0	0	0	0	0	0	0	0	0	0	0	0	0	0	0	0	0	0	0	0	0.280508899	0	0	0	0	0	0	0	0	0	0	0	0	0	0.04498388	0	0	0	0	0	0	0	0	0	0
C6orf15_ENSG00000204542.2	0	0	0	0	0	0	0	0	0	0	0	0	0	0	0	0	0	0	0	0	0.086319457	0	0	0	0	0	0	0	0	0	0	0	0	0	0	0	0	0	0	0.230787092	0	0	0	0	0
HSPA1B_ENSG00000204388.5	0	0	0	0	0	0	0	0	-0.206344438	0	0	0	0	0	0	0	0	0	0	0	-0.043953725	0	0	0	0	0	0	0	0	0	0	0	0	0	0	0	0	0	0	0	0	0	0	0	0
NOTCH4_ENSG00000204301.5	0	0	0	0	0	0	0	0	-0.048454972	0	0	0	0	0	0	0	0	0	0	0	-0.162844369	0	0	0	0	0	0	0	0	0	0	0	0	0	0	0	0	0	0	0	0	0	0	0	0
RPS18_ENSG00000231500.2	0	0	0	0	0	0	0	0	0	0	0	0	0	0	0	0	0	0	0	0	0.123980402	0	0	0	0	0	0	0	0	0.021014294	0	0	0	0	0	0	0	0	0	0	0	0	0	0	0
FKBP5_ENSG00000096060.10	0	0	0	0	0	0	0	0	0	0	0	0	0	0	0	0	0	0	0	0	-0.117466346	0	0	0	0	0	0	0	0	0	0	0	0	0	0.124401802	0	0	0	0	0	0	0	0	0	0
CLPS_ENSG00000137392.5	-0.001017781	0	0	0	0	0	0	0	0	0	0	0	0	0	0	0	0	0	0	0	0	0	0	0	0	0	0	0	0	0	0	0	0	0	0	0	0	0	0	0	0	0	0.000289328	0	0
CDKN1A_ENSG00000124762.9	0	0	0	0	0	0	0	0	-0.051519797	0	0	0	0	0	0	0	0	0	0	0	-0.10814634	0	0	0	0	0	0	0	0	0	0	0	0	0	0	0	0	0	0	0	0	0	0	0	0
VEGFA_ENSG00000112715.16	0	0	0	0	0	0	0	0	0	0	0	0	0	0	0	0	0	0	0	0	-0.129547524	0	0	0	0	0	0	0	0	0	0	0	0	0	0	0	0	0	0	0	0	-0.091398041	0	0	0
SLC29A1_ENSG00000112759.12	0	0	0	0	0	0	0	0	0	0	0	0	0	0	0	0	0	0	0	0	-0.090940644	0	0	0	0	0	0	0	0	0	0	0	0	0	0	0	0	0	0	0.075136392	0	0	0	0	0
DDX43_ENSG00000080007.6	-0.319725304	0	0	0	0	0	0	0	0	0	0	0	0	0	0	0	0	0	0	0	-0.24000707	0	0	0	0	0	0	0	0	0	0	0	0	0	0	0	0	0	0	0	0	0	0	0	0
COL12A1_ENSG00000111799.16	0	0	0	0	0	0	0	0	0	0	0	0	0	0	0	0	0	0	0	0	-0.029099332	0	0	0	0	0	0	0	0	0	0	0	0	0	0	0	0	0	0	0.036930249	0	0	0	0	0
FHL5_ENSG00000112214.6	-0.0561139	0	0	0	0	0	0	0	0	0	0	0	0	0	0	0	0	0	0	0	-0.02810721	0	0	0	0	0	0	0	0	0	0	0	0	0	0	0	0	0	0	0	0	0	0	0	0
FOXO3_ENSG00000118689.10	0	0	0	0	0	0	0	0	0	0	0	0	0	0	0	0	0	0	0	0	0.091424971	0	0	0	0	0	0	0	0	0	0	0	0	0	0.117538412	0	0	0	0	0	0	0	0	0	0
FYN_ENSG00000010810.13	0	0	0	0	0	0	0	0	0	0	0	0	0	0	0	0	0	0	0	0	-0.126277081	0	0	0	0	0	0	0	0	0	0	0	0	0	0	0	0	0	0	0.094584263	0	0	0	0	0
TPD52L1_ENSG00000111907.16	0	0	0	0	0	0	0	0	0	0	0	0	0	0	0	0	0	0	0	0	0.070539878	0	0	0	0	0	0	0	0	0	0	0	0	0	0.047179229	0	0	0	0	0	0	0	0	0	0
RPS12_ENSG00000112306.7	0	0	0	0	0	0	0	0	0	0	0	0	0	0	0	0	0	0	0	0	0.054115593	0	0	0	0	0	0	0	0	0	0	0	0	0	0	0	0	0	0	-0.052369146	0	0	0	0	0
PPP1R14C_ENSG00000198729.4	0	0	0	0	0	0	0	0	0	0	0	0	0	0	0	0	0	0	0	0	0.036711895	0	0	0	0	0	0	0	0	0	0	0	0	0	0	0	0	0	0	0	0	0	0	-0.119843103	0
EZR_ENSG00000092820.13	0	0	0	0	0	0	0	0	0	0	0	0	0	0	0	0	0	0	0	0	0.030798618	0	0	0	0	0	0	0	0	0.073039299	0	0	0	0	0	0	0	0	0	0	0	0	0	0	0
SOD2_ENSG00000112096.12	0	0	-0.111427849	0	0	0	0	0	-0.021613268	0	0	0	0	0	0	0	0	0	0	0	0	0	0	0	0	0	0	0	0	0	0	0	0	0	0	0	0	0	0	0	0	0	0	0	0
PSMB1_ENSG00000008018.8	0	0	0	0	0	0	0	0	0	0	0	0	0	0	0	0	0	0	0	0	-0.06336444	0	0	0	0	0	0	0	0	0	0	0	0	0	0.063406773	0	0	0	0	0	0	0	0	0	0
IL6_ENSG00000136244.7	0	0	0	0	0	0	0	0	-0.011366536	0	0	0	0	0	0	0	0	0	0	0	-0.088318813	0	0	0	0	0	0	0	0	0	0	0	0	0	0	0	0	0	0	0	0	0	0	0	0
GPNMB_ENSG00000136235.11	0	0	0	0	0	0	0	0	0	0	0	0	0	0	0	0	0	0	0.104552232	0	0.13748952	0	0	0	0	0	0	0	0	0	0	0	0	0	0	0	0	0	0	0	0	0	0	0	0
TAX1BP1_ENSG00000106052.9	0	0	0	0	0	0	0	0	0	0	0	0	0	0	0	0	0	0	0	0	0.050943284	0	0	0	0	0	0	0	0	0	0	0	0	0	0.052569919	0	0	0	0	0	0	0	0	0	0
SFRP4_ENSG00000106483.7	0	0	0	0	0	0	0	0	0	0	0	0	0	0	0	0	0	0	0	0	-0.228032838	0	0	0	0	0	0	0	0	0	0	0	0	0	0	-0.285825187	0	0	0	0	0	0	0	0	0
SBDS_ENSG00000126524.5	0	0	0	0	0	0	0	0	0	0	0	0	0	0	0	0	0	0	0	0	-0.038540284	0	0	0	0	0	0	0	0	0	0	0	0	0	0.057827302	0	0	0	0	0	0	0	0	0	0
MLXIPL_ENSG00000009950.11	0	0	0	0	0	0	0	0	0	0	0	0	0	0	0	0	0	0	0	0	-0.093706055	0	0	0	0	0	0	0	0	0	0	0	0	0	0.037904503	0	0	0	0	0	0	0	0	0	0
GNAI1_ENSG00000127955.11	0.092217588	0	0	0	0	0	0	0	0	0	0	0	0	0	0	0	0	0	0	0	-0.160136596	0	0	0	0	0	0	0	0	0	0	0	0	0	0	0	0	0	0	0	0	0	0	0	0
CD36_ENSG00000135218.13	0.13553106	0	0	0	0	0	0	0	0	0	0	0	0	0	0	0	0	0	0	0	-0.293434606	0	0	0	0	0	0	0	0	0	0	0	0	0	0	0	0	0	0	0	0	0	0	0	0
PDK4_ENSG00000004799.7	0	0	0	0	0	0	0	0	0	0	0	0	0	0	0	0	0	0	0	0	-0.106704423	0	0	0	0	0	0	0	0	0	0	0	0	0	0	0	0	0	0	0.033409467	0	0	0	0	0
TAC1_ENSG00000006128.7	0	0	0	0	0	0	0	0	0	0	0	0	0	0	0	0	0	0	0	0	0.01221637	0	0	0	0	0	0	0	0	0	0	0	0	0	0	0	0	0	0	0	0	0	0	-0.051542949	0
BRI3_ENSG00000164713.5	0.051399804	0	0	0	0	0	0	0	0	0	0	0	0	0	0	0	0	0	0	0	-0.053104549	0	0	0	0	0	0	0	0	0	0	0	0	0	0	0	0	0	0	0	0	0	0	0	0
PRKAR2B_ENSG00000005249.8	0.247257377	0	0	0	0	0	0	0	0	0	0	0	0	0	0	0	0	0	0	0	-0.201811227	0	0	0	0	0	0	0	0	0	0	0	0	0	0	0	0	0	0	0	0	0	0	0	0
LAMB1_ENSG00000091136.9	0	0	0	0	0	0	0	0	0	0	0	0	0	0	0	0	0	0	0	0	0.096565951	0	0	0	0	0	0	0	0	0	0	0	0	0	0	0	0	0	0.061684603	0	0	0	0	0	0
CAV2_ENSG00000105971.10	0	0	0	0	0	0	0	0	0	0	0	0	0	0	0	0	0	0	0	0	-0.156726491	0	0	0	0	0	0	0	0	0	0	0	0	0	0	0	0	0	0	0	0	0	0	-0.138762457	0
CAV1_ENSG00000105974.7	0	0	0	0	0	0	0	0	0	0	0	0	0	0	0	0	0	0	0	0	-0.181420556	0	0	0	0	0	0	0	0	0	0	0	0	0	0	0	0	0	0	0	0	0	0	-0.073932882	0
LEP_ENSG00000174697.4	0.388839014	0	0	0	0	0	0	0	0	0	0	0	0	0	0	0	0	0	0	0	-0.099128706	0	0	0	0	0	0	0	0	0	0	0	0	0	0	0	0	0	0	0	0	0	0	0	0
HILPDA_ENSG00000135245.9	0	0	0	0	0	0	0	0	-0.082973117	0	0	0	0	0	0	0	0	0	0	0	-0.268017972	0	0	0	0	0	0	0	0	0	0	0	0	0	0	0	0	0	0	0	0	0	0	0	0
FLNC_ENSG00000128591.11	0	0	0	0	0	-0.037623364	0	0	0	0	0	0	0	0	0	0	0	0	0	0	0	0	0	0	0	0	0	0	0	0.29247046	0	0	0	0	0	0	0	0	0	0	0	0	0	0	0
CALD1_ENSG00000122786.15	-0.032567017	0	0	0	0	0	0	0	0	0	0	0	0	0	0	0	0	0	0	0	0.031204462	0	0	0	0	0	0	0	0	0	0	0	0	0	0	0	0	0	0	0	0	0	0	0	0
HIPK2_ENSG00000064393.11	0.02900691	0	0	0	0	0	0	0	0	0	0	0	0	0	0	0	0	0	0	0	0	0	0	0	0	0	0	0	0	0.056016761	0	0	0	0	0	0	0	0	0	0	0	0	0	0	0
PIP_ENSG00000159763.3	0	0	0	0	0	0	0	0	0	0	0	0	0	0	0	0	0	0	0	0	0	0	0	0	0	0	0	0	0	0	0	0	0	0	0	0	0	0	-0.010833392	-0.006122993	0	0	0	0	0
NOS3_ENSG00000164867.6	0	0	0	0	0	0	0	0	-0.029691002	0	0	0	0	0	0	0	0	0	0	0	-0.09752092	0	0	0	0	0	0	0	0	0	0	0	0	0	0	0	0	0	0	0	0	0	0	0	0
ATG9B_ENSG00000181652.14	0	0	0	0	0	0	0	0	0	0	0	0	0	0	0	0	0	0	0	0	-0.036163139	0	0	0	0	0	0	0	0	0	0	0	0	0	0	0	0	0	0	0.152908887	0	0	0	0	0
DEFB1_ENSG00000164825.3	0.002781868	0	0	0	0	0	0	0	0	0	0	0	0	0	0	0	0	0	0	0	0.019544081	0	0	0	0	0	0	0	0	0	0	0	0	0	0	0	0	0	0	0	0	0	0	0	0
STC1_ENSG00000159167.7	0	0	0	0	0	0	0	0	-0.017927611	0	0	0	0	0	0	0	0	0	0	0	-0.172105593	0	0	0	0	0	0	0	0	0	0	0	0	0	0	0	0	0	0	0	0	0	0	0	0
PTK2B_ENSG00000120899.13	0	0	0	0	0	0	0	0	0	0	0	-0.111206355	0	0	0	0	0	0	0	0	0.031765608	0	0	0	0	0	0	0	0	0	0	0	0	0	0	0	0	0	0	0	0	0	0	0	0
IDO1_ENSG00000131203.8	0	0	0	0	0	0	0	0	0	0	0	0	0	0	0	0	0	0	0.296224708	0	0.096470914	0	0	0	0	0	0	0	0	0	0	0	0	0	0	0	0	0	0	0	0	0	0	0	0
FABP4_ENSG00000170323.4	0	0	0	0	0	0	0	0	0	0	0	0	0	0	0	0	0	0	0	0	-0.327310874	0	0	0	0	0	0	0	0	0	0	0	0	0	0	0	0	0	0	0.013620729	0	0	0	0	0
HRSP12_ENSG00000132541.6	0.017806941	0	0	0	0	0	0	0	0	0	0	0	0	0	0	0	0	0	0	0	-0.017479186	0	0	0	0	0	0	0	0	0	0	0	0	0	0	0	0	0	0	0	0	0	0	0	0
DERL1_ENSG00000136986.5	0	0	0	0	0	0	0	0	0	0	0	0	0	0	0	0	0	0	0	0	0	0	0	0	0	0	0	0	0	0.131634454	0	0	0	0	0.099365281	0	0	0	0	0	0	0	0	0	0
FAM83A_ENSG00000147689.12	0	0	0	0	0	0	0	0	0	0	0	0	0	0	0	0	0	0	0	0	0.00212855	0	0	0	0	0	0	0	0	0	0	0	0	0	0	0	0	0	0	-0.034640728	0	0	0	0	0
FBXO32_ENSG00000156804.3	0	0	0	0	0	0	0	0	0	0	0	0	0	0	0	0	0	0	0	0	0.097082014	0	0	0	0	0	0	0	0	0	0	0	0	0	0.161431001	0	0	0	0	0	0	0	0	0	0
GSDMC_ENSG00000147697.4	0	0	0	0	0	0	0	0	0	0	0	0	0	0	0	0	0	0	0	0	0.026847478	0	0	0	0	0	0	0	0	0	0	0	0	0	0	0	0	0	0	-0.16291091	0	0	0	0	0
RPL8_ENSG00000161016.11	0	0	0	0	0	0	0	0	0	0	0	0	0	0	0	0	0	0	0	0	0.101104703	0	0	0	0	0	0	0	0	0.04784632	0	0	0	0	0	0	0	0	0	0	0	0	0	0	0
PLIN2_ENSG00000147872.5	0	0	0	0	0	0	0	0	0	0	0	0	0	0	0	0	0	0	0	0	-0.118376412	0	0	0	0	0	0	0	0	0	0	0	0	0	0.140084246	0	0	0	0	0	0	0	0	0	0
RPS6_ENSG00000137154.8	0	0	0	0	0	0	0	0	0	0	0	0	0	0	0	0	0	0	0	0	0.088222846	0	0	0	0	0	0	0	0	0.030246902	0	0	0	0	0	0	0	0	0	0	0	0	0	0	0
CCL19_ENSG00000172724.7	0	0	0	0	0	0	0	0	0	0	0	0	0	0	0	0	0	0	0	0	-0.143096512	0	0	0	0	0	0	0	0	0	0	0	0	0	0	0	0	0	0	-0.104535028	0	0	0	0	0
TPM2_ENSG00000198467.9	-0.022002436	0	0	0	0	0	0	0	0	0	0	0	0	0	0	0	0	0	0	0	0.017266483	0	0	0	0	0	0	0	0	0	0	0	0	0	0	0	0	0	0	0	0	0	0	0	0
ZFAND5_ENSG00000107372.8	0	0	0	0	0	0	0	0	0	0	0	0	0	0	0	0	0	0	0	0	-0.070335928	0	0	0	0	0	0	0	0	0	0	0	0	0	0	0	0	0	0	0.070588984	0	0	0	0	0
RORB_ENSG00000198963.6	-0.045780794	0	0	0	0	0	0	0	0	0	0	0	0	0	0	0	0	0	0	0	-0.032259152	0	0	0	0	0	0	0	0	0	0	0	0	0	0	0	0	0	0	0	0	0	0	0	0
GADD45G_ENSG00000130222.6	-0.036931613	0	0	0	0	0	0	0	0	0	0	0	0	0	0	0	0	0	0	0	-0.054360006	0	0	0	0	0	0	0	0	0	0	0	0	0	0	0	0	0	0	0	0	0	0	0	0
ALDOB_ENSG00000136872.13	0	0	0	0	0	0	0	0	0	0	0	0	0	0	0	0	0	0	0	0	-0.000569243	0	0	0	0	0	0	0	0	0	0	0	0	0	0	0	0	0	0	0	0	0	0.012987588	0	0
EPB41L4B_ENSG00000095203.10	0	0	0	0	0	0	0	0	0	0	0	0	0	0	0	0	0	0	0	0	-0.092938706	0	0	0	0	0	0	0	0	0	0	0	0	0	0.039259658	0	0	0	0	0	0	0	0	0	0
TXN_ENSG00000136810.8	0	0	0	0	0	0	0	0	0	0	0	0	0	0	0	0	0	0	0	0	-0.033307175	0	0	0	0	0	0	0	0	0	0	0	0	0	0	0	0	0	0	-0.027068795	0	0	0	0	0
STOM_ENSG00000148175.8	0	0	0	0	0	0	0	0	-0.082180788	0	0	0	0	0	0	0	0	0	0	0	-0.098437633	0	0	0	0	0	0	0	0	0	0	0	0	0	0	0	0	0	0	0	0	0	0	0	0
ENG_ENSG00000106991.9	0.084441825	0	0	0	0	0	0	0	0	0	0	0	0	0	0	0	0	0	0	0	-0.100231413	0	0	0	0	0	0	0	0	0	0	0	0	0	0	0	0	0	0	0	0	0	0	0	0
RALGDS_ENSG00000160271.10	0	0	0	0	0	0	0	0	-0.070823236	0	0	0	0	0	0	0	0	0	0	0	0.076594374	0	0	0	0	0	0	0	0	0	0	0	0	0	0	0	0	0	0	0	0	0	0	0	0
RPL7A_ENSG00000148303.12	0	0	0	0	0	0	0	0	0	0	0	0	0	0	0	0	0	0	0	0	0.073072775	0	0	0	0	0	0	0	0	0.033705001	0	0	0	0	0	0	0	0	0	0	0	0	0	0	0
AGPAT2_ENSG00000169692.8	0.240534898	0	0	0	0	0	0	0	0	0	0	0	0	0	0	0	0	0	0	0	-0.200467972	0	0	0	0	0	0	0	0	0	0	0	0	0	0	0	0	0	0	0	0	0	0	0	0
PFKP_ENSG00000067057.12	0	0	0	0	0	0	0	0	0	0	0	-0.157779543	0	0	0	0	0	0	0	0	0	0	0	0	0	0	0	0	0	0.19391246	0	0	0	0	0	0	0	0	0	0	0	0	0	0	0
AKR1C2_ENSG00000151632.12	0.270044761	0	0	0	0	0	0	0	0	0	0	0	0	0	0	0	0	0	0	0	-0.289242017	0	0	0	0	0	0	0	0	0	0	0	0	0	0	0	0	0	0	0	0	0	0	0	0
TUBAL3_ENSG00000178462.7	0	0	0	0	0	0	0	0	-0.003375161	0	0	0	0	0	0	0	0	0	0	0	0.006903914	0	0	0	0	0	0	0	0	0	0	0	0	0	0	0	0	0	0	0	0	0	0	0	0
CCDC3_ENSG00000151468.9	0	0	0	0.108375879	0	0	0	0	0	0	0	0	0	0	0	0	0	0	0	0	-0.034230499	0	0	0	0	0	0	0	0	0	0	0	0	0	0	0	0	0	0	0	0	0	0	0	0
ITGB1_ENSG00000150093.14	0	0	0	0	0	0	0	0	0	0	0	0	0	0	0	0	0	0	0	0	-0.04284434	0	0	0	0	0	0	0	0	0.128739654	0	0	0	0	0	0	0	0	0	0	0	0	0	0	0
USP54_ENSG00000166348.13	0	0	0	0	0	0	0	0	0	0	0	0	0	0	0	0	0	0	0	0	0.051470579	0	0	0	0	0	0	0	0	0	0	0	0	0	0.152483866	0	0	0	0	0	0	0	0	0	0
VCL_ENSG00000035403.12	0	0	0	0	0	0	0	0	0	0	0	0	0	0	0	0	0	0	0	0	0.027904303	0	0	0	0	0	0	0	0	0.107207329	0	0	0	0	0	0	0	0	0	0	0	0	0	0	0
DUSP13_ENSG00000079393.16	0	0	0	0	0	0	0	0	0	0	0	0	0	0	0	0	0	0	0	0	-0.001822543	0	0	0	0	0	0	0	0	0	0	0	0	0	-0.125934668	0	0	0	0	0	0	0	0	0	0
FAM213A_ENSG00000122378.9	0.204405825	0	0	0	0	0	0	0	0	0	0	0	0	0	0	0	0	0	0	0	-0.163987149	0	0	0	0	0	0	0	0	0	0	0	0	0	0	0	0	0	0	0	0	0	0	0	0
ADIRF_ENSG00000148671.9	0	0	0	0	0	0	0	0	0	0	0	0	0	0	0	0	0	0	0	0	-0.221500197	0	0.008937575	0	0	0	0	0	0	0	0	0	0	0	0	0	0	0	0	0	0	0	0	0	0
ACTA2_ENSG00000107796.8	-0.046771157	0	0	0	0	0	0	0	0	0	0	0	0	0	0	0	0	0	0	0	0.048130137	0	0	0	0	0	0	0	0	0	0	0	0	0	0	0	0	0	0	0	0	0	0	0	0
KCNIP2_ENSG00000120049.14	0.121063645	0	0	0	0	0	0	0	0	0	0	0	0	0	0	0	0	0	0	0	-0.153452296	0	0	0	0	0	0	0	0	0	0	0	0	0	0	0	0	0	0	0	0	0	0	0	0
COL17A1_ENSG00000065618.12	0	0	0	0	0	0	0	0	0	0	0	0	0	0	0	0	0	0	0	0	0.114078	0	0	0	0	0	0	0	0	0	0	0	0	0	0	0	0	0	0	0.085604006	0	0	0	0	0
GPAM_ENSG00000119927.9	0.17168466	0	0	0	0	0	0	0	0	0	0	0	0	0	0	0	0	0	0	0	-0.189558558	0	0	0	0	0	0	0	0	0	0	0	0	0	0	0	0	0	0	0	0	0	0	0	0
HTRA1_ENSG00000166033.7	0.100342091	0	0	0	0	0	0	0	0	0	0	0	0	0	0	0	0	0	0	0	0.10247146	0	0	0	0	0	0	0	0	0	0	0	0	0	0	0	0	0	0	0	0	0	0	0	0
ECHS1_ENSG00000127884.4	0.063262068	0	0	0	0	0	0	0	0	0	0	0	0	0	0	0	0	0	0	0	-0.041990638	0	0	0	0	0	0	0	0	0	0	0	0	0	0	0	0	0	0	0	0	0	0	0	0
IFITM2_ENSG00000185201.12	0	0	0	0	0	0	0	0	-0.004643041	0	0	0	0	0	0	0	0	0	0	0	-0.01781584	0	0	0	0	0	0	0	0	0	0	0	0	0	0	0	0	0	0	0	0	0	0	0	0
IFITM3_ENSG00000142089.11	0	0	0	0	0	0	0	0	-0.051880987	0	0	0	0	0	0	0	0	0	0	0	-0.080914645	0	0	0	0	0	0	0	0	0	0	0	0	0	0	0	0	0	0	0	0	0	0	0	0
TALDO1_ENSG00000177156.6	0.029897853	0	0	0	0	0	0	0	0	0	0	0	0	0	0	0	0	0	0	0	-0.042350323	0	0	0	0	0	0	0	0	0	0	0	0	0	0	0	0	0	0	0	0	0	0	0	0
PNPLA2_ENSG00000177666.11	0	0	0	0	0	0	0	0	0	0	0	0	0	0	0	0	0	0	0	0	-0.21650752	0	0	0	0	0	0	0	0	0	0	0	0	0	0	0	0	0	0	0.023484837	0	0	0	0	0
TSPAN4_ENSG00000214063.6	0	0	0	0	0	0	0	0	0	0	0	0	0	0	0	0	0	0	0	0	-0.08039234	0	0	0	0	0	0	0	0	0	0	0	0	0	0	0	0	0	0	0.086679133	0	0	0	0	0
SYT8_ENSG00000149043.12	0	0	0	0	0	0	0	0	0	0	0	0	0	0	0	0	0	0	0	0	0.179191557	0	0	0	0	0	0	0	0	0	0	0	0	0	0	0	0	0	0	0.159574313	0	0	0	0	0
TNNT3_ENSG00000130595.12	0	0	0	0	0	0	0	0	0	0	0	0	0	0	0	0	0	0	0	0	-0.002698927	0	0	0	0	0	0	0	0	0	0	0	0	0	-0.139179739	0	0	0	0	0	0	0	0	0	0
LYVE1_ENSG00000133800.4	0	0	0	0	0	0	0	0	0	0	0	0	0	0	0	0	0	0	0	0	0	0	0	0	0	0	0	0	0	0	0	0	0	0	0	0	0	0	0.066514598	0.063426524	0	0	0	0	0
SAA4_ENSG00000148965.4	0.004205601	0	0	0	0	0	0	0	0	0	0	0	0	0	0	0	0	0	0	0	0.010954416	0	0	0	0	0	0	0	0	0	0	0	0	0	0	0	0	0	0	0	0	0	0	0	0
LDHA_ENSG00000134333.9	0	0	0	0	0	0	0	0	0	0	0	0	0	0	0	0	0	0	0	0	-0.057774541	0	0	0	0	0	0	0	0	0	0	0	0	0	-0.073159212	0	0	0	0	0	0	0	0	0	0
SLC35C1_ENSG00000181830.7	0.120732699	0	0	0	0	0	0	0	0	0	0	0	0	0	0	0	0	0	0	0	-0.136876997	0	0	0	0	0	0	0	0	0	0	0	0	0	0	0	0	0	0	0	0	0	0	0	0
FTH1_ENSG00000167996.11	0	0	0	0	0	0	0	0	0	0	0	0	0	0	0	0	0	0	0	0	-0.043053845	0	0	0	0	0	0	0	0	0	0	0	0	0	0	0	0	0	0	0.033849325	0	0	0	0	0
PLA2G16_ENSG00000176485.6	0.149032501	0	0	0	0	0	0	0	0	0	0	0	0	0	0	0	0	0	0	0	-0.178046944	0	0	0	0	0	0	0	0	0	0	0	0	0	0	0	0	0	0	0	0	0	0	0	0
COX8A_ENSG00000176340.3	0.026197608	0.057769933	0	0	0	0	0	0	0	0	0	0	0	0	0	0	0	0	0	0	0	0	0	0	0	0	0	0	0	0	0	0	0	0	0	0	0	0	0	0	0	0	0	0	0
TM7SF2_ENSG00000149809.10	0.038450441	0	0	0	0	0	0	0	0	0	0	0	0	0	0	0	0	0	0	0	-0.064482639	0	0	0	0	0	0	0	0	0	0	0	0	0	0	0	0	0	0	0	0	0	0	0	0
FOSL1_ENSG00000175592.4	0	0	0	0	0	0	0	0	-0.024235451	0	0	0	0	0	0	0	0	0	0	0	-0.093720861	0	0	0	0	0	0	0	0	0	0	0	0	0	0	0	0	0	0	0	0	0	0	0	0
CST6_ENSG00000175315.2	0	0	0	0	0	0	0	0	0	0	0	0	0	0	0	0	0	0	0	0	0.001444054	0	0	0	0	0	0	0	0	0	0	0	0	0	0	0	0	0	0	-0.12468402	0	0	0	0	0
GSTP1_ENSG00000084207.11	0	0	0	0	0	0	0	0	0	0	0	0	0	0	0	0	0	0	0	0	0	0	0	0	0	0	0	0	0	0	0	0	0	0	0.011312555	0	0	0	0	0	0	0	0.046160622	0	0
ALDH3B2_ENSG00000132746.10	0	0	0	0	0	0	0	0	0	0	0	0	0	0	0	0	0	0	0	0	-0.135919881	0	0	0	0	0	0	0	0	0	0	0	0	0	0	0	0	0	0	-0.101733664	0	0	0	0	0
MRGPRF_ENSG00000172935.8	-0.083846599	0	0	0	0	0	0	0	0	0	0	0	0	0	0	0	0	0	0	0	-0.078880806	0	0	0	0	0	0	0	0	0	0	0	0	0	0	0	0	0	0	0	0	0	0	0	0
MYEOV_ENSG00000172927.3	0.33259091	0	0	0	0	0	0	0	0	0	0	0	0	0	0	0	0	0	0	0	0.347572402	0	0	0	0	0	0	0	0	0	0	0	0	0	0	0	0	0	0	0	0	0	0	0	0
FOLR1_ENSG00000110195.7	0	0	0	0	0	0	0	0	0	0	0	0	0	0	0	0	0	0	0	0	0.227294637	0	0	0	0	0	0	0	0	0	0	0	0	0	0	0	0	0	0	0	0	0	0	-0.153258564	0
SERPINH1_ENSG00000149257.9	0	0	0	0	0	0	0	0	-0.047333824	0	0	0	0	0	0	0	0	0	0	0	-0.061730483	0	0	0	0	0	0	0	0	0	0	0	0	0	0	0	0	0	0	0	0	0	0	0	0
FZD4_ENSG00000174804.3	0	0	0	0	0	0	0	0	0	0	0	0	0	0	0	0	0	0	0	0	-0.225633409	0	0	0	0	0	0	0	0	0	0	0	0	0	0.094583341	0	0	0	0	0	0	0	0	0	0
RAB38_ENSG00000123892.7	0	0	0	0	0	0	0	0	0	0	0	0	0	0	0	0	0	0	0	0	0.049217739	0	0	0	0	0	0	0	0	0	0	0	0	0	0	0	0	0	0	-0.117136376	0	0	0	0	0
HEPHL1_ENSG00000181333.11	0	0	0	0	0	0	0	0	0	0	0	0	0	0	0	0	0	0	0	0	0.006924218	0	0	0	0	0	0	0	0	0	0	0	0	0	0	0	0	0	-0.769125133	0	0	0	0	0	0
DRD2_ENSG00000149295.9	0	0	0	0	0	0	0	0	0	0	0	0	0	0	0	0	0	0	0	0	0.02551586	0	0	0	0	0	0	0	0	0	0	0	0	0	0	0	0	0.279820697	0	0	0	0	0	0	0
TAGLN_ENSG00000149591.12	-0.040150117	0	0	0	0	0	0	0	0	0	0	0	0	0	0	0	0	0	0	0	0.039379738	0	0	0	0	0	0	0	0	0	0	0	0	0	0	0	0	0	0	0	0	0	0	0	0
MPZL2_ENSG00000149573.4	0	0	0	0	0	0	0	0	-0.00698677	0	0	0	0	0	0	0	0	0	0	0	0	0	0	0	0	0	0	0	0	0	0	0	0	0	0	0	0	0	0	-0.046260411	0	0	0	0	0
RPS25_ENSG00000118181.6	0	0	0	0	0	0	0	0	0	0	0	0	0	0	0	0	0	0	0	0	0.046391294	0	0	0	0	0	0	0	0	0	0	0	0	0	0.027378545	0	0	0	0	0	0	0	0	0	0
APLP2_ENSG00000084234.12	0	0	0	0	0	0	0	0	0	0	0	0	0	0	0	0	0	0	0	0	-0.045311628	0	0	0	0	0	0	0	0	0	0	0	0	0	0	0	0	0	0	0	0	0	0	-0.074261697	0
B3GAT1_ENSG00000109956.8	0	0	0	0	0	0	0	0	-0.097255595	0	0	0	0	0	0	0	0	0	0	0	0.008340623	0	0	0	0	0	0	0	0	0	0	0	0	0	0	0	0	0	0	0	0	0	0	0	0
TNFRSF1A_ENSG00000067182.3	0	0	0	0	0	0	0	0	-0.032144314	0	0	0	0	0	0	0	0	0	0	0	-0.078787704	0	0	0	0	0	0	0	0	0	0	0	0	0	0	0	0	0	0	0	0	0	0	0	0
ATN1_ENSG00000111676.10	0	0	0	0	0	0	0	0	-0.066247767	0	0	0	0	0	0	0	0	0	0	0	0.049685126	0	0	0	0	0	0	0	0	0	0	0	0	0	0	0	0	0	0	0	0	0	0	0	0
PHB2_ENSG00000215021.4	0	0	0	0	0	0	0	0	0	0	0	0	0	0	0	0	0	0	0	0	0.050184546	0	0	0	0	0	0	0	0	0	0	0	0	0	0.030544691	0	0	0	0	0	0	0	0	0	0
C1S_ENSG00000182326.10	0	0	0	0	0	0	0	0	0	0	0	0	0	0	0	0	0	0	0	0	0.099344407	0	0	0	0	0	0	0	0	0	0	0	0	0	0	0	0	0	0.057485853	0	0	0	0	0	0
C1R_ENSG00000159403.11	0	0	0	0	0	0	0	0	0	0	0	0	0	0	0	0	0	0	0	0	0.054769754	0	0	0	0	0	0	0	0	0	0	0	0	0	0	0	0	0	0.06453096	0	0	0	0	0	0
MFAP5_ENSG00000197614.6	0	0	0	0.119667183	0	0	0	0	0	0	0	0	0	0	0	0	0	0	0	0	0	0	0	0	0	0	0	0	0	0	0	0	0	0	0	0	0	0	0	0.0704474	0	0	0	0	0
A2ML1_ENSG00000166535.15	0	0	0	0	0	0	0	0	0	0	0	0	0	0	0	0	0	0	0	0	0.000265771	0	0	0	0	0	0	0	0	0	0	0	0	0	0	0	0	0	0	0.03308489	0	0	0	0	0
GABARAPL1_ENSG00000139112.6	0	0	0	0	0	0	0	0	0	0	0	0	0	0	0	0	0	0	0	0	-0.12385028	0	0	0	0	0	0	0	0	0	0	0	0	0	0	0	0	0	0	0.050793775	0	0	0	0	0
PRR4_ENSG00000111215.7	0	0	0	0	0	0	0	0	0	0	0	0	0	0	0	0	0	0	0	0	0.004952394	0	0	0	0	0	0	0	0	0	0	0	0	0	0	0	0	0	0	0.015959464	0	0	0	0	0
GPRC5A_ENSG00000013588.5	0	0	0	0	0	0	0	0	-0.001321357	0	0	0	0	0	0	0	0	0	0	0	0.020592621	0	0	0	0	0	0	0	0	0	0	0	0	0	0	0	0	0	0	0	0	0	0	0	0
GPRC5D_ENSG00000111291.4	0	0	0	0	0	0	0	0	0	0	0	0	0	0	0	0	0	0	0	0	0.00942334	0	0	0	0	0	0	0	0	0	0	0	0	0	0	0	0	0	-0.803702153	0	0	0	0	0	0
EMP1_ENSG00000134531.5	0	0	0	0	0	0	0	0	-0.005238663	0	0	0	0	0	0	0	0	0	0	0	-0.040539186	0	0	0	0	0	0	0	0	0	0	0	0	0	0	0	0	0	0	0	0	0	0	0	0
LDHB_ENSG00000111716.8	0	0.095702057	0	0	0	0	0	0	0	0	0	0	0	0	0	0	0	0	0	0	0	0	0	0	0	0	0	0	0	0	0	0	0	0	0.032572408	0	0	0	0	0	0	0	0	0	0
PDZRN4_ENSG00000165966.10	-0.094287048	0	0	0	0	0	0	0	0	0	0	0	0	0	0	0	0	0	0	0	-0.227461598	0	0	0	0	0	0	0	0	0	0	0	0	0	0	0	0	0	0	0	0	0	0	0	0
KRT83_ENSG00000170523.3	0	0	0	0	0	0	0	0	0	0	0	0	0	0	0	0	0	0	0	0	0.003004943	0	0	0	0	0	0	0	0	0	0	0	0	0	0	0	0	0	-0.815975939	0	0	0	0	0	0
KRT85_ENSG00000135443.4	-0.052602892	0	0	0	0	0	0	0	0	0	0	0	0	0	0	0	0	0	0	0	0	0	0	0	0	0	0	0	0	0	0	0	0	0	0	0	0	0	-0.787442127	0	0	0	0	0	0
KRT82_ENSG00000161850.2	-0.097121289	0	0	0	0	0	0	0	0	0	0	0	0	0	0	0	0	0	0	0	0	0	0	0	0	0	0	0	0	0	0	0	0	0	0	0	0	0	-0.73847619	0	0	0	0	0	0
KRT75_ENSG00000170454.5	-0.027648135	0	0	0	0	0	0	0	0	0	0	0	0	0	0	0	0	0	0	0	0.000613135	0	0	0	0	0	0	0	0	0	0	0	0	0	0	0	0	0	0	0	0	0	0	0	0
KRT71_ENSG00000139648.6	-0.061768941	0	0	0	0	0	0	0	0	0	0	0	0	0	0	0	0	0	0	0	0	0	0	0	0	0	0	0	0	0	0	0	0	0	0	0	0	0	-0.69026919	0	0	0	0	0	0
KRT74_ENSG00000170484.5	0	0	0	0	0	0	0	0	0	0	0	0	0	0	0	0	0	0	0	0	0.00311282	0	0	0	0	0	0	0	0	0	0	0	0	0	0	0	0	0	-0.774910668	0	0	0	0	0	0
IGFBP6_ENSG00000167779.3	-0.073256994	0	0	0	0	0	0	0	0	0	0	0	0	0	0	0	0	0	0	0	-0.175565042	0	0	0	0	0	0	0	0	0	0	0	0	0	0	0	0	0	0	0	0	0	0	0	0
HNRNPA1_ENSG00000135486.13	0	0	0	0	0	0	0	0	0	0	0	0	0	0	0	0	0	0	0	0	0.05406884	0	0	0	0	0	0	0	0	0	0	0	0	0	0.048422708	0	0	0	0	0	0	0	0	0	0
ITGA7_ENSG00000135424.11	0	0	0	0	0	0	0	0	0	0	0	0	0	0	0	0	0	0	0	0	-0.207083495	0	0	0	0	0	0	0	0	0.149555172	0	0	0	0	0	0	0	0	0	0	0	0	0	0	0
CD63_ENSG00000135404.7	0	0	0	0	0	0	0	0	0	0	0	0	0	0	0	0	0	0	0	0	-0.049207223	0	0	0	0	0	0	0	0	0.088422685	0	0	0	0	0	0	0	0	0	0	0	0	0	0	0
ATP5B_ENSG00000110955.4	0.030529711	0.052014643	0	0	0	0	0	0	0	0	0	0	0	0	0	0	0	0	0	0	0	0	0	0	0	0	0	0	0	0	0	0	0	0	0	0	0	0	0	0	0	0	0	0	0
NACA_ENSG00000196531.6	0	0	0	0	0	0	0	0	0	0	0	0	0	0	0	0	0	0	0	0	0.057019066	0	0	0	0	0	0	0	0	0	0	0	0	0	0.081082991	0	0	0	0	0	0	0	0	0	0
NAB2_ENSG00000166886.8	0	0	0	0	0	0	0	0	0	0	0	-0.165206138	0	0	0	0	0	0	0	0	0.093249271	0	0	0	0	0	0	0	0	0	0	0	0	0	0	0	0	0	0	0	0	0	0	0	0
KIF5A_ENSG00000155980.7	0	0	0	0	0	0	0	0	-0.091593354	0	0	0	0	0	0	0	0	0	0	0	0.000762369	0	0	0	0	0	0	0	0	0	0	0	0	0	0	0	0	0	0	0	0	0	0	0	0
ARHGEF25_ENSG00000240771.2	-0.056534039	0	0	0	0	0	0	0	0	0	0	0	0	0	0	0	0	0	0	0	0.064691435	0	0	0	0	0	0	0	0	0	0	0	0	0	0	0	0	0	0	0	0	0	0	0	0
CCT2_ENSG00000166226.8	0	0	0	0	0	0	0	0	0	0	0	0	0	0	0	0	0	0	0	0	0	0	0	0	0	0	0	0	0	0.135531038	0	0	0	0	0.047375036	0	0	0	0	0	0	0	0	0	0
CSRP2_ENSG00000175183.5	-0.065972896	0	0	0	0	0	0	0	0	0	0	0	0	0	0	0	0	0	0	0	-0.056559901	0	0	0	0	0	0	0	0	0	0	0	0	0	0	0	0	0	0	0	0	0	0	0	0
HSP90B1_ENSG00000166598.8	0	0	0	0	0	0	0	0	0	0	0	0	0	0	0	0	0	0	0	0	0.021850354	0	0	0	0	0	0	0	0	0.09319932	0	0	0	0	0	0	0	0	0	0	0	0	0	0	0
ACACB_ENSG00000076555.11	0	0	0	0	0	0	0	0	0	0	0	0	0	0	0	0	0	0	0	0	-0.225028812	0	0	0	0	0	0	0	0	0	0	0	0	0	0.124940766	0	0	0	0	0	0	0	0	0	0
CUX2_ENSG00000111249.9	0	0	0	0	0	0	0	0	0	0	0	0	0	0	0	0	0	0	0	0	-0.071693303	0	0	0	0	0	0	0	0	0	0	0	0	0	0	0	0	0	0	-0.019210674	0	0	0	0	0
ALDH2_ENSG00000111275.8	0	0	0	0	0	0	0	0	0	0	0	0	0	0	0	0	0	0	0	0	-0.177149215	0	0	0	0	0	0	0	0	0	0	0	0	0	0.0403542	0	0	0	0	0	0	0	0	0	0
RPLP0_ENSG00000089157.11	0	0	0	0	0	0	0	0	0	0	0	0	0	0	0	0	0	0	0	0	0.060953354	0	0	0	0	0	0	0	0	0.044316371	0	0	0	0	0	0	0	0	0	0	0	0	0	0	0
COX6A1_ENSG00000111775.2	0	0	0	0	0	0	0	0	0	0	0	0	0	0	0	0	0	0	0	0	-0.03235851	0	0	0	0	0	0	0	0	0.025702571	0	0	0	0	0	0	0	0	0	0	0	0	0	0	0
ACADS_ENSG00000122971.4	0.050834054	0	0	0	0	0	0	0	0	0	0	0	0	0	0	0	0	0	0	0	-0.093288972	0	0	0	0	0	0	0	0	0	0	0	0	0	0	0	0	0	0	0	0	0	0	0	0
ULK1_ENSG00000177169.5	0	0	0	0	0	0	0	0	0	0	0	0	0	0	0	0	0	0	0	0	0.046982385	0	0	0	0	0	0	0	0	0	0	0	0	0	0	0	0	0	0	0.096247598	0	0	0	0	0
GJB2_ENSG00000165474.5	0	0	0	0	0	0	0	0	0	0	0	0	0	0	0	0	0	0	0	0	0	0	0	0	0	0	0	0	0	0	0	0	0	0	0	0	0	0	-0.058090602	-0.031768149	0	0	0	0	0
URAD_ENSG00000183463.5	0.022552972	0	0	0	0	0	0	0	0	0	0	0	0	0	0	0	0	0	0	0	0.01390705	0	0	0	0	0	0	0	0	0	0	0	0	0	0	0	0	0	0	0	0	0	0	0	0
RXFP2_ENSG00000133105.3	-0.505084864	0	0	0	0	0	0	0	0	0	0	0	0	0	0	0	0	0	0	0	-0.695455847	0	0	0	0	0	0	0	0	0	0	0	0	0	0	0	0	0	0	0	0	0	0	0	0
FOXO1_ENSG00000150907.6	0.088148775	0	0	0	0	0	0	0	0	0	0	0	0	0	0	0	0	0	0	0	0	0	0	0	0	0	0	0	0	0	0	0	0	0	0.137639575	0	0	0	0	0	0	0	0	0	0
ITM2B_ENSG00000136156.8	0.028671156	0	0	0	0	0	0	0	0	0	0	0	0	0	0	0	0	0	0	0	0	0	0	0	0	0	0	0	0	0	0	0	0	0	0	0	0	0	0	0	0	0	0	-0.050520251	0
IRS2_ENSG00000185950.7	0	0	0	0	0	0	0	0	0	0	0	0	0	0	0	0	0	0	0	0	0.093871571	0	0	0	0	0	0	0	0	0	0	0	0	0	0	0	0	0	0	0.122079497	0	0	0	0	0
LAMP1_ENSG00000185896.9	0	0	0	0	0	0	0	0	0	0	0	0	0	0	0	0	0	0	0	0	0.022732236	0	0	0	0	0	0	0	0	0	0	0	0	0	0.031700374	0	0	0	0	0	0	0	0	0	0
GAS6_ENSG00000183087.10	0	0	0	0	0	-0.051202798	0	0	0	0	0	0	0	0	0	0	0	0	0	0	0.061289664	0	0	0	0	0	0	0	0	0	0	0	0	0	0	0	0	0	0	0	0	0	0	0	0
PNP_ENSG00000198805.7	0	0	0	0	0	0	0	0	-0.068283431	0	0	0	0	0	0	0	0	0	0	0	-0.206985105	0	0	0	0	0	0	0	0	0	0	0	0	0	0	0	0	0	0	0	0	0	0	0	0
RNASE7_ENSG00000165799.4	0	0	0	0	0	0	0	0	0	0	0	0	0	0	0	0	0	0	0	0	0.089501878	0	0	0	0	0	0	0	0	0	0	0	0	0	0	0	0	0	0	0.175246166	0	0	0	0	0
MYH6_ENSG00000197616.7	0	0	0	0	0	0	0	0	0	0	0	0	0	0	0	0	0	0	0	0	0	0	0	0	0	0	0	0	0	0.086359125	0	0	0	0	0.011277383	0	0	0	0	0	0	0	0	0	0
GPX2_ENSG00000176153.10	0	0	0	0	0	0	0	0	0	0	0	0	0	0	0	0	0	0	0	0	0.014991764	0	0	0	0	0	0	0	0	0	0	0	0	0	0	0	0	0	0	-0.022172288	0	0	0	0	0
VTI1B_ENSG00000100568.6	0.072165688	0	0	0	0	0	0	0	0	0	0	0	0	0	0	0	0	0	0	0	-0.149480872	0	0	0	0	0	0	0	0	0	0	0	0	0	0	0	0	0	0	0	0	0	0	0	0
PAPLN_ENSG00000100767.11	0	0	0	0	0	0	0	0	0	0	0	0	0	0	0	0	0	0	0	0	0.089765637	0	0	0	0	0	0	0	0	0	0	0	0	0	0	0	0	0	0	0.071255723	0	0	0	0	0
ACOT2_ENSG00000119673.10	0.176615651	0	0	0	0	0	0	0	0	0	0	0	0	0	0	0	0	0	0	0	-0.127422464	0	0	0	0	0	0	0	0	0	0	0	0	0	0	0	0	0	0	0	0	0	0	0	0
FOS_ENSG00000170345.5	0	0	0	0	0	0	0	0	-0.029756521	0	0	0	0	0	0	0	0	0	0	0	-0.059047519	0	0	0	0	0	0	0	0	0	0	0	0	0	0	0	0	0	0	0	0	0	0	0	0
CHGA_ENSG00000100604.8	0	0	0	0	0	0	0	0	0	0	0	0	0	0	0	0	0	0	0	0	0.000606003	0	0	0	0	0	0	0	0	0	0	0	0	0	0	0	0	-0.292459527	0	0	0	0	0	0	0
SERPINA5_ENSG00000188488.9	0	0	0	0	0	0	0	0	0	0	0	0	0	0	0	0	0	0	0	0	0.009406385	0	0	0	0	0	0	0	0	0	0	0	0	0	-0.02981947	0	0	0	0	0	0	0	0	0	0
PDIA3_ENSG00000167004.8	0	0	0	0	0	0	0	0	0	0	0	0	0	0	0	0	0	0	0	0	0.02647444	0	0	0	0	0	0	0	0	0.04683593	0	0	0	0	0	0	0	0	0	0	0	0	0	0	0
TPM1_ENSG00000140416.15	0	0	0	0	0	0	0	0	0	0	0	0	0	0	0	0	0	0	0	0	0.021957983	0	0	0	0	0	0	0	0	0	0	0	0	0	-0.076150639	0	0	0	0	0	0	0	0	0	0
PPIB_ENSG00000166794.4	0	0	0	0	0	0	0	0	0	0	0	0	0	0	0	0	0	0	0	0	0.024290846	0	0	0	0	0	0	0	0	0	0	0	0	0	0	0	0	0	0	0	0	0	0.054493812	0	0
RBPMS2_ENSG00000166831.4	0	0	0	0	0	0	0	0	0	0	0	0	0	0	0	0	0	0	0	0	-0.024842894	0	0	0	0	0	0	0	0	0.112621281	0	0	0	0	0	0	0	0	0	0	0	0	0	0	0
MAP2K1_ENSG00000169032.5	0	0	0	0	0	0	0	0	0	0	0	0	0	0	0	0	0	0	0	0	-0.050939273	0	0	0	0	0	0	0	0	0.108534011	0	0	0	0	0	0	0	0	0	0	0	0	0	0	0
ULK3_ENSG00000140474.8	0	0	0	0	0	0	0	0	0	0	0	-0.082439047	0	0	0	0	0	0	0	0	0.022733106	0	0	0	0	0	0	0	0	0	0	0	0	0	0	0	0	0	0	0	0	0	0	0	0
PLIN1_ENSG00000166819.7	0	0	0	0	0	0	0	0	0	0	0	0	0	0	0	0	0	0	0	0	-0.265419508	0	0	0	0	0	0	0	0	0	0.040681179	0	0	0	0	0	0	0	0	0	0	0	0	0	0
ANPEP_ENSG00000166825.9	0	0	0	0	0	0	0	0	0	0	0	0	0	0	0	0	0	0	0	0	0.013094137	0	0	0	0	0	0	0	0	0	0	0	0	0	0	0	0	0	0.009899322	0	0	0	0	0	0
IDH2_ENSG00000182054.5	0	0	0	0	0	0	0	0	0	0	0	0	0	0	0	0	0	0	0	0	0	0	0	0	0	0	0	0	0	0	0	0	0	0	-0.076202223	0	0	0	0	-0.038334984	0	0	0	0	0
SYNM_ENSG00000182253.10	0	0	0	0	0	0	0	0	0	0	0	0	0	0	0	0	0	0	0	0	0.099316166	0	0	0	0	0	0	0	0	0	0	0	0	0	-0.041148219	0	0	0	0	0	0	0	0	0	0
HBA2_ENSG00000188536.8	0	0	0	0	0	0	0	0	0	0	0	0	0	0	0	0	0	0	0	0	-0.000479026	0	0	0	0	0	0	0	0	0	0	0	0	0	0	0	0	0	0	0.000151979	0	0	0	0	0
HBA1_ENSG00000206172.4	0	0	0	0	0	0	0	0	0	0	0	0	0	0	0	0	0	0	0	0	-0.000384059	0	0	0	0	0	0	0	0	0	0	0	0	0	0	0	0	0	0	0.000280723	0	0	0	0	0
NME4_ENSG00000103202.8	0	0	0	0	0	-0.081211621	0	0	0	0	0	0	0	0	0	0	0	0	0	0	-0.053761083	0	0	0	0	0	0	0	0	0	0	0	0	0	0	0	0	0	0	0	0	0	0	0	0
TPSAB1_ENSG00000172236.12	0	0	0	0	0	0	0	0	0	0	0	0	0	0	0	0	0	0	0	0	-0.087947471	0	0	0	0	0	0	-0.252017086	0	0	0	0	0	0	0	0	0	0	0	0	0	0	0	0	0
RPS2_ENSG00000140988.11	0	0	0	0	0	0	0	0	0	0	0	0	0	0	0	0	0	0	0	0	0.073015727	0	0	0	0	0	0	0	0	0.034042523	0	0	0	0	0	0	0	0	0	0	0	0	0	0	0
PPL_ENSG00000118898.11	0	0	0	0	0	0	0	0	0	0	0	0	0	0	0	0	0	0	0	0	0.013147103	0	0	0	0	0	0	0	0	0	0	0	0	0	0	0	0	0	0	0.032066585	0	0	0	0	0
C16orf89_ENSG00000153446.11	0	0	0	0	0	0	0	0	0	0	0	0	0	0	0	0	0	0	0	0	0.040354442	0	0	0	0	0	0	0	0	0	0	0	0	0	0	0	0	0	0	0	0	0	0	-0.177141303	0
SOCS1_ENSG00000185338.4	0	0	0	0	0	0	0	0	0	0	0	0	0	0	0	0	0	0	0	0	-0.118413451	0	0	0	0	0	0	0	0	0	0	0	0	0	0	0	0	0	0	0.13546848	0	0	0	0	0
PRM1_ENSG00000175646.3	0	0	0	0	0	0	0	0	0	0	0	0	0	0	0	0	0	0	0	0	-0.902014164	0	0	0	0	0	0	0	0	0	0	0	0	0	0	0	0	0	0	0	0	0	0	-0.366475394	0
MYH11_ENSG00000133392.12	-0.023188359	0	0	0	0	0	0	0	0	0	0	0	0	0	0	0	0	0	0	0	0.008591666	0	0	0	0	0	0	0	0	0	0	0	0	0	0	0	0	0	0	0	0	0	0	0	0
IL4R_ENSG00000077238.9	0	0	0	0	0	0	0	0	-0.022717038	0	0	0	0	0	0	0	0	0	0	0	0.040619669	0	0	0	0	0	0	0	0	0	0	0	0	0	0	0	0	0	0	0	0	0	0	0	0
ATP2A1_ENSG00000196296.9	0	0	0	0	0	0	0	0	0	0	0	0	0	0	0	0	0	0	0	0	-0.001481633	0	0	0	0	0	0	0	0	0	0	0	0	0	-0.200261456	0	0	0	0	0	0	0	0	0	0
ALDOA_ENSG00000149925.12	0	0	0	0	0	0	0	0	0	0	0	0	0	0	0	0	0	0	0	0	-0.018794208	0	0	0	0	0	0	0	0	0	0	0	0	0	-0.110502519	0	0	0	0	0	0	0	0	0	0
YPEL3_ENSG00000090238.7	0	0	0	0	0	0	0	0	0	0	0	0	0	0	0	0	0	0	0	0	0.04332881	0	0	0	0	0	0	0	0	0	0	0	0	0	0	0	0	0	0	0.042944506	0	0	0	0	0
MYLPF_ENSG00000180209.7	0	0	0	0	0	0	0	0	0	0	0	0	0	0	0	0	0	0	0	0	-0.001225723	0	0	0	0	0	0	0	0	0	0	0	0	0	-0.155289237	0	0	0	0	0	0	0	0	0	0
PRSS8_ENSG00000052344.11	0	0	0	0	0	0	0	0	0	0	0	0	0	0	0	0	0	0	0	0	0.22025537	0	0	0	0	0	0	0	0	0	0	0	0	0	0	0	0	0	0	0.071915011	0	0	0	0	0
SALL1_ENSG00000103449.7	0	0.006432044	0	0	0	0	0	0	0	0	0	0	0	0	0	0	0	0	0	0	0.022278466	0	0	0	0	0	0	0	0	0	0	0	0	0	0	0	0	0	0	0	0	0	0	0	0
IRX3_ENSG00000177508.11	0	0	0	0	0	0	0	0	0	0	0	0	0	0	0	0	0	0	0	0	0.221635539	0	0	0	0	0	0	0	0	0	0	0	0	0	-0.124326609	0	0	0	0	0	0	0	0	0	0
MT3_ENSG00000087250.4	0	0	0	0	0	0	0	0	0	0	0	0.091458547	0	0	0	0	0	0	0	0	-0.000840139	0	0	0	0	0	0	0	0	0	0	0	0	0	0	0	0	0	0	0	0	0	0	0	0
MT1E_ENSG00000169715.10	0	0	0	0	0	0	0	0	0	0	0	0	0	0	0	0	0	0	0	0	0	0	0	0	0	0	0	0	0	0	0	0	0	0	0.080014453	0	0	0	0	0	0	0	0	0.086849948	0
MT1M_ENSG00000205364.3	0	0	0	0	0	0	0	0	-0.052167141	0	0	0	0	0	0	0	0	0	0	0	-0.156848833	0	0	0	0	0	0	0	0	0	0	0	0	0	0	0	0	0	0	0	0	0	0	0	0
MT1A_ENSG00000205362.6	0	0	0.100046325	0	0	0	0	0	0	0	0	0	0	0	0	0	0	0	0	0	-0.241202239	0	0	0	0	0	0	0	0	0	0	0	0	0	0	0	0	0	0	0	0	0	0	0	0
NQO1_ENSG00000181019.8	0	0	0	0	0	0	0	0	-0.049444529	0	0	0	0	0	0	0	0	0	0	0	-0.149016	0	0	0	0	0	0	0	0	0	0	0	0	0	0	0	0	0	0	0	0	0	0	0	0
MTSS1L_ENSG00000132613.10	0	0	0	0	0	0	0	0	-0.140683511	0	0	0	0	0	0	0	0	0	0	0	0.026825514	0	0	0	0	0	0	0	0	0	0	0	0	0	0	0	0	0	0	0	0	0	0	0	0
HP_ENSG00000257017.4	0	0	0	0	0	0	0	0	0	0	0	0	0	0	0	0	0	0	0	0	-0.001840811	0	0	0	0	0	0	0	0	0	0	0	0	0	0	-0.001001877	0	0	0	0	0	0	0	0	0
MLKL_ENSG00000168404.8	0	0	0	0	0	0	0	0	-0.038674408	0	0	0	0	0	0	0	0	0	0	0	-0.082835132	0	0	0	0	0	0	0	0	0	0	0	0	0	0	0	0	0	0	0	0	0	0	0	0
CRISPLD2_ENSG00000103196.7	0	0	0	0	0	0	0	0	0	0	0	0	0	0	0	0	0	0	0	0	0	0	0	0	0	0	0	0	0	0	0	0	0	0	0	0	0	0	0.167389875	0.106640343	0	0	0	0	0
MYO1C_ENSG00000197879.10	0.076494129	0	0	0	0	0	0	0	0	0	0	0	0	0	0	0	0	0	0	0	-0.127028971	0	0	0	0	0	0	0	0	0	0	0	0	0	0	0	0	0	0	0	0	0	0	0	0
PRPF8_ENSG00000174231.12	0	0	0	0	0	0	0	0	0	0	0	0	0	0	0	0	0	0	0	0	0.063047176	0	0	0	0	0	0	0	0	0	0	0	0	0	0.060979866	0	0	0	0	0	0	0	0	0	0
KIF1C_ENSG00000129250.7	0	0	0	0	0	0	0	-0.212913271	0	0	0	0	0	0	0	0	0	0	0	0	-0.054906278	0	0	0	0	0	0	0	0	0	0	0	0	0	0	0	0	0	0	0	0	0	0	0	0
ALOX15B_ENSG00000179593.11	0	0	0	0	0	0	0	0	0	0	0	0	0	0	0	0	0	0	0	0	-0.197544119	0	0	0	0	0	0	0	0	0	0	0	0	0	0	0	0	0	0	-0.303961539	0	0	0	0	0
ALOX12B_ENSG00000179477.5	0	0	0	0	0	0	0	0	0	0	0	0	0	0	0	0	0	0	0	0	0.000542969	0	0	0	0	0	0	0	0	0	0	0	0	0	0	0	0	0	0	0.10248547	0	0	0	0	0
ALOXE3_ENSG00000179148.5	0	0	0	0	0	0	0	0	0	0	0	0	0	0	0	0	0	0	0	0	0.005144668	0	0	0	0	0	0	0	0	0	0	0	0	0	0	0	0	0	0	0.110194216	0	0	0	0	0
RPL26_ENSG00000161970.8	0	0	0	0	0	0	0	0	0	0	0	0	0	0	0	0	0	0	0	0	0.077333534	0	0	0	0	0	0	0	0	0.033570648	0	0	0	0	0	0	0	0	0	0	0	0	0	0	0
MYH2_ENSG00000125414.14	0	0	0	0	0	0	0	0	0	0	0	0	0	0	0	0	0	0	0	0	-0.0026857	0	0	0	0	0	0	0	0	0	0	0	0	0	-0.212653227	0	0	0	0	0	0	0	0	0	0
RASD1_ENSG00000108551.4	0	0	0	0	0	0	0	0	-0.041922975	0	0	0	0	0	0	0	0	0	0	0	-0.239621546	0	0	0	0	0	0	0	0	0	0	0	0	0	0	0	0	0	0	0	0	0	0	0	0
SREBF1_ENSG00000072310.12	0	0.070492006	0	0	0	0	0	0	0	0	0	0	0	0	0	0	0	0	0	0	0	0	0	0	0	0	0	0	0	0	0	0	0	0	0	0	0	0	0	-0.050043505	0	0	0	0	0
PSMB3_ENSG00000108294.4	0	0	0	0	0	0	0	0	0	0	0	0	0	0	0	0	0	0	0	0	-0.055333396	0	0	0	0	0	0	0	0	0	0	0	0	0	0.048786354	0	0	0	0	0	0	0	0	0	0
ORMDL3_ENSG00000172057.5	0.103956277	0	0	0	0	0	0	0	0	0	0	0	0	0	0	0	0	0	0	0	-0.117541533	0	0	0	0	0	0	0	0	0	0	0	0	0	0	0	0	0	0	0	0	0	0	0	0
NR1D1_ENSG00000126368.5	0	0	0	0	0	0	0	0	0	0	0	0	0	0	0	0	0	0	0	0	0.053413317	0	0	0	0	0	0	0	0	0	0	0	0	0	0.03490125	0	0	0	0	0	0	0	0	0	0
TNS4_ENSG00000131746.8	0	0	0	0	0	0	0	0	0	0	0	0	0	0	0	0	0	0	0	0	0.168396507	0	0	0	0	0	0	0	0	0	0	0	0	0	0	0	0	0	0	0.102451551	0	0	0	0	0
KRT27_ENSG00000171446.6	-0.048287742	0	0	0	0	0	0	0	0	0	0	0	0	0	0	0	0	0	0	0	0	0	0	0	0	0	0	0	0	0	0	0	0	0	0	0	0	0	-0.704981447	0	0	0	0	0	0
KRT23_ENSG00000108244.12	0	0	0	0	0	0	0	0	0	0	0	0	0	0	0	0	0	0	0	0	0.163350442	0	0	0	0	0	0	0	0	0	0	0	0	0	0	0	0	0	0	0.133667153	0	0	0	0	0
KRT39_ENSG00000196859.3	0	0	0	0	0	0	0	0	0	0	0	0	0	0	0	0	0	0	0	0	0.007818588	0	0	0	0	0	0	0	0	0	0	0	0	0	0	0	0	0	-0.739619193	0	0	0	0	0	0
KRTAP3-3_ENSG00000212899.1	0	0	0	0	0	0	0	0	0	0	0	0	0	0	0	0	0	0	0	0	0.000494205	0	0	0	0	0	0	0	0	0	0	0	0	0	0	0	0	0	-0.792442147	0	0	0	0	0	0
KRTAP3-2_ENSG00000212900.1	0	0	0	0	0	0	0	0	0	0	0	0	0	0	0	0	0	0	0	0	0.000229194	0	0	0	0	0	0	0	0	0	0	0	0	0	0	0	0	0	-0.777683242	0	0	0	0	0	0
KRTAP3-1_ENSG00000212901.2	-0.002956008	0	0	0	0	0	0	0	0	0	0	0	0	0	0	0	0	0	0	0	0	0	0	0	0	0	0	0	0	0	0	0	0	0	0	0	0	0	-0.767836873	0	0	0	0	0	0
KRTAP1-3_ENSG00000221880.2	0	0	0	0	0	0	0	0	0	0	0	0	0	0	0	0	0	0	0	0	0.000149101	0	0	0	0	0	0	0	0	0	0	0	0	0	0	0	0	0	-0.778639562	0	0	0	0	0	0
KRTAP1-1_ENSG00000188581.8	0	0	0	0	0	0	0	0	0	0	0	0	0	0	0	0	0	0	0	0	0.000451012	0	0	0	0	0	0	0	0	0	0	0	0	0	0	0	0	0	-0.764277009	0	0	0	0	0	0
KRTAP16-1_ENSG00000212657.1	-0.060954056	0	0	0	0	0	0	0	0	0	0	0	0	0	0	0	0	0	0	0	0.001412045	0	0	0	0	0	0	0	0	0	0	0	0	0	0	0	0	0	0	0	0	0	0	0	0
KRTAP17-1_ENSG00000186860.3	-0.038161027	0	0	0	0	0	0	0	0	0	0	0	0	0	0	0	0	0	0	0	0	0	0	0	0	0	0	0	0	0	0	0	0	0	0	0	0	0	-0.741603675	0	0	0	0	0	0
KRT33A_ENSG00000006059.3	-0.007646401	0	0	0	0	0	0	0	0	0	0	0	0	0	0	0	0	0	0	0	0	0	0	0	0	0	0	0	0	0	0	0	0	0	0	0	0	0	-0.878583128	0	0	0	0	0	0
KRT17_ENSG00000128422.11	0	0	0	0	0	0	0	0	0	0	0	0	0	0	0	0	0	0	0	0	0.634260259	0	0	0	0	0	0	0	0	0	0	0	0	0	0	0	0	0	0	-0.236301089	0	0	0	0	0
TUBG1_ENSG00000131462.3	0	0	0	0	0	0	0	0	0	0	0	0	0	0	0	0	0	0	0	0	0	0	0	0	0	0	0	0	0	0.102680199	0	0	0	0	0.064357669	0	0	0	0	0	0	0	0	0	0
RAMP2_ENSG00000131477.6	0	0	0	0	0	0	0	0	0	0	0	0	0	0	0	0	0	0	0	0	-0.191079421	0	0	0	0	0	0	0	0	0	0	0	0	0	0	0	0	0	0	0.082707477	0	0	0	0	0
VAT1_ENSG00000108828.11	0	0	0	0	0	0	0	0	0	0	0	0	0	0	0	0	0	0	0	0	-0.050970671	0	0	0	0	0	0	0	0	0	0	0	0	0	0	0	0	0	0	0.07183966	0	0	0	0	0
GPATCH8_ENSG00000186566.7	0	0	0	0	0	0	0	0	0	0	0	0	0	0	0	0	0	0	0	0	0.070416842	0	0	0	0	0	0	0	0	0	0	0	0	0	0.071455013	0	0	0	0	0	0	0	0	0	0
PLCD3_ENSG00000161714.7	0	0	0	0	0	0	0	0	0	0	0	0	0	0	0	0	0	0	0	0	0.054415225	0	0	0	0	0	0	0	0	0	0	0	0	0	0	0	0	0	0	0.103504525	0	0	0	0	0
RP11-156P1.2_ENSG00000262633.1	0	0	0	0	0	0	0	-0.465906452	0	0	0	0	0	0	0	0	0	0	0	0	0.125984055	0	0	0	0	0	0	0	0	0	0	0	0	0	0	0	0	0	0	0	0	0	0	0	0
ACSF2_ENSG00000167107.8	0.099537434	0	0	0	0	0	0	0	0	0	0	0	0	0	0	0	0	0	0	0	0.039809905	0	0	0	0	0	0	0	0	0	0	0	0	0	0	0	0	0	0	0	0	0	0	0	0
VEZF1_ENSG00000136451.4	0	0	0	0	0	0	0	0	0	0	0	0	0	0	0	0	0	0	0	0	0.088854583	0	0	0	0	0	0	0	0	0	0	0	0	0	0.127825356	0	0	0	0	0	0	0	0	0	0
PRKAR1A_ENSG00000108946.10	0	0	0	0	0	0	0	0	0	0	0	0	0	0	0	0	0	0	0	0	-0.056631768	0	0	0	0	0	0	0	0	0	0	0	0	0	0	0	0	0	0	0	0	0	0	-0.056684156	0
ABCA9_ENSG00000154258.12	0	0	0	0	0	0	0	0	0	0	0	0	0	0	0	0	0	0	0	0	0.120815369	0	0	0	0	0	0	0	0	0	0	0	0	0	0	0	0	0	0	0.099016762	0	0	0	0	0
SOX9_ENSG00000125398.5	0	0	0	0	0	0	0	0	-0.115973668	0	0	0	0	0	0	0	0	0	0	0	0.287744856	0	0	0	0	0	0	0	0	0	0	0	0	0	0	0	0	0	0	0	0	0	0	0	0
ATP5H_ENSG00000167863.7	0.030186488	0	0	0	0	0	0	0	0	0	0	0	0	0	0	0	0	0	0	0	-0.033961594	0	0	0	0	0	0	0	0	0	0	0	0	0	0	0	0	0	0	0	0	0	0	0	0
WBP2_ENSG00000132471.7	0	0	0	0	0	0	0	0	0	0	0	0	0	0	0	0	0	0	0	0	0.026703049	0	0	0	0	0	0	0	0	0	0	0	0	0	0.082473808	0	0	0	0	0	0	0	0	0	0
SOCS3_ENSG00000184557.3	0	0	0	0	0	0	0	0	-0.028253609	0	0	0	0	0	0	0	0	0	0	0	-0.114270001	0	0	0	0	0	0	0	0	0	0	0	0	0	0	0	0	0	0	0	0	0	0	0	0
TIMP2_ENSG00000035862.8	0	0	0	0	0	0	0	0	0	0	0	0	0	0	0	0	0	0	0	0	0.046159547	0	0	0	0	0	0	0	0	0	0	0	0	0	0	0	0	0	0	0.05692126	0	0	0	0	0
DCXR_ENSG00000169738.3	0.020512106	0	0	0	0	0	0	0	0	0	0	0	0	0	0	0	0	0	0	0	-0.027575442	0	0	0	0	0	0	0	0	0	0	0	0	0	0	0	0	0	0	0	0	0	0	0	0
FASN_ENSG00000169710.6	0	0.324755205	0	0	0	0	0	0	0	0	0	0	0	0	0	0	0	0	0	0	-0.232988779	0	0	0	0	0	0	0	0	0	0	0	0	0	0	0	0	0	0	0	0	0	0	0	0
METRNL_ENSG00000176845.8	0	0	0	0	0	0	0	0	0	0	0	0	0	0	0	0	0	0	0	0	-0.055603983	0	0	0	0	0	0	0	0	0	0	0	0	0	0	0	0	0	0	0.092656962	0	0	0	0	0
TUBB6_ENSG00000176014.8	0	0	0	0	0	0	0	0	0	0	0	0	0	0	0	0	0	0	0	0	-0.090678266	0	0	0	0	0	0	0	0	0.139711409	0	0	0	0	0	0	0	0	0	0	0	0	0	0	0
GREB1L_ENSG00000141449.10	-0.286446965	0	0	0	0	0	0	0	0	0	0	0	0	0	0	0	0	0	0	0	-0.469255962	0	0	0	0	0	0	0	0	0	0	0	0	0	0	0	0	0	0	0	0	0	0	0	0
GRP_ENSG00000134443.5	0	0	0	0	0	0	0	0	0	0	0	0	0	0	0	0	0	0	0	0	0.219121292	0	0	0	0	0	0	0	0	0	0	0	0	0	0	0	0	0	0	0	0	0	0	-0.318166794	0
SERPINB4_ENSG00000206073.6	0	0	0	0	0	0	0	0	0	0	0	0	0	0	0	0	0	0	0	0	0.000895762	0	0	0	0	0	0	0	0	0	0	0	0	0	0	0	0	0	0	-0.046206292	0	0	0	0	0
CYB5A_ENSG00000166347.14	0	0.066329082	0	0	0	0	0	0	0	0	0	0	0	0	0	0	0	0	0	0	-0.087868691	0	0	0	0	0	0	0	0	0	0	0	0	0	0	0	0	0	0	0	0	0	0	0	0
AC018445.1_ENSG00000269679.1	0	0	0	0	0	0	0	0	-0.276307448	0	0	0	0	0	0	0	0	0	0	0	0.102719716	0	0	0	0	0	0	0	0	0	0	0	0	0	0	0	0	0	0	0	0	0	0	0	0
GPX4_ENSG00000167468.12	0.103224175	0	0	0	0	0	0	0	0	0	0	0	0	0	0	0	0	0	0	0	-0.177709603	0	0	0	0	0	0	0	0	0	0	0	0	0	0	0	0	0	0	0	0	0	0	0	0
SBNO2_ENSG00000064932.11	0	0	0	0	0	0	0	0	-0.022714902	0	0	0	0	0	0	0	0	0	0	0	0.047588868	0	0	0	0	0	0	0	0	0	0	0	0	0	0	0	0	0	0	0	0	0	0	0	0
CIRBP_ENSG00000099622.9	0	0	0	0	0	0	0	0	0	0	0	0	0	0	0	0	0	0	0	0	0.087559267	0	0	0	0	0	0	0	0	0	0	0	0	0	0.045138891	0	0	0	0	0	0	0	0	0	0
GADD45B_ENSG00000099860.4	0	0	0	0	0	0	0	0	-0.06086665	0	0	0	0	0	0	0	0	0	0	0	-0.139230222	0	0	0	0	0	0	0	0	0	0	0	0	0	0	0	0	0	0	0	0	0	0	0	0
AES_ENSG00000104964.10	0	0	0	0	0	0	0	0	0	0	0	0	0	0	0	0	0	0	0	0	0.026134114	0	0	0	0	0	0	0	0	0	0	0	0	0	-0.036277837	0	0	0	0	0	0	0	0	0	0
EEF2_ENSG00000167658.11	0	0	0	0	0	0	0	0	0	0	0	0	0	0	0	0	0	0	0	0	0.04368965	0	0	0	0	0	0	0	0	0	0	0	0	0	0.042459328	0	0	0	0	0	0	0	0	0	0
C3_ENSG00000125730.12	0	0	0	0	0	0	0	0	0	0	0	0	0	0	0	0	0	0	0	0	0.051399918	0	0	0	0	0	0	0	0	0	0	0	0	0	0	0	0	0	0.02307549	0	0	0	0	0	0
ANGPTL4_ENSG00000167772.7	0	0	0	0	0	0	0	0	-0.07997544	0	0	0	0	0	0	0	0	0	0	0	-0.230066975	0	0	0	0	0	0	0	0	0	0	0	0	0	0	0	0	0	0	0	0	0	0	0	0
CTD-2192J16.22_ENSG00000269242.1	0	0	0	0	0	0	0	0	0	0	0	0	0	0	0	0	0	0	0	0	0.078043573	0	0	0	0	0	0	0	0	0.058823665	0	0	0	0	0	0	0	0	0	0	0	0	0	0	0
NOTCH3_ENSG00000074181.4	-0.101615014	0	0	0	0	0	0	0	0	0	0	0	0	0	0	0	0	0	0	0	-0.051374766	0	0	0	0	0	0	0	0	0	0	0	0	0	0	0	0	0	0	0	0	0	0	0	0
F2RL3_ENSG00000127533.3	0	0	0	0	0	0	0	0	-0.004910268	0	0	0	0	0	0	0	0	0	0	0	-0.215804145	0	0	0	0	0	0	0	0	0	0	0	0	0	0	0	0	0	0	0	0	0	0	0	0
CPAMD8_ENSG00000160111.8	-0.310503021	0	0	0	0	-0.353453795	0	0	0	0	0	0	0	0	0	0	0	0	0	0	0	0	0	0	0	0	0	0	0	0	0	0	0	0	0	0	0	0	0	0	0	0	0	0	0
ISYNA1_ENSG00000105655.14	-0.122623598	0	0	0	0	0	0	0	0	0	0	0	0	0	0	0	0	0	0	0	0.066896616	0	0	0	0	0	0	0	0	0	0	0	0	0	0	0	0	0	0	0	0	0	0	0	0
TMEM59L_ENSG00000105696.4	0	0	0	0	0	0	0	0	0	0	0	-0.079213018	0	0	0	0	0	0	0	0	0.003820925	0	0	0	0	0	0	0	0	0	0	0	0	0	0	0	0	0	0	0	0	0	0	0	0
COMP_ENSG00000105664.6	0	0	0	0	0	0	0	0	0	0	0	0	0	0	0	0	0	0	0	0	-0.030723602	0	0	0	0	0	0	0	0	0	0	0	0	0	0	-0.147830765	0	0	0	0	0	0	0	0	0
CEBPA_ENSG00000245848.2	0.190510313	0	0	0	0	0	0	0	0	0	0	0	0	0	0	0	0	0	0	0	-0.264328831	0	0	0	0	0	0	0	0	0	0	0	0	0	0	0	0	0	0	0	0	0	0	0	0
GPI_ENSG00000105220.10	0.028636988	0	0	0	0	0	0	0	0	0	0	0	0	0	0	0	0	0	0	0	-0.033663274	0	0	0	0	0	0	0	0	0	0	0	0	0	0	0	0	0	0	0	0	0	0	0	0
FXYD1_ENSG00000266964.1	-0.056810826	0	0	0	0	0	0	0	0	0	0	0	0	0	0	0	0	0	0	0	-0.051850201	0	0	0	0	0	0	0	0	0	0	0	0	0	0	0	0	0	0	0	0	0	0	0	0
SPINT2_ENSG00000167642.8	0	0	0	0	0	0	0	0	0	0	0	0	0	0	0	0	0	0	0	0	0.103910479	0	0	0	0	0	0	0	0	0	0	0	0	0	0	0	0	0	0	0	0	0	0	-0.088914865	0
PSMD8_ENSG00000099341.7	0.119890115	0	0	0	0	0	0	0	0	0	0	0	0	0	0	0	0	0	0	0	-0.100461548	0	0	0	0	0	0	0	0	0	0	0	0	0	0	0	0	0	0	0	0	0	0	0	0
NCCRP1_ENSG00000188505.4	0	0	0	0	0	0	0	0	0	0	0	0	0	0	0	0	0	0	0	0	0.008593201	0	0	0	0	0	0	0	0	0	0	0	0	0	0	0	0	0	0	0.092012498	0	0	0	0	0
LIPE_ENSG00000079435.5	0.193675203	0	0	0	0	0	0	0	0	0	0	0	0	0	0	0	0	0	0	0	-0.267261977	0	0	0	0	0	0	0	0	0	0	0	0	0	0	0	0	0	0	0	0	0	0	0	0
APOE_ENSG00000130203.5	0	0	0	0	0	0	0	0	0	0	0	0	0	0	0	0	0	0	0	0	0	0	0	0	0	0	0	0	0	0	0	0	0	0	0	0	0	0	-0.032014891	-0.014256172	0	0	0	0	0
APOC1_ENSG00000130208.5	0	0	0	0	0	0	0	0	0	0	0	0	0	0	0	0	0	0	0	0	0.003406205	0	0	0	0	0	0	0	0	0	0	0	0	0	0	0	0	0	0	-0.002022288	0	0	0	0	0
CKM_ENSG00000104879.4	0	0	0	0	0	0	0	0	0	0	0	0	0	0	0	0	0	0	0	0	-0.001324249	0	0	0	0	0	0	0	0	0	0	0	0	0	-0.094194751	0	0	0	0	0	0	0	0	0	0
GPR4_ENSG00000177464.4	0	0	0	0	0	0	0	0	-0.087754366	0	0	0	0	0	0	0	0	0	0	0	-0.259601817	0	0	0	0	0	0	0	0	0	0	0	0	0	0	0	0	0	0	0	0	0	0	0	0
HSD17B14_ENSG00000087076.4	0	0	0	0	0	0	0	0	0	0	0	0	0	0	0	0	0	0	0	0	0.131625111	0	0	0	0	0	0	0	0	0	0	0	0	0	0	0	0	0	0	0.103082773	0	0	0	0	0
MYH14_ENSG00000105357.11	0	0	0	0	0	0	0	0	0	0	0	0	0	0	0	0	0	0	0	0	0.045629492	0	0	0	0	0	0	0	0	0	0	0	0	0	0.113193297	0	0	0	0	0	0	0	0	0	0
SHANK1_ENSG00000161681.11	0	0	0	0	0	0	0	0	-0.161030359	0	0	0	0	0	0	0	0	0	0	0	0.003775154	0	0	0	0	0	0	0	0	0	0	0	0	0	0	0	0	0	0	0	0	0	0	0	0
KLK6_ENSG00000167755.9	0	0	0	0	0	0	0	0	0	0	0	0	0	0	0	0	0	0	0	0	0.040650929	0	0	0	0	0	0	0	0	0	0	0	0	0	0	0	0	0	0	-0.01287813	0	0	0	0	0
ETFB_ENSG00000105379.5	0.073517778	0	0	0	0	0	0	0	0	0	0	0	0	0	0	0	0	0	0	0	-0.09569186	0	0	0	0	0	0	0	0	0	0	0	0	0	0	0	0	0	0	0	0	0	0	0	0
RPS5_ENSG00000083845.4	0	0	0	0	0	0	0	0	0	0	0	0	0	0	0	0	0	0	0	0	0.115005731	0	0	0	0	0	0	0	0	0.036403615	0	0	0	0	0	0	0	0	0	0	0	0	0	0	0
AVP_ENSG00000101200.5	0	0	0	0	0	0	0	0	-0.000120069	0	0	0	0	0	0	0	0	0	0	0	-0.000108567	0	0	0	0	0	0	0	0	0	0	0	0	0	0	0	0	0	0	0	0	0	0	0	0
ISM1_ENSG00000101230.5	0	0	0	0	0	0	0	0	0	0	0	0	0	0	0	0	0	0	0	0	0.224075861	0	0	0	0	0	0	0	0	0	0	0	0	0	0	0	0	0	0	0.079675404	0	0	0	0	0
THBD_ENSG00000178726.6	0	0	0	-0.372496994	0	0	0	0	0	0	0	0	0	0	0	0	0	0	0	0	-0.155058277	0	0	0	0	0	0	0	0	0	0	0	0	0	0	0	0	0	0	0	0	0	0	0	0
BPIFB2_ENSG00000078898.6	0	0	0	0	0	0	0	0	0	0	0	0	0	0	0	0	0	0	0	0	0.000335044	0	0	0	0	0	0	-0.002450885	0	0	0	0	0	0	0	0	0	0	0	0	0	0	0	0	0
GGT7_ENSG00000131067.12	0	0	0	0	0	0	0	0	0	0	0	0	0	0	0	0	0	0	0	0	0.084546338	0	0	0	0	0	0	0	0	0	0	0	0	0	-0.267197408	0	0	0	0	0	0	0	0	0	0
PROCR_ENSG00000101000.4	-0.129837962	0	0	0	0	0	0	0	0	0	0	0	0	0	0	0	0	0	0	0	-0.310161196	0	0	0	0	0	0	0	0	0	0	0	0	0	0	0	0	0	0	0	0	0	0	0	0
MYL9_ENSG00000101335.5	-0.026006546	0	0	0	0	0	0	0	0	0	0	0	0	0	0	0	0	0	0	0	0.007502498	0	0	0	0	0	0	0	0	0	0	0	0	0	0	0	0	0	0	0	0	0	0	0	0
RPN2_ENSG00000118705.12	0	0	0	0	0	0	0	0	0	0	0	0	0	0	0	0	0	0	0	0	0.027622142	0	0	0	0	0	0	0	0	0.083792062	0	0	0	0	0	0	0	0	0	0	0	0	0	0	0
GHRH_ENSG00000118702.5	0	0	0	0	0	0	0	0	0	0	0	0	0	0	0	0	0.364272067	0	0	0	-0.011261894	0	0	0	0	0	0	0	0	0	0	0	0	0	0	0	0	0	0	0	0	0	0	0	0
NNAT_ENSG00000053438.7	0	0	0	0	0	0	0	0	0	0	0	0	0	0	0	0	0	0	0	0	-0.01841757	0	0	0	0	0	0	0	0	0	0	0	0	0	0.001931141	0	0	0	0	0	0	0	0	0	0
TGM2_ENSG00000198959.7	0	0	0	0	0	0	0	0	0	0	0	0	0	0	0	0	0	0	0	0	-0.017819587	0	0	0	0	0	0	0	0	0.072716287	0	0	0	0	0	0	0	0	0	0	0	0	0	0	0
PKIG_ENSG00000168734.9	-0.068662794	0	0	0	0	0	0	0	0	0	0	0	0	0	0	0	0	0	0	0	-0.102812971	0	0	0	0	0	0	0	0	0	0	0	0	0	0	0	0	0	0	0	0	0	0	0	0
ADA_ENSG00000196839.8	-0.109163749	0	0	0	0	0	0	0	0	0	0	0	0	0	0	0	0	0	0	0	-0.161477651	0	0	0	0	0	0	0	0	0	0	0	0	0	0	0	0	0	0	0	0	0	0	0	0
TNNC2_ENSG00000101470.5	0	0	0	0	0	0	0	0	0	0	0	0	0	0	0	0	0	0	0	0	-0.001730555	0	0	0	0	0	0	0	0	0	0	0	0	0	-0.171673929	0	0	0	0	0	0	0	0	0	0
PCIF1_ENSG00000100982.7	0	0	0	0	0	0	0	0	0	0	0	0	0	0	0	0	0	0	0	0	0.057199349	0	0	0	0	0	0	0	0	0	0	0	0	0	0.06831458	0	0	0	0	0	0	0	0	0	0
BCAS1_ENSG00000064787.8	0	0	0	0	0	0	0	-0.145426364	0	0	0	0	0	0	0	0	0	0	0	0	-0.004314076	0	0	0	0	0	0	0	0	0	0	0	0	0	0	0	0	0	0	0	0	0	0	0	0
FAM210B_ENSG00000124098.9	0	0	0	0	0	0	0	0	0	0	0	0	0	0	0	0	0	0	0	0	0.089115132	0	0	0	0	0	0	0	0	0	0	0	0	0	-0.069501902	0	0	0	0	0	0	0	0	0	0
EDN3_ENSG00000124205.11	0	0	0	0	0	0	0	0	0	0	0	0	0	0	0	0	0	0	0	0	0.242644113	0	0	0	0	0	0	0	0	0	0	0	0	0	0	0	0	0	0	0	0	0	0	-0.185743475	0
PSMA7_ENSG00000101182.10	0	0	0	0	0	0	0	0	0	0	0	0	0	0	0	0	0	0	0	0	-0.088835317	0	0	0	0	0	0	0	0	0	0	0	0	0	0.077027405	0	0	0	0	0	0	0	0	0	0
SLCO4A1_ENSG00000101187.11	0	0	0	0	0	0	0	0	-0.116586488	0	0	0	0	0	0	0	0	0	0	0	-0.192174944	0	0	0	0	0	0	0	0	0	0	0	0	0	0	0	0	0	0	0	0	0	0	0	0
ADAMTS1_ENSG00000154734.10	0	0	0	0	0	0	0	0	-0.026584648	0	0	0	0	0	0	0	0	0	0	0	-0.126200692	0	0	0	0	0	0	0	0	0	0	0	0	0	0	0	0	0	0	0	0	0	0	0	0
KRTAP26-1_ENSG00000197683.3	-0.051216632	0	0	0	0	0	0	0	0	0	0	0	0	0	0	0	0	0	0	0	0	0	0	0	0	0	0	0	0	0	0	0	0	0	0	0	0	0	-0.767388975	0	0	0	0	0	0
KRTAP11-1_ENSG00000182591.4	-0.021066277	0	0	0	0	0	0	0	0	0	0	0	0	0	0	0	0	0	0	0	0	0	0	0	0	0	0	0	0	0	0	0	0	0	0	0	0	0	-0.791626126	0	0	0	0	0	0
SH3BGR_ENSG00000185437.9	0	0	0	0	0	0	0	0	0	0	0	0	0	0	0	0	0	0	0	0	0.019521357	0	0	0	0	0	0	0	0	0.092914324	0	0	0	0	0	0	0	0	0	0	0	0	0	0	0
S100B_ENSG00000160307.5	0.007797682	0	0	0	0	0	0	0	0	0	0	0	0	0	0	0	0	0	0	0	-0.013899239	0	0	0	0	0	0	0	0	0	0	0	0	0	0	0	0	0	0	0	0	0	0	0	0
ATP6V1E1_ENSG00000131100.8	0	0	0	0	0	0	0	0	0	0	0	0	0	0	0	0	0	0	0	0	-0.037619273	0	0	0	0	0	0	0	0	0	0	0	0	0	0.050398464	0	0	0	0	0	0	0	0	0	0
PRODH_ENSG00000100033.12	0	0	0	0	0	0	0	0	0	0	0	0	0	0	0	0	0	0	0	0	-0.068005019	0	0	0	0	0	0	0	0	0	0	0	0	0	0	0	0	0	0	0.110953269	0	0	0	0	0
SLC25A1_ENSG00000100075.5	0	0.219086632	0	0	0	0	0	0	0	0	0	0	0	0	0	0	0	0	0	0	-0.126898931	0	0	0	0	0	0	0	0	0	0	0	0	0	0	0	0	0	0	0	0	0	0	0	0
CLDN5_ENSG00000184113.8	0	0	0	0	0	0	0	0	-0.053370168	0	0	0	0	0	0	0	0	0	0	0	-0.303609538	0	0	0	0	0	0	0	0	0	0	0	0	0	0	0	0	0	0	0	0	0	0	0	0
EWSR1_ENSG00000182944.13	0	0	0	0	0	0	0	0	0	0	0	0	0	0	0	0	0	0	0	0	0.031496869	0	0	0	0	0	0	0	0	0	0	0	0	0	0.052268788	0	0	0	0	0	0	0	0	0	0
PIK3IP1_ENSG00000100100.8	0	0	0	0	0	0	0	0	0	0	0	0	0	0	0	0	0	0	0	0	0.088455269	0	0	0	0	0	0	0	0	0	0	0	0	0	0	0	0	0	0	0.103383548	0	0	0	0	0
EIF3D_ENSG00000100353.13	0	0	0	0	0	0	0	0	0	0	0	0	0	0	0	0	0	0	0	0	0.082244726	0	0	0	0	0	0	0	0	0	0	0	0	0	0.03996023	0	0	0	0	0	0	0	0	0	0
PVALB_ENSG00000100362.8	0	0	0	0	0	0	0	0	0	0	0	0	0	0	0	0	0	0	0	0	-0.00138694	0	0	0	0	0	0	0	0	0	0	0	0	0	-0.011000919	0	0	0	0	0	0	0	0	0	0
FBLN1_ENSG00000077942.13	0	0	0	0	0	0	0	0	0	0	0	0	0	0	0	0	0	0	0	0	0	0	0	0	0	0	0	0	0	0	0	0	0	0	0	-0.08017207	0	0	0.097666503	0	0	0	0	0	0
MAPK8IP2_ENSG00000008735.10	0	0	0	0	0	0	0	0	0	0	0	-0.097884849	0	0	0	0	0	0	0	0	0.006368248	0	0	0	0	0	0	0	0	0	0	0	0	0	0	0	0	0	0	0	0	0	0	0	0
PPP2R3B_ENSG00000167393.12	0	0	0	0	0	0	0	0	-0.063518253	0	0	0	0	0	0	0	0	0	0	0	0	0	0	0	0	0	0	0	0	0	0	0	0	0	-0.134080414	0	0	0	0	0	0	0	0	0	0
SYAP1_ENSG00000169895.5	0	0	0	0	0	0	0	0	0	0	0	0	0	0	0	0	0	0	0	0	0	0	0.232746164	0	0	0	0	0	0	0	0	0	0	0	0	0	0	0	0	0.091298426	0	0	0	0	0
TXLNG_ENSG00000086712.8	0	0	0	0	0	0	0	0	0	0	0	0	0	0	0	0	0	0	0	0	0.099095669	0	0.236199494	0	0	0	0	0	0	0	0	0	0	0	0	0	0	0	0	0	0	0	0	0	0
RAI2_ENSG00000131831.13	0	0	0	0	0	0	0	0	0	0	0	0	0	0	0	0	0	0	0	0	-0.199134702	0	0	0	0	0	0	0	0	0	0	0	0	0	-0.061125378	0	0	0	0	0	0	0	0	0	0
MAOB_ENSG00000069535.12	0.073116178	0	0	0	0	0	0	0	0	0	0	0	0	0	0	0	0	0	0	0	0.038075538	0	0	0	0	0	0	0	0	0	0	0	0	0	0	0	0	0	0	0	0	0	0	0	0
TSPYL2_ENSG00000184205.10	0	0	0	0	0	0	0	0	0	0	0	0	0	0	0	0	0	0	0	0	0.0451986	0	0	0	0	0	0	0	0	0.034982485	0	0	0	0	0	0	0	0	0	0	0	0	0	0	0.003894616
HEPH_ENSG00000089472.12	0	0	0	0	0	0	0	0	0	0	0	0	0	0	0	0	0	0	0	0	0.038301469	0	0	0	0	0	0	0	0	0	0	0	0	0	0	0	0	0	0	0	0	0	0	0	0
ERCC6L_ENSG00000186871.5	0	0	0	0	0	0	0	0	0	0	0	0	0	0	0	0	0	0	0	0	0.023696705	0	0	0	0	0	0	0	0	0	0	0	0	0	0.01196106	0	0	0	0	0	0	0	0	0	0
PGK1_ENSG00000102144.9	0	0	0	0	0	0	0	0	0	0	0	0	0	0	0	0	0	0	0	0	-0.017682194	0	0	0	0	0	0	0	0	0	0	0	0	0	-0.032978694	0	0	0	0	0	0	0	0	0	0
ITM2A_ENSG00000078596.6	-0.109579481	0	0	0	0	0	0	0	0	0	0	0	0	0	0	0	0	0	0	0	-0.117208324	0	0	0	0	0	0	0	0	0	0	0	0	0	0	0	0	0	0	0	0	0	0	0	0
TCEAL4_ENSG00000133142.13	-0.056696116	0	0	0	0	0	0	0	0	0	0	0	0	0	0	0	0	0	0	0	0.043368377	0	0	0	0	0	0	0	0	0	0	0	0	0	0	0	0	0	0	0	0	0	0	0	0
ACSL4_ENSG00000068366.15	0	0	0	0	0	0	0	0	0	0	0	0	0	0	0	0	0	0	0	0	-0.127134199	0	0	0	0	0	0	0	0	0	0	0	0	0	0.180958056	0	0	0	0	0	0	0	0	0	0
SLC25A5_ENSG00000005022.5	0	0	0	0	0	0	0	0	0	0	0	0	0	0	0	0	0	0	0	0	0	0	0	0	0	0	0	0	0	0.056552844	0	0	0	0	0	0	0	0	0	-0.043861125	0	0	0	0	0
GPC3_ENSG00000147257.9	0	0	0	0	0	0	0	0	0	0	0	0	0	0	0	0	0	0	0	0	0.073312904	0	0	0	0	0	0	0	0	0	0	0	0	0	0	0	0	0	0	0.063044155	0	0	0	0	0
CDR1_ENSG00000184258.5	0	0	0	0	0	0	0	0	0	0	0	0	0	0	0	0	0	0	0	0	-0.003357568	0	0	0	0	0	0	0	0	0	0	0	0	0	0	0	0	0.059756714	0	0	0	0	0	0	0
BCAP31_ENSG00000185825.11	0.162549375	0	0	0	0	0	0	0	0	0	0	0	0	0	0	0	0	0	0	0	-0.090323603	0	0	0	0	0	0	0	0	0	0	0	0	0	0	0	0	0	0	0	0	0	0	0	0
FLNA_ENSG00000196924.10	-0.040674095	0	0	0	0	0	0	0	0	0	0	0	0	0	0	0	0	0	0	0	0.02348266	0	0	0	0	0	0	0	0	0	0	0	0	0	0	0	0	0	0	0	0	0	0	0	0
RPL10_ENSG00000147403.12	0	0	0	0	0	0	0	0	0	0	0	0	0	0	0	0	0	0	0	0	0.084259606	0	0	0	0	0	0	0	0	0.043945172	0	0	0	0	0	0	0	0	0	0	0	0	0	0	0
CYorf17_ENSG00000183146.4	0	0	0	0	0	0	0	0	0	0	0	0	0	0	0	0	0	0	0	0	0	0	0	0	-0.76026279	0	0	0	0	0	0	0	0	0	0	0	0	0	0	0	-0.982208066	0	0	0	0
MT-ND3_ENSG00000198840.2	0	0	0	0	0	0	0	0	0	0	0	0	0	0	0	0	0	0	0	0	-0.101597158	0	0	0	0	0	0	-0.065369357	0	0	0	0	0	0	0	0	0	0	0	0	0	0	0	0	0
MT-ND6_ENSG00000198695.2	0	0	0	0	0	0	0	0	0	0	0	0	0	0	0	0	0	0	0	0	-0.045357481	0	0	0	0	0	0	0	0	0	0	0	0	0	0.061326255	0	0	0	0	0	0	0	0	0	0
MT-CYB_ENSG00000198727.2	0	0	0	0	0	0.022806075	0	0	0	0	0	0	0	0	0	0	0	0	0	0	-0.068952977	0	0	0	0	0	0	0	0	0	0	0	0	0	0	0	0	0	0	0	0	0	0	0	0
PLEK2_ENSG00000100558.4	0	0	0	0	0	0	0	0	0	0	0	0	0	0	0	0	0	0	0	0	0.030398833	0	0	0	0	0	0	0	0	0	0	0.192171843	0	0	0	0	0	0	0	0	0	0	0	0	0
CYP3A4_ENSG00000160868.10	0	0	0	0	0	0	0	0	0	0	0	0	0	0	0	0	0	0	0	0	0	0	0	0	0	0	0	0	0	0	0	0.458678011	0	0	0.002553902	0	0	0	0	0	0	0	0	0	0
AL627309.1_ENSG00000237683.5	0	0	0	0	0	0	0	0	0	0	0	0	0	0	0	0	0	0	0	0	0.038386099	0	0	0	0	0	0	0	0	0	0	0	0	0	0	0	0	0	0	0	0	0	0	0	0
SAMD11_ENSG00000187634.6	0	0	0	0	0	0	0	0	0	0	0	0	0	0	0	0	0	0	0	0	-0.034210567	0	0	0	0	0	0	0	0	0	0	0	0	0	0	0	0	0	0	0	0	0	0	0	0
PLEKHN1_ENSG00000187583.6	0	0	0	0	0	0	0	0	0	0	0	0	0	0	0	0	0	0	0	0	0.040286713	0	0	0	0	0	0	0	0	0	0	0	0	0	0	0	0	0	0	0	0	0	0	0	0
AGRN_ENSG00000188157.9	0	0	0	0	0	0	0	0	0	0	0	0	0	0	0	0	0	0	0	0	0.178972549	0	0	0	0	0	0	0	0	0	0	0	0	0	0	0	0	0	0	0	0	0	0	0	0
RNF223_ENSG00000237330.2	0	0	0	0	0	0	0	0	0	0	0	0	0	0	0	0	0	0	0	0	0.042285402	0	0	0	0	0	0	0	0	0	0	0	0	0	0	0	0	0	0	0	0	0	0	0	0
TNFRSF18_ENSG00000186891.9	0	0	0	0	0	0	0	0	0	0	0	0	0	0	0	0	0	0	0	0	0.061975033	0	0	0	0	0	0	0	0	0	0	0	0	0	0	0	0	0	0	0	0	0	0	0	0
CPSF3L_ENSG00000127054.14	0	0	0	0	0	0	0	0	0	0	0	0	0	0	0	0	0	0	0	0	0.051423095	0	0	0	0	0	0	0	0	0	0	0	0	0	0	0	0	0	0	0	0	0	0	0	0
MXRA8_ENSG00000162576.12	0	0	0	0	0	0	0	0	0	0	0	0	0	0	0	0	0	0	0	0	0.040243698	0	0	0	0	0	0	0	0	0	0	0	0	0	0	0	0	0	0	0	0	0	0	0	0
AURKAIP1_ENSG00000175756.9	0	0	0	0	0	0	0	0	0	0	0	0	0	0	0	0	0	0	0	0	-0.084724593	0	0	0	0	0	0	0	0	0	0	0	0	0	0	0	0	0	0	0	0	0	0	0	0
CCNL2_ENSG00000221978.7	0	0	0	0	0	0	0	0	0	0	0	0	0	0	0	0	0	0	0	0	0.067466581	0	0	0	0	0	0	0	0	0	0	0	0	0	0	0	0	0	0	0	0	0	0	0	0
ANKRD65_ENSG00000235098.4	0	0	0	0	0	0	0	0	0	0	0	0	0	0	0	0	0	0	0	0	0.230638156	0	0	0	0	0	0	0	0	0	0	0	0	0	0	0	0	0	0	0	0	0	0	0	0
TMEM88B_ENSG00000205116.3	0	0	0	0	0	0	0	0	0	0	0	0	0	0	0	0	0	0	0	0	0.003462462	0	0	0	0	0	0	0	0	0	0	0	0	0	0	0	0	0	0	0	0	0	0	0	0
ATAD3C_ENSG00000215915.5	0	0	0	0	0	0	0	0	0	0	0	0	0	0	0	0	0	0	0	0	0.245741759	0	0	0	0	0	0	0	0	0	0	0	0	0	0	0	0	0	0	0	0	0	0	0	0
C1orf233_ENSG00000228594.1	0	0	0	0	0	0	0	0	0	0	0	0	0	0	0	0	0	0	0	0	0.057571512	0	0	0	0	0	0	0	0	0	0	0	0	0	0	0	0	0	0	0	0	0	0	0	0
MIB2_ENSG00000197530.8	0	0	0	0	0	0	0	0	0	0	0	0	0	0	0	0	0	0	0	0	0.043984508	0	0	0	0	0	0	0	0	0	0	0	0	0	0	0	0	0	0	0	0	0	0	0	0
NADK_ENSG00000008130.11	0	0	0	0	0	0	0	0	0	0	0	0	0	0	0	0	0	0	0	0	-0.069686614	0	0	0	0	0	0	0	0	0	0	0	0	0	0	0	0	0	0	0	0	0	0	0	0
GNB1_ENSG00000078369.13	0	0	0	0	0	0	0	0	0	0	0	0	0	0	0	0	0	0	0	0	-0.036671163	0	0	0	0	0	0	0	0	0	0	0	0	0	0	0	0	0	0	0	0	0	0	0	0
PRKCZ_ENSG00000067606.11	0	0	0	0	0	0	0	0	0	0	0	0	0	0	0	0	0	0	0	0	0.029373784	0	0	0	0	0	0	0	0	0	0	0	0	0	0	0	0	0	0	0	0	0	0	0	0
MORN1_ENSG00000116151.9	0	0	0	0	0	0	0	0	0	0	0	0	0	0	0	0	0	0	0	0	0.075070888	0	0	0	0	0	0	0	0	0	0	0	0	0	0	0	0	0	0	0	0	0	0	0	0
AL589739.1_ENSG00000269753.1	0	0	0	0	0	0	0	0	0	0	0	0	0	0	0	0	0	0	0	0	0.030301378	0	0	0	0	0	0	0	0	0	0	0	0	0	0	0	0	0	0	0	0	0	0	0	0
PLCH2_ENSG00000149527.13	0	0	0	0	0	0	0	0	0	0	0	0	0	0	0	0	0	0	0	0	0.116062898	0	0	0	0	0	0	0	0	0	0	0	0	0	0	0	0	0	0	0	0	0	0	0	0
TNFRSF14_ENSG00000157873.13	0	0	0	0	0	0	0	0	0	0	0	0	0	0	0	0	0	0	0	0	0.043488434	0	0	0	0	0	0	0	0	0	0	0	0	0	0	0	0	0	0	0	0	0	0	0	0
ACTRT2_ENSG00000169717.5	0	0	0	0	0	0	0	0	0	0	0	0	0	0	0	0	0	0	0	0	-0.796611719	0	0	0	0	0	0	0	0	0	0	0	0	0	0	0	0	0	0	0	0	0	0	0	0
MEGF6_ENSG00000162591.11	0	0	0	0	0	0	0	0	0	0	0	0	0	0	0	0	0	0	0	0	0.050721709	0	0	0	0	0	0	0	0	0	0	0	0	0	0	0	0	0	0	0	0	0	0	0	0
TP73_ENSG00000078900.10	0	0	0	0	0	0	0	0	0	0	0	0	0	0	0	0	0	0	0	0	0.12180358	0	0	0	0	0	0	0	0	0	0	0	0	0	0	0	0	0	0	0	0	0	0	0	0
SMIM1_ENSG00000235169.3	0	0	0	0	0	0	0	0	0	0	0	0	0	0	0	0	0	0	0	0	0.057461402	0	0	0	0	0	0	0	0	0	0	0	0	0	0	0	0	0	0	0	0	0	0	0	0
LRRC47_ENSG00000130764.5	0	0	0	0	0	0	0	0	0	0	0	0	0	0	0	0	0	0	0	0	0	0	0	0	0	0	0	0	0	0	0	0	0	0	0.063206568	0	0	0	0	0	0	0	0	0	0
RPL22_ENSG00000116251.5	0	0	0	0	0	0	0	0	0	0	0	0	0	0	0	0	0	0	0	0	0.065671151	0	0	0	0	0	0	0	0	0	0	0	0	0	0	0	0	0	0	0	0	0	0	0	0
RNF207_ENSG00000158286.8	0	0	0	0	0	0	0	0	0	0	0	0	0	0	0	0	0	0	0	0	0.200726448	0	0	0	0	0	0	0	0	0	0	0	0	0	0	0	0	0	0	0	0	0	0	0	0
GPR153_ENSG00000158292.6	0	0	0	0	0	0	0	0	0	0	0	0	0	0	0	0	0	0	0	0	-0.163934059	0	0	0	0	0	0	0	0	0	0	0	0	0	0	0	0	0	0	0	0	0	0	0	0
TAS1R1_ENSG00000173662.15	0	0	0	0	0	0	0	0	0	0	0	0	0	0	0	0	0	0	0	0	0.162144994	0	0	0	0	0	0	0	0	0	0	0	0	0	0	0	0	0	0	0	0	0	0	0	0
ZBTB48_ENSG00000204859.7	0	0	0	0	0	0	0	0	0	0	0	0	0	0	0	0	0	0	0	0	0.072943963	0	0	0	0	0	0	0	0	0	0	0	0	0	0	0	0	0	0	0	0	0	0	0	0
PHF13_ENSG00000116273.5	0	0	0	0	0	0	0	0	0	0	0	0	0	0	0	0	0	0	0	0	0.108210847	0	0	0	0	0	0	0	0	0	0	0	0	0	0	0	0	0	0	0	0	0	0	0	0
VAMP3_ENSG00000049245.8	0	0	0	0	0	0	0	0	0	0	0	0	0	0	0	0	0	0	0	0	-0.081362873	0	0	0	0	0	0	0	0	0	0	0	0	0	0	0	0	0	0	0	0	0	0	0	0
PARK7_ENSG00000116288.8	0	0	0	0	0	0	0	0	0	0	0	0	0	0	0	0	0	0	0	0	-0.053156381	0	0	0	0	0	0	0	0	0	0	0	0	0	0	0	0	0	0	0	0	0	0	0	0
RERE_ENSG00000142599.13	0	0	0	0	0	0	0	0	0	0	0	0	0	0	0	0	0	0	0	0	0	0	0	0	0	0	0	0	0	0	0	0	0	0	0.14233139	0	0	0	0	0	0	0	0	0	0
CA6_ENSG00000131686.10	0	0	0	0	0	0	0	0	0	0	0	0	0	0	0	0	0	0	0	0	0.034221127	0	0	0	0	0	0	0	0	0	0	0	0	0	0	0	0	0	0	0	0	0	0	0	0
GPR157_ENSG00000180758.10	0	0	0	0	0	0	0	0	0	0	0	0	0	0	0	0	0	0	0	0	0.049233607	0	0	0	0	0	0	0	0	0	0	0	0	0	0	0	0	0	0	0	0	0	0	0	0
PIK3CD_ENSG00000171608.11	0	0	0	0	0	0	0	0	0	0	0	0	0	0	0	0	0	0	0	0	0.031015455	0	0	0	0	0	0	0	0	0	0	0	0	0	0	0	0	0	0	0	0	0	0	0	0
CLSTN1_ENSG00000171603.12	0	0	0	0	0	0	0	0	0	0	0	0	0	0	0	0	0	0	0	0	0.091430845	0	0	0	0	0	0	0	0	0	0	0	0	0	0	0	0	0	0	0	0	0	0	0	0
PGD_ENSG00000142657.16	0	0	0	0	0	0	0	0	0	0	0	0	0	0	0	0	0	0	0	0	-0.051788635	0	0	0	0	0	0	0	0	0	0	0	0	0	0	0	0	0	0	0	0	0	0	0	0
CASZ1_ENSG00000130940.10	0	0	0	0	0	0	0	0	0	0	0	0	0	0	0	0	0	0	0	0	0.070369675	0	0	0	0	0	0	0	0	0	0	0	0	0	0	0	0	0	0	0	0	0	0	0	0
TARDBP_ENSG00000120948.11	0	0	0	0	0	0	0	0	0	0	0	0	0	0	0	0	0	0	0	0	0.055440048	0	0	0	0	0	0	0	0	0	0	0	0	0	0	0	0	0	0	0	0	0	0	0	0
EXOSC10_ENSG00000171824.9	0	0	0	0	0	0	0	0	0	0	0	0	0	0	0	0	0	0	0	0	0.07187777	0	0	0	0	0	0	0	0	0	0	0	0	0	0	0	0	0	0	0	0	0	0	0	0
ANGPTL7_ENSG00000171819.4	0	0	0	-0.027165928	0	0	0	0	0	0	0	0	0	0	0	0	0	0	0	0	0	0	0	0	0	0	0	0	0	0	0	0	0	0	0	0	0	0	0	0	0	0	0	0	0
PTCHD2_ENSG00000204624.6	0	0	0	0	0	0	0	0	0	0	0	0	0	0	0	0	0	0	0	0	0.013584266	0	0	0	0	0	0	0	0	0	0	0	0	0	0	0	0	0	0	0	0	0	0	0	0
FBXO44_ENSG00000132879.9	0	0	0	0	0	0	0	0	0	0	0	0	0	0	0	0	0	0	0	0	0.045405374	0	0	0	0	0	0	0	0	0	0	0	0	0	0	0	0	0	0	0	0	0	0	0	0
DRAXIN_ENSG00000162490.6	0	0	0	0	0	0	0	0	0	0	0	0	0	0	0	0	0	0	0	0	0.027615152	0	0	0	0	0	0	0	0	0	0	0	0	0	0	0	0	0	0	0	0	0	0	0	0
C1orf167_ENSG00000215910.3	0	0	0	0	0	0	0	0	0	0	0	0	0	0	0	0	0	0	0	0	-0.614933073	0	0	0	0	0	0	0	0	0	0	0	0	0	0	0	0	0	0	0	0	0	0	0	0
NPPB_ENSG00000120937.8	0	0	0	0	0	0	0	0	0	0	0	0	0	0	0	0	0	0	0	0	0	0	0	0	0	0	0	0	0	0.373969298	0	0	0	0	0	0	0	0	0	0	0	0	0	0	0
PLOD1_ENSG00000083444.12	0	0	0	0	0	0	0	0	0	0	0	0	0	0	0	0	0	0	0	0	0.028614377	0	0	0	0	0	0	0	0	0	0	0	0	0	0	0	0	0	0	0	0	0	0	0	0
TNFRSF1B_ENSG00000028137.12	0	0	0	0	0	0	0	0	0	0	0	0	0	0	0	0	0	0	0	0	-0.045864155	0	0	0	0	0	0	0	0	0	0	0	0	0	0	0	0	0	0	0	0	0	0	0	0
DHRS3_ENSG00000162496.4	0.129258892	0	0	0	0	0	0	0	0	0	0	0	0	0	0	0	0	0	0	0	0	0	0	0	0	0	0	0	0	0	0	0	0	0	0	0	0	0	0	0	0	0	0	0	0
PRDM2_ENSG00000116731.18	0	0	0	0	0	0	0	0	0	0	0	0	0	0	0	0	0	0	0	0	0.085744613	0	0	0	0	0	0	0	0	0	0	0	0	0	0	0	0	0	0	0	0	0	0	0	0
KAZN_ENSG00000189337.11	0	0	0	0	0	0	0	0	0	0	0	0	0	0	0	0	0	0	0	0	0.06620963	0	0	0	0	0	0	0	0	0	0	0	0	0	0	0	0	0	0	0	0	0	0	0	0
TMEM51_ENSG00000171729.9	0	0	0	0	0	0	0	0	0	0	0	0	0	0	0	0	0	0	0	0	0.090410112	0	0	0	0	0	0	0	0	0	0	0	0	0	0	0	0	0	0	0	0	0	0	0	0
FHAD1_ENSG00000142621.15	0	0	0	0	0	0	0	0	0	0	0	0	0	0	0	0	0	0	0	0	0.224135535	0	0	0	0	0	0	0	0	0	0	0	0	0	0	0	0	0	0	0	0	0	0	0	0
CASP9_ENSG00000132906.13	0	0	0	0	0	0	0	0	0	0	0	0	0	0	0	0	0	0	0	0	0.078921873	0	0	0	0	0	0	0	0	0	0	0	0	0	0	0	0	0	0	0	0	0	0	0	0
PLEKHM2_ENSG00000116786.7	0	0	0	0	0	0	0	0	-0.074260808	0	0	0	0	0	0	0	0	0	0	0	0	0	0	0	0	0	0	0	0	0	0	0	0	0	0	0	0	0	0	0	0	0	0	0	0
SPEN_ENSG00000065526.6	0	0	0	0	0	0	0	0	0	0	0	0	0	0	0	0	0	0	0	0	0.065693366	0	0	0	0	0	0	0	0	0	0	0	0	0	0	0	0	0	0	0	0	0	0	0	0
C1orf64_ENSG00000183888.4	0	0	0	0	0	0	0	0	0	0	0	0	0	0	0	0	0	0	0	0	-0.541794247	0	0	0	0	0	0	0	0	0	0	0	0	0	0	0	0	0	0	0	0	0	0	0	0
HSPB7_ENSG00000173641.13	0	0	0	0	0	0	0	0	0	0	0	0	0	0	0	0	0	0	0	0	-0.029203568	0	0	0	0	0	0	0	0	0	0	0	0	0	0	0	0	0	0	0	0	0	0	0	0
ARHGEF19_ENSG00000142632.12	0	0	0	0	0	0	0	0	0	0	0	0	0	0	0	0	0	0	0	0	0.096532098	0	0	0	0	0	0	0	0	0	0	0	0	0	0	0	0	0	0	0	0	0	0	0	0
CROCC_ENSG00000058453.12	0	0	0	0	0	0	0	0	0	0	0	0	0	0	0	0	0	0	0	0	0.051447985	0	0	0	0	0	0	0	0	0	0	0	0	0	0	0	0	0	0	0	0	0	0	0	0
PADI2_ENSG00000117115.8	0	0	0	0	0	0	0	0	0	0	0	0	0	0	0	0	0	0	0	0	0.107502062	0	0	0	0	0	0	0	0	0	0	0	0	0	0	0	0	0	0	0	0	0	0	0	0
PADI3_ENSG00000142619.4	0	0	0	0	0	0	0	0	0	0	0	0	0	0	0	0	0	0	0	0	0.002053975	0	0	0	0	0	0	0	0	0	0	0	0	0	0	0	0	0	0	0	0	0	0	0	0
RCC2_ENSG00000179051.9	0	0	0	0	0	0	0	0	0	0	0	0	0	0	0	0	0	0	0	0	0.079638958	0	0	0	0	0	0	0	0	0	0	0	0	0	0	0	0	0	0	0	0	0	0	0	0
ARHGEF10L_ENSG00000074964.12	0	0	0	0	0	0	0	0	0	0	0	0	0	0	0	0	0	0	0	0	0.047522257	0	0	0	0	0	0	0	0	0	0	0	0	0	0	0	0	0	0	0	0	0	0	0	0
ALDH4A1_ENSG00000159423.12	0	0	0	0	0	0	0	0	0	0	0	0	0	0	0	0	0	0	0	0	-0.029774035	0	0	0	0	0	0	0	0	0	0	0	0	0	0	0	0	0	0	0	0	0	0	0	0
IFFO2_ENSG00000169991.6	0	0	0	0	0	0	0	0	0	0	0	0	0	0	0	0	0	0	0	0	0.141111858	0	0	0	0	0	0	0	0	0	0	0	0	0	0	0	0	0	0	0	0	0	0	0	0
AKR7A3_ENSG00000162482.4	0	0	0	0	0	0	0	0	0	0	0	0	0	0	0	0	0	0	0	0	-0.019402246	0	0	0	0	0	0	0	0	0	0	0	0	0	0	0	0	0	0	0	0	0	0	0	0
TMCO4_ENSG00000162542.9	0	0	0	0	0	0	0	0	0	0	0	0	0	0	0	0	0	0	0	0	0.206604045	0	0	0	0	0	0	0	0	0	0	0	0	0	0	0	0	0	0	0	0	0	0	0	0
RNF186_ENSG00000178828.5	0	0	0	0	0	0	0	0	0	0	0	0	0	0	0	0	0	0	0	0	0.095390795	0	0	0	0	0	0	0	0	0	0	0	0	0	0	0	0	0	0	0	0	0	0	0	0
OTUD3_ENSG00000169914.5	0	0	0	0	0	0	0	0	0	0	0	0	0	0	0	0	0	0	0	0	0.189027741	0	0	0	0	0	0	0	0	0	0	0	0	0	0	0	0	0	0	0	0	0	0	0	0
PLA2G2D_ENSG00000117215.10	0	0	0	0	0	0	0	0	0	0	0	0	0	0	0	0	0	0	0	0	0.024232178	0	0	0	0	0	0	0	0	0	0	0	0	0	0	0	0	0	0	0	0	0	0	0	0
PLA2G2C_ENSG00000187980.6	0	0	0	0	0	0	0	0	0	0	0	0	0	0	0	0	0	0	0	0	0.011378035	0	0	0	0	0	0	0	0	0	0	0	0	0	0	0	0	0	0	0	0	0	0	0	0
UBXN10_ENSG00000162543.5	0	0	0	0	0	0	0	0	0	0	0	0	0	0	0	0	0	0	0	0	0.071913783	0	0	0	0	0	0	0	0	0	0	0	0	0	0	0	0	0	0	0	0	0	0	0	0
CAMK2N1_ENSG00000162545.5	0	0	0	0	0	0	0	0	0	0	0	0	0	0	0	0	0	0	0	0	0.010481769	0	0	0	0	0	0	0	0	0	0	0	0	0	0	0	0	0	0	0	0	0	0	0	0
DDOST_ENSG00000244038.5	0	0	0	0	0	0	0	0	0	0	0	0	0	0	0	0	0	0	0	0	0.05654271	0	0	0	0	0	0	0	0	0	0	0	0	0	0	0	0	0	0	0	0	0	0	0	0
SH2D5_ENSG00000189410.7	0	0	0	0	0	0	0	0	0	0	0	0	0	0	0	0	0	0	0	0	0.002154521	0	0	0	0	0	0	0	0	0	0	0	0	0	0	0	0	0	0	0	0	0	0	0	0
HP1BP3_ENSG00000127483.13	0	0	0	0	0	0	0	0	0	0	0	0	0	0	0	0	0	0	0	0	0.051262845	0	0	0	0	0	0	0	0	0	0	0	0	0	0	0	0	0	0	0	0	0	0	0	0
ECE1_ENSG00000117298.10	0	0	0	0	0	0	0	0	0	0	0	0	0	0	0	0	0	0	0	0	-0.067789439	0	0	0	0	0	0	0	0	0	0	0	0	0	0	0	0	0	0	0	0	0	0	0	0
NBPF3_ENSG00000142794.14	0	0	0	0	0	0	0	0	0	0	0	0	0	0	0	0	0	0	0	0	0.100175172	0	0	0	0	0	0	0	0	0	0	0	0	0	0	0	0	0	0	0	0	0	0	0	0
ALPL_ENSG00000162551.9	0	0	0	0	0	0	0	0	0	0	0	0	0	0	0	0	0	0	0	0	0.041821077	0	0	0	0	0	0	0	0	0	0	0	0	0	0	0	0	0	0	0	0	0	0	0	0
RAP1GAP_ENSG00000076864.15	0	0	0	0	0	0	0	0	0	0	0	0	0	0	0	0	0	0	0	0	0.017177038	0	0	0	0	0	0	0	0	0	0	0	0	0	0	0	0	0	0	0	0	0	0	0	0
USP48_ENSG00000090686.11	0	0	0	0	0	0	0	0	0	0	0	0	0	0	0	0	0	0	0	0	0.061191028	0	0	0	0	0	0	0	0	0	0	0	0	0	0	0	0	0	0	0	0	0	0	0	0
HSPG2_ENSG00000142798.12	0	0	0	0	0	0	0	0	0	0	0	0	0	0	0	0	0	0	0	0	-0.124797098	0	0	0	0	0	0	0	0	0	0	0	0	0	0	0	0	0	0	0	0	0	0	0	0
CELA3B_ENSG00000219073.3	-0.001012844	0	0	0	0	0	0	0	0	0	0	0	0	0	0	0	0	0	0	0	0	0	0	0	0	0	0	0	0	0	0	0	0	0	0	0	0	0	0	0	0	0	0	0	0
CELA3A_ENSG00000142789.15	-0.000851518	0	0	0	0	0	0	0	0	0	0	0	0	0	0	0	0	0	0	0	0	0	0	0	0	0	0	0	0	0	0	0	0	0	0	0	0	0	0	0	0	0	0	0	0
CDC42_ENSG00000070831.11	0	0	0	0	0	0	0	0	0	0	0	0	0	0	0	0	0	0	0	0	-0.039078478	0	0	0	0	0	0	0	0	0	0	0	0	0	0	0	0	0	0	0	0	0	0	0	0
WNT4_ENSG00000162552.10	0	0	0	0	0	0	0	0	0	0	0	0	0	0	0	0	0	0	0	0	0.048171539	0	0	0	0	0	0	0	0	0	0	0	0	0	0	0	0	0	0	0	0	0	0	0	0
ZBTB40_ENSG00000184677.12	0	0	0	0	0	0	0	0	0	0	0	0	0	0	0	0	0	0	0	0	0.090803263	0	0	0	0	0	0	0	0	0	0	0	0	0	0	0	0	0	0	0	0	0	0	0	0
C1QC_ENSG00000159189.7	0	0	0	0	0	0	0	0	0	0	0	0	0	0	0	0	0	0	0	0	0	0	0	0	0	0	0	0	0	0.009713793	0	0	0	0	0	0	0	0	0	0	0	0	0	0	0
C1QB_ENSG00000173369.11	0	0	0	0	0	0	0	0	0	0	0	0	0	0	0	0	0	0	0	0	0	0	0	0	0	0	0	0	0	0.007611815	0	0	0	0	0	0	0	0	0	0	0	0	0	0	0
EPHB2_ENSG00000133216.12	0	0	0	0	0	0	0	0	0	0	0	0	0	0	0	0	0	0	0	0	-0.075566653	0	0	0	0	0	0	0	0	0	0	0	0	0	0	0	0	0	0	0	0	0	0	0	0
KDM1A_ENSG00000004487.11	0	0	0	0	0	0	0	0	0	0	0	0	0	0	0	0	0	0	0	0	0.061625853	0	0	0	0	0	0	0	0	0	0	0	0	0	0	0	0	0	0	0	0	0	0	0	0
ASAP3_ENSG00000088280.14	0	0	0	0	0	0	0	0	0	0	0	0	0	0	0	0	0	0	0	0	0.125825834	0	0	0	0	0	0	0	0	0	0	0	0	0	0	0	0	0	0	0	0	0	0	0	0
ID3_ENSG00000117318.8	0	0	0	0	0	0	0	0	0	0	0	0	0	0	0	0	0	0	0	0	-0.136085645	0	0	0	0	0	0	0	0	0	0	0	0	0	0	0	0	0	0	0	0	0	0	0	0
RPL11_ENSG00000142676.8	0	0	0	0	0	0	0	0	0	0	0	0	0	0	0	0	0	0	0	0	0.056490933	0	0	0	0	0	0	0	0	0	0	0	0	0	0	0	0	0	0	0	0	0	0	0	0
FUCA1_ENSG00000179163.11	0	0	0	0	0	0	0	0	0	0	0	0	0	0	0	0	0	0	0	0	0	0	0	0	0	0	0	0	0	0	0	0	0	0	0	0	0	0	0	0	0	0	0	-0.089709975	0
CNR2_ENSG00000188822.6	0	0	0	0	0	0	0	0	0	0	0	0	0	0	0	0	0	0	0	0	0.001746419	0	0	0	0	0	0	0	0	0	0	0	0	0	0	0	0	0	0	0	0	0	0	0	0
SRSF10_ENSG00000188529.10	0	0	0	0	0	0	0	0	0	0	0	0	0	0	0	0	0	0	0	0	0.062346181	0	0	0	0	0	0	0	0	0	0	0	0	0	0	0	0	0	0	0	0	0	0	0	0
MYOM3_ENSG00000142661.14	0	0	0	0	0	0	0	0	0	0	0	0	0	0	0	0	0	0	0	0	0.004469002	0	0	0	0	0	0	0	0	0	0	0	0	0	0	0	0	0	0	0	0	0	0	0	0
IL22RA1_ENSG00000142677.3	0	0	0	0	0	0	0	0	0	0	0	0	0	0	0	0	0	0	0	0	0.00624491	0	0	0	0	0	0	0	0	0	0	0	0	0	0	0	0	0	0	0	0	0	0	0	0
IFNLR1_ENSG00000185436.7	0	0	0	0	0	0	0	0	0	0	0	0	0	0	0	0	0	0	0	0	0.302124166	0	0	0	0	0	0	0	0	0	0	0	0	0	0	0	0	0	0	0	0	0	0	0	0
GRHL3_ENSG00000158055.11	0	0	0	0	0	0	0	0	0	0	0	0	0	0	0	0	0	0	0	0	0.005020856	0	0	0	0	0	0	0	0	0	0	0	0	0	0	0	0	0	0	0	0	0	0	0	0
NIPAL3_ENSG00000001461.12	0	0	0	0	0	0	0	0	0	0	0	0	0	0	0	0	0	0	0	0	0.03078408	0	0	0	0	0	0	0	0	0	0	0	0	0	0	0	0	0	0	0	0	0	0	0	0
RCAN3_ENSG00000117602.7	0	0	0	0	0	0	0	0	0	0	0	0	0	0	0	0	0	0	0	0	0.104202254	0	0	0	0	0	0	0	0	0	0	0	0	0	0	0	0	0	0	0	0	0	0	0	0
SRRM1_ENSG00000133226.12	0	0	0	0	0	0	0	0	0	0	0	0	0	0	0	0	0	0	0	0	0.116873753	0	0	0	0	0	0	0	0	0	0	0	0	0	0	0	0	0	0	0	0	0	0	0	0
CLIC4_ENSG00000169504.10	0	0	0	0	0	0	0	0	0	0	0	0	0	0	0	0	0	0	0	0	-0.051905169	0	0	0	0	0	0	0	0	0	0	0	0	0	0	0	0	0	0	0	0	0	0	0	0
RUNX3_ENSG00000020633.14	0	0	0	0	0	0	0	0	0	0	0	0	0	0	0	0	0	0	0	0	0.056012809	0	0	0	0	0	0	0	0	0	0	0	0	0	0	0	0	0	0	0	0	0	0	0	0
C1orf63_ENSG00000117616.13	0	0	0	0	0	0	0	0	0	0	0	0	0	0	0	0	0	0	0	0	0.115460607	0	0	0	0	0	0	0	0	0	0	0	0	0	0	0	0	0	0	0	0	0	0	0	0
RHD_ENSG00000187010.14	0	0	0	0	0	0	0	0	0	0	0	0	0	0	0	0	0	0	0	0	0.074964441	0	0	0	0	0	0	0	0	0	0	0	0	0	0	0	0	0	0	0	0	0	0	0	0
PAQR7_ENSG00000182749.5	0	0	0	0	0	0	0	0	0	0	0	0	0	0	0	0	0	0	0	0	0.083649329	0	0	0	0	0	0	0	0	0	0	0	0	0	0	0	0	0	0	0	0	0	0	0	0
EXTL1_ENSG00000158008.5	0	0	0	0	0	0	0	0	0	0	0	0	0	0	0	0	0	0	0	0	0.04003862	0	0	0	0	0	0	0	0	0	0	0	0	0	0	0	0	0	0	0	0	0	0	0	0
SLC30A2_ENSG00000158014.10	0	0	0	0	0	0	0	0	0	0	0	0	0	0	0	0	0	0	0	0	0.014412124	0	0	0	0	0	0	0	0	0	0	0	0	0	0	0	0	0	0	0	0	0	0	0	0
FAM110D_ENSG00000197245.4	0	0	0	0	0	0	0	0	0	0	0	0	0	0	0	0	0	0	0	0	-0.293926015	0	0	0	0	0	0	0	0	0	0	0	0	0	0	0	0	0	0	0	0	0	0	0	0
CNKSR1_ENSG00000142675.13	0	0	0	0	0	0	0	0	0	0	0	0	0	0	0	0	0	0	0	0	0.241871483	0	0	0	0	0	0	0	0	0	0	0	0	0	0	0	0	0	0	0	0	0	0	0	0
SH3BGRL3_ENSG00000142669.9	0	0	0	0	0	0	0	0	0	0	0	0	0	0	0	0	0	0	0	0	-0.053005622	0	0	0	0	0	0	0	0	0	0	0	0	0	0	0	0	0	0	0	0	0	0	0	0
UBXN11_ENSG00000158062.16	0	0	0	0	0	0	0	0	0	0	0	0	0	0	0	0	0	0	0	0	0.055936736	0	0	0	0	0	0	0	0	0	0	0	0	0	0	0	0	0	0	0	0	0	0	0	0
AIM1L_ENSG00000176092.9	0	0	0	0	0	0	0	0	0	0	0	0	0	0	0	0	0	0	0	0	0.001469641	0	0	0	0	0	0	0	0	0	0	0	0	0	0	0	0	0	0	0	0	0	0	0	0
ZNF683_ENSG00000176083.13	0	0	0	0	0	0	0	0	0	0	0	0	0	0	0	0	0	0	0	0	0.114276269	0	0	0	0	0	0	0	0	0	0	0	0	0	0	0	0	0	0	0	0	0	0	0	0
RPS6KA1_ENSG00000117676.9	0	0	0	0	0	0	0	0	0	0	0	0	0	0	0	0	0	0	0	0	0.027088868	0	0	0	0	0	0	0	0	0	0	0	0	0	0	0	0	0	0	0	0	0	0	0	0
C1orf172_ENSG00000175707.7	0	0	0	0	0	0	0	0	0	0	0	0	0	0	0	0	0	0	0	0	0.230559802	0	0	0	0	0	0	0	0	0	0	0	0	0	0	0	0	0	0	0	0	0	0	0	0
TRNP1_ENSG00000253368.3	0	0	0	0	0	0	0	0	0	0	0	0	0	0	0	0	0	0	0	0	0.055487672	0	0	0	0	0	0	0	0	0	0	0	0	0	0	0	0	0	0	0	0	0	0	0	0
FAM46B_ENSG00000158246.7	0	0	0	0	0	0	0	0	0	0	0	0	0	0	0	0	0	0	0	0	0.096733049	0	0	0	0	0	0	0	0	0	0	0	0	0	0	0	0	0	0	0	0	0	0	0	0
SLC9A1_ENSG00000090020.6	0	0	0	0	0	0	0	0	0	0	0	0	0	0	0	0	0	0	0	0	0.065667532	0	0	0	0	0	0	0	0	0	0	0	0	0	0	0	0	0	0	0	0	0	0	0	0
WDTC1_ENSG00000142784.11	0	0	0	0	0	0	0	0	0	0	0	0	0	0	0	0	0	0	0	0	0.082447235	0	0	0	0	0	0	0	0	0	0	0	0	0	0	0	0	0	0	0	0	0	0	0	0
TMEM222_ENSG00000186501.10	0	0	0	0	0	0	0	0	0	0	0	0	0	0	0	0	0	0	0	0	0.062158447	0	0	0	0	0	0	0	0	0	0	0	0	0	0	0	0	0	0	0	0	0	0	0	0
SYTL1_ENSG00000142765.13	0	0	0	0	0	0	0	0	0	0	0	0	0	0	0	0	0	0	0	0	0.115917083	0	0	0	0	0	0	0	0	0	0	0	0	0	0	0	0	0	0	0	0	0	0	0	0
CD164L2_ENSG00000174950.6	0	0	0	0	0	0	0	0	0	0	0	0	0	0	0	0	0	0	0	0	0.240903587	0	0	0	0	0	0	0	0	0	0	0	0	0	0	0	0	0	0	0	0	0	0	0	0
AHDC1_ENSG00000126705.9	0	0	0	0	0	0	0	0	0	0	0	0	0	0	0	0	0	0	0	0	0.143148432	0	0	0	0	0	0	0	0	0	0	0	0	0	0	0	0	0	0	0	0	0	0	0	0
FGR_ENSG00000000938.8	0	0	0	0	0	0	0	0	0	0	0	0	0	0	0	0	0	0	0	0	-0.015281012	0	0	0	0	0	0	0	0	0	0	0	0	0	0	0	0	0	0	0	0	0	0	0	0
STX12_ENSG00000117758.9	0	0	0	0	0	0	0	0	0	0	0	0	0	0	0	0	0	0	0	0	-0.074206232	0	0	0	0	0	0	0	0	0	0	0	0	0	0	0	0	0	0	0	0	0	0	0	0
SMPDL3B_ENSG00000130768.10	0	0	0	0	0	0	0	0	0	0	0	0	0	0	0	0	0	0	0	0	0.103722718	0	0	0	0	0	0	0	0	0	0	0	0	0	0	0	0	0	0	0	0	0	0	0	0
YTHDF2_ENSG00000198492.10	0	0	0	0	0	0	0	0	0	0	0	0	0	0	0	0	0	0	0	0	0.075965418	0	0	0	0	0	0	0	0	0	0	0	0	0	0	0	0	0	0	0	0	0	0	0	0
OPRD1_ENSG00000116329.6	0	0	0	0	0	0	0	0	0	0	0	0	0	0	0	0	0	0	0	0	0	0	0	0	0	0	0	0	0	0	0	0	0	0	-0.176361759	0	0	0	0	0	0	0	0	0	0
PTPRU_ENSG00000060656.15	0	0	0	0	0	0	0	0	0	0	0	0	0	0	0	0	0	0	0	0	0.160782529	0	0	0	0	0	0	0	0	0	0	0	0	0	0	0	0	0	0	0	0	0	0	0	0
MATN1_ENSG00000162510.5	0	0	0	0	0	0	0	0	0	0	0	0	0	0	0	0	0	0	0	0	0.269816674	0	0	0	0	0	0	0	0	0	0	0	0	0	0	0	0	0	0	0	0	0	0	0	0
SDC3_ENSG00000162512.11	0	0	0	0	0	0	0	0	0	0	0	0	0	0	0	0	0	0	0	0	0.065534493	0	0	0	0	0	0	0	0	0	0	0	0	0	0	0	0	0	0	0	0	0	0	0	0
PUM1_ENSG00000134644.11	0	0	0	0	0	0	0	0	0	0	0	0	0	0	0	0	0	0	0	0	0.152934778	0	0	0	0	0	0	0	0	0	0	0	0	0	0	0	0	0	0	0	0	0	0	0	0
SERINC2_ENSG00000168528.7	0	0	0	0	0	0	0	0	0	0	0	0	0	0	0	0	0	0	0	0	0.160356735	0	0	0	0	0	0	0	0	0	0	0	0	0	0	0	0	0	0	0	0	0	0	0	0
COL16A1_ENSG00000084636.13	0	0	0	0	0	0	0	0	0	0	0	0	0	0	0	0	0	0	0	0	0.244905332	0	0	0	0	0	0	0	0	0	0	0	0	0	0	0	0	0	0	0	0	0	0	0	0
BAI2_ENSG00000121753.8	0	0	0	0	0	0	0	0	0	0	0	0	0	0	0	0	0	0	0	0	0.011787435	0	0	0	0	0	0	0	0	0	0	0	0	0	0	0	0	0	0	0	0	0	0	0	0
PTP4A2_ENSG00000184007.13	0	0	0	0	0	0	0	0	0	0	0	0	0	0	0	0	0	0	0	0	-0.094092549	0	0	0	0	0	0	0	0	0	0	0	0	0	0	0	0	0	0	0	0	0	0	0	0
KHDRBS1_ENSG00000121774.13	0	0	0	0	0	0	0	0	0	0	0	0	0	0	0	0	0	0	0	0	0.03471767	0	0	0	0	0	0	0	0	0	0	0	0	0	0	0	0	0	0	0	0	0	0	0	0
TXLNA_ENSG00000084652.11	0	0	0	0	0	0	0	0	0	0	0	0	0	0	0	0	0	0	0	0	0.056666873	0	0	0	0	0	0	0	0	0	0	0	0	0	0	0	0	0	0	0	0	0	0	0	0
IQCC_ENSG00000160051.7	0	0	0	0	0	0	0	0	0	0	0	0	0	0	0	0	0	0	0	0	0.103155106	0	0	0	0	0	0	0	0	0	0	0	0	0	0	0	0	0	0	0	0	0	0	0	0
DCDC2B_ENSG00000222046.2	0	0	0	0	0	0	0	0	0	0	0	0	0	0	0	0	0	0	0	0	0.073704753	0	0	0	0	0	0	0	0	0	0	0	0	0	0	0	0	0	0	0	0	0	0	0	0
TMEM234_ENSG00000160055.15	0	0	0	0	0	0	0	0	0	0	0	0	0	0	0	0	0	0	0	0	0.073686458	0	0	0	0	0	0	0	0	0	0	0	0	0	0	0	0	0	0	0	0	0	0	0	0
EIF3I_ENSG00000084623.7	0	0	0	0	0	0	0	0	0	0	0	0	0	0	0	0	0	0	0	0	0	0	0	0	0	0	0	0	0	0.063986967	0	0	0	0	0	0	0	0	0	0	0	0	0	0	0
LCK_ENSG00000182866.12	0	0	0	0	0	0	0	0	0	0	0	0	0	0	0	0	0	0	0	0	0.023239447	0	0	0	0	0	0	0	0	0	0	0	0	0	0	0	0	0	0	0	0	0	0	0	0
HDAC1_ENSG00000116478.7	0	0	0	0	0	0	0	0	0	0	0	0	0	0	0	0	0	0	0	0	0.037233153	0	0	0	0	0	0	0	0	0	0	0	0	0	0	0	0	0	0	0	0	0	0	0	0
TSSK3_ENSG00000162526.6	0	0	0	0	0	0	0	0	0	0	0	0	0	0	0	0	0	0	0	0	0.161694312	0	0	0	0	0	0	0	0	0	0	0	0	0	0	0	0	0	0	0	0	0	0	0	0
RBBP4_ENSG00000162521.14	0	0	0	0	0	0	0	0	0	0	0	0	0	0	0	0	0	0	0	0	0.052357738	0	0	0	0	0	0	0	0	0	0	0	0	0	0	0	0	0	0	0	0	0	0	0	0
KIAA1522_ENSG00000162522.6	0	0	0	0	0	0	0	0	0	0	0	0	0	0	0	0	0	0	0	0	0.189626997	0	0	0	0	0	0	0	0	0	0	0	0	0	0	0	0	0	0	0	0	0	0	0	0
FNDC5_ENSG00000160097.11	0	0	0	0	0	0	0	0	0	0	0	0	0	0	0	0	0	0	0	0	-0.021663108	0	0	0	0	0	0	0	0	0	0	0	0	0	0	0	0	0	0	0	0	0	0	0	0
TMEM54_ENSG00000121900.14	0	0	0	0	0	0	0	0	0	0	0	0	0	0	0	0	0	0	0	0	0.023709288	0	0	0	0	0	0	0	0	0	0	0	0	0	0	0	0	0	0	0	0	0	0	0	0
ADC_ENSG00000142920.12	0	0	0	0	0	0	0	0	0	0	0	0	0	0	0	0	0	0	0	0	0.079571424	0	0	0	0	0	0	0	0	0	0	0	0	0	0	0	0	0	0	0	0	0	0	0	0
ZNF362_ENSG00000160094.10	0	0	0	0	0	0	0	0	0	0	0	0	0	0	0	0	0	0	0	0	0.08534778	0	0	0	0	0	0	0	0	0	0	0	0	0	0	0	0	0	0	0	0	0	0	0	0
HMGB4_ENSG00000176256.6	0	0	0	0	0	0	0	0	0	0	0	0	0	0	0	0	0	0	0	0	-0.856227564	0	0	0	0	0	0	0	0	0	0	0	0	0	0	0	0	0	0	0	0	0	0	0	0
GJB5_ENSG00000189280.3	0	0	0	0	0	0	0	0	0	0	0	0	0	0	0	0	0	0	0	0	0.013921301	0	0	0	0	0	0	0	0	0	0	0	0	0	0	0	0	0	0	0	0	0	0	0	0
GJB4_ENSG00000189433.5	0	0	0	0	0	0	0	0	0	0	0	0	0	0	0	0	0	0	0	0	0.001669662	0	0	0	0	0	0	0	0	0	0	0	0	0	0	0	0	0	0	0	0	0	0	0	0
GJB3_ENSG00000188910.7	0	0	0	0	0	0	0	0	0	0	0	0	0	0	0	0	0	0	0	0	0.004308528	0	0	0	0	0	0	0	0	0	0	0	0	0	0	0	0	0	0	0	0	0	0	0	0
ZMYM1_ENSG00000197056.5	0	0	0	0	0	0	0	0	0	0	0	0	0	0	0	0	0	0	0	0	0.148696684	0	0	0	0	0	0	0	0	0	0	0	0	0	0	0	0	0	0	0	0	0	0	0	0
SFPQ_ENSG00000116560.6	0	0	0	0	0	0	0	0	0	0	0	0	0	0	0	0	0	0	0	0	0.074692672	0	0	0	0	0	0	0	0	0	0	0	0	0	0	0	0	0	0	0	0	0	0	0	0
ZMYM4_ENSG00000146463.7	0	0	0	0	0	0	0	0	0	0	0	0	0	0	0	0	0	0	0	0	0.099156238	0	0	0	0	0	0	0	0	0	0	0	0	0	0	0	0	0	0	0	0	0	0	0	0
KIAA0319L_ENSG00000142687.13	0	0	0	0	0	0	0	0	0	0	0	0	0	0	0	0	0	0	0	0	0.074358612	0	0	0	0	0	0	0	0	0	0	0	0	0	0	0	0	0	0	0	0	0	0	0	0
NCDN_ENSG00000020129.11	0	0	0	0	0	0	0	0	0	0	0	0	0	0	0	0	0	0	0	0	0.00430719	0	0	0	0	0	0	0	0	0	0	0	0	0	0	0	0	0	0	0	0	0	0	0	0
PSMB2_ENSG00000126067.7	0	0	0	0	0	0	0	0	0	0	0	0	0	0	0	0	0	0	0	0	0	0	0	0	0	0	0	0	0	0	0	0	0	0	0.073026947	0	0	0	0	0	0	0	0	0	0
TEKT2_ENSG00000092850.7	0	0	0	0	0	0	0	0	0	0	0	0	0	0	0	0	0	0	0	0	0.052094457	0	0	0	0	0	0	0	0	0	0	0	0	0	0	0	0	0	0	0	0	0	0	0	0
COL8A2_ENSG00000171812.6	0	0	0	0	0	0	0	0	0	0	0	0	0	0	0	0	0	0	0	0	0.16723191	0	0	0	0	0	0	0	0	0	0	0	0	0	0	0	0	0	0	0	0	0	0	0	0
MAP7D1_ENSG00000116871.11	0	0	0	0	0	0	0	0	0	0	0	0	0	0	0	0	0	0	0	0	-0.132214431	0	0	0	0	0	0	0	0	0	0	0	0	0	0	0	0	0	0	0	0	0	0	0	0
MRPS15_ENSG00000116898.7	0	0	0	0	0	0	0	0	0	0	0	0	0	0	0	0	0	0	0	0	-0.100854274	0	0	0	0	0	0	0	0	0	0	0	0	0	0	0	0	0	0	0	0	0	0	0	0
CSF3R_ENSG00000119535.13	0	0	0	0	0	0	0	0	0	0	0	0	0	0	0	0	0	0	0	0	0.002556899	0	0	0	0	0	0	0	0	0	0	0	0	0	0	0	0	0	0	0	0	0	0	0	0
GRIK3_ENSG00000163873.5	0	0	0	0	0	0	0	0	0	0	0	0	0	0	0	0	0	0	0	0	0.040150683	0	0	0	0	0	0	0	0	0	0	0	0	0	0	0	0	0	0	0	0	0	0	0	0
ZC3H12A_ENSG00000163874.8	0	0	0	0	0	0	0	0	0	0	0	0	0	0	0	0	0	0	0	0	0.090564183	0	0	0	0	0	0	0	0	0	0	0	0	0	0	0	0	0	0	0	0	0	0	0	0
RSPO1_ENSG00000169218.9	0	0	0	0	0	0	0	0	0	0	0	0	0	0	0	0	0	0	0	0	0.236806652	0	0	0	0	0	0	0	0	0	0	0	0	0	0	0	0	0	0	0	0	0	0	0	0
EPHA10_ENSG00000183317.12	0	0	0	0	0	0	0	0	0	0	0	0	0	0	0	0	0	0	0	0	0.025881158	0	0	0	0	0	0	0	0	0	0	0	0	0	0	0	0	0	0	0	0	0	0	0	0
C1orf122_ENSG00000197982.12	0	0	0	0	0	0	0	0	0	0	0	0	0	0	0	0	0	0	0	0	-0.060733075	0	0	0	0	0	0	0	0	0	0	0	0	0	0	0	0	0	0	0	0	0	0	0	0
SF3A3_ENSG00000183431.7	0	0	0	0	0	0	0	0	0	0	0	0	0	0	0	0	0	0	0	0	0	0	0	0	0	0	0	0	0	0	0	0	0	0	0.111843508	0	0	0	0	0	0	0	0	0	0
FHL3_ENSG00000183386.5	0	0	0	0	0	0	0	0	0	0	0	0	0	0	0	0	0	0	0	0	0.008886445	0	0	0	0	0	0	0	0	0	0	0	0	0	0	0	0	0	0	0	0	0	0	0	0
NDUFS5_ENSG00000168653.6	0	0	0	0	0	0	0	0	0	0	0	0	0	0	0	0	0	0	0	0	-0.032599347	0	0	0	0	0	0	0	0	0	0	0	0	0	0	0	0	0	0	0	0	0	0	0	0
HEYL_ENSG00000163909.6	0	0	0	0	0	0	0	0	0	0	0	0	0	0	0	0	0	0	0	0	-0.048410143	0	0	0	0	0	0	0	0	0	0	0	0	0	0	0	0	0	0	0	0	0	0	0	0
TRIT1_ENSG00000043514.11	0	0	0	0	0	0	0	0	0	0	0	0	0	0	0	0	0	0	0	0	0.132323673	0	0	0	0	0	0	0	0	0	0	0	0	0	0	0	0	0	0	0	0	0	0	0	0
MYCL_ENSG00000116990.9	0	0	0	0	0	0	0	0	0	0	0	0	0	0	0	0	0	0	0	0	0.021786002	0	0	0	0	0	0	0	0	0	0	0	0	0	0	0	0	0	0	0	0	0	0	0	0
PPT1_ENSG00000131238.12	0	0	0	0	0	0	0	0	0	0	0	0	0	0	0	0	0	0	0	0	0.030688116	0	0	0	0	0	0	0	0	0	0	0	0	0	0	0	0	0	0	0	0	0	0	0	0
TMCO2_ENSG00000188800.5	0	0	0	0	0	0	0	0	0	0	0	0	0	0	0	0	0	0	0	0	-0.536894072	0	0	0	0	0	0	0	0	0	0	0	0	0	0	0	0	0	0	0	0	0	0	0	0
COL9A2_ENSG00000049089.9	0	0	0	0	0	0	0	0	0	0	0	0	0	0	0	0	0	0	0	0	0.032418628	0	0	0	0	0	0	0	0	0	0	0	0	0	0	0	0	0	0	0	0	0	0	0	0
NFYC_ENSG00000066136.15	0	0	0	0	0	0	0	0	0	0	0	0	0	0	0	0	0	0	0	0	0.111410059	0	0	0	0	0	0	0	0	0	0	0	0	0	0	0	0	0	0	0	0	0	0	0	0
KCNQ4_ENSG00000117013.10	0	0	0	0	0	0	0	0	0	0	0	0	0	0	0	0	0	0	0	0	0.06152444	0	0	0	0	0	0	0	0	0	0	0	0	0	0	0	0	0	0	0	0	0	0	0	0
CITED4_ENSG00000179862.5	0	0	0	0	0	0	0	0	0	0	0	0	0	0	0	0	0	0	0	0	0.575491047	0	0	0	0	0	0	0	0	0	0	0	0	0	0	0	0	0	0	0	0	0	0	0	0
SCMH1_ENSG00000010803.12	0	0	0	0	0	0	0	0	0	0	0	0	0	0	0	0	0	0	0	0	0.05035425	0	0	0	0	0	0	0	0	0	0	0	0	0	0	0	0	0	0	0	0	0	0	0	0
FOXO6_ENSG00000204060.4	0	0	0	0	0	0	0	0	0	0	0	0	0	0	0	0	0	0	0	0	0.056843444	0	0	0	0	0	0	0	0	0	0	0	0	0	0	0	0	0	0	0	0	0	0	0	0
EDN2_ENSG00000127129.5	0	0	0	0	0	0	0	0	0	0	0	0	0	0	0	0	0	0	0	0	0.363449586	0	0	0	0	0	0	0	0	0	0	0	0	0	0	0	0	0	0	0	0	0	0	0	0
HIVEP3_ENSG00000127124.9	0	0	0	0	0	0	0	0	0	0	0	0	0	0	0	0	0	0	0	0	0.21651325	0	0	0	0	0	0	0	0	0	0	0	0	0	0	0	0	0	0	0	0	0	0	0	0
CCDC30_ENSG00000186409.10	0	0	0	0	0	0	0	0	0	0	0	0	0	0	0	0	0	0	0	0	0.075093513	0	0	0	0	0	0	0	0	0	0	0	0	0	0	0	0	0	0	0	0	0	0	0	0
CLDN19_ENSG00000164007.6	0	0	0	0	0	0	0	0	0	0	0	0	0	0	0	0	0	0	0	0	0.01425981	0	0	0	0	0	0	0	0	0	0	0	0	0	0	0	0	0	0	0	0	0	0	0	0
FAM183A_ENSG00000186973.6	0	0	0	0	0	0	0	0	0	0	0	0	0	0	0	0	0	0	0	0	0.047709593	0	0	0	0	0	0	0	0	0	0	0	0	0	0	0	0	0	0	0	0	0	0	0	0
WDR65_ENSG00000243710.3	0	0	0	0	0	0	0	0	0	0	0	0	0	0	0	0	0	0	0	0	0.056059404	0	0	0	0	0	0	0	0	0	0	0	0	0	0	0	0	0	0	0	0	0	0	0	0
TMEM125_ENSG00000179178.6	0	0	0	0	0	0	0	0	0	0	0	0	0	0	0	0	0	0	0	0	0.088699016	0	0	0	0	0	0	0	0	0	0	0	0	0	0	0	0	0	0	0	0	0	0	0	0
C1orf210_ENSG00000253313.1	0	0	0	0	0	0	0	0	0	0	0	0	0	0	0	0	0	0	0	0	0.27441998	0	0	0	0	0	0	0	0	0	0	0	0	0	0	0	0	0	0	0	0	0	0	0	0
TIE1_ENSG00000066056.9	0	0	0	0	0	0	0	0	0	0	0	0	0	0	0	0	0	0	0	0	-0.161003937	0	0	0	0	0	0	0	0	0	0	0	0	0	0	0	0	0	0	0	0	0	0	0	0
PTPRF_ENSG00000142949.12	0	0	0	0	0	0	0	0	0	0	0	0	0	0	0	0	0	0	0	0	0.064897471	0	0	0	0	0	0	0	0	0	0	0	0	0	0	0	0	0	0	0	0	0	0	0	0
KDM4A_ENSG00000066135.8	0	0	0	0	0	0	0	0	0	0	0	0	0	0	0	0	0	0	0	0	0.093055646	0	0	0	0	0	0	0	0	0	0	0	0	0	0	0	0	0	0	0	0	0	0	0	0
B4GALT2_ENSG00000117411.12	0	0	0	0	0	0	0	0	0	0	0	0	0	0	0	0	0	0	0	0	-0.08370532	0	0	0	0	0	0	0	0	0	0	0	0	0	0	0	0	0	0	0	0	0	0	0	0
CCDC24_ENSG00000159214.8	0	0	0	0	0	0	0	0	0	0	0	0	0	0	0	0	0	0	0	0	0.078932371	0	0	0	0	0	0	0	0	0	0	0	0	0	0	0	0	0	0	0	0	0	0	0	0
DMAP1_ENSG00000178028.9	0	0	0	0	0	0	0	0	0	0	0	0	0	0	0	0	0	0	0	0	0.099178273	0	0	0	0	0	0	0	0	0	0	0	0	0	0	0	0	0	0	0	0	0	0	0	0
BEST4_ENSG00000142959.4	0	0	0	0	0	0	0	0	0	0	0	0	0	0	0	0	0	0	0	0	0.007867353	0	0	0	0	0	0	0	0	0	0	0	0	0	0	0	0	0	0	0	0	0	0	0	0
ZSWIM5_ENSG00000162415.6	0	0	0	0	0	0	0	0	0	0	0	0	0	0	0	0	0	0	0	0	0.055295592	0	0	0	0	0	0	0	0	0	0	0	0	0	0	0	0	0	0	0	0	0	0	0	0
TOE1_ENSG00000132773.7	0	0	0	0	0	0	0	0	0	0	0	0	0	0	0	0	0	0	0	0	0.078660783	0	0	0	0	0	0	0	0	0	0	0	0	0	0	0	0	0	0	0	0	0	0	0	0
CCDC163P_ENSG00000236624.4	0	0	0	0	0	0	0	0	0	0	0	0	0	0	0	0	0	0	0	0	0.149212479	0	0	0	0	0	0	0	0	0	0	0	0	0	0	0	0	0	0	0	0	0	0	0	0
TMEM69_ENSG00000159596.6	0	0	0	0	0	0	0	0	0	0	0	0	0	0	0	0	0	0	0	0	0.063410857	0	0	0	0	0	0	0	0	0	0	0	0	0	0	0	0	0	0	0	0	0	0	0	0
MAST2_ENSG00000086015.16	0	0	0	0	0	0	0	0	0	0	0	0	0	0	0	0	0	0	0	0	0	0	0	0	0	0	0	0	0	0	0	0	0	0	0.068602054	0	0	0	0	0	0	0	0	0	0
PIK3R3_ENSG00000117461.10	0	0	0	0	0	0	0	0	0	0	0	0	0	0	0	0	0	0	0	0	-0.173578658	0	0	0	0	0	0	0	0	0	0	0	0	0	0	0	0	0	0	0	0	0	0	0	0
CYP4X1_ENSG00000186377.6	0	0	0	0	0	0	0	0	0	0	0	0	0	0	0	0	0	0	0	0	0.242064416	0	0	0	0	0	0	0	0	0	0	0	0	0	0	0	0	0	0	0	0	0	0	0	0
CYP4Z1_ENSG00000186160.4	0	0	0	0	0	0	0	0	0	0	0	0	0	0	0	0	0	0	0	0	0.741649028	0	0	0	0	0	0	0	0	0	0	0	0	0	0	0	0	0	0	0	0	0	0	0	0
PDZK1IP1_ENSG00000162366.3	0	0	0	0	0	0	0	0	0	0	0	0	0	0	0	0	0	0	0	0	0.035207689	0	0	0	0	0	0	0	0	0	0	0	0	0	0	0	0	0	0	0	0	0	0	0	0
CMPK1_ENSG00000162368.9	0	0	0	0	0	0	0	0	0	0	0	0	0	0	0	0	0	0	0	0	-0.103202624	0	0	0	0	0	0	0	0	0	0	0	0	0	0	0	0	0	0	0	0	0	0	0	0
TRABD2B_ENSG00000269113.3	0	0	0	0	0	0	0	0	0	0	0	0	0	0	0	0	0	0	0	0	0.099238395	0	0	0	0	0	0	0	0	0	0	0	0	0	0	0	0	0	0	0	0	0	0	0	0
SLC5A9_ENSG00000117834.8	0	0	0	0	0	0	0	0	0	0	0	0	0	0	0	0	0	0	0	0	0.00592794	0	0	0	0	0	0	0	0	0	0	0	0	0	0	0	0	0	0	0	0	0	0	0	0
SPATA6_ENSG00000132122.7	0	0	0	0	0	0	0	0	0	0	0	0	0	0	0	0	0	0	0	0	0.108434352	0	0	0	0	0	0	0	0	0	0	0	0	0	0	0	0	0	0	0	0	0	0	0	0
BEND5_ENSG00000162373.8	0	0	0	0	0	0	0	0	0	0	0	0	0	0	0	0	0	0	0	0	0.108503791	0	0	0	0	0	0	0	0	0	0	0	0	0	0	0	0	0	0	0	0	0	0	0	0
FAF1_ENSG00000185104.15	0	0	0	0	0	0	0	0	0	0	0	0	0	0	0	0	0	0	0	0	0.070702522	0	0	0	0	0	0	0	0	0	0	0	0	0	0	0	0	0	0	0	0	0	0	0	0
RNF11_ENSG00000123091.4	0	0	0	0	0	0	0	0	0	0	0	0	0	0	0	0	0	0	0	0	-0.036629237	0	0	0	0	0	0	0	0	0	0	0	0	0	0	0	0	0	0	0	0	0	0	0	0
PRPF38A_ENSG00000134748.12	0	0	0	0	0	0	0	0	0	0	0	0	0	0	0	0	0	0	0	0	0.067692315	0	0	0	0	0	0	0	0	0	0	0	0	0	0	0	0	0	0	0	0	0	0	0	0
ZCCHC11_ENSG00000134744.9	0	0	0	0	0	0	0	0	0	0	0	0	0	0	0	0	0	0	0	0	0.081780465	0	0	0	0	0	0	0	0	0	0	0	0	0	0	0	0	0	0	0	0	0	0	0	0
FAM159A_ENSG00000182183.10	0	0	0	0	0	0	0	0	0	0	0	0	0	0	0	0	0	0	0	0	0.038708082	0	0	0	0	0	0	0	0	0	0	0	0	0	0	0	0	0	0	0	0	0	0	0	0
ZYG11A_ENSG00000203995.5	0	0	0	0	0	0	0	0	0	0	0	0	0	0	0	0	0	0	0	0	0.112929168	0	0	0	0	0	0	0	0	0	0	0	0	0	0	0	0	0	0	0	0	0	0	0	0
PODN_ENSG00000174348.9	0	0	0	0	0	0	0	0	0	0	0	0	0	0	0	0	0	0	0	0	-0.136275111	0	0	0	0	0	0	0	0	0	0	0	0	0	0	0	0	0	0	0	0	0	0	0	0
C1orf123_ENSG00000162384.9	0	0	0	0	0	0	0	0	0	0	0	0	0	0	0	0	0	0	0	0	-0.082016353	0	0	0	0	0	0	0	0	0	0	0	0	0	0	0	0	0	0	0	0	0	0	0	0
GLIS1_ENSG00000174332.3	0	0	0	0	0	0	0	0	0	0	0	0	0	0	0	0	0	0	0	0	0.113971113	0	0	0	0	0	0	0	0	0	0	0	0	0	0	0	0	0	0	0	0	0	0	0	0
DIO1_ENSG00000211452.6	0	0	0	0	0	0	0	0	0	0	0	0	0	0	0	0	0	0	0	0	-0.012790398	0	0	0	0	0	0	0	0	0	0	0	0	0	0	0	0	0	0	0	0	0	0	0	0
CDCP2_ENSG00000157211.10	0	0	0	0	0	0	0	0	0	0	0	0	0	0	0	0	0	0	0	0	0.14515194	0	0	0	0	0	0	0	0	0	0	0	0	0	0	0	0	0	0	0	0	0	0	0	0
SSBP3_ENSG00000157216.11	0	0	0	0	0	0	0	0	0	0	0	0	0	0	0	0	0	0	0	0	0.050113773	0	0	0	0	0	0	0	0	0	0	0	0	0	0	0	0	0	0	0	0	0	0	0	0
ACOT11_ENSG00000162390.13	0	0	0	0	0	0	0	0	0	0	0	0	0	0	0	0	0	0	0	0	0.05773758	0	0	0	0	0	0	0	0	0	0	0	0	0	0	0	0	0	0	0	0	0	0	0	0
FAM151A_ENSG00000162391.7	0	0	0	0	0	0	0	0	0	0	0	0	0	0	0	0	0	0	0	0	0.001178882	0	0	0	0	0	0	0	0	0	0	0	0	0	0	0	0	0	0	0	0	0	0	0	0
MROH7-TTC4_ENSG00000271723.1	0	0	0	0	0	0	0	0	0	0	0	0	0	0	0	0	0	0	0	0	0.01861479	0	0	0	0	0	0	0	0	0	0	0	0	0	0	0	0	0	0	0	0	0	0	0	0
MROH7_ENSG00000184313.15	0	0	0	0	0	0	0	0	0	0	0	0	0	0	0	0	0	0	0	0	0.029873318	0	0	0	0	0	0	0	0	0	0	0	0	0	0	0	0	0	0	0	0	0	0	0	0
PARS2_ENSG00000162396.5	0	0	0	0	0	0	0	0	0	0	0	0	0	0	0	0	0	0	0	0	0.097598925	0	0	0	0	0	0	0	0	0	0	0	0	0	0	0	0	0	0	0	0	0	0	0	0
TTC22_ENSG00000006555.6	0	0	0	0	0	0	0	0	0	0	0	0	0	0	0	0	0	0	0	0	0.036749432	0	0	0	0	0	0	0	0	0	0	0	0	0	0	0	0	0	0	0	0	0	0	0	0
TMEM61_ENSG00000143001.4	0	0	0	0	0	0	0	0	0	0	0	0	0	0	0	0	0	0	0	0	0.09752318	0	0	0	0	0	0	0	0	0	0	0	0	0	0	0	0	0	0	0	0	0	0	0	0
BSND_ENSG00000162399.6	0	0	0	0	0	0	0	0	0	0	0	0	0	0	0	0	0	0	0	0	0.008094343	0	0	0	0	0	0	0	0	0	0	0	0	0	0	0	0	0	0	0	0	0	0	0	0
PCSK9_ENSG00000169174.9	0	0	0	0	0	0	0	0	0	0	0	0	0	0	0	0	0	0	0	0	0.004586314	0	0	0	0	0	0	0	0	0	0	0	0	0	0	0	0	0	0	0	0	0	0	0	0
C1orf168_ENSG00000187889.8	0	0	0	0	0	0	0	0	0	0	0	0	0	0	0	0	0	0	0	0	0.069906572	0	0	0	0	0	0	0	0	0	0	0	0	0	0	0	0	0	0	0	0	0	0	0	0
OMA1_ENSG00000162600.7	0	0	0	0	0	0	0	0	0	0	0	0	0	0	0	0	0	0	0	0	0.113898887	0	0	0	0	0	0	0	0	0	0	0	0	0	0	0	0	0	0	0	0	0	0	0	0
TACSTD2_ENSG00000184292.5	0	0	0	0	0	0	0	0	0	0	0	0	0	0	0	0	0	0	0	0	0.152561419	0	0	0	0	0	0	0	0	0	0	0	0	0	0	0	0	0	0	0	0	0	0	0	0
MYSM1_ENSG00000162601.5	0	0	0	0	0	0	0	0	0	0	0	0	0	0	0	0	0	0	0	0	0.12745951	0	0	0	0	0	0	0	0	0	0	0	0	0	0	0	0	0	0	0	0	0	0	0	0
FGGY_ENSG00000172456.12	0	0	0	0	0	0	0	0	0	0	0	0	0	0	0	0	0	0	0	0	0.057822038	0	0	0	0	0	0	0	0	0	0	0	0	0	0	0	0	0	0	0	0	0	0	0	0
HOOK1_ENSG00000134709.6	0	0	0	0	0	0	0	0	0	0	0	0	0	0	0	0	0	0	0	0	0.185335891	0	0	0	0	0	0	0	0	0	0	0	0	0	0	0	0	0	0	0	0	0	0	0	0
CYP2J2_ENSG00000134716.5	0	0	0	0	0	0	0	0	0	0	0	0	0	0	0	0	0	0	0	0	0.044027358	0	0	0	0	0	0	0	0	0	0	0	0	0	0	0	0	0	0	0	0	0	0	0	0
INADL_ENSG00000132849.14	0	0	0	0	0	0	0	0	0	0	0	0	0	0	0	0	0	0	0	0	0.159721311	0	0	0	0	0	0	0	0	0	0	0	0	0	0	0	0	0	0	0	0	0	0	0	0
L1TD1_ENSG00000240563.1	0	0	0	0	0	0	0	0	0	0	0	0	0	0	0	0	0	0	0	0	0.077661917	0	0	0	0	0	0	0	0	0	0	0	0	0	0	0	0	0	0	0	0	0	0	0	0
USP1_ENSG00000162607.8	0	0	0	0	0	0	0	0	0	0	0	0	0	0	0	0	0	0	0	0	0.057484993	0	0	0	0	0	0	0	0	0	0	0	0	0	0	0	0	0	0	0	0	0	0	0	0
DOCK7_ENSG00000116641.11	0	0	0	0	0	0	0	0	0	0	0	0	0	0	0	0	0	0	0	0	0.112517728	0	0	0	0	0	0	0	0	0	0	0	0	0	0	0	0	0	0	0	0	0	0	0	0
AL138847.1_ENSG00000269624.1	0	0	0	0	0	0	0	0	0	0	0	0	0	0	0	0	0	0	0	0	0.00692633	0	0	0	0	0	0	0	0	0	0	0	0	0	0	0	0	0	0	0	0	0	0	0	0
FOXD3_ENSG00000187140.4	0	0	0	0	0	0	0	0	0	0	0	0	0	0	0	0	0	0	0	0	-0.013272302	0	0	0	0	0	0	0	0	0	0	0	0	0	0	0	0	0	0	0	0	0	0	0	0
ITGB3BP_ENSG00000142856.12	0	0	0	0	0	0	0	0	0	0	0	0	0	0	0	0	0	0	0	0	0.104027418	0	0	0	0	0	0	0	0	0	0	0	0	0	0	0	0	0	0	0	0	0	0	0	0
EFCAB7_ENSG00000203965.8	0	0	0	0	0	0	0	0	0	0	0	0	0	0	0	0	0	0	0	0	0.136904473	0	0	0	0	0	0	0	0	0	0	0	0	0	0	0	0	0	0	0	0	0	0	0	0
DLEU2L_ENSG00000116652.5	0	0	0	0	0	0	0	0	0	0	0	0	0	0	0	0	0	0	0	0	0.122216785	0	0	0	0	0	0	0	0	0	0	0	0	0	0	0	0	0	0	0	0	0	0	0	0
ROR1_ENSG00000185483.7	0	0	0	0	0	0	0	0	0	0	0	0	0	0	0	0	0	0	0	0	0.060946971	0	0	0	0	0	0	0	0	0	0	0	0	0	0	0	0	0	0	0	0	0	0	0	0
RAVER2_ENSG00000162437.10	0	0	0	0	0	0	0	0	0	0	0	0	0	0	0	0	0	0	0	0	0.104223764	0	0	0	0	0	0	0	0	0	0	0	0	0	0	0	0	0	0	0	0	0	0	0	0
AK4_ENSG00000162433.10	0	0	0	0	0	0	0	0	0	0	0	0	0	0	0	0	0	0	0	0	0.046891672	0	0	0	0	0	0	0	0	0	0	0	0	0	0	0	0	0	0	0	0	0	0	0	0
PDE4B_ENSG00000184588.13	0	0	0	0	0	0	0	0	0	0	0	0	0	0	0	0	0	0	0	0	0.409859992	0	0	0	0	0	0	0	0	0	0	0	0	0	0	0	0	0	0	0	0	0	0	0	0
TCTEX1D1_ENSG00000152760.5	0	0	0	0	0	0	0	0	0	0	0	0	0	0	0	0	0	0	0	0	-0.087461752	0	0	0	0	0	0	0	0	0	0	0	0	0	0	0	0	0	0	0	0	0	0	0	0
IL23R_ENSG00000162594.10	0	0	0	0	0	0	0	0	0	0	0	0	0	0	0	0	0	0	0	0	0.008233011	0	0	0	0	0	0	0	0	0	0	0	0	0	0	0	0	0	0	0	0	0	0	0	0
SERBP1_ENSG00000142864.10	0	0	0	0	0	0	0	0	0	0	0	0	0	0	0	0	0	0	0	0	-0.048413884	0	0	0	0	0	0	0	0	0	0	0	0	0	0	0	0	0	0	0	0	0	0	0	0
GADD45A_ENSG00000116717.7	0	0	0	0	0	0	0	0	0	0	0	0	0	0	0	0	0	0	0	0	-0.111420225	0	0	0	0	0	0	0	0	0	0	0	0	0	0	0	0	0	0	0	0	0	0	0	0
DIRAS3_ENSG00000162595.4	0	0	0	0	0	0	0	0	0	0	0	0	0	0	0	0	0	0	0	0	0.010449379	0	0	0	0	0	0	0	0	0	0	0	0	0	0	0	0	0	0	0	0	0	0	0	0
WLS_ENSG00000116729.9	0	0	0	0	0	0	0	0	0	0	0	0	0	0	0	0	0	0	0	0	0.134829549	0	0	0	0	0	0	0	0	0	0	0	0	0	0	0	0	0	0	0	0	0	0	0	0
SRSF11_ENSG00000116754.9	0	0	0	0	0	0	0	0	0	0	0	0	0	0	0	0	0	0	0	0	0.090373253	0	0	0	0	0	0	0	0	0	0	0	0	0	0	0	0	0	0	0	0	0	0	0	0
PTGER3_ENSG00000050628.16	0	0	0	0	0	0	0	0	0	0	0	0	0	0	0	0	0	0	0	0	-0.206112743	0	0	0	0	0	0	0	0	0	0	0	0	0	0	0	0	0	0	0	0	0	0	0	0
ZRANB2_ENSG00000132485.8	0	0	0	0	0	0	0	0	0	0	0	0	0	0	0	0	0	0	0	0	0.143104399	0	0	0	0	0	0	0	0	0	0	0	0	0	0	0	0	0	0	0	0	0	0	0	0
C1orf173_ENSG00000178965.9	0	0	0	0	0	0	0	0	0	0	0	0	0	0	0	0	0	0	0	0	-0.098227797	0	0	0	0	0	0	0	0	0	0	0	0	0	0	0	0	0	0	0	0	0	0	0	0
SLC44A5_ENSG00000137968.12	0	0	0	0	0	0	0	0	0	0	0	0	0	0	0	0	0	0	0	0	0.10302598	0	0	0	0	0	0	0	0	0	0	0	0	0	0	0	0	0	0	0	0	0	0	0	0
ST6GALNAC3_ENSG00000184005.9	0	0	0	0	0	0	0	0	0	0	0	0	0	0	0	0	0	0	0	0	-0.204887326	0	0	0	0	0	0	0	0	0	0	0	0	0	0	0	0	0	0	0	0	0	0	0	0
ST6GALNAC5_ENSG00000117069.10	0	0	0	0	0	0	0	0	0	0	0	0	0	0	0	0	0	0	0	0	0.165432573	0	0	0	0	0	0	0	0	0	0	0	0	0	0	0	0	0	0	0	0	0	0	0	0
AK5_ENSG00000154027.14	0	0	0	0	0	0	0	0	0	0	0	0	0	0	0	0	0	0	0	0	0.141325868	0	0	0	0	0	0	0	0	0	0	0	0	0	0	0	0	0	0	0	0	0	0	0	0
ZZZ3_ENSG00000036549.8	0	0	0	0	0	0	0	0	0	0	0	0	0	0	0	0	0	0	0	0	0.150248221	0	0	0	0	0	0	0	0	0	0	0	0	0	0	0	0	0	0	0	0	0	0	0	0
NEXN_ENSG00000162614.14	0	0	0	0	0	0	0	0	0	0	0	0	0	0	0	0	0	0	0	0	0	0	0	0	0	0	0	0	0	0.129489665	0	0	0	0	0	0	0	0	0	0	0	0	0	0	0
FUBP1_ENSG00000162613.12	0	0	0	0	0	0	0	0	0	0	0	0	0	0	0	0	0	0	0	0	0.129186358	0	0	0	0	0	0	0	0	0	0	0	0	0	0	0	0	0	0	0	0	0	0	0	0
ELTD1_ENSG00000162618.8	0	0	0	0	0	0	0	0	0	0	0	0	0	0	0	0	0	0	0	0	-0.272450189	0	0	0	0	0	0	0	0	0	0	0	0	0	0	0	0	0	0	0	0	0	0	0	0
DNASE2B_ENSG00000137976.7	0	0	0	0	0	0	0	0	0	0	0	0	0	0	0	0	0	0	0	0	-0.032813953	0	0	0	0	0	0	0	0	0	0	0	0	0	0	0	0	0	0	0	0	0	0	0	0
GNG5_ENSG00000174021.6	0	0	0	0	0	0	0	0	0	0	0	0	0	0	0	0	0	0	0	0	-0.04016074	0	0	0	0	0	0	0	0	0	0	0	0	0	0	0	0	0	0	0	0	0	0	0	0
LPAR3_ENSG00000171517.5	0	0	0	0	0	0	0	0	0	0	0	0	0	0	0	0	0	0	0	0	0.059007051	0	0	0	0	0	0	0	0	0	0	0	0	0	0	0	0	0	0	0	0	0	0	0	0
CYR61_ENSG00000142871.11	0	0	0	0	0	0	0	0	0	0	0	0	0	0	0	0	0	0	0	0	0.079330498	0	0	0	0	0	0	0	0	0	0	0	0	0	0	0	0	0	0	0	0	0	0	0	0
ODF2L_ENSG00000122417.11	0	0	0	0	0	0	0	0	0	0	0	0	0	0	0	0	0	0	0	0	0.122588809	0	0	0	0	0	0	0	0	0	0	0	0	0	0	0	0	0	0	0	0	0	0	0	0
CLCA2_ENSG00000137975.7	0	0	0	0	0	0	0	0	0	0	0	0	0	0	0	0	0	0	0	0	0	0	0	0	0	0	0	0	0	0	0	0	0	0	0	0	0	0	0	-0.117626002	0	0	0	0	0
CLCA4_ENSG00000016602.8	0	0	0	0	0	0	0	0	0	0	0	0	0	0	0	0	0	0	0	0	0.003067264	0	0	0	0	0	0	0	0	0	0	0	0	0	0	0	0	0	0	0	0	0	0	0	0
SH3GLB1_ENSG00000097033.10	0	0	0	0	0	0	0	0	0	0	0	0	0	0	0	0	0	0	0	0	-0.09712968	0	0	0	0	0	0	0	0	0	0	0	0	0	0	0	0	0	0	0	0	0	0	0	0
PKN2_ENSG00000065243.14	0	0	0	0	0	0	0	0	0	0	0	0	0	0	0	0	0	0	0	0	0.076429597	0	0	0	0	0	0	0	0	0	0	0	0	0	0	0	0	0	0	0	0	0	0	0	0
GBP3_ENSG00000117226.7	0	0	0	0	0	0	0	0	0	0	0	0	0	0	0	0	0	0	0	0	0.083434507	0	0	0	0	0	0	0	0	0	0	0	0	0	0	0	0	0	0	0	0	0	0	0	0
GBP1_ENSG00000117228.9	0	0	0	0	0	0	0	0	0	0	0	0	0	0	0	0	0	0	0	0	0.159261007	0	0	0	0	0	0	0	0	0	0	0	0	0	0	0	0	0	0	0	0	0	0	0	0
GBP2_ENSG00000162645.8	0	0	0	0	0	0	0	0	0	0	0	0	0	0	0	0	0	0	0	0	0.107533367	0	0	0	0	0	0	0	0	0	0	0	0	0	0	0	0	0	0	0	0	0	0	0	0
GBP6_ENSG00000183347.13	0	0	0	0	0	0	0	0	0	0	0	0	0	0	0	0	0	0	0	0	0.000589736	0	0	0	0	0	0	0	0	0	0	0	0	0	0	0	0	0	0	0	0	0	0	0	0
ZNF326_ENSG00000162664.12	0	0	0	0	0	0	0	0	0	0	0	0	0	0	0	0	0	0	0	0	0.093760751	0	0	0	0	0	0	0	0	0	0	0	0	0	0	0	0	0	0	0	0	0	0	0	0
ZNF644_ENSG00000122482.16	0	0	0	0	0	0	0	0	0	0	0	0	0	0	0	0	0	0	0	0	0.160849721	0	0	0	0	0	0	0	0	0	0	0	0	0	0	0	0	0	0	0	0	0	0	0	0
TGFBR3_ENSG00000069702.6	0	0	0	0	0	0	0	0	0	0	0	0	0	0	0	0	0	0	0	0	0	0	0	0	0	0	0	0	0	0	0	0	0	0	0	0	0	0	0	0.11224975	0	0	0	0	0
GFI1_ENSG00000162676.7	0	0	0	0	0	0	0	0	0	0	0	0	0	0	0	0	0	0	0	0	0.085158242	0	0	0	0	0	0	0	0	0	0	0	0	0	0	0	0	0	0	0	0	0	0	0	0
FNBP1L_ENSG00000137942.12	0	0	0	0	0	0	0	0	0	0	0	0	0	0	0	0	0	0	0	0	0.133173494	0	0	0	0	0	0	0	0	0	0	0	0	0	0	0	0	0	0	0	0	0	0	0	0
ABCA4_ENSG00000198691.7	0	0	0	0	0	0	0	0	0	0	0	0	0	0	0	0	0	0	0	0	0.105822381	0	0	0	0	0	0	0	0	0	0	0	0	0	0	0	0	0	0	0	0	0	0	0	0
SLC44A3_ENSG00000143036.12	0	0	0	0	0	0	0	0	0	0	0	0	0	0	0	0	0	0	0	0	0.064983604	0	0	0	0	0	0	0	0	0	0	0	0	0	0	0	0	0	0	0	0	0	0	0	0
TMEM56_ENSG00000152078.5	0	0	0	0	0	0	0	0	0	0	0	0	0	0	0	0	0	0	0	0	-0.044415277	0	0	0	0	0	0	0	0	0	0	0	0	0	0	0	0	0	0	0	0	0	0	0	0
RP11-147C23.1_ENSG00000237435.4	0	0	0	0	0	0	0	0	0	0	0	0	0	0	0	0	0	0	0	0	-0.449754092	0	0	0	0	0	0	0	0	0	0	0	0	0	0	0	0	0	0	0	0	0	0	0	0
FRRS1_ENSG00000156869.8	0	0	0	0	0	0	0	0	0	0	0	0	0	0	0	0	0	0	0	0	0.08781493	0	0	0	0	0	0	0	0	0	0	0	0	0	0	0	0	0	0	0	0	0	0	0	0
AGL_ENSG00000162688.11	0	0	0	0	0	0	0	0	0	0	0	0	0	0	0	0	0	0	0	0	0	0	0	0	0	0	0	0	0	0	0	0	0	0	-0.181967639	0	0	0	0	0	0	0	0	0	0
TRMT13_ENSG00000122435.5	0	0	0	0	0	0	0	0	0	0	0	0	0	0	0	0	0	0	0	0	0.116751	0	0	0	0	0	0	0	0	0	0	0	0	0	0	0	0	0	0	0	0	0	0	0	0
GPR88_ENSG00000181656.6	0	0	0	0	0	0	0	0	0	0	0	0	0	0	0	0	0	0	0	0	-0.030530222	0	0	0	0	0	0	0	0	0	0	0	0	0	0	0	0	0	0	0	0	0	0	0	0
RNPC3_ENSG00000185946.11	0	0	0	0	0	0	0	0	0	0	0	0	0	0	0	0	0	0	0	0	0.158968044	0	0	0	0	0	0	0	0	0	0	0	0	0	0	0	0	0	0	0	0	0	0	0	0
AMY2B_ENSG00000240038.2	0	0	0	0	0	0	0	0	0	0	0	0	0	0	0	0	0	0	0	0	0.005096194	0	0	0	0	0	0	0	0	0	0	0	0	0	0	0	0	0	0	0	0	0	0	0	0
AMY1C_ENSG00000187733.6	0	0	0	0	0	0	0	0	0	0	0	0	0	0	0	0	0	0	0	0	0.002039513	0	0	0	0	0	0	0	0	0	0	0	0	0	0	0	0	0	0	0	0	0	0	0	0
VAV3_ENSG00000134215.11	0	0	0	0	0	0	0	0	0	0	0	0	0	0	0	0	0	0	0	0	0.101217339	0	0	0	0	0	0	0	0	0	0	0	0	0	0	0	0	0	0	0	0	0	0	0	0
NBPF4_ENSG00000196427.9	0	0	0	0	0	0	0	0	0	0	0	0	0	0	0	0	0	0	0	0	-0.150312373	0	0	0	0	0	0	0	0	0	0	0	0	0	0	0	0	0	0	0	0	0	0	0	0
NBPF6_ENSG00000186086.12	0	0	0	0	0	0	0	0	0	0	0	0	0	0	0	0	0	0	0	0	-0.171550311	0	0	0	0	0	0	0	0	0	0	0	0	0	0	0	0	0	0	0	0	0	0	0	0
FAM102B_ENSG00000162636.11	0	0	0	0	0	0	0	0	0	0	0	0	0	0	0	0	0	0	0	0	0.105198356	0	0	0	0	0	0	0	0	0	0	0	0	0	0	0	0	0	0	0	0	0	0	0	0
PRPF38B_ENSG00000134186.7	0	0	0	0	0	0	0	0	0	0	0	0	0	0	0	0	0	0	0	0	0.065757806	0	0	0	0	0	0	0	0	0	0	0	0	0	0	0	0	0	0	0	0	0	0	0	0
TAF13_ENSG00000197780.5	0	0	0	0	0	0	0	0	0	0	0	0	0	0	0	0	0	0	0	0	-0.120489948	0	0	0	0	0	0	0	0	0	0	0	0	0	0	0	0	0	0	0	0	0	0	0	0
KIAA1324_ENSG00000116299.12	0	0	0	0	0	0	0	0	0	0	0	0	0	0	0	0	0	0	0	0	0.169797531	0	0	0	0	0	0	0	0	0	0	0	0	0	0	0	0	0	0	0	0	0	0	0	0
CELSR2_ENSG00000143126.7	0	0	0	0	0	0	0	0	0	0	0	0	0	0	0	0	0	0	0	0	0.103566007	0	0	0	0	0	0	0	0	0	0	0	0	0	0	0	0	0	0	0	0	0	0	0	0
SORT1_ENSG00000134243.7	0	0	0	0	0	0	0	0	0	0	0	0	0	0	0	0	0	0	0	0	-0.070112029	0	0	0	0	0	0	0	0	0	0	0	0	0	0	0	0	0	0	0	0	0	0	0	0
GPR61_ENSG00000156097.8	0	0	0	0	0	0	0	0	0	0	0	0	0	0	0	0	0	0	0	0	0.009932515	0	0	0	0	0	0	0	0	0	0	0	0	0	0	0	0	0	0	0	0	0	0	0	0
GSTM5_ENSG00000134201.6	0	0	0	0	0	0	0	0	-0.289590681	0	0	0	0	0	0	0	0	0	0	0	0	0	0	0	0	0	0	0	0	0	0	0	0	0	0	0	0	0	0	0	0	0	0	0	0
AHCYL1_ENSG00000168710.13	0	0	0	0	0	0	0	0	0	0	0	0	0	0	0	0	0	0	0	0	-0.026708402	0	0	0	0	0	0	0	0	0	0	0	0	0	0	0	0	0	0	0	0	0	0	0	0
KCNC4_ENSG00000116396.9	0	0	0	0	0	0	0	0	0	0	0	0	0	0	0	0	0	0	0	0	0.087505956	0	0	0	0	0	0	0	0	0	0	0	0	0	0	0	0	0	0	0	0	0	0	0	0
SLC16A4_ENSG00000168679.13	0	0	0	0	0	0	0	0	0	0	0	0	0	0	0	0	0	0	0	0	0.106692739	0	0	0	0	0	0	0	0	0	0	0	0	0	0	0	0	0	0	0	0	0	0	0	0
KCNA2_ENSG00000177301.9	0	0	0	0	0	0	0	0	0	0	0	0	0	0	0	0	0	0	0	0	-0.025197325	0	0	0	0	0	0	0	0	0	0	0	0	0	0	0	0	0	0	0	0	0	0	0	0
KCNA3_ENSG00000177272.7	0	0	0	0	0	0	0	0	0	0	0	0	0	0	0	0	0	0	0	0	0.094309911	0	0	0	0	0	0	0	0	0	0	0	0	0	0	0	0	0	0	0	0	0	0	0	0
CD53_ENSG00000143119.8	0	0	0	0	0	0	0	0	0	0	0	0	0	0	0	0	0	0	0	0	0.006527581	0	0	0	0	0	0	0	0	0	0	0	0	0	0	0	0	0	0	0	0	0	0	0	0
DENND2D_ENSG00000162777.12	0	0	0	0	0	0	0	0	0	0	0	0	0	0	0	0	0	0	0	0	0.043246804	0	0	0	0	0	0	0	0	0	0	0	0	0	0	0	0	0	0	0	0	0	0	0	0
CHI3L2_ENSG00000064886.9	0	0	0	0	0	0	0	0	0	0	0	0	0	0	0	0	0	0	0	0	0.027263803	0	0	0	0	0	0	0	0	0	0	0	0	0	0	0	0	0	0	0	0	0	0	0	0
PIFO_ENSG00000173947.9	0	0	0	0	0	0	0	0	0	0	0	0	0	0	0	0	0	0	0	0	0.118446907	0	0	0	0	0	0	0	0	0	0	0	0	0	0	0	0	0	0	0	0	0	0	0	0
FAM212B_ENSG00000197852.8	0	0	0	0	0	0	0	0	0	0	0	0	0	0	0	0	0	0	0	0	-0.06020241	0	0	0	0	0	0	0	0	0	0	0	0	0	0	0	0	0	0	0	0	0	0	0	0
RHOC_ENSG00000155366.12	0	0	0	0	0	0	0	0	0	0	0	0	0	0	0	0	0	0	0	0	-0.076914062	0	0	0	0	0	0	0	0	0	0	0	0	0	0	0	0	0	0	0	0	0	0	0	0
FAM19A3_ENSG00000184599.9	0	0	0	0	0	0	0	0	0	0	0	0	0	0	0	0	0	0	0	0	0.089826813	0	0	0	0	0	0	0	0	0	0	0	0	0	0	0	0	0	0	0	0	0	0	0	0
RSBN1_ENSG00000081019.9	0	0	0	0	0	0	0	0	0	0	0	0	0	0	0	0	0	0	0	0	0.083349248	0	0	0	0	0	0	0	0	0	0	0	0	0	0	0	0	0	0	0	0	0	0	0	0
PTPN22_ENSG00000134242.11	0	0	0	0	0	0	0	0	0	0	0	0	0	0	0	0	0	0	0	0	0.025975851	0	0	0	0	0	0	0	0	0	0	0	0	0	0	0	0	0	0	0	0	0	0	0	0
SYT6_ENSG00000134207.10	0	0	0	0	0	0	0	0	0	0	0	0	0	0	0	0	0	0	0	0	0.007722543	0	0	0	0	0	0	0	0	0	0	0	0	0	0	0	0	0	0	0	0	0	0	0	0
TRIM33_ENSG00000197323.6	0	0	0	0	0	0	0	0	0	0	0	0	0	0	0	0	0	0	0	0	0.101368283	0	0	0	0	0	0	0	0	0	0	0	0	0	0	0	0	0	0	0	0	0	0	0	0
DENND2C_ENSG00000175984.10	0	0	0	0	0	0	0	0	0	0	0	0	0	0	0	0	0	0	0	0	0.026991052	0	0	0	0	0	0	0	0	0	0	0	0	0	0	0	0	0	0	0	0	0	0	0	0
AMPD1_ENSG00000116748.15	0	0	0	0	0	0	0	0	0	0	0	0	0	0	0	0	0	0	0	0	0.005836034	0	0	0	0	0	0	0	0	0	0	0	0	0	0	0	0	0	0	0	0	0	0	0	0
CSDE1_ENSG00000009307.11	0	0	0	0	0	0	0	0	0	0	0	0	0	0	0	0	0	0	0	0	-0.033248157	0	0	0	0	0	0	0	0	0	0	0	0	0	0	0	0	0	0	0	0	0	0	0	0
SYCP1_ENSG00000198765.7	0	0	0	0	0	0	0	0	0	0	0	0	0	0	0	0	0	0	0	0	-0.405404588	0	0	0	0	0	0	0	0	0	0	0	0	0	0	0	0	0	0	0	0	0	0	0	0
TSHB_ENSG00000134200.2	0	0	0	0	0	0	0	0	0	0	0	0	0	0	0	0	0	0	0	0	0	0	0	0	0	0	0	0	0	0	0	0	0	0	0	0	0	-0.604446912	0	0	0	0	0	0	0
TSPAN2_ENSG00000134198.5	0	0	0	0	0	0	0	0	0	0	0	0	0	0	0	0	0	0	0	0	0.034038136	0	0	0	0	0	0	0	0	0	0	0	0	0	0	0	0	0	0	0	0	0	0	0	0
NHLH2_ENSG00000177551.5	0	0	0	0	0	0	0	0	0	0	0	0	0	0	0	0	0	0	0	0	0.002693841	0	0	0	0	0	0	0	0	0	0	0	0	0	0	0	0	0	0	0	0	0	0	0	0
IGSF3_ENSG00000143061.13	0	0	0	0	0	0	0	0	0	0	0	0	0	0	0	0	0	0	0	0	0.105253325	0	0	0	0	0	0	0	0	0	0	0	0	0	0	0	0	0	0	0	0	0	0	0	0
CD2_ENSG00000116824.4	0	0	0	0	0	0	0	0	0	0	0	0	0	0	0	0	0	0	0	0	0.062065534	0	0	0	0	0	0	0	0	0	0	0	0	0	0	0	0	0	0	0	0	0	0	0	0
PTGFRN_ENSG00000134247.9	0	0	0	0	0	0	0	0	0	0	0	0	0	0	0	0	0	0	0	0	0.103917035	0	0	0	0	0	0	0	0	0	0	0	0	0	0	0	0	0	0	0	0	0	0	0	0
CD101_ENSG00000134256.8	0	0	0	0	0	0	0	0	0	0	0	0	0	0	0	0	0	0	0	0	0.101431378	0	0	0	0	0	0	0	0	0	0	0	0	0	0	0	0	0	0	0	0	0	0	0	0
TRIM45_ENSG00000134253.5	0	0	0	0	0	0	0	0	0	0	0	0	0	0	0	0	0	0	0	0	0.113647075	0	0	0	0	0	0	0	0	0	0	0	0	0	0	0	0	0	0	0	0	0	0	0	0
VTCN1_ENSG00000134258.12	0	0	0	0	0	0	0	0	0	0	0	0	0	0	0	0	0	0	0	0	0.2790942	0	0	0	0	0	0	0	0	0	0	0	0	0	0	0	0	0	0	0	0	0	0	0	0
FAM46C_ENSG00000183508.4	0	0	0	0	0	0	0	0	0	0	0	0	0	0	0	0	0	0	0	0	0.100880396	0	0	0	0	0	0	0	0	0	0	0	0	0	0	0	0	0	0	0	0	0	0	0	0
SPAG17_ENSG00000155761.9	0	0	0	0	0	0	0	0	0	0	0	0	0	0	0	0	0	0	0	0	-0.108818664	0	0	0	0	0	0	0	0	0	0	0	0	0	0	0	0	0	0	0	0	0	0	0	0
TBX15_ENSG00000092607.9	0	0	0	0	0	0	0	0	0	0	0	0	0	0	0	0	0	0	0	0	0	0	0	0	0	0	0	0	0	0	0	0	0	0	0.165850607	0	0	0	0	0	0	0	0	0	0
HAO2_ENSG00000116882.10	0	0	0	0	0	0	0	0	0	0	0	0	0	0	0	0	0	0	0	0	0	0	0	0	0	0	0	0	0	0	0	0	0	0	0	0	0	0	0	-0.014761135	0	0	0	0	0
PHGDH_ENSG00000092621.7	0	0	0	0	0	0	0	0	0	0	0	0	0	0	0	0	0	0	0	0	0.180425362	0	0	0	0	0	0	0	0	0	0	0	0	0	0	0	0	0	0	0	0	0	0	0	0
NOTCH2_ENSG00000134250.13	0	0	0	0	0	0	0	0	0	0	0	0	0	0	0	0	0	0	0	0	0.07058241	0	0	0	0	0	0	0	0	0	0	0	0	0	0	0	0	0	0	0	0	0	0	0	0
NOTCH2NL_ENSG00000213240.7	0	0	0	0	0	0	0	0	0	0	0	0	0	0	0	0	0	0	0	0	0.160335515	0	0	0	0	0	0	0	0	0	0	0	0	0	0	0	0	0	0	0	0	0	0	0	0
TXNIP_ENSG00000117289.7	0	0	0	0	0	0	0	0	0	0	0	0	0	0	0	0	0	0	0	0	0	0	0	0	0	0	0	0	0	0	0	0	0	0	0	0	0	0	0	0.115558913	0	0	0	0	0
RBM8A_ENSG00000131795.8	0	0	0	0	0	0	0	0	0	0	0	0	0	0	0	0	0	0	0	0	0	0	0	0	0	0	0	0	0	0	0	0	0	0	0.152550144	0	0	0	0	0	0	0	0	0	0
PEX11B_ENSG00000131779.6	0	0	0	0	0	0	0	0	0	0	0	0	0	0	0	0	0	0	0	0	0.104143532	0	0	0	0	0	0	0	0	0	0	0	0	0	0	0	0	0	0	0	0	0	0	0	0
ITGA10_ENSG00000143127.8	0	0	0	0	0	0	0	0	0	0	0	0	0	0	0	0	0	0	0	0	0.08773797	0	0	0	0	0	0	0	0	0	0	0	0	0	0	0	0	0	0	0	0	0	0	0	0
ANKRD35_ENSG00000198483.8	0	0	0	0	0	0	0	0	0	0	0	0	0	0	0	0	0	0	0	0	0.026591662	0	0	0	0	0	0	0	0	0	0	0	0	0	0	0	0	0	0	0	0	0	0	0	0
PIAS3_ENSG00000131788.11	0	0	0	0	0	0	0	0	0	0	0	0	0	0	0	0	0	0	0	0	0.201524452	0	0	0	0	0	0	0	0	0	0	0	0	0	0	0	0	0	0	0	0	0	0	0	0
NUDT17_ENSG00000186364.7	0	0	0	0	0	0	0	0	0	0	0	0	0	0	0	0	0	0	0	0	0.104952622	0	0	0	0	0	0	0	0	0	0	0	0	0	0	0	0	0	0	0	0	0	0	0	0
PDZK1_ENSG00000174827.9	0	0	0	0	0	0	0	0	0	0	0	0	0	0	0	0	0	0	0	0	-0.036810994	0	0	0	0	0	0	0	0	0	0	0	0	0	0	0	0	0	0	0	0	0	0	0	0
PRKAB2_ENSG00000131791.6	0	0	0	0	0	0	0	0	0	0	0	0	0	0	0	0	0	0	0	0	0.044959613	0	0	0	0	0	0	0	0	0	0	0	0	0	0	0	0	0	0	0	0	0	0	0	0
ACP6_ENSG00000162836.7	0	0	0	0	0	0	0	0	0	0	0	0	0	0	0	0	0	0	0	0	0.138540768	0	0	0	0	0	0	0	0	0	0	0	0	0	0	0	0	0	0	0	0	0	0	0	0
HIST2H3PS2_ENSG00000203818.6	0	0	0	0	0	0	0	0	0	0	0	0	0	0	0	0	0	0	0	0	0.039615173	0	0	0	0	0	0	0	0	0	0	0	0	0	0	0	0	0	0	0	0	0	0	0	0
HIST2H2BF_ENSG00000203814.5	0	0	0	0	0	0	0	0	0	0	0	0	0	0	0	0	0	0	0	0	0.114973621	0	0	0	0	0	0	0	0	0	0	0	0	0	0	0	0	0	0	0	0	0	0	0	0
HIST2H3D_ENSG00000183598.3	0	0	0	0	0	0	0	0	0	0	0	0	0	0	0	0	0	0	0	0	0.128687396	0	0	0	0	0	0	0	0	0	0	0	0	0	0	0	0	0	0	0	0	0	0	0	0
SF3B4_ENSG00000143368.9	0	0	0	0	0	0	0	0	0	0	0	0	0	0	0	0	0	0	0	0	0.044768162	0	0	0	0	0	0	0	0	0	0	0	0	0	0	0	0	0	0	0	0	0	0	0	0
MTMR11_ENSG00000014914.15	0	0	0	0	0	0	0	0	0	0	0	0	0	0	0	0	0	0	0	0	0.044397279	0	0	0	0	0	0	0	0	0	0	0	0	0	0	0	0	0	0	0	0	0	0	0	0
APH1A_ENSG00000117362.8	0	0	0	0	0	0	0	0	0	0	0	0	0	0	0	0	0	0	0	0	0.052055198	0	0	0	0	0	0	0	0	0	0	0	0	0	0	0	0	0	0	0	0	0	0	0	0
PRPF3_ENSG00000117360.8	0	0	0	0	0	0	0	0	0	0	0	0	0	0	0	0	0	0	0	0	0.068087843	0	0	0	0	0	0	0	0	0	0	0	0	0	0	0	0	0	0	0	0	0	0	0	0
RPRD2_ENSG00000163125.11	0	0	0	0	0	0	0	0	0	0	0	0	0	0	0	0	0	0	0	0	0.114349597	0	0	0	0	0	0	0	0	0	0	0	0	0	0	0	0	0	0	0	0	0	0	0	0
TARS2_ENSG00000143374.10	0	0	0	0	0	0	0	0	0	0	0	0	0	0	0	0	0	0	0	0	0.049833115	0	0	0	0	0	0	0	0	0	0	0	0	0	0	0	0	0	0	0	0	0	0	0	0
ECM1_ENSG00000143369.10	0	0	0	0	0	0	0	0	0	0	0	0	0	0	0	0	0	0	0	0	0	0	0	0	0	0	0	0	0	0	0	0	0	0	0	0	0	0	0	0.015389834	0	0	0	0	0
ADAMTSL4-AS1_ENSG00000203804.3	0	0	0	0	0	0	0	0	0	0	0	0	0	0	0	0	0	0	0	0	0.048959349	0	0	0	0	0	0	0	0	0	0	0	0	0	0	0	0	0	0	0	0	0	0	0	0
MCL1_ENSG00000143384.8	0	0	0	0	0	0	0	0	0	0	0	0	0	0	0	0	0	0	0	0	0.117464992	0	0	0	0	0	0	0	0	0	0	0	0	0	0	0	0	0	0	0	0	0	0	0	0
GOLPH3L_ENSG00000143457.6	0	0	0	0	0	0	0	0	0	0	0	0	0	0	0	0	0	0	0	0	0.110421009	0	0	0	0	0	0	0	0	0	0	0	0	0	0	0	0	0	0	0	0	0	0	0	0
SETDB1_ENSG00000143379.8	0	0	0	0	0	0	0	0	0	0	0	0	0	0	0	0	0	0	0	0	0.092791898	0	0	0	0	0	0	0	0	0	0	0	0	0	0	0	0	0	0	0	0	0	0	0	0
CERS2_ENSG00000143418.15	0	0	0	0	0	0	0	0	0	0	0	0	0	0	0	0	0	0	0	0	-0.040916212	0	0	0	0	0	0	0	0	0	0	0	0	0	0	0	0	0	0	0	0	0	0	0	0
PRUNE_ENSG00000143363.11	0	0	0	0	0	0	0	0	0	0	0	0	0	0	0	0	0	0	0	0	0.062611636	0	0	0	0	0	0	0	0	0	0	0	0	0	0	0	0	0	0	0	0	0	0	0	0
CDC42SE1_ENSG00000197622.8	0	0	0	0	0	0	0	0	0	0	0	0	0	0	0	0	0	0	0	0	0.022829563	0	0	0	0	0	0	0	0	0	0	0	0	0	0	0	0	0	0	0	0	0	0	0	0
PIP5K1A_ENSG00000143398.15	0	0	0	0	0	0	0	0	0	0	0	0	0	0	0	0	0	0	0	0	0.056988791	0	0	0	0	0	0	0	0	0	0	0	0	0	0	0	0	0	0	0	0	0	0	0	0
PSMD4_ENSG00000159352.11	0	0	0	0	0	0	0	0	0	0	0	0	0	0	0	0	0	0	0	0	-0.053005064	0	0	0	0	0	0	0	0	0	0	0	0	0	0	0	0	0	0	0	0	0	0	0	0
ZNF687_ENSG00000143373.13	0	0	0	0	0	0	0	0	0	0	0	0	0	0	0	0	0	0	0	0	0.150561448	0	0	0	0	0	0	0	0	0	0	0	0	0	0	0	0	0	0	0	0	0	0	0	0
PI4KB_ENSG00000143393.12	0	0	0	0	0	0	0	0	0	0	0	0	0	0	0	0	0	0	0	0	0.074015448	0	0	0	0	0	0	0	0	0	0	0	0	0	0	0	0	0	0	0	0	0	0	0	0
PSMB4_ENSG00000159377.6	0	0	0	0	0	0	0	0	0	0	0	0	0	0	0	0	0	0	0	0	0	0	0	0	0	0	0	0	0	0	0	0	0	0	0.075290769	0	0	0	0	0	0	0	0	0	0
POGZ_ENSG00000143442.17	0	0	0	0	0	0	0	0	0	0	0	0	0	0	0	0	0	0	0	0	0.069834123	0	0	0	0	0	0	0	0	0	0	0	0	0	0	0	0	0	0	0	0	0	0	0	0
TUFT1_ENSG00000143367.11	0	0	0	0	0	0	0	0	0	0	0	0	0	0	0	0	0	0	0	0	0.076636072	0	0	0	0	0	0	0	0	0	0	0	0	0	0	0	0	0	0	0	0	0	0	0	0
SNX27_ENSG00000143376.8	0	0	0	0	0	0	0	0	0	0	0	0	0	0	0	0	0	0	0	0	0.066779942	0	0	0	0	0	0	0	0	0	0	0	0	0	0	0	0	0	0	0	0	0	0	0	0
LINGO4_ENSG00000213171.2	0	0	0	0	0	0	0	0	0	0	0	0	0	0	0	0	0	0	0	0	0.023291811	0	0	0	0	0	0	0	0	0	0	0	0	0	0	0	0	0	0	0	0	0	0	0	0
RORC_ENSG00000143365.12	0	0	0	0	0	0	0	0	0	0	0	0	0	0	0	0	0	0	0	0	0.161811607	0	0	0	0	0	0	0	0	0	0	0	0	0	0	0	0	0	0	0	0	0	0	0	0
C2CD4D_ENSG00000225556.1	0	0	0	0	0	0	0	0	0	0	0	0	0	0	0	0	0	0	0	0	0.172556754	0	0	0	0	0	0	0	0	0	0	0	0	0	0	0	0	0	0	0	0	0	0	0	0
THEM5_ENSG00000196407.7	0	0	0	0	0	0	0	0	0	0	0	0	0	0	0	0	0	0	0	0	0.004575549	0	0	0	0	0	0	0	0	0	0	0	0	0	0	0	0	0	0	0	0	0	0	0	0
S100A10_ENSG00000197747.4	0	0	0	0	0	0	0	0	0	0	0	0	0	0	0	0	0	0	0	0	-0.155639331	0	0	0	0	0	0	0	0	0	0	0	0	0	0	0	0	0	0	0	0	0	0	0	0
S100A11_ENSG00000163191.5	0	0	0	0	0	0	0	0	0	0	0	0	0	0	0	0	0	0	0	0	0	0	0	0	0	0	0	0	0	0	0	0	0	0	0	0	0	0	0	-0.024590174	0	0	0	0	0
TCHH_ENSG00000159450.8	0	0	0	0	0	0	0	0	0	0	0	0	0	0	0	0	0	0	0	0	0	0	0	0	0	0	0	0	0	0	0	0	0	0	0	0	0	0	-0.757812977	0	0	0	0	0	0
FLG2_ENSG00000143520.6	0	0	0	0	0	0	0	0	0	0	0	0	0	0	0	0	0	0	0	0	0	0	0	0	0	0	0	0	0	0	0	0	0	0	0	0	0	0	0	0.111111573	0	0	0	0	0
LCE5A_ENSG00000186207.4	0	0	0	0	0	0	0	0	0	0	0	0	0	0	0	0	0	0	0	0	0	0	0	0	0	0	0	0	0	0	0	0	0	0	0	0	0	0	0	0.210777884	0	0	0	0	0
CRCT1_ENSG00000169509.5	0	0	0	0	0	0	0	0	0	0	0	0	0	0	0	0	0	0	0	0	0	0	0	0	0	0	0	0	0	0	0	0	0	0	0	0	0	0	0	0.082404698	0	0	0	0	0
C1orf68_ENSG00000198854.4	0	0	0	0	0	0	0	0	0	0	0	0	0	0	0	0	0	0	0	0	0	0	0	0	0	0	0	0	0	0	0	0	0	0	0	0	0	0	0	0.16837457	0	0	0	0	0
KPRP_ENSG00000203786.5	0	0	0	0	0	0	0	0	0	0	0	0	0	0	0	0	0	0	0	0	0	0	0	0	0	0	0	0	0	0	0	0	0	0	0	0	0	0	0	0.163883595	0	0	0	0	0
LCE1F_ENSG00000240386.2	0	0	0	0	0	0	0	0	0	0	0	0	0	0	0	0	0	0	0	0	0	0	0	0	0	0	0	0	0	0	0	0	0	0	0	0	0	0	0	0.279134606	0	0	0	0	0
LCE1E_ENSG00000186226.7	0	0	0	0	0	0	0	0	0	0	0	0	0	0	0	0	0	0	0	0	0	0	0	0	0	0	0	0	0	0	0	0	0	0	0	0	0	0	0	0.287754461	0	0	0	0	0
LCE1D_ENSG00000172155.7	0	0	0	0	0	0	0	0	0	0	0	0	0	0	0	0	0	0	0	0	0	0	0	0	0	0	0	0	0	0	0	0	0	0	0	0	0	0	0	0.257422201	0	0	0	0	0
LCE1B_ENSG00000196734.6	0	0	0	0	0	0	0	0	0	0	0	0	0	0	0	0	0	0	0	0	0	0	0	0	0	0	0	0	0	0	0	0	0	0	0	0	0	0	0	0.24053348	0	0	0	0	0
LCE1A_ENSG00000186844.4	0	0	0	0	0	0	0	0	0	0	0	0	0	0	0	0	0	0	0	0	0	0	0	0	0	0	0	0	0	0	0	0	0	0	0	0	0	0	0	0.23776285	0	0	0	0	0
SMCP_ENSG00000163206.5	0	0	0	0	0	0	0	0	0	0	0	0	0	0	0	0	0	0	0	0	-0.609541017	0	0	0	0	0	0	0	0	0	0	0	0	0	0	0	0	0	0	0	0	0	0	0	0
SPRR4_ENSG00000184148.3	0	0	0	0	0	0	0	0	0	0	0	0	0	0	0	0	0	0	0	0	0	0	0	0	0	0	0	0	0	0	0	0	0	0	0	0	0	0	0	-0.264044787	0	0	0	0	0
SPRR1A_ENSG00000169474.3	0	0	0	0	0	0	0	0	0	0	0	0	0	0	0	0	0	0	0	0	0	0	0	0	0	0	0	-0.001696075	0	0	0	0	0	0	0	0	0	0	0	0	0	0	0	0	0
SPRR3_ENSG00000163209.10	0	0	0	0	0	0	0	0	0	0	0	0	0	0	0	0	0	0	0	0	0	0	0	0	0	0	0	-0.001533674	0	0	0	0	0	0	0	0	0	0	0	0	0	0	0	0	0
SPRR1B_ENSG00000169469.7	0	0	0	0	0	0	0	0	0	0	0	0	0	0	0	0	0	0	0	0	0	0	0	0	0	0	0	-0.002486532	0	0	0	0	0	0	0	0	0	0	0	0	0	0	0	0	0
SPRR2A_ENSG00000241794.1	0	0	0	0	0	0	0	0	0	0	0	0	0	0	0	0	0	0	0	0	0	0	0	0	0	0	0	-0.002737587	0	0	0	0	0	0	0	0	0	0	0	0	0	0	0	0	0
LELP1_ENSG00000203784.2	0	0	0	0	0	0	0	0	0	0	0	0	0	0	0	0	0	0	0	0	-0.883072116	0	0	0	0	0	0	0	0	0	0	0	0	0	0	0	0	0	0	0	0	0	0	0	0
LOR_ENSG00000203782.5	0	0	0	0	0	0	0	0	0	0	0	0	0	0	0	0	0	0	0	0	0	0	0	0	0	0	0	0	0	0	0	0	0	0	0	0	0	0	0	0.147801117	0	0	0	0	0
PGLYRP4_ENSG00000163218.10	0	0	0	0	0	0	0	0	0	0	0	0	0	0	0	0	0	0	0	0	0.002310999	0	0	0	0	0	0	0	0	0	0	0	0	0	0	0	0	0	0	0	0	0	0	0	0
S100A9_ENSG00000163220.10	0	0	0	0	0	0	0	0	0	0	0	0	0	0	0	0	0	0	0	0	0	0	0	0	0	0	0	0	0	0	0	0	0	0	0	0	0	0	0	-0.007574168	0	0	0	0	0
S100A8_ENSG00000143546.5	0	0	0	0	0	0	0	0	0	0	0	0	0	0	0	0	0	0	0	0	0	0	0	0	0	0	0	0	0	0	0	0	0	0	0	0	0	0	0	-0.008216926	0	0	0	0	0
S100A7_ENSG00000143556.4	0	0	0	0	0	0	0	0	0	0	0	0	0	0	0	0	0	0	0	0	0	0	0	0	0	0	0	0	0	0	0	0	0	0	0	0	0	0	0	-0.170970774	0	0	0	0	0
S100A16_ENSG00000188643.6	0	0	0	0	0	0	0	0	0	0	0	0	0	0	0	0	0	0	0	0	0	0	0	0	0	0	0	0	0	0	0	0	0	0	0	0	0	0	-0.045619998	0	0	0	0	0	0
S100A14_ENSG00000189334.4	0	0	0	0	0	0	0	0	0	0	0	0	0	0	0	0	0	0	0	0	0.009663918	0	0	0	0	0	0	0	0	0	0	0	0	0	0	0	0	0	0	0	0	0	0	0	0
CHTOP_ENSG00000160679.8	0	0	0	0	0	0	0	0	0	0	0	0	0	0	0	0	0	0	0	0	0.103684675	0	0	0	0	0	0	0	0	0	0	0	0	0	0	0	0	0	0	0	0	0	0	0	0
NPR1_ENSG00000169418.9	0	0	0	0	0	0	0	0	0	0	0	0	0	0	0	0	0	0	0	0	-0.169079126	0	0	0	0	0	0	0	0	0	0	0	0	0	0	0	0	0	0	0	0	0	0	0	0
GATAD2B_ENSG00000143614.7	0	0	0	0	0	0	0	0	0	0	0	0	0	0	0	0	0	0	0	0	0.072135375	0	0	0	0	0	0	0	0	0	0	0	0	0	0	0	0	0	0	0	0	0	0	0	0
RAB13_ENSG00000143545.4	0	0	0	0	0	0	0	0	0	0	0	0	0	0	0	0	0	0	0	0	-0.079730603	0	0	0	0	0	0	0	0	0	0	0	0	0	0	0	0	0	0	0	0	0	0	0	0
RPS27_ENSG00000177954.7	0	0	0	0	0	0	0	0	0	0	0	0	0	0	0	0	0	0	0	0	0.082980841	0	0	0	0	0	0	0	0	0	0	0	0	0	0	0	0	0	0	0	0	0	0	0	0
TPM3_ENSG00000143549.15	0	0	0	0	0	0	0	0	0	0	0	0	0	0	0	0	0	0	0	0	-0.021359554	0	0	0	0	0	0	0	0	0	0	0	0	0	0	0	0	0	0	0	0	0	0	0	0
UBAP2L_ENSG00000143569.14	0	0	0	0	0	0	0	0	0	0	0	0	0	0	0	0	0	0	0	0	0.056404488	0	0	0	0	0	0	0	0	0	0	0	0	0	0	0	0	0	0	0	0	0	0	0	0
SHE_ENSG00000169291.5	0	0	0	0	0	0	0	0	0	0	0	0	0	0	0	0	0	0	0	0	-0.158141202	0	0	0	0	0	0	0	0	0	0	0	0	0	0	0	0	0	0	0	0	0	0	0	0
CHRNB2_ENSG00000160716.4	0	0	0	0	0	0	0	0	0	0	0	0	0	0	0	0	0	0	0	0	0.008356667	0	0	0	0	0	0	0	0	0	0	0	0	0	0	0	0	0	0	0	0	0	0	0	0
ADAR_ENSG00000160710.11	0	0	0	0	0	0	0	0	0	0	0	0	0	0	0	0	0	0	0	0	0.045189416	0	0	0	0	0	0	0	0	0	0	0	0	0	0	0	0	0	0	0	0	0	0	0	0
PBXIP1_ENSG00000163346.12	0	0	0	0	0	0	0	0	0	0	0	0	0	0	0	0	0	0	0	0	0.022607463	0	0	0	0	0	0	0	0	0	0	0	0	0	0	0	0	0	0	0	0	0	0	0	0
SHC1_ENSG00000160691.14	0	0	0	0	0	0	0	0	0	0	0	0	0	0	0	0	0	0	0	0	-0.065710079	0	0	0	0	0	0	0	0	0	0	0	0	0	0	0	0	0	0	0	0	0	0	0	0
DCST2_ENSG00000163354.10	0	0	0	0	0	0	0	0	0	0	0	0	0	0	0	0	0	0	0	0	0.227761073	0	0	0	0	0	0	0	0	0	0	0	0	0	0	0	0	0	0	0	0	0	0	0	0
DCST1_ENSG00000163357.6	0	0	0	0	0	0	0	0	0	0	0	0	0	0	0	0	0	0	0	0	0.193925559	0	0	0	0	0	0	0	0	0	0	0	0	0	0	0	0	0	0	0	0	0	0	0	0
ADAM15_ENSG00000143537.9	0	0	0	0	0	0	0	0	0	0	0	0	0	0	0	0	0	0	0	0	-0.130468874	0	0	0	0	0	0	0	0	0	0	0	0	0	0	0	0	0	0	0	0	0	0	0	0
EFNA4_ENSG00000243364.3	0	0	0	0	0	0	0	0	0	0	0	0	0	0	0	0	0	0	0	0	0.097892815	0	0	0	0	0	0	0	0	0	0	0	0	0	0	0	0	0	0	0	0	0	0	0	0
EFNA3_ENSG00000143590.9	0	0	0	0	0	0	0	0	0	0	0	0	0	0	0	0	0	0	0	0	0.024741504	0	0	0	0	0	0	0	0	0	0	0	0	0	0	0	0	0	0	0	0	0	0	0	0
TRIM46_ENSG00000163462.13	0	0	0	0	0	0	0	0	0	0	0	0	0	0	0	0	0	0	0	0	0.027347999	0	0	0	0	0	0	0	0	0	0	0	0	0	0	0	0	0	0	0	0	0	0	0	0
MUC1_ENSG00000185499.12	0	0	0	0	0	0	0	0	0	0	0	0	0	0	0	0	0	0	0	0	0.050902022	0	0	0	0	0	0	0	0	0	0	0	0	0	0	0	0	0	0	0	0	0	0	0	0
THBS3_ENSG00000169231.9	0	0	0	0	0	0	0	0	0	0	0	0	0	0	0	0	0	0	0	0	0.13256632	0	0	0	0	0	0	0	0	0	0	0	0	0	0	0	0	0	0	0	0	0	0	0	0
GBA_ENSG00000177628.11	0	0	0	0	0	0	0	0	0	0	0	0	0	0	0	0	0	0	0	0	0.051198245	0	0	0	0	0	0	0	0	0	0	0	0	0	0	0	0	0	0	0	0	0	0	0	0
CLK2_ENSG00000176444.14	0	0	0	0	0	0	0	0	0	0	0	0	0	0	0	0	0	0	0	0	0.05874118	0	0	0	0	0	0	0	0	0	0	0	0	0	0	0	0	0	0	0	0	0	0	0	0
ASH1L_ENSG00000116539.6	0	0	0	0	0	0	0	0	0	0	0	0	0	0	0	0	0	0	0	0	0.069919037	0	0	0	0	0	0	0	0	0	0	0	0	0	0	0	0	0	0	0	0	0	0	0	0
YY1AP1_ENSG00000163374.15	0	0	0	0	0	0	0	0	0	0	0	0	0	0	0	0	0	0	0	0	0.049735256	0	0	0	0	0	0	0	0	0	0	0	0	0	0	0	0	0	0	0	0	0	0	0	0
KIAA0907_ENSG00000132680.6	0	0	0	0	0	0	0	0	0	0	0	0	0	0	0	0	0	0	0	0	0.158935295	0	0	0	0	0	0	0	0	0	0	0	0	0	0	0	0	0	0	0	0	0	0	0	0
SSR2_ENSG00000163479.9	0	0	0	0	0	0	0	0	0	0	0	0	0	0	0	0	0	0	0	0	0.084536194	0	0	0	0	0	0	0	0	0	0	0	0	0	0	0	0	0	0	0	0	0	0	0	0
RAB25_ENSG00000132698.9	0	0	0	0	0	0	0	0	0	0	0	0	0	0	0	0	0	0	0	0	0.066303225	0	0	0	0	0	0	0	0	0	0	0	0	0	0	0	0	0	0	0	0	0	0	0	0
MEX3A_ENSG00000254726.2	0	0	0	0	0	0	0	0	0	0	0	0	0	0	0	0	0	0	0	0	0.410732076	0	0	0	0	0	0	0	0	0	0	0	0	0	0	0	0	0	0	0	0	0	0	0	0
SEMA4A_ENSG00000196189.8	0	0	0	0	0	0	0	0	0	0	0	0	0	0	0	0	0	0	0	0	0.064176447	0	0	0	0	0	0	0	0	0	0	0	0	0	0	0	0	0	0	0	0	0	0	0	0
TMEM79_ENSG00000163472.14	0	0	0	0	0	0	0	0	0	0	0	0	0	0	0	0	0	0	0	0	0.021391199	0	0	0	0	0	0	0	0	0	0	0	0	0	0	0	0	0	0	0	0	0	0	0	0
C1orf85_ENSG00000198715.7	0	0	0	0	0	0	0	0	0	0	0	0	0	0	0	0	0	0	0	0	0.056550056	0	0	0	0	0	0	0	0	0	0	0	0	0	0	0	0	0	0	0	0	0	0	0	0
RHBG_ENSG00000132677.8	0	0	0	0	0	0	0	0	0	0	0	0	0	0	0	0	0	0	0	0	0.003427422	0	0	0	0	0	0	0	0	0	0	0	0	0	0	0	0	0	0	0	0	0	0	0	0
C1orf61_ENSG00000125462.12	0	0	0	0	0	0	0	0	0	0	0	0	0	0	0	0	0	0	0	0	0.001038655	0	0	0	0	0	0	0	0	0	0	0	0	0	0	0	0	0	0	0	0	0	0	0	0
TTC24_ENSG00000187862.7	0	0	0	0	0	0	0	0	0	0	0	0	0	0	0	0	0	0	0	0	0.024917427	0	0	0	0	0	0	0	0	0	0	0	0	0	0	0	0	0	0	0	0	0	0	0	0
BCAN_ENSG00000132692.14	0	0	0	0	0	0	0	0	0	0	0	0	0	0	0	0	0	0	0	0	0.001543877	0	0	0	0	0	0	0	0	0	0	0	0	0	0	0	0	0	0	0	0	0	0	0	0
RRNAD1_ENSG00000143303.7	0	0	0	0	0	0	0	0	0	0	0	0	0	0	0	0	0	0	0	0	0.103081594	0	0	0	0	0	0	0	0	0	0	0	0	0	0	0	0	0	0	0	0	0	0	0	0
SH2D2A_ENSG00000027869.7	0	0	0	0	0	0	0	0	0	0	0	0	0	0	0	0	0	0	0	0	0.024257894	0	0	0	0	0	0	0	0	0	0	0	0	0	0	0	0	0	0	0	0	0	0	0	0
NTRK1_ENSG00000198400.7	0	0	0	0	0	0	0	0	0	0	0	0	0	0	0	0	0	0	0	0	0.246972654	0	0	0	0	0	0	0	0	0	0	0	0	0	0	0	0	0	0	0	0	0	0	0	0
INSRR_ENSG00000027644.4	0	0	0	0	0	0	0	0	0	0	0	0	0	0	0	0	0	0	0	0	0.168837763	0	0	0	0	0	0	0	0	0	0	0	0	0	0	0	0	0	0	0	0	0	0	0	0
ETV3L_ENSG00000253831.1	0	0	0	0	0	0	0	0	0	0	0	0	0	0	0	0	0	0	0	0	0.540111174	0	0	0	0	0	0	0	0	0	0	0	0	0	0	0	0	0	0	0	0	0	0	0	0
FCRL5_ENSG00000143297.14	0	0	0	0	0	0	0	0	0	0	0	0	0	0	0	0	0	0	0	0	0.025349947	0	0	0	0	0	0	0	0	0	0	0	0	0	0	0	0	0	0	0	0	0	0	0	0
FCRL3_ENSG00000160856.16	0	0	0	0	0	0	0	0	0	0	0	0	0	0	0	0	0	0	0	0	0.002974662	0	0	0	0	0	0	0	0	0	0	0	0	0	0	0	0	0	0	0	0	0	0	0	0
FCRL2_ENSG00000132704.11	0	0	0	0	0	0	0	0	0	0	0	0	0	0	0	0	0	0	0	0	0.00904803	0	0	0	0	0	0	0	0	0	0	0	0	0	0	0	0	0	0	0	0	0	0	0	0
FCRL1_ENSG00000163534.10	0	0	0	0	0	0	0	0	0	0	0	0	0	0	0	0	0	0	0	0	0.003715325	0	0	0	0	0	0	0	0	0	0	0	0	0	0	0	0	0	0	0	0	0	0	0	0
CD1E_ENSG00000158488.11	0	0	0	0	0	0	0	0	0	0	0	0	0	0	0	0	0	0	0	0	0.119555776	0	0	0	0	0	0	0	0	0	0	0	0	0	0	0	0	0	0	0	0	0	0	0	0
PYHIN1_ENSG00000163564.10	0	0	0	0	0	0	0	0	0	0	0	0	0	0	0	0	0	0	0	0	0.062727818	0	0	0	0	0	0	0	0	0	0	0	0	0	0	0	0	0	0	0	0	0	0	0	0
CADM3_ENSG00000162706.8	0	0	0	0	0	0	0	0	0	0	0	0	0	0	0	0	0	0	0	0	0	0	0	0	0	0	0	0	0	0	0	0	0	0	0	0	0	0	0	0.018200261	0	0	0	0	0
DARC_ENSG00000213088.5	0	0	0	0	0	0	0	0	0	0	0	0	0	0	0	0	0	0	0	0	-0.319692687	0	0	0	0	0	0	0	0	0	0	0	0	0	0	0	0	0	0	0	0	0	0	0	0
FCER1A_ENSG00000179639.6	0	0	0	0	0	0	0	0	0	0	0	0	0	0	0	0	0	0	0	0	0.082737329	0	0	0	0	0	0	0	0	0	0	0	0	0	0	0	0	0	0	0	0	0	0	0	0
FCRL6_ENSG00000181036.9	0	0	0	0	0	0	0	0	0	0	0	0	0	0	0	0	0	0	0	0	0.053974486	0	0	0	0	0	0	0	0	0	0	0	0	0	0	0	0	0	0	0	0	0	0	0	0
C1orf204_ENSG00000188004.5	0	0	0	0	0	0	0	0	0	0	0	0	0	0	0	0	0	0	0	0	0.122502693	0	0	0	0	0	0	0	0	0	0	0	0	0	0	0	0	0	0	0	0	0	0	0	0
IGSF9_ENSG00000085552.12	0	0	0	0	0	0	0	0	0	0	0	0	0	0	0	0	0	0	0	0	0.124021286	0	0	0	0	0	0	0	0	0	0	0	0	0	0	0	0	0	0	0	0	0	0	0	0
DCAF8_ENSG00000132716.14	0	0	0	0	0	0	0	0	0	0	0	0	0	0	0	0	0	0	0	0	0.075149001	0	0	0	0	0	0	0	0	0	0	0	0	0	0	0	0	0	0	0	0	0	0	0	0
NCSTN_ENSG00000162736.11	0	0	0	0	0	0	0	0	0	0	0	0	0	0	0	0	0	0	0	0	0.047655017	0	0	0	0	0	0	0	0	0	0	0	0	0	0	0	0	0	0	0	0	0	0	0	0
VANGL2_ENSG00000162738.5	0	0	0	0	0	0	0	0	0	0	0	0	0	0	0	0	0	0	0	0	0.145680445	0	0	0	0	0	0	0	0	0	0	0	0	0	0	0	0	0	0	0	0	0	0	0	0
SLAMF6_ENSG00000162739.9	0	0	0	0	0	0	0	0	0	0	0	0	0	0	0	0	0	0	0	0	0.014233272	0	0	0	0	0	0	0	0	0	0	0	0	0	0	0	0	0	0	0	0	0	0	0	0
CD48_ENSG00000117091.5	0	0	0	0	0	0	0	0	0	0	0	0	0	0	0	0	0	0	0	0	0.004085838	0	0	0	0	0	0	0	0	0	0	0	0	0	0	0	0	0	0	0	0	0	0	0	0
SLAMF7_ENSG00000026751.12	0	0	0	0	0	0	0	0	0	0	0	0	0	0	0	0	0	0	0	0	0.016455329	0	0	0	0	0	0	0	0	0	0	0	0	0	0	0	0	0	0	0	0	0	0	0	0
LY9_ENSG00000122224.13	0	0	0	0	0	0	0	0	0	0	0	0	0	0	0	0	0	0	0	0	0.13026825	0	0	0	0	0	0	0	0	0	0	0	0	0	0	0	0	0	0	0	0	0	0	0	0
TSTD1_ENSG00000215845.6	0	0	0	0	0	0	0	0	0	0	0	0	0	0	0	0	0	0	0	0	0.055148783	0	0	0	0	0	0	0	0	0	0	0	0	0	0	0	0	0	0	0	0	0	0	0	0
ARHGAP30_ENSG00000186517.9	0	0	0	0	0	0	0	0	0	0	0	0	0	0	0	0	0	0	0	0	0.014045445	0	0	0	0	0	0	0	0	0	0	0	0	0	0	0	0	0	0	0	0	0	0	0	0
PVRL4_ENSG00000143217.7	0	0	0	0	0	0	0	0	0	0	0	0	0	0	0	0	0	0	0	0	0.084550818	0	0	0	0	0	0	0	0	0	0	0	0	0	0	0	0	0	0	0	0	0	0	0	0
PFDN2_ENSG00000143256.4	0	0	0	0	0	0	0	0	0	0	0	0	0	0	0	0	0	0	0	0	-0.100322325	0	0	0	0	0	0	0	0	0	0	0	0	0	0	0	0	0	0	0	0	0	0	0	0
USP21_ENSG00000143258.11	0	0	0	0	0	0	0	0	0	0	0	0	0	0	0	0	0	0	0	0	0.063867049	0	0	0	0	0	0	0	0	0	0	0	0	0	0	0	0	0	0	0	0	0	0	0	0
ADAMTS4_ENSG00000158859.9	0	0	0	0	0	0	0	0	0	0	0	0	0	0	0	0	0	0	0	0	-0.304204656	0	0	0	0	0	0	0	0	0	0	0	0	0	0	0	0	0	0	0	0	0	0	0	0
APOA2_ENSG00000158874.7	0	0	0	0	0	0	0	0	0	0	0	0	0	0	0	0	0	0	0	0	-0.000453553	0	0	0	0	0	0	0	0	0	0	0	0	0	0	0	0	0	0	0	0	0	0	0	0
HSPA6_ENSG00000173110.6	0	0	0	0	0	0	0	0	-0.155974686	0	0	0	0	0	0	0	0	0	0	0	0	0	0	0	0	0	0	0	0	0	0	0	0	0	0	0	0	0	0	0	0	0	0	0	0
FCGR3A_ENSG00000203747.5	0	0	0	0	0	0	0	0	0	0	0	0	0	0	0	0	0	0	0	0	0.018183827	0	0	0	0	0	0	0	0	0	0	0	0	0	0	0	0	0	0	0	0	0	0	0	0
FCRLA_ENSG00000132185.12	0	0	0	0	0	0	0	0	0	0	0	0	0	0	0	0	0	0	0	0	0.002196405	0	0	0	0	0	0	0	0	0	0	0	0	0	0	0	0	0	0	0	0	0	0	0	0
OLFML2B_ENSG00000162745.6	0	0	0	0	0	0	0	0	0	0	0	0	0	0	0	0	0	0	0	0	-0.173958612	0	0	0	0	0	0	0	0	0	0	0	0	0	0	0	0	0	0	0	0	0	0	0	0
NOS1AP_ENSG00000198929.8	0	0	0	0	0	0	0	0	0	0	0	0	0	0	0	0	0	0	0	0	0.352973098	0	0	0	0	0	0	0	0	0	0	0	0	0	0	0	0	0	0	0	0	0	0	0	0
C1orf111_ENSG00000171722.7	0	0	0	0	0	0	0	0	0	0	0	0	0	0	0	0	0	0	0	0	0.148839722	0	0	0	0	0	0	0	0	0	0	0	0	0	0	0	0	0	0	0	0	0	0	0	0
C1orf226_ENSG00000239887.3	0	0	0	0	0	0	0	0	0	0	0	0	0	0	0	0	0	0	0	0	0.076238655	0	0	0	0	0	0	0	0	0	0	0	0	0	0	0	0	0	0	0	0	0	0	0	0
UAP1_ENSG00000117143.9	0	0	0	0	0	0	0	0	0	0	0	0	0	0	0	0	0	0	0	0	-0.278472711	0	0	0	0	0	0	0	0	0	0	0	0	0	0	0	0	0	0	0	0	0	0	0	0
DDR2_ENSG00000162733.12	0	0	0	0	0	0	0	0	0	0	0	0	0	0	0	0	0	0	0	0	-0.120106973	0	0	0	0	0	0	0	0	0	0	0	0	0	0	0	0	0	0	0	0	0	0	0	0
RGS4_ENSG00000117152.9	0	0	0	0	0	0	0	0	0	0	0	0	0	0	0	0	0	0	0	0	0.004027383	0	0	0	0	0	0	0	0	0	0	0	0	0	0	0	0	0	0	0	0	0	0	0	0
PBX1_ENSG00000185630.14	0	0	0	0	0	0	0	0	0	0	0	0	0	0	0	0	0	0	0	0	0.083445619	0	0	0	0	0	0	0	0	0	0	0	0	0	0	0	0	0	0	0	0	0	0	0	0
RXRG_ENSG00000143171.8	0	0	0	0	0	0	0	0	0	0	0	0	0	0	0	0	0	0	0	0	-0.032048277	0	0	0	0	0	0	0	0	0	0	0	0	0	0	0	0	0	0	0	0	0	0	0	0
MGST3_ENSG00000143198.8	0	0	0	0	0	0	0	0	0	0	0	0	0	0	0	0	0	0	0	0	-0.133632667	0	0	0	0	0	0	0	0	0	0	0	0	0	0	0	0	0	0	0	0	0	0	0	0
ALDH9A1_ENSG00000143149.8	0	0	0	0	0	0	0	0	0	0	0	0	0	0	0	0	0	0	0	0	0.040832544	0	0	0	0	0	0	0	0	0	0	0	0	0	0	0	0	0	0	0	0	0	0	0	0
UCK2_ENSG00000143179.8	0	0	0	0	0	0	0	0	0	0	0	0	0	0	0	0	0	0	0	0	0.07187171	0	0	0	0	0	0	0	0	0	0	0	0	0	0	0	0	0	0	0	0	0	0	0	0
DUSP27_ENSG00000198842.5	0	0	0	0	0	-0.017353051	0	0	0	0	0	0	0	0	0	0	0	0	0	0	0	0	0	0	0	0	0	0	0	0	0	0	0	0	0	0	0	0	0	0	0	0	0	0	0
CD247_ENSG00000198821.6	0	0	0	0	0	0	0	0	0	0	0	0	0	0	0	0	0	0	0	0	0.017870817	0	0	0	0	0	0	0	0	0	0	0	0	0	0	0	0	0	0	0	0	0	0	0	0
MPZL1_ENSG00000197965.7	0	0	0	0	0	0	0	0	0	0	0	0	0	0	0	0	0	0	0	0	0.130260231	0	0	0	0	0	0	0	0	0	0	0	0	0	0	0	0	0	0	0	0	0	0	0	0
SFT2D2_ENSG00000213064.5	0	0	0	0	0	0	0	0	0	0	0	0	0	0	0	0	0	0	0	0	0.178861117	0	0	0	0	0	0	0	0	0	0	0	0	0	0	0	0	0	0	0	0	0	0	0	0
TBX19_ENSG00000143178.8	0	0	0	0	0	0	0	0	0	0	0	0	0	0	0	0	0	0	0	0	0.02851971	0	0	0	0	0	0	0	0	0	0	0	0	0	0	0	0	0	0	0	0	0	0	0	0
XCL2_ENSG00000143185.3	0	0	0	0	0	0	0	0	0	0	0	0	0	0	0	0	0	0	0	0	0.033661316	0	0	0	0	0	0	0	0	0	0	0	0	0	0	0	0	0	0	0	0	0	0	0	0
XCL1_ENSG00000143184.4	0	0	0	0	0	0	0	0	0	0	0	0	0	0	0	0	0	0	0	0	0.08464088	0	0	0	0	0	0	0	0	0	0	0	0	0	0	0	0	0	0	0	0	0	0	0	0
SLC19A2_ENSG00000117479.8	0	0	0	0	0	0	0	0	0	0	0	0	0	0	0	0	0	0	0	0	-0.070359001	0	0	0	0	0	0	0	0	0	0	0	0	0	0	0	0	0	0	0	0	0	0	0	0
F5_ENSG00000198734.6	0	0	0	0	0	0	0	0	0	0	0	0	0	0	0	0	0	0	0	0	-0.027853393	0	0	0	0	0	0	0	0	0	0	0	0	0	0	0	0	0	0	0	0	0	0	0	0
SELP_ENSG00000174175.12	0	0	0	0	0	0	0	0	0	0	0	0	0	0	0	0	0	0	0	0	-0.320090233	0	0	0	0	0	0	0	0	0	0	0	0	0	0	0	0	0	0	0	0	0	0	0	0
SCYL3_ENSG00000000457.9	0	0	0	0	0	0	0	0	0	0	0	0	0	0	0	0	0	0	0	0	0.145220225	0	0	0	0	0	0	0	0	0	0	0	0	0	0	0	0	0	0	0	0	0	0	0	0
FMO6P_ENSG00000117507.4	0	0	0	0	0	0	0	0	0	0	0	0	0	0	0	0	0	0	0	0	0.039730419	0	0	0	0	0	0	0	0	0	0	0	0	0	0	0	0	0	0	0	0	0	0	0	0
FMO2_ENSG00000094963.9	0	0	0	0	0	0	0	0	0	0	0	0	0	0	0	0	0	0	0	0	0.152587031	0	0	0	0	0	0	0	0	0	0	0	0	0	0	0	0	0	0	0	0	0	0	0	0
FMO1_ENSG00000010932.11	0	0	0	0	0	0	0	0	0	0	0	0	0	0	0	0	0	0	0	0	0.16603982	0	0	0	0	0	0	0	0	0	0	0	0	0	0	0	0	0	0	0	0	0	0	0	0
FMO4_ENSG00000076258.5	0	0	0	0	0	0	0	0	0	0	0	0	0	0	0	0	0	0	0	0	0.088766304	0	0	0	0	0	0	0	0	0	0	0	0	0	0	0	0	0	0	0	0	0	0	0	0
PRRC2C_ENSG00000117523.11	0	0	0	0	0	0	0	0	0	0	0	0	0	0	0	0	0	0	0	0	0.049140871	0	0	0	0	0	0	0	0	0	0	0	0	0	0	0	0	0	0	0	0	0	0	0	0
SUCO_ENSG00000094975.9	0	0	0	0	0	0	0	0	0	0	0	0	0	0	0	0	0	0	0	0	0.127894625	0	0	0	0	0	0	0	0	0	0	0	0	0	0	0	0	0	0	0	0	0	0	0	0
FASLG_ENSG00000117560.6	0	0	0	0	0	0	0	0	0	0	0	0	0	0	0	0	0	0	0	0	0.025364598	0	0	0	0	0	0	0	0	0	0	0	0	0	0	0	0	0	0	0	0	0	0	0	0
KIAA0040_ENSG00000235750.5	0	0	0	0	0	0	0	0	0	0	0	0	0	0	0	0	0	0	0	0	-0.224865623	0	0	0	0	0	0	0	0	0	0	0	0	0	0	0	0	0	0	0	0	0	0	0	0
PAPPA2_ENSG00000116183.6	0	0	0	0	0	0	0	0	0	0	0	0	0	0	0	0	0	0	0	0	-0.357098723	0	0	0	0	0	0	0	0	0	0	0	0	0	0	0	0	0	0	0	0	0	0	0	0
ASTN1_ENSG00000152092.11	0	0	0	0	0	0	0	0	0	0	0	0	0	0	0	0	0	0	0	0	0	0	0	0	0	0	0	0	0	0	0	0	0	0	0	0	0	0	0	0.010939212	0	0	0	0	0
ANGPTL1_ENSG00000116194.8	0	0	0	0	0	0	0	0	0	0	0	0	0	0	0	0	0	0	0	0	0	0	0	0	0	0	0	0	0	0	0	0	0	0	0	0	0	0	0.094055418	0	0	0	0	0	0
QSOX1_ENSG00000116260.12	0	0	0	0	0	0	0	0	0	0	0	0	0	0	0	0	0	0	0	0	0.083095742	0	0	0	0	0	0	0	0	0	0	0	0	0	0	0	0	0	0	0	0	0	0	0	0
LHX4_ENSG00000121454.4	0	0	0	0	0	0	0	0	0	0	0	0	0	0	0	0	0	0	0	0	0.146392996	0	0	0	0	0	0	0	0	0	0	0	0	0	0	0	0	0	0	0	0	0	0	0	0
MR1_ENSG00000153029.10	0	0	0	0	0	0	0	0	0	0	0	0	0	0	0	0	0	0	0	0	0.095196246	0	0	0	0	0	0	0	0	0	0	0	0	0	0	0	0	0	0	0	0	0	0	0	0
IER5_ENSG00000162783.8	0	0	0	0	0	0	0	0	0	0	0	0	0	0	0	0	0	0	0	0	0.086249189	0	0	0	0	0	0	0	0	0	0	0	0	0	0	0	0	0	0	0	0	0	0	0	0
ZNF648_ENSG00000179930.5	0	0	0	0	0	0	0	0	0	0	0	0	0	0	0	0	0	0	0	0	0.519413251	0	0	0	0	0	0	0	0	0	0	0	0	0	0	0	0	0	0	0	0	0	0	0	0
TEDDM1_ENSG00000203730.2	0	0	0	0	0	0	0	0	0	0	0	0	0	0	0	0	0	0	0	0	0.193097816	0	0	0	0	0	0	0	0	0	0	0	0	0	0	0	0	0	0	0	0	0	0	0	0
RNASEL_ENSG00000135828.7	0	0	0	0	0	0	0	0	0	0	0	0	0	0	0	0	0	0	0	0	0.130698697	0	0	0	0	0	0	0	0	0	0	0	0	0	0	0	0	0	0	0	0	0	0	0	0
DHX9_ENSG00000135829.12	0	0	0	0	0	0	0	0	0	0	0	0	0	0	0	0	0	0	0	0	0.052661202	0	0	0	0	0	0	0	0	0	0	0	0	0	0	0	0	0	0	0	0	0	0	0	0
SHCBP1L_ENSG00000157060.10	0	0	0	0	0	0	0	0	0	0	0	0	0	0	0	0	0	0	0	0	-0.646635567	0	0	0	0	0	0	0	0	0	0	0	0	0	0	0	0	0	0	0	0	0	0	0	0
LAMC2_ENSG00000058085.10	0	0	0	0	0	0	0	0	0	0	0	0	0	0	0	0	0	0	0	0	0.53934124	0	0	0	0	0	0	0	0	0	0	0	0	0	0	0	0	0	0	0	0	0	0	0	0
NMNAT2_ENSG00000157064.6	0	0	0	0	0	0	0	0	0	0	0	0	0	0	0	0	0	0	0	0	-0.033976814	0	0	0	0	0	0	0	0	0	0	0	0	0	0	0	0	0	0	0	0	0	0	0	0
COLGALT2_ENSG00000198756.6	0	0	0	0	0	0	0	0	0	0	0	0	0	0	0	0	0	0	0	0	0.02915375	0	0	0	0	0	0	0	0	0	0	0	0	0	0	0	0	0	0	0	0	0	0	0	0
FAM129A_ENSG00000135842.12	0	0	0	0	0	0	0	0	0	0	0	0	0	0	0	0	0	0	0	0	0.035550275	0	0	0	0	0	0	0	0	0	0	0	0	0	0	0	0	0	0	0	0	0	0	0	0
HMCN1_ENSG00000143341.7	0	0	0	0	0	0	0	0	0	0	0	0	0	0	0	0	0	0	0	0	0.045535141	0	0	0	0	0	0	0	0	0	0	0	0	0	0	0	0	0	0	0	0	0	0	0	0
PRG4_ENSG00000116690.7	0	0	0	0	0	0	0	0	0	0	0	0	0	0	0	0	0	0	0	0	0	0	0	0	0	0	0	0	0	0	0	0	0	0	0	0	0	0	0	0.05638253	0	0	0	0	0
RGS1_ENSG00000090104.7	0	0	0	0	0	0	0	0	0	0	0	0	0	0	0	0	0	0	0	0	0.109864036	0	0	0	0	0	0	0	0	0	0	0	0	0	0	0	0	0	0	0	0	0	0	0	0
RGS2_ENSG00000116741.6	0	0	0	0	0	0	0	0	0	0	0	0	0	0	0	0	0	0	0	0	0.101148118	0	0	0	0	0	0	0	0	0	0	0	0	0	0	0	0	0	0	0	0	0	0	0	0
B3GALT2_ENSG00000162630.5	0	0	0	0	0	0	0	0	0	0	0	0	0	0	0	0	0	0	0	0	0	0	0	0	0	0	0	0	0	0.233717431	0	0	0	0	0	0	0	0	0	0	0	0	0	0	0
CFH_ENSG00000000971.11	0	0	0	0	0	0	0	0	0	0	0	0	0	0	0	0	0	0	0	0	0	0	0	0	0	0	0	0	0	0	0	0	0	0	0	0	0	0	0	0.039572161	0	0	0	0	0
DENND1B_ENSG00000213047.7	0	0	0	0	0	0	0	0	0	0	0	0	0	0	0	0	0	0	0	0	0.15669428	0	0	0	0	0	0	0	0	0	0	0	0	0	0	0	0	0	0	0	0	0	0	0	0
PTPRC_ENSG00000081237.14	0	0	0	0	0	0	0	0	0	0	0	0	0	0	0	0	0	0	0	0	0.008178215	0	0	0	0	0	0	0	0	0	0	0	0	0	0	0	0	0	0	0	0	0	0	0	0
DDX59_ENSG00000118197.9	0	0	0	0	0	0	0	0	0	0	0	0	0	0	0	0	0	0	0	0	0.098903895	0	0	0	0	0	0	0	0	0	0	0	0	0	0	0	0	0	0	0	0	0	0	0	0
GPR25_ENSG00000170128.2	0	0	0	0	0	0	0	0	0	0	0	0	0	0	0	0	0	0	0	0	0.15065792	0	0	0	0	0	0	0	0	0	0	0	0	0	0	0	0	0	0	0	0	0	0	0	0
C1orf106_ENSG00000163362.6	0	0	0	0	0	0	0	0	0	0	0	0	0	0	0	0	0	0	0	0	0.03245484	0	0	0	0	0	0	0	0	0	0	0	0	0	0	0	0	0	0	0	0	0	0	0	0
ASCL5_ENSG00000232237.2	0	0	0	0	0	0	0	0	0	0	0	0	0	0	0	0	0	0	0	0	0.044282518	0	0	0	0	0	0	0	0	0	0	0	0	0	0	0	0	0	0	0	0	0	0	0	0
TMEM9_ENSG00000116857.12	0	0	0	0	0	0	0	0	0	0	0	0	0	0	0	0	0	0	0	0	0.124471334	0	0	0	0	0	0	0	0	0	0	0	0	0	0	0	0	0	0	0	0	0	0	0	0
IGFN1_ENSG00000163395.12	0	0	0	0	0	0	0	0	0	0	0	0	0	0	0	0	0	0	0	0	0.01210275	0	0	0	0	0	0	0	0	0	0	0	0	0	0	0	0	0	0	0	0	0	0	0	0
PKP1_ENSG00000081277.7	0	0	0	0	0	0	0	0	0	0	0	0	0	0	0	0	0	0	0	0	0.015405921	0	0	0	0	0	0	0	0	0	0	0	0	0	0	0	0	0	0	0	0	0	0	0	0
TNNT2_ENSG00000118194.14	0	0	0	0	0	0	0	0	0	0	0	0	0	0	0	0	0	0	0	0	0.000843659	0	0	0	0	0	0	0	0	0	0	0	0	0	0	0	0	0	0	0	0	0	0	0	0
NAV1_ENSG00000134369.11	0	0	0	0	0	0	0	0	0	0	0	0	0	0	0	0	0	0	0	0	-0.13353924	0	0	0	0	0	0	0	0	0	0	0	0	0	0	0	0	0	0	0	0	0	0	0	0
SHISA4_ENSG00000198892.6	0	0	0	0	0	0	0	0	0	0	0	0	0	0	0	0	0	0	0	0	0	0	0	0	0	0	0	0	0	0	0	0	0	0	-0.265491709	0	0	0	0	0	0	0	0	0	0
RNPEP_ENSG00000176393.6	0	0	0	0	0	0	0	0	0	0	0	0	0	0	0	0	0	0	0	0	0.078322825	0	0	0	0	0	0	0	0	0	0	0	0	0	0	0	0	0	0	0	0	0	0	0	0
ELF3_ENSG00000163435.11	0	0	0	0	0	0	0	0	0	0	0	0	0	0	0	0	0	0	0	0	0.194304736	0	0	0	0	0	0	0	0	0	0	0	0	0	0	0	0	0	0	0	0	0	0	0	0
PTPN7_ENSG00000143851.11	0	0	0	0	0	0	0	0	0	0	0	0	0	0	0	0	0	0	0	0	0.01565694	0	0	0	0	0	0	0	0	0	0	0	0	0	0	0	0	0	0	0	0	0	0	0	0
LGR6_ENSG00000133067.13	0	0	0	0	0	0	0	0	0	0	0	0	0	0	0	0	0	0	0	0	0.131220675	0	0	0	0	0	0	0	0	0	0	0	0	0	0	0	0	0	0	0	0	0	0	0	0
KDM5B_ENSG00000117139.12	0	0	0	0	0	0	0	0	0	0	0	0	0	0	0	0	0	0	0	0	0.124877251	0	0	0	0	0	0	0	0	0	0	0	0	0	0	0	0	0	0	0	0	0	0	0	0
PPFIA4_ENSG00000143847.11	0	0	0	0	0	0	0	0	0	0	0	0	0	0	0	0	0	0	0	0	0.002760553	0	0	0	0	0	0	0	0	0	0	0	0	0	0	0	0	0	0	0	0	0	0	0	0
ADORA1_ENSG00000163485.11	0	0	0	0	0	0	0	0	0	0	0	0	0	0	0	0	0	0	0	0	0.135811706	0	0	0	0	0	0	0	0	0	0	0	0	0	0	0	0	0	0	0	0	0	0	0	0
FMOD_ENSG00000122176.10	0	0	0	0	0	0	0	0	0	0	0	0	0	0	0	0	0	0	0	0	0	0	0	0	0	0	0	0	0	0	0	0	0	0	0	-0.07964992	0	0	0	0	0	0	0	0	0
LAX1_ENSG00000122188.8	0	0	0	0	0	0	0	0	0	0	0	0	0	0	0	0	0	0	0	0	0.056557074	0	0	0	0	0	0	0	0	0	0	0	0	0	0	0	0	0	0	0	0	0	0	0	0
ETNK2_ENSG00000143845.10	0	0	0	0	0	0	0	0	0	0	0	0	0	0	0	0	0	0	0	0	-0.088350768	0	0	0	0	0	0	0	0	0	0	0	0	0	0	0	0	0	0	0	0	0	0	0	0
REN_ENSG00000143839.12	0	0.034171144	0	0	0	0	0	0	0	0	0	0	0	0	0	0	0	0	0	0	0	0	0	0	0	0	0	0	0	0	0	0	0	0	0	0	0	0	0	0	0	0	0	0	0
PLEKHA6_ENSG00000143850.8	0	0	0	0	0	0	0	0	0	0	0	0	0	0	0	0	0	0	0	0	0.130040689	0	0	0	0	0	0	0	0	0	0	0	0	0	0	0	0	0	0	0	0	0	0	0	0
MDM4_ENSG00000198625.8	0	0	0	0	0	0	0	0	0	0	0	0	0	0	0	0	0	0	0	0	0.086860512	0	0	0	0	0	0	0	0	0	0	0	0	0	0	0	0	0	0	0	0	0	0	0	0
LRRN2_ENSG00000170382.7	0	0	0	0	0	0	0	0	0	0	0	0	0	0	0	0	0	0	0	0	0.23916266	0	0	0	0	0	0	0	0	0	0	0	0	0	0	0	0	0	0	0	0	0	0	0	0
NFASC_ENSG00000163531.11	0	0	0	0	0	0	0	0	0	0	0	0	0	0	0	0	0	0	0	0	0.118741852	0	0	0	0	0	0	0	0	0	0	0	0	0	0	0	0	0	0	0	0	0	0	0	0
TMCC2_ENSG00000133069.10	0	0	0	0	0	0	0	0	-0.108196271	0	0	0	0	0	0	0	0	0	0	0	0	0	0	0	0	0	0	0	0	0	0	0	0	0	0	0	0	0	0	0	0	0	0	0	0
KLHDC8A_ENSG00000162873.10	0	0	0	0	0	0	0	0	0	0	0	0	0	0	0	0	0	0	0	0	0.01667152	0	0	0	0	0	0	0	0	0	0	0	0	0	0	0	0	0	0	0	0	0	0	0	0
LEMD1_ENSG00000186007.5	0	0	0	0	0	0	0	0	0	0	0	0	0	0	0	0	0	0	0	0	0.097593391	0	0	0	0	0	0	0	0	0	0	0	0	0	0	0	0	0	0	0	0	0	0	0	0
CDK18_ENSG00000117266.11	0	0	0	0	0	0	0	0	0	0	0	0	0	0	0	0	0	0	0	0	0.016181688	0	0	0	0	0	0	0	0	0	0	0	0	0	0	0	0	0	0	0	0	0	0	0	0
PM20D1_ENSG00000162877.8	0	0	0	0	0	0	0	0	0	0	0	0	0	0	0	0	0	0	0	0	0	0	0	0	0	0	0	0	0	0	0	0	0	0	0	0	0	0	0	-0.169496477	0	0	0	0	0
IKBKE_ENSG00000143466.9	0	0	0	0	0	0	0	0	0	0	0	0	0	0	0	0	0	0	0	0	0.096470731	0	0	0	0	0	0	0	0	0	0	0	0	0	0	0	0	0	0	0	0	0	0	0	0
RASSF5_ENSG00000136653.15	0	0	0	0	0	0	0	0	0	0	0	0	0	0	0	0	0	0	0	0	0.036541802	0	0	0	0	0	0	0	0	0	0	0	0	0	0	0	0	0	0	0	0	0	0	0	0
EIF2D_ENSG00000143486.11	0	0	0	0	0	0	0	0	0	0	0	0	0	0	0	0	0	0	0	0	0.049128997	0	0	0	0	0	0	0	0	0	0	0	0	0	0	0	0	0	0	0	0	0	0	0	0
DYRK3_ENSG00000143479.11	0	0	0	0	0	0	0	0	0	0	0	0	0	0	0	0	0	0	0	0	0.122541813	0	0	0	0	0	0	0	0	0	0	0	0	0	0	0	0	0	0	0	0	0	0	0	0
MAPKAPK2_ENSG00000162889.6	0	0	0	0	0	0	0	0	-0.05263323	0	0	0	0	0	0	0	0	0	0	0	0	0	0	0	0	0	0	0	0	0	0	0	0	0	0	0	0	0	0	0	0	0	0	0	0
IL20_ENSG00000162891.6	0	0	0	0	0	0	0	0	0	0	0	0	0	0	0	0	0	0	0	0	0.114372467	0	0	0	0	0	0	0	0	0	0	0	0	0	0	0	0	0	0	0	0	0	0	0	0
IL24_ENSG00000162892.11	0	0	0	0	0	0	0	0	0	0	0	0	0	0	0	0	0	0	0	0	0.021767308	0	0	0	0	0	0	0	0	0	0	0	0	0	0	0	0	0	0	0	0	0	0	0	0
FAIM3_ENSG00000162894.7	0	0	0	0	0	0	0	0	0	0	0	0	0	0	0	0	0	0	0	0	0.012333017	0	0	0	0	0	0	0	0	0	0	0	0	0	0	0	0	0	0	0	0	0	0	0	0
PIGR_ENSG00000162896.5	0	0	0	0	0	0	0	0	0	0	0	0	0	0	0	0	0	0	0	0	0.058688739	0	0	0	0	0	0	0	0	0	0	0	0	0	0	0	0	0	0	0	0	0	0	0	0
C1orf116_ENSG00000182795.12	0	0	0	0	0	0	0	0	0	0	0	0	0	0	0	0	0	0	0	0	0.082849098	0	0	0	0	0	0	0	0	0	0	0	0	0	0	0	0	0	0	0	0	0	0	0	0
YOD1_ENSG00000180667.6	0	0	0	0	0	0	0	0	0	0	0	0	0	0	0	0	0	0	0	0	0.096640908	0	0	0	0	0	0	0	0	0	0	0	0	0	0	0	0	0	0	0	0	0	0	0	0
PFKFB2_ENSG00000123836.10	0	0	0	0	0	0	0	0	0	0	0	0	0	0	0	0	0	0	0	0	0.054260433	0	0	0	0	0	0	0	0	0	0	0	0	0	0	0	0	0	0	0	0	0	0	0	0
C4BPB_ENSG00000123843.8	0	0	0	0	0	0	0	0	0	0	0	0	0	0	0	0	0	0	0	0	0.009131995	0	0	0	0	0	0	0	0	0	0	0	0	0	0	0	0	0	0	0	0	0	0	0	0
C4BPA_ENSG00000123838.6	0	0	0	0	0	0	0	0	0	0	0	0	0	0	0	0	0	0	0	0	0.011137318	0	0	0	0	0	0	0	0	0	0	0	0	0	0	0	0	0	0	0	0	0	0	0	0
CR2_ENSG00000117322.12	0	0	0	0	0	0	0	0	0	0	0	0	0	0	0	0	0	0	0	0	0.001929066	0	0	0	0	0	0	0	0	0	0	0	0	0	0	0	0	0	0	0	0	0	0	0	0
CD34_ENSG00000174059.12	0	0	0	0	0	0	0	0	0	0	0	0	0	0	0	0	0	0	0	0	-0.180277782	0	0	0	0	0	0	0	0	0	0	0	0	0	0	0	0	0	0	0	0	0	0	0	0
PLXNA2_ENSG00000076356.6	0	0	0	0	0	0	0	0	0	0	0	0	0	0	0	0	0	0	0	0	-0.087484006	0	0	0	0	0	0	0	0	0	0	0	0	0	0	0	0	0	0	0	0	0	0	0	0
LAMB3_ENSG00000196878.8	0	0	0	0	0	0	0	0	0	0	0	0	0	0	0	0	0	0	0	0	0.420156315	0	0	0	0	0	0	0	0	0	0	0	0	0	0	0	0	0	0	0	0	0	0	0	0
G0S2_ENSG00000123689.5	0	0	0	0	0	0	0	0	0	0	0	0	0	0	0	0	0	0	0	0	-0.369805097	0	0	0	0	0	0	0	0	0	0	0	0	0	0	0	0	0	0	0	0	0	0	0	0
TRAF3IP3_ENSG00000009790.10	0	0	0	0	0	0	0	0	0	0	0	0	0	0	0	0	0	0	0	0	0.028614444	0	0	0	0	0	0	0	0	0	0	0	0	0	0	0	0	0	0	0	0	0	0	0	0
IRF6_ENSG00000117595.6	0	0	0	0	0	0	0	0	0	0	0	0	0	0	0	0	0	0	0	0	0.160404546	0	0	0	0	0	0	0	0	0	0	0	0	0	0	0	0	0	0	0	0	0	0	0	0
DIEXF_ENSG00000117597.13	0	0	0	0	0	0	0	0	0	0	0	0	0	0	0	0	0	0	0	0	0.102170259	0	0	0	0	0	0	0	0	0	0	0	0	0	0	0	0	0	0	0	0	0	0	0	0
SERTAD4_ENSG00000082497.7	0	0	0	0	0	0	0	0	0	0	0	0	0	0	0	0	0	0	0	0	0.215609203	0	0	0	0	0	0	0	0	0	0	0	0	0	0	0	0	0	0	0	0	0	0	0	0
HHAT_ENSG00000054392.8	0	0	0	0	0	0	0	0	0	0	0	0	0	0	0	0	0	0	0	0	0.138176469	0	0	0	0	0	0	0	0	0	0	0	0	0	0	0	0	0	0	0	0	0	0	0	0
RCOR3_ENSG00000117625.9	0	0	0	0	0	0	0	0	0	0	0	0	0	0	0	0	0	0	0	0	0.158742146	0	0	0	0	0	0	0	0	0	0	0	0	0	0	0	0	0	0	0	0	0	0	0	0
TRAF5_ENSG00000082512.10	0	0	0	0	0	0	0	0	0	0	0	0	0	0	0	0	0	0	0	0	0.132597766	0	0	0	0	0	0	0	0	0	0	0	0	0	0	0	0	0	0	0	0	0	0	0	0
PPP2R5A_ENSG00000066027.7	0	0	0	0	0	0	0	0	0	0	0	0	0	0	0	0	0	0	0	0	-0.119014833	0	0	0	0	0	0	0	0	0	0	0	0	0	0	0	0	0	0	0	0	0	0	0	0
VASH2_ENSG00000143494.11	0	0	0	0	0	0	0	0	0	0	0	0	0	0	0	0	0	0	0	0	0.037684161	0	0	0	0	0	0	0	0	0	0	0	0	0	0	0	0	0	0	0	0	0	0	0	0
PROX1_ENSG00000117707.11	0	0	0	0	0	0	0	0	0	0	0	0	0	0	0	0	0	0	0	0	0.032724925	0	0	0	0	0	0	0	0	0	0	0	0	0	0	0	0	0	0	0	0	0	0	0	0
SMYD2_ENSG00000143499.9	0	0	0	0	0	0	0	0	0	0	0	0	0	0	0	0	0	0	0	0	0.040287578	0	0	0	0	0	0	0	0	0	0	0	0	0	0	0	0	0	0	0	0	0	0	0	0
PTPN14_ENSG00000152104.7	0	0	0	0	0	0	0	0	0	0	0	0	0	0	0	0	0	0	0	0	0.15838983	0	0	0	0	0	0	0	0	0	0	0	0	0	0	0	0	0	0	0	0	0	0	0	0
KCTD3_ENSG00000136636.8	0	0	0	0	0	0	0	0	0	0	0	0	0	0	0	0	0	0	0	0	0.05624658	0	0	0	0	0	0	0	0	0	0	0	0	0	0	0	0	0	0	0	0	0	0	0	0
ESRRG_ENSG00000196482.12	0	0	0	0	0	0	0	0	0	0	0	0	0	0	0	0	0	0	0	0	0.037775517	0	0	0	0	0	0	0	0	0	0	0	0	0	0	0	0	0	0	0	0	0	0	0	0
GPATCH2_ENSG00000092978.6	0	0	0	0	0	0	0	0	0	0	0	0	0	0	0	0	0	0	0	0	0.147464552	0	0	0	0	0	0	0	0	0	0	0	0	0	0	0	0	0	0	0	0	0	0	0	0
TGFB2_ENSG00000092969.7	0	0	0	0	0	0	0	0	0	0	0	0	0	0	0	0	0	0	0	0	0.128764031	0	0	0	0	0	0	0	0	0	0	0	0	0	0	0	0	0	0	0	0	0	0	0	0
C1orf115_ENSG00000162817.6	0	0	0	0	0	0	0	0	0	0	0	0	0	0	0	0	0	0	0	0	-0.086747227	0	0	0	0	0	0	0	0	0	0	0	0	0	0	0	0	0	0	0	0	0	0	0	0
MARC1_ENSG00000186205.8	0.271655789	0	0	0	0	0	0	0	0	0	0	0	0	0	0	0	0	0	0	0	0	0	0	0	0	0	0	0	0	0	0	0	0	0	0	0	0	0	0	0	0	0	0	0	0
HLX_ENSG00000136630.11	0	0	0	0	0	0	0	0	0	0	0	0	0	0	0	0	0	0	0	0	-0.163016342	0	0	0	0	0	0	0	0	0	0	0	0	0	0	0	0	0	0	0	0	0	0	0	0
BROX_ENSG00000162819.7	0	0	0	0	0	0	0	0	0	0	0	0	0	0	0	0	0	0	0	0	0.084596004	0	0	0	0	0	0	0	0	0	0	0	0	0	0	0	0	0	0	0	0	0	0	0	0
FAM177B_ENSG00000197520.6	0	0	0	0	0	0	0	0	0	0	0	0	0	0	0	0	0	0	0	0	0.010739725	0	0	0	0	0	0	0	0	0	0	0	0	0	0	0	0	0	0	0	0	0	0	0	0
TLR5_ENSG00000187554.7	0	0	0	0	0	0	0	0	0	0	0	0	0	0	0	0	0	0	0	0	0.089846472	0	0	0	0	0	0	0	0	0	0	0	0	0	0	0	0	0	0	0	0	0	0	0	0
SUSD4_ENSG00000143502.10	0	0	0	0	0	0	0	0	0	0	0	0	0	0	0	0	0	0	0	0	0.094274089	0	0	0	0	0	0	0	0	0	0	0	0	0	0	0	0	0	0	0	0	0	0	0	0
CAPN8_ENSG00000203697.7	0	0	0	0	0	0	0	0	0	0	0	0	0	0	0	0	0	0	0	0	0.092621213	0	0	0	0	0	0	0	0	0	0	0	0	0	0	0	0	0	0	0	0	0	0	0	0
TP53BP2_ENSG00000143514.12	0	0	0	0	0	0	0	0	0	0	0	0	0	0	0	0	0	0	0	0	0.062723968	0	0	0	0	0	0	0	0	0	0	0	0	0	0	0	0	0	0	0	0	0	0	0	0
NVL_ENSG00000143748.13	0	0	0	0	0	0	0	0	0	0	0	0	0	0	0	0	0	0	0	0	0.088647441	0	0	0	0	0	0	0	0	0	0	0	0	0	0	0	0	0	0	0	0	0	0	0	0
CNIH3_ENSG00000143786.3	0	0	0	0	0	0	0	0	0	0	0	0	0	0	0	0	0	0	0	0	0.072199593	0	0	0	0	0	0	0	0	0	0	0	0	0	0	0	0	0	0	0	0	0	0	0	0
TMEM63A_ENSG00000196187.7	0	0	0	0	0	0	0	0	0	0	0	0	0	0	0	0	0	0	0	0	0.115948097	0	0	0	0	0	0	0	0	0	0	0	0	0	0	0	0	0	0	0	0	0	0	0	0
LEFTY2_ENSG00000143768.7	0	0	0	0.248421072	0	0	0	0	0	0	0	0	0	0	0	0	0	0	0	0	0	0	0	0	0	0	0	0	0	0	0	0	0	0	0	0	0	0	0	0	0	0	0	0	0
MIXL1_ENSG00000185155.7	0	0	0	0	0	0	0	0	0	0	0	0	0	0	0	0	0	0	0	0	0.053516926	0	0	0	0	0	0	0	0	0	0	0	0	0	0	0	0	0	0	0	0	0	0	0	0
C1orf95_ENSG00000203685.5	0	0	0	0	0	0	0	0	0	0	0	0	0	0	0	0	0	0	0	0	0.052233534	0	0	0	0	0	0	0	0	0	0	0	0	0	0	0	0	0	0	0	0	0	0	0	0
ITPKB_ENSG00000143772.5	0	0	0	0	0	0	0	0	0	0	0	0	0	0	0	0	0	0	0	0	-0.059433574	0	0	0	0	0	0	0	0	0	0	0	0	0	0	0	0	0	0	0	0	0	0	0	0
JMJD4_ENSG00000081692.8	0	0	0	0	0	0	0	0	0	0	0	0	0	0	0	0	0	0	0	0	0.089136816	0	0	0	0	0	0	0	0	0	0	0	0	0	0	0	0	0	0	0	0	0	0	0	0
WNT3A_ENSG00000154342.4	0	0	0	0	0	0	0	0	0	0	0	0	0	0	0	0	0	0	0	0	0.016530619	0	0	0	0	0	0	0	0	0	0	0	0	0	0	0	0	0	0	0	0	0	0	0	0
ARF1_ENSG00000143761.9	0	0	0	0	0	0	0	0	0	0	0	0	0	0	0	0	0	0	0	0	-0.035952323	0	0	0	0	0	0	0	0	0	0	0	0	0	0	0	0	0	0	0	0	0	0	0	0
C1orf145_ENSG00000162913.9	0	0	0	0	0	0	0	0	0	0	0	0	0	0	0	0	0	0	0	0	0.053001916	0	0	0	0	0	0	0	0	0	0	0	0	0	0	0	0	0	0	0	0	0	0	0	0
OBSCN_ENSG00000154358.15	0	0	0	0	0	0	0	0	0	0	0	0	0	0	0	0	0	0	0	0	0.021800412	0	0	0	0	0	0	0	0	0	0	0	0	0	0	0	0	0	0	0	0	0	0	0	0
TRIM17_ENSG00000162931.7	0	0	0	0	0	0	0	0	0	0	0	0	0	0	0	0	0	0	0	0	0.070183828	0	0	0	0	0	0	0	0	0	0	0	0	0	0	0	0	0	0	0	0	0	0	0	0
RHOU_ENSG00000116574.4	0	0	0	0	0	0	0	0	0	0	0	0	0	0	0	0	0	0	0	0	0.049799626	0	0	0	0	0	0	0	0	0	0	0	0	0	0	0	0	0	0	0	0	0	0	0	0
RAB4A_ENSG00000168118.7	0	0	0	0	0	0	0	0	0	0	0	0	0	0	0	0	0	0	0	0	0.080675387	0	0	0	0	0	0	0	0	0	0	0	0	0	0	0	0	0	0	0	0	0	0	0	0
CCSAP_ENSG00000154429.6	0	0	0	0	0	0	0	0	0	0	0	0	0	0	0	0	0	0	0	0	0.064661007	0	0	0	0	0	0	0	0	0	0	0	0	0	0	0	0	0	0	0	0	0	0	0	0
GALNT2_ENSG00000143641.8	0	0	0	0	0	0	0	0	0	0	0	0	0	0	0	0	0	0	0	0	-0.08849096	0	0	0	0	0	0	0	0	0	0	0	0	0	0	0	0	0	0	0	0	0	0	0	0
FAM89A_ENSG00000182118.5	0	0	0	0	0	0	0	0	0	0	0	0	0	0	0	0	0	0	0	0	-0.232076643	0	0	0	0	0	0	0	0	0	0	0	0	0	0	0	0	0	0	0	0	0	0	0	0
EGLN1_ENSG00000135766.8	0	0	0	0	0	0	0	0	0	0	0	0	0	0	0	0	0	0	0	0	-0.055613492	0	0	0	0	0	0	0	0	0	0	0	0	0	0	0	0	0	0	0	0	0	0	0	0
MAP10_ENSG00000212916.3	0	0	0	0	0	0	0	0	0	0	0	0	0	0	0	0	0	0	0	0	0.205258374	0	0	0	0	0	0	0	0	0	0	0	0	0	0	0	0	0	0	0	0	0	0	0	0
PCNXL2_ENSG00000135749.14	0	0	0	0	0	0	0	0	0	0	0	0	0	0	0	0	0	0	0	0	0.11421362	0	0	0	0	0	0	0	0	0	0	0	0	0	0	0	0	0	0	0	0	0	0	0	0
MLK4_ENSG00000143674.6	0	0	0	0	0	0	0	0	0	0	0	0	0	0	0	0	0	0	0	0	0.155709436	0	0	0	0	0	0	0	0	0	0	0	0	0	0	0	0	0	0	0	0	0	0	0	0
KCNK1_ENSG00000135750.10	0	0	0	0	0	0	0	0	0	0	0	0	0	0	0	0	0	0	0	0	0.029617968	0	0	0	0	0	0	0	0	0	0	0	0	0	0	0	0	0	0	0	0	0	0	0	0
SLC35F3_ENSG00000183780.8	0	0	0	0	0	0	0	0	0	0	0	0	0	0	0	0	0	0	0	0	0.198349953	0	0	0	0	0	0	0	0	0	0	0	0	0	0	0	0	0	0	0	0	0	0	0	0
TARBP1_ENSG00000059588.5	0	0	0	0	0	0	0	0	0	0	0	0	0	0	0	0	0	0	0	0	0.068099291	0	0	0	0	0	0	0	0	0	0	0	0	0	0	0	0	0	0	0	0	0	0	0	0
IRF2BP2_ENSG00000168264.6	0	0	0	0	0	0	0	0	0	0	0	0	0	0	0	0	0	0	0	0	0.149832887	0	0	0	0	0	0	0	0	0	0	0	0	0	0	0	0	0	0	0	0	0	0	0	0
TOMM20_ENSG00000173726.6	0	0	0	0	0	0	0	0	0	0	0	0	0	0	0	0	0	0	0	0	0.107116668	0	0	0	0	0	0	0	0	0	0	0	0	0	0	0	0	0	0	0	0	0	0	0	0
ARID4B_ENSG00000054267.16	0	0	0	0	0	0	0	0	0	0	0	0	0	0	0	0	0	0	0	0	0.107953485	0	0	0	0	0	0	0	0	0	0	0	0	0	0	0	0	0	0	0	0	0	0	0	0
GNG4_ENSG00000168243.6	0	0	0	0	0	0	0	0	0	0	0	0	0	0	0	0	0	0	0	0	0.012631957	0	0	0	0	0	0	0	0	0	0	0	0	0	0	0	0	0	0	0	0	0	0	0	0
EDARADD_ENSG00000186197.8	0	0	0	0	0	0	0	0	0	0	0	0	0	0	0	0	0	0	0	0	0.17282533	0	0	0	0	0	0	0	0	0	0	0	0	0	0	0	0	0	0	0	0	0	0	0	0
RYR2_ENSG00000198626.11	0	0	0	0	0	0	0	0	0	0	0	0	0	0	0	0	0	0	0	0	-0.008411368	0	0	0	0	0	0	0	0	0	0	0	0	0	0	0	0	0	0	0	0	0	0	0	0
FMN2_ENSG00000155816.15	0	0	0	0	0	0	0	0	0	0	0	0	0	0	0	0	0	0	0	0	0.022826878	0	0	0	0	0	0	0	0	0	0	0	0	0	0	0	0	0	0	0	0	0	0	0	0
GREM2_ENSG00000180875.4	0	0	0	0	0	0	0	0	0	0	0	0	0	0	0	0	0	0	0	0	0.056715535	0	0	0	0	0	0	0	0	0	0	0	0	0	0	0	0	0	0	0	0	0	0	0	0
COX20_ENSG00000203667.5	0	0	0	0	0	0	0	0	0	0	0	0	0	0	0	0	0	0	0	0	0.099330793	0	0	0	0	0	0	0	0	0	0	0	0	0	0	0	0	0	0	0	0	0	0	0	0
HNRNPU_ENSG00000153187.12	0	0	0	0	0	0	0	0	0	0	0	0	0	0	0	0	0	0	0	0	0.040012184	0	0	0	0	0	0	0	0	0	0	0	0	0	0	0	0	0	0	0	0	0	0	0	0
OR2L13_ENSG00000196071.3	0	0	0	0	0	0	0	0	0	0	0	0	0	0	0	0	0	0	0	0	0.073770413	0	0	0	0	0	0	0	0	0	0	0	0	0	0	0	0	0	0	0	0	0	0	0	0
OR2L2_ENSG00000203663.2	0	0	0	0	0	0	0	0	0	0	0	0	0	0	0	0	0	0	0	0	0.034734076	0	0	0	0	0	0	0	0	0	0	0	0	0	0	0	0	0	0	0	0	0	0	0	0
ZNF692_ENSG00000171163.11	0	0	0	0	0	0	0	0	0	0	0	0	0	0	0	0	0	0	0	0	0.072957418	0	0	0	0	0	0	0	0	0	0	0	0	0	0	0	0	0	0	0	0	0	0	0	0
PGBD2_ENSG00000185220.7	0	0	0	0	0	0	0	0	0	0	0	0	0	0	0	0	0	0	0	0	0.09880151	0	0	0	0	0	0	0	0	0	0	0	0	0	0	0	0	0	0	0	0	0	0	0	0
FAM110C_ENSG00000184731.5	0	0	0	0	0	0	0	0	0	0	0	0	0	0	0	0	0	0	0	0	0.080181318	0	0	0	0	0	0	0	0	0	0	0	0	0	0	0	0	0	0	0	0	0	0	0	0
SH3YL1_ENSG00000035115.17	0	0	0	0	0	0	0	0	0	0	0	0	0	0	0	0	0	0	0	0	0.230316133	0	0	0	0	0	0	0	0	0	0	0	0	0	0	0	0	0	0	0	0	0	0	0	0
FAM150B_ENSG00000189292.11	0	0	0	0	0	0	0	0	0	0	0	0	0	0	0	0	0	0	0	0	-0.18805242	0	0	0	0	0	0	0	0	0	0	0	0	0	0	0	0	0	0	0	0	0	0	0	0
SNTG2_ENSG00000172554.7	0	0	0	0	0	0	0	0	0	0	0	0	0	0	0	0	0	0	0	0	-0.225921591	0	0	0	0	0	0	0	0	0	0	0	0	0	0	0	0	0	0	0	0	0	0	0	0
PXDN_ENSG00000130508.6	0	0	0	0	0	0	0	0	0	0	0	0	0	0	0	0	0	0	0	0	-0.118566297	0	0	0	0	0	0	0	0	0	0	0	0	0	0	0	0	0	0	0	0	0	0	0	0
SOX11_ENSG00000176887.5	0	0	0	0	0	0	0	0	0	0	0	0	0	0	0	0	0	0	0	0	0.053934693	0	0	0	0	0	0	0	0	0	0	0	0	0	0	0	0	0	0	0	0	0	0	0	0
RNF144A_ENSG00000151692.10	0	0	0	0	0	0	0	0	0	0	0	0	0	0	0	0	0	0	0	0	-0.055714193	0	0	0	0	0	0	0	0	0	0	0	0	0	0	0	0	0	0	0	0	0	0	0	0
KIDINS220_ENSG00000134313.10	0	0	0	0	0	0	0	0	0	0	0	0	0	0	0	0	0	0	0	0	0.052149994	0	0	0	0	0	0	0	0	0	0	0	0	0	0	0	0	0	0	0	0	0	0	0	0
ITGB1BP1_ENSG00000119185.8	0	0	0	0	0	0	0	0	0	0	0	0	0	0	0	0	0	0	0	0	-0.17569144	0	0	0	0	0	0	0	0	0	0	0	0	0	0	0	0	0	0	0	0	0	0	0	0
ADAM17_ENSG00000151694.8	0	0	0	0	0	0	0	0	0	0	0	0	0	0	0	0	0	0	0	0	0.102750258	0	0	0	0	0	0	0	0	0	0	0	0	0	0	0	0	0	0	0	0	0	0	0	0
GRHL1_ENSG00000134317.13	0	0	0	0	0	0	0	0	0	0	0	0	0	0	0	0	0	0	0	0	0.132332123	0	0	0	0	0	0	0	0	0	0	0	0	0	0	0	0	0	0	0	0	0	0	0	0
HPCAL1_ENSG00000115756.8	0	0	0	0	0	0	0	0	0	0	0	0	0	0	0	0	0	0	0	0	-0.02412559	0	0	0	0	0	0	0	0	0	0	0	0	0	0	0	0	0	0	0	0	0	0	0	0
ATP6V1C2_ENSG00000143882.5	0	0	0	0	0	0	0	0	0	0	0	0	0	0	0	0	0	0	0	0	0.014309307	0	0	0	0	0	0	0	0	0	0	0	0	0	0	0	0	0	0	0	0	0	0	0	0
PDIA6_ENSG00000143870.8	0	0	0	0	0	0	0	0	0	0	0	0	0	0	0	0	0	0	0	0	0	0	0	0	0	0	0	0	0	0.087996202	0	0	0	0	0	0	0	0	0	0	0	0	0	0	0
ROCK2_ENSG00000134318.9	0	0	0	0	0	0	0	0	0	0	0	0	0	0	0	0	0	0	0	0	-0.129248101	0	0	0	0	0	0	0	0	0	0	0	0	0	0	0	0	0	0	0	0	0	0	0	0
LPIN1_ENSG00000134324.7	0	0	0	0	0	0	0	0	0	0	0	0	0	0	0	0	0	0	0	0	0	0	0	0	0	0	0	0	0	0	0	0	0	0	0.164177247	0	0	0	0	0	0	0	0	0	0
FAM84A_ENSG00000162981.12	0	0	0	0	0	0	0	0	0	0	0	0	0	0	0	0	0	0	0	0	0.054185211	0	0	0	0	0	0	0	0	0	0	0	0	0	0	0	0	0	0	0	0	0	0	0	0
MYCN_ENSG00000134323.10	0	0	0	0	0	0	0	0	0	0	0	0	0	0	0	0	0	0	0	0	0.059906588	0	0	0	0	0	0	0	0	0	0	0	0	0	0	0	0	0	0	0	0	0	0	0	0
RAD51AP2_ENSG00000214842.5	0	0	0	0	0	0	0	0	0	0	0	0	0	0	0	0	0	0	0	0	0.154555878	0	0	0	0	0	0	0	0	0	0	0	0	0	0	0	0	0	0	0	0	0	0	0	0
VSNL1_ENSG00000163032.7	0	0	0	0	0	0	0	0	0	0	0	0	0	0	0	0	0	0	0	0	0.004135858	0	0	0	0	0	0	0	0	0	0	0	0	0	0	0	0	0	0	0	0	0	0	0	0
TTC32_ENSG00000183891.5	0	0	0	0	0	0	0	0	0	0	0	0	0	0	0	0	0	0	0	0	0.169037746	0	0	0	0	0	0	0	0	0	0	0	0	0	0	0	0	0	0	0	0	0	0	0	0
WDR35_ENSG00000118965.10	0	0	0	0	0	0	0	0	0	0	0	0	0	0	0	0	0	0	0	0	0.106381057	0	0	0	0	0	0	0	0	0	0	0	0	0	0	0	0	0	0	0	0	0	0	0	0
LAPTM4A_ENSG00000068697.6	0	0	0	0	0	0	0	0	0	0	0	0	0	0	0	0	0	0	0	0	0.026053457	0	0	0	0	0	0	0	0	0	0	0	0	0	0	0	0	0	0	0	0	0	0	0	0
SDC1_ENSG00000115884.6	0	0	0	0	0	0	0	0	0	0	0	0	0	0	0	0	0	0	0	0	0.056636391	0	0	0	0	0	0	0	0	0	0	0	0	0	0	0	0	0	0	0	0	0	0	0	0
PUM2_ENSG00000055917.11	0	0	0	0	0	0	0	0	0	0	0	0	0	0	0	0	0	0	0	0	0.057769759	0	0	0	0	0	0	0	0	0	0	0	0	0	0	0	0	0	0	0	0	0	0	0	0
RHOB_ENSG00000143878.8	0	0	0	0	0	0	0	0	0	0	0	0	0	0	0	0	0	0	0	0	-0.116149175	0	0	0	0	0	0	0	0	0	0	0	0	0	0	0	0	0	0	0	0	0	0	0	0
KLHL29_ENSG00000119771.10	0	0	0	0	0	0	0	0	0	0	0	0	0	0	0	0	0	0	0	0	0.211953376	0	0	0	0	0	0	0	0	0	0	0	0	0	0	0	0	0	0	0	0	0	0	0	0
AC011239.1_ENSG00000224361.1	0	0	0	0	0	0	0	0	0	0	0	0	0	0	0	0	0	0	0	0	0.021067439	0	0	0	0	0	0	0	0	0	0	0	0	0	0	0	0	0	0	0	0	0	0	0	0
FAM228A_ENSG00000186453.8	0	0	0	0	0	0	0	0	0	0	0	0	0	0	0	0	0	0	0	0	-0.465063474	0	0	0	0	0	0	0	0	0	0	0	0	0	0	0	0	0	0	0	0	0	0	0	0
DTNB_ENSG00000138101.14	0	0	0	0	0	0	0	0	0	0	0	0	0	0	0	0	0	0	0	0	0.182577122	0	0	0	0	0	0	0	0	0	0	0	0	0	0	0	0	0	0	0	0	0	0	0	0
KIF3C_ENSG00000084731.9	0	0	0	0	0	0	0	0	0	0	0	0	0	0	0	0	0	0	0	0	0.015941755	0	0	0	0	0	0	0	0	0	0	0	0	0	0	0	0	0	0	0	0	0	0	0	0
HADHA_ENSG00000084754.6	0	0	0	0	0	0	0	0	0	0	0	0	0	0	0	0	0	0	0	0	0	0	0	0	0	0	0	0	0	0	0	0	0	0	0.12802354	0	0	0	0	0	0	0	0	0	0
HADHB_ENSG00000138029.9	0	0	0	0	0	0	0	0	0	0	0	0	0	0	0	0	0	0	0	0	0	0	0	0	0	0	0	0	0	0	0	0	0	0	0.105293329	0	0	0	0	0	0	0	0	0	0
GPR113_ENSG00000173567.10	0	0	0	0	0	0	0	0	0	0	0	0	0	0	0	0	0	0	0	0	0.169642491	0	0	0	0	0	0	0	0	0	0	0	0	0	0	0	0	0	0	0	0	0	0	0	0
C2orf70_ENSG00000173557.10	0	0	0	0	0	0	0	0	0	0	0	0	0	0	0	0	0	0	0	0	0.14166753	0	0	0	0	0	0	0	0	0	0	0	0	0	0	0	0	0	0	0	0	0	0	0	0
CENPA_ENSG00000115163.10	0	0	0	0	0	0	0	0	0	0	0	0	0	0	0	0	0	0	0	0	0.029628369	0	0	0	0	0	0	0	0	0	0	0	0	0	0	0	0	0	0	0	0	0	0	0	0
EMILIN1_ENSG00000138080.9	0	0	0	0	0	0	0	0	0	0	0	0	0	0	0	0	0	0	0	0	0.053022302	0	0	0	0	0	0	0	0	0	0	0	0	0	0	0	0	0	0	0	0	0	0	0	0
CGREF1_ENSG00000138028.10	0	0	0	0	0	0	0	0	0	0	0	0	0	0	0	0	0	0	0	0	0.112388067	0	0	0	0	0	0	0	0	0	0	0	0	0	0	0	0	0	0	0	0	0	0	0	0
C2orf53_ENSG00000186143.6	0	0	0	0	0	0	0	0	0	0	0	0	0	0	0	0	0	0	0	0	-0.823725749	0	0	0	0	0	0	0	0	0	0	0	0	0	0	0	0	0	0	0	0	0	0	0	0
TCF23_ENSG00000163792.5	0	0	0	0	0	0	0	0	0	0	0	0	0	0	0	0	0	0	0	0	0.042940504	0	0	0	0	0	0	0	0	0	0	0	0	0	0	0	0	0	0	0	0	0	0	0	0
ATRAID_ENSG00000138085.12	0	0	0	0	0	0	0	0	0	0	0	0	0	0	0	0	0	0	0	0	0	0	0	0	0	0	0	0	0	0	0	0	0	0	0	0	0	0	0	0	0	0	0	-0.071451338	0
CAD_ENSG00000084774.9	0	0	0	0	0	0	0	0	0	0	0	0	0	0	0	0	0	0	0	0	0.100356993	0	0	0	0	0	0	0	0	0	0	0	0	0	0	0	0	0	0	0	0	0	0	0	0
UCN_ENSG00000163794.6	0	0	0	0	0	0	0	0	0	0	0	0	0	0	0	0	0	0	0	0	0.080563329	0	0	0	0	0	0	0	0	0	0	0	0	0	0	0	0	0	0	0	0	0	0	0	0
GTF3C2_ENSG00000115207.9	0	0	0	0	0	0	0	0	0	0	0	0	0	0	0	0	0	0	0	0	0.101870194	0	0	0	0	0	0	0	0	0	0	0	0	0	0	0	0	0	0	0	0	0	0	0	0
KRTCAP3_ENSG00000157992.8	0	0	0	0	0	0	0	0	0	0	0	0	0	0	0	0	0	0	0	0	0.272851641	0	0	0	0	0	0	0	0	0	0	0	0	0	0	0	0	0	0	0	0	0	0	0	0
IFT172_ENSG00000138002.10	0	0	0	0	0	0	0	0	0	0	0	0	0	0	0	0	0	0	0	0	0.071129954	0	0	0	0	0	0	0	0	0	0	0	0	0	0	0	0	0	0	0	0	0	0	0	0
FNDC4_ENSG00000115226.5	0	0	0	0	0	0	0	0	0	0	0	0	0	0	0	0	0	0	0	0	-0.09024659	0	0	0	0	0	0	0	0	0	0	0	0	0	0	0	0	0	0	0	0	0	0	0	0
AC109829.1_ENSG00000233438.1	0	0	0	0	0	0	0	0	0	0	0	0	0	0	0	0	0	0	0	0	0.157255538	0	0	0	0	0	0	0	0	0	0	0	0	0	0	0	0	0	0	0	0	0	0	0	0
ZNF512_ENSG00000243943.5	0	0	0	0	0	0	0	0	0	0	0	0	0	0	0	0	0	0	0	0	0.148075106	0	0	0	0	0	0	0	0	0	0	0	0	0	0	0	0	0	0	0	0	0	0	0	0
SUPT7L_ENSG00000119760.11	0	0	0	0	0	0	0	0	0	0	0	0	0	0	0	0	0	0	0	0	0.039848829	0	0	0	0	0	0	0	0	0	0	0	0	0	0	0	0	0	0	0	0	0	0	0	0
MRPL33_ENSG00000243147.3	0	0	0	0	0	0	0	0	0	0	0	0	0	0	0	0	0	0	0	0	-0.024210498	0	0	0	0	0	0	0	0	0	0	0	0	0	0	0	0	0	0	0	0	0	0	0	0
FOSL2_ENSG00000075426.7	0	0	0	0	0	0	0	0	0	0	0	0	0	0	0	0	0	0	0	0	-0.149230428	0	0	0	0	0	0	0	0	0	0	0	0	0	0	0	0	0	0	0	0	0	0	0	0
PLB1_ENSG00000163803.8	0	0	0	0	0	0	0	0	0	0	0	0	0	0	0	0	0	0	0	0	0.020917547	0	0	0	0	0	0	0	0	0	0	0	0	0	0	0	0	0	0	0	0	0	0	0	0
PPP1CB_ENSG00000213639.5	0	0	0	0	0	0	0	0	0	0	0	0	0	0	0	0	0	0	0	0	0.038911995	0	0	0	0	0	0	0	0	0	0	0	0	0	0	0	0	0	0	0	0	0	0	0	0
SPDYA_ENSG00000163806.11	0	0	0	0	0	0	0	0	0	0	0	0	0	0	0	0	0	0	0	0	0.158014157	0	0	0	0	0	0	0	0	0	0	0	0	0	0	0	0	0	0	0	0	0	0	0	0
TRMT61B_ENSG00000171103.6	0	0	0	0	0	0	0	0	0	0	0	0	0	0	0	0	0	0	0	0	0.08750283	0	0	0	0	0	0	0	0	0	0	0	0	0	0	0	0	0	0	0	0	0	0	0	0
ALK_ENSG00000171094.11	0	0	0	0	0	0	0	0	0	0	0	0	0	0	0	0	0	0	0	0	0.031494324	0	0	0	0	0	0	0	0	0	0	0	0	0	0	0	0	0	0	0	0	0	0	0	0
LBH_ENSG00000213626.7	0	0	0	0	0	0	0	0	0	0	0	0	0	0	0	0	0	0	0	0	0.118141387	0	0	0	0	0	0	0	0	0	0	0	0	0	0	0	0	0	0	0	0	0	0	0	0
CAPN13_ENSG00000162949.12	0	0	0	0	0	0	0	0	0	0	0	0	0	0	0	0	0	0	0	0	0.050881277	0	0	0	0	0	0	0	0	0	0	0	0	0	0	0	0	0	0	0	0	0	0	0	0
GALNT14_ENSG00000158089.10	0	0	0	0	0	0	0	0	0	0	0	0	0	0	0	0	0	0	0	0	0.040936266	0	0	0	0	0	0	0	0	0	0	0	0	0	0	0	0	0	0	0	0	0	0	0	0
CAPN14_ENSG00000214711.5	0	0	0	0	0	0	0	0	0	0	0	0	0	0	0	0	0	0	0	0	0.000418715	0	0	0	0	0	0	0	0	0	0	0	0	0	0	0	0	0	0	0	0	0	0	0	0
EHD3_ENSG00000013016.10	0	0	0	0	0	0	0	0	0	0	0	0	0	0	0	0	0	0	0	0	0.097920208	0	0	0	0	0	0	0	0	0	0	0	0	0	0	0	0	0	0	0	0	0	0	0	0
XDH_ENSG00000158125.5	0	0	0	0	0	0	0	0	0	0	0	0	0	0	0	0	0	0	0	0	0.194315937	0	0	0	0	0	0	0	0	0	0	0	0	0	0	0	0	0	0	0	0	0	0	0	0
TTC27_ENSG00000018699.7	0	0	0	0	0	0	0	0	0	0	0	0	0	0	0	0	0	0	0	0	0.088478176	0	0	0	0	0	0	0	0	0	0	0	0	0	0	0	0	0	0	0	0	0	0	0	0
LTBP1_ENSG00000049323.11	0	0	0	0	0	0	0	0	0	0	0	0	0	0	0	0	0	0	0	0	0	0	0	0	0	0	0	0	0	0	0	0	0	0	0.006555354	0	0	0	0	0	0	0	0	0	0
VIT_ENSG00000205221.8	0	0	0	0	0	0	0	0	0	0	0	0	0	0	0	0	0	0	0	0	-0.090258049	0	0	0	0	0	0	0	0	0	0	0	0	0	0	0	0	0	0	0	0	0	0	0	0
HEATR5B_ENSG00000008869.7	0	0	0	0	0	0	0	0	0	0	0	0	0	0	0	0	0	0	0	0	0.099707383	0	0	0	0	0	0	0	0	0	0	0	0	0	0	0	0	0	0	0	0	0	0	0	0
CEBPZ_ENSG00000115816.9	0	0	0	0	0	0	0	0	0	0	0	0	0	0	0	0	0	0	0	0	0	0	0	0	0	0	0	0	0	0	0	0	0	0	0.087948843	0	0	0	0	0	0	0	0	0	0
CDC42EP3_ENSG00000163171.6	0	0	0	0	0	0	0	0	0	0	0	0	0	0	0	0	0	0	0	0	0	0	0	0	0	0	0	0	0	0	0	0	0	0	0.073383158	0	0	0	0	0	0	0	0	0	0
CYP1B1_ENSG00000138061.7	0	0	0	0	0	0	0	0	0	0	0	0	0	0	0	0	0	0	0	0	0.073165255	0	0	0	0	0	0	0	0	0	0	0	0	0	0	0	0	0	0	0	0	0	0	0	0
ATL2_ENSG00000119787.9	0	0	0	0	0	0	0	0	0	0	0	0	0	0	0	0	0	0	0	0	0.256106889	0	0	0	0	0	0	0	0	0	0	0	0	0	0	0	0	0	0	0	0	0	0	0	0
DHX57_ENSG00000163214.16	0	0	0	0	0	0	0	0	0	0	0	0	0	0	0	0	0	0	0	0	0.11623818	0	0	0	0	0	0	0	0	0	0	0	0	0	0	0	0	0	0	0	0	0	0	0	0
TMEM178A_ENSG00000152154.6	0	0	0	0	0	0	0	0	0	0	0	0	0	0	0	0	0	0	0	0	0.007344429	0	0	0	0	0	0	0	0	0	0	0	0	0	0	0	0	0	0	0	0	0	0	0	0
THUMPD2_ENSG00000138050.10	0	0	0	0	0	0	0	0	0	0	0	0	0	0	0	0	0	0	0	0	0.183199462	0	0	0	0	0	0	0	0	0	0	0	0	0	0	0	0	0	0	0	0	0	0	0	0
PKDCC_ENSG00000162878.8	0	0	0	0	0	0	0	0	0	0	0	0	0	0	0	0	0	0	0	0	-0.242921975	0	0	0	0	0	0	0	0	0	0	0	0	0	0	0	0	0	0	0	0	0	0	0	0
EML4_ENSG00000143924.14	0	0	0	0	0	0	0	0	0	0	0	0	0	0	0	0	0	0	0	0	0.087151192	0	0	0	0	0	0	0	0	0	0	0	0	0	0	0	0	0	0	0	0	0	0	0	0
KCNG3_ENSG00000171126.7	0	0	0	0	0	0	0	0	0	0	0	0	0	0	0	0	0	0	0	0	-0.044364273	0	0	0	0	0	0	0	0	0	0	0	0	0	0	0	0	0	0	0	0	0	0	0	0
OXER1_ENSG00000162881.5	0	0	0	0	0	0	0	0	0	0	0	0	0	0	0	0	0	0	0	0	0.044232557	0	0	0	0	0	0	0	0	0	0	0	0	0	0	0	0	0	0	0	0	0	0	0	0
HAAO_ENSG00000162882.10	0	0	0	0	0	0	0	0	0	0	0	0	0	0	0	0	0	0	0	0	0.020725053	0	0	0	0	0	0	0	0	0	0	0	0	0	0	0	0	0	0	0	0	0	0	0	0
ZFP36L2_ENSG00000152518.5	0	0	0	0	0	0	0	0	0	0	0	0	0	0	0	0	0	0	0	0	0.182518765	0	0	0	0	0	0	0	0	0	0	0	0	0	0	0	0	0	0	0	0	0	0	0	0
PLEKHH2_ENSG00000152527.9	0	0	0	0	0	0	0	0	0	0	0	0	0	0	0	0	0	0	0	0	0.197319194	0	0	0	0	0	0	0	0	0	0	0	0	0	0	0	0	0	0	0	0	0	0	0	0
PREPL_ENSG00000138078.11	0	0	0	0	0	0	0	0	0	0	0	0	0	0	0	0	0	0	0	0	0.074013202	0	0	0	0	0	0	0	0	0	0	0	0	0	0	0	0	0	0	0	0	0	0	0	0
SIX3_ENSG00000138083.3	0	0	0	0	0	0	0	0	0	0	0	0	0	0	0	0	0	0	0	0	0.005174218	0	0	0	0	0	0	0	0	0	0	0	0	0	0	0	0	0	0	0	0	0	0	0	0
PRKCE_ENSG00000171132.9	0	0	0	0	0	0	0	0	0	0	0	0	0	0	0	0	0	0	0	0	0.044771883	0	0	0	0	0	0	0	0	0	0	0	0	0	0	0	0	0	0	0	0	0	0	0	0
EPAS1_ENSG00000116016.9	0	0	0	0	0	0	0	0	0	0	0	0	0	0	0	0	0	0	0	0	-0.142869361	0	0	0	0	0	0	0	0	0	0	0	0	0	0	0	0	0	0	0	0	0	0	0	0
RHOQ_ENSG00000119729.6	0	0	0	0	0	0	0	0	0	0	0	0	0	0	0	0	0	0	0	0	-0.128813432	0	0	0	0	0	0	0	0	0	0	0	0	0	0	0	0	0	0	0	0	0	0	0	0
SOCS5_ENSG00000171150.7	0	0	0	0	0	0	0	0	0	0	0	0	0	0	0	0	0	0	0	0	0.17689837	0	0	0	0	0	0	0	0	0	0	0	0	0	0	0	0	0	0	0	0	0	0	0	0
AC016722.2_ENSG00000239332.1	0	0	0	0	0	0	0	0	0	0	0	0	0	0	0	0	0	0	0	0	0.05800791	0	0	0	0	0	0	0	0	0	0	0	0	0	0	0	0	0	0	0	0	0	0	0	0
C2orf61_ENSG00000239605.4	0	0	0	0	0	0	0	0	0	0	0	0	0	0	0	0	0	0	0	0	0.124217119	0	0	0	0	0	0	0	0	0	0	0	0	0	0	0	0	0	0	0	0	0	0	0	0
CALM2_ENSG00000143933.12	0	0	0	0	0	0	0	0	0	0	0	0	0	0	0	0	0	0	0	0	0.013387655	0	0	0	0	0	0	0	0	0	0	0	0	0	0	0	0	0	0	0	0	0	0	0	0
EPCAM_ENSG00000119888.6	0	0	0	0	0	0	0	0	0	0	0	0	0	0	0	0	0	0	0	0	0.061761446	0	0	0	0	0	0	0	0	0	0	0	0	0	0	0	0	0	0	0	0	0	0	0	0
MSH2_ENSG00000095002.8	0	0	0	0	0	0	0	0	0	0	0	0	0	0	0	0	0	0	0	0	0.07518209	0	0	0	0	0	0	0	0	0	0	0	0	0	0	0	0	0	0	0	0	0	0	0	0
MSH6_ENSG00000116062.10	0	0	0	0	0	0	0	0	0	0	0	0	0	0	0	0	0	0	0	0	0.07856089	0	0	0	0	0	0	0	0	0	0	0	0	0	0	0	0	0	0	0	0	0	0	0	0
ERLEC1_ENSG00000068912.9	0	0	0	0	0	0	0	0	0	0	0	0	0	0	0	0	0	0	0	0	0.031682261	0	0	0	0	0	0	0	0	0	0	0	0	0	0	0	0	0	0	0	0	0	0	0	0
ASB3_ENSG00000270898.1	0	0	0	0	0	0	0	0	0	0	0	0	0	0	0	0	0	0	0	0	0.155936496	0	0	0	0	0	0	0	0	0	0	0	0	0	0	0	0	0	0	0	0	0	0	0	0
PSME4_ENSG00000068878.10	0	0	0	0	0	0	0	0	0	0	0	0	0	0	0	0	0	0	0	0	0.101535312	0	0	0	0	0	0	0	0	0	0	0	0	0	0	0	0	0	0	0	0	0	0	0	0
SPTBN1_ENSG00000115306.11	0	0	0	0	0	0	0	0	0	0	0	0	0	0	0	0	0	0	0	0	-0.168100646	0	0	0	0	0	0	0	0	0	0	0	0	0	0	0	0	0	0	0	0	0	0	0	0
RTN4_ENSG00000115310.13	0	0	0	0	0	0	0	0	0	0	0	0	0	0	0	0	0	0	0	0	-0.098759118	0	0	0	0	0	0	0	0	0	0	0	0	0	0	0	0	0	0	0	0	0	0	0	0
CLHC1_ENSG00000162994.11	0	0	0	0	0	0	0	0	0	0	0	0	0	0	0	0	0	0	0	0	0.129604769	0	0	0	0	0	0	0	0	0	0	0	0	0	0	0	0	0	0	0	0	0	0	0	0
RPS27A_ENSG00000143947.8	0	0	0	0	0	0	0	0	0	0	0	0	0	0	0	0	0	0	0	0	0.113815695	0	0	0	0	0	0	0	0	0	0	0	0	0	0	0	0	0	0	0	0	0	0	0	0
EFEMP1_ENSG00000115380.14	0	0	0	0	0	0	0	0	0	0	0	0	0	0	0	0	0	0	0	0	0.069829049	0	0	0	0	0	0	0	0	0	0	0	0	0	0	0	0	0	0	0	0	0	0	0	0
CCDC85A_ENSG00000055813.5	0	0	0	0	0	0	0	0	0	0	0	0	0	0	0	0	0	0	0	0	-0.123966123	0	0	0	0	0	0	0	0	0	0	0	0	0	0	0	0	0	0	0	0	0	0	0	0
FANCL_ENSG00000115392.7	0	0	0	0	0	0	0	0	0	0	0	0	0	0	0	0	0	0	0	0	0.093892374	0	0	0	0	0	0	0	0	0	0	0	0	0	0	0	0	0	0	0	0	0	0	0	0
BCL11A_ENSG00000119866.16	0	0	0	0	0	0	0	0	0	0	0	0	0	0	0	0	0	0	0	0	0.146806722	0	0	0	0	0	0	0	0	0	0	0	0	0	0	0	0	0	0	0	0	0	0	0	0
AHSA2_ENSG00000173209.18	0	0	0	0	0	0	0	0	0	0	0	0	0	0	0	0	0	0	0	0	0.061673025	0	0	0	0	0	0	0	0	0	0	0	0	0	0	0	0	0	0	0	0	0	0	0	0
OTX1_ENSG00000115507.5	0	0	0	0	0	0	0	0	0	0	0	0	0	0	0	0	0	0	0	0	0.015494073	0	0	0	0	0	0	0	0	0	0	0	0	0	0	0	0	0	0	0	0	0	0	0	0
UGP2_ENSG00000169764.10	0	0	0	0	0	0	0	0	0	0	0	0	0	0	0	0	0	0	0	0	-0.106223015	0	0	0	0	0	0	0	0	0	0	0	0	0	0	0	0	0	0	0	0	0	0	0	0
PELI1_ENSG00000197329.7	0	0	0	0	0	0	0	0	0	0	0	0	0	0	0	0	0	0	0	0	0.124414933	0	0	0	0	0	0	0	0	0	0	0	0	0	0	0	0	0	0	0	0	0	0	0	0
AFTPH_ENSG00000119844.10	0	0	0	0	0	0	0	0	0	0	0	0	0	0	0	0	0	0	0	0	0.060276003	0	0	0	0	0	0	0	0	0	0	0	0	0	0	0	0	0	0	0	0	0	0	0	0
SERTAD2_ENSG00000179833.4	0	0	0	0	0	0	0	0	0	0	0	0	0	0	0	0	0	0	0	0	0.085832196	0	0	0	0	0	0	0	0	0	0	0	0	0	0	0	0	0	0	0	0	0	0	0	0
SLC1A4_ENSG00000115902.6	0	0	0	0	0	0	0	0	0	0	0	0	0	0	0	0	0	0	0	0	-0.183460993	0	0	0	0	0	0	0	0	0	0	0	0	0	0	0	0	0	0	0	0	0	0	0	0
RAB1A_ENSG00000138069.12	0	0	0	0	0	0	0	0	0	0	0	0	0	0	0	0	0	0	0	0	-0.051675634	0	0	0	0	0	0	0	0	0	0	0	0	0	0	0	0	0	0	0	0	0	0	0	0
ACTR2_ENSG00000138071.9	0	0	0	0	0	0	0	0	0	0	0	0	0	0	0	0	0	0	0	0	-0.039706459	0	0	0	0	0	0	0	0	0	0	0	0	0	0	0	0	0	0	0	0	0	0	0	0
ETAA1_ENSG00000143971.7	0	0	0	0	0	0	0	0	0	0	0	0	0	0	0	0	0	0	0	0	0.098796425	0	0	0	0	0	0	0	0	0	0	0	0	0	0	0	0	0	0	0	0	0	0	0	0
CNRIP1_ENSG00000119865.4	0	0	0	0	0	0	0	0	0	0	0	0	0	0	0	0	0	0	0	0	-0.102519132	0	0	0	0	0	0	0	0	0	0	0	0	0	0	0	0	0	0	0	0	0	0	0	0
PROKR1_ENSG00000169618.4	0	0	0	0	0	0	0	0	0	0	0	0	0	0	0	0	0	0	0	0	-0.405839212	0	0	0	0	0	0	0	0	0	0	0	0	0	0	0	0	0	0	0	0	0	0	0	0
ASPRV1_ENSG00000244617.1	0	0	0	0	0	0	0	0	0	0	0	0	0	0	0	0	0	0	0	0	0	0	0	0	0	0	0	0	0	0	0	0	0	0	0	0	0	0	0	0.17991787	0	0	0	0	0
PCBP1_ENSG00000169564.5	0	0	0	0	0	0	0	0	0	0	0	0	0	0	0	0	0	0	0	0	-0.070743126	0	0	0	0	0	0	0	0	0	0	0	0	0	0	0	0	0	0	0	0	0	0	0	0
TIA1_ENSG00000116001.11	0	0	0	0	0	0	0	0	0	0	0	0	0	0	0	0	0	0	0	0	0.155683932	0	0	0	0	0	0	0	0	0	0	0	0	0	0	0	0	0	0	0	0	0	0	0	0
FAM136A_ENSG00000035141.3	0	0	0	0	0	0	0	0	0	0	0	0	0	0	0	0	0	0	0	0	0.062256812	0	0	0	0	0	0	0	0	0	0	0	0	0	0	0	0	0	0	0	0	0	0	0	0
TGFA_ENSG00000163235.11	0	0	0	0	0	0	0	0	0	0	0	0	0	0	0	0	0	0	0	0	0.154273164	0	0	0	0	0	0	0	0	0	0	0	0	0	0	0	0	0	0	0	0	0	0	0	0
ADD2_ENSG00000075340.18	0	0	0	0	0	0	0	0	0	0	0	0	0	0	0	0	0	0	0	0	0.010569549	0	0	0	0	0	0	0	0	0	0	0	0	0	0	0	0	0	0	0	0	0	0	0	0
FIGLA_ENSG00000183733.6	0	0	0	0	0	0	0	0	0	0	0	0	0	0	0	0	0	0	0	0	0.439485966	0	0	0	0	0	0	0	0	0	0	0	0	0	0	0	0	0	0	0	0	0	0	0	0
CLEC4F_ENSG00000152672.3	0	0	0	0	0	0	0	0	0	0	0	0	0	0	0	0	0	0	0	0	0.31112477	0	0	0	0	0	0	0	0	0	0	0	0	0	0	0	0	0	0	0	0	0	0	0	0
CD207_ENSG00000116031.7	0	0	0	0	0	0	0	0	0	0	0	0	0	0	0	0	0	0	0	0	0.022308924	0	0	0	0	0	0	0	0	0	0	0	0	0	0	0	0	0	0	0	0	0	0	0	0
VAX2_ENSG00000116035.2	0	0	0	0	0	0	0	0	0	0	0	0	0	0	0	0	0	0	0	0	0.141736889	0	0	0	0	0	0	0	0	0	0	0	0	0	0	0	0	0	0	0	0	0	0	0	0
ATP6V1B1_ENSG00000116039.7	0	0	0	0	0	0	0	0	0	0	0	0	0	0	0	0	0	0	0	0	0.28299266	0	0	0	0	0	0	0	0	0	0	0	0	0	0	0	0	0	0	0	0	0	0	0	0
AC007040.11_ENSG00000258881.2	0	0	0	0	0	0	0	0	0	0	0	0	0	0	0	0	0	0	0	0	0.399334437	0	0	0	0	0	0	0	0	0	0	0	0	0	0	0	0	0	0	0	0	0	0	0	0
ZNF638_ENSG00000075292.14	0	0	0	0	0	0	0	0	0	0	0	0	0	0	0	0	0	0	0	0	0.063234383	0	0	0	0	0	0	0	0	0	0	0	0	0	0	0	0	0	0	0	0	0	0	0	0
EMX1_ENSG00000135638.9	0	0	0	0	0	0	0	0	0	0	0	0	0	0	0	0	0	0	0	0	0.001498451	0	0	0	0	0	0	0	0	0	0	0	0	0	0	0	0	0	0	0	0	0	0	0	0
SFXN5_ENSG00000144040.8	0	0	0	0	0	0	0	0	0	0	0	0	0	0	0	0	0	0	0	0	0.025073677	0	0	0	0	0	0	0	0	0	0	0	0	0	0	0	0	0	0	0	0	0	0	0	0
SMYD5_ENSG00000135632.7	0	0	0	0	0	0	0	0	0	0	0	0	0	0	0	0	0	0	0	0	0.087087439	0	0	0	0	0	0	0	0	0	0	0	0	0	0	0	0	0	0	0	0	0	0	0	0
PRADC1_ENSG00000135617.3	0.069066856	0	0	0	0	0	0	0	0	0	0	0	0	0	0	0	0	0	0	0	0	0	0	0	0	0	0	0	0	0	0	0	0	0	0	0	0	0	0	0	0	0	0	0	0
FBXO41_ENSG00000163013.7	0	0	0	0	0	0	0	0	0	0	0	0	0	0	0	0	0	0	0	0	0.024676219	0	0	0	0	0	0	0	0	0	0	0	0	0	0	0	0	0	0	0	0	0	0	0	0
STAMBP_ENSG00000124356.11	0	0	0	0	0	0	0	0	0	0	0	0	0	0	0	0	0	0	0	0	0.07997464	0	0	0	0	0	0	0	0	0	0	0	0	0	0	0	0	0	0	0	0	0	0	0	0
MTHFD2_ENSG00000065911.7	0	0	0	0	0	0	0	0	0	0	0	0	0	0	0	0	0	0	0	0	-0.116620155	0	0	0	0	0	0	0	0	0	0	0	0	0	0	0	0	0	0	0	0	0	0	0	0
C2orf81_ENSG00000159239.7	0	0	0	0	0	0	0	0	0	0	0	0	0	0	0	0	0	0	0	0	0.051872885	0	0	0	0	0	0	0	0	0	0	0	0	0	0	0	0	0	0	0	0	0	0	0	0
RTKN_ENSG00000114993.11	0	0	0	0	0	0	0	0	0	0	0	0	0	0	0	0	0	0	0	0	0.084882841	0	0	0	0	0	0	0	0	0	0	0	0	0	0	0	0	0	0	0	0	0	0	0	0
INO80B_ENSG00000115274.10	0	0	0	0	0	0	0	0	0	0	0	0	0	0	0	0	0	0	0	0	0.074720127	0	0	0	0	0	0	0	0	0	0	0	0	0	0	0	0	0	0	0	0	0	0	0	0
WBP1_ENSG00000239779.2	0	0	0	0	0	0	0	0	0	0	0	0	0	0	0	0	0	0	0	0	0.076737937	0	0	0	0	0	0	0	0	0	0	0	0	0	0	0	0	0	0	0	0	0	0	0	0
TTC31_ENSG00000115282.15	0	0	0	0	0	0	0	0	0	0	0	0	0	0	0	0	0	0	0	0	0.068588207	0	0	0	0	0	0	0	0	0	0	0	0	0	0	0	0	0	0	0	0	0	0	0	0
PCGF1_ENSG00000115289.8	0	0	0	0	0	0	0	0	0	0	0	0	0	0	0	0	0	0	0	0	0.099268773	0	0	0	0	0	0	0	0	0	0	0	0	0	0	0	0	0	0	0	0	0	0	0	0
SEMA4F_ENSG00000135622.8	0	0	0	0	0	0	0	0	0	0	0	0	0	0	0	0	0	0	0	0	0.082075608	0	0	0	0	0	0	0	0	0	0	0	0	0	0	0	0	0	0	0	0	0	0	0	0
HK2_ENSG00000159399.5	0	0	0	0	0	0	0	0	0	0	0	0	0	0	0	0	0	0	0	0	-0.15270411	0	0	0	0	0	0	0	0	0	0	0	0	0	0	0	0	0	0	0	0	0	0	0	0
POLE4_ENSG00000115350.7	0	0	0	0	0	0	0	0	0	0	0	0	0	0	0	0	0	0	0	0	-0.139962114	0	0	0	0	0	0	0	0	0	0	0	0	0	0	0	0	0	0	0	0	0	0	0	0
EVA1A_ENSG00000115363.9	0	0	0	0	0	0	0	0	0	0	0	0	0	0	0	0	0	0	0	0	0.068008557	0	0	0	0	0	0	0	0	0	0	0	0	0	0	0	0	0	0	0	0	0	0	0	0
REG3G_ENSG00000143954.8	0	0	0	0	0	0	0	0	0	0	0	0	0	0	0	0	0	0	0	0	0.000141167	0	0	0	0	0	0	0	0	0	0	0	0	0	0	0	0	0	0	0	0	0	0	0	0
CTNNA2_ENSG00000066032.14	0	0	0	0	0	0	0	0	0	0	0	0	0	0	0	0	0	0	0	0	-0.000645811	0	0	0	0	0	0	0	0	0	0	0	0	0	0	0	0	0	0	0	0	0	0	0	0
LRRTM1_ENSG00000162951.6	0	0	0	0	0	0	0	0	0	0	0	0	0	0	0	0	0	0	0	0	-0.007140914	0	0	0	0	0	0	0	0	0	0	0	0	0	0	0	0	0	0	0	0	0	0	0	0
TMSB10_ENSG00000034510.4	0	0	0	0	0	0	0	0	0	0	0	0	0	0	0	0	0	0	0	0	-0.109768444	0	0	0	0	0	0	0	0	0	0	0	0	0	0	0	0	0	0	0	0	0	0	0	0
TCF7L1_ENSG00000152284.4	0	0	0	0	0	0	0	0	0	0	0	0	0	0	0	0	0	0	0	0	0.108112344	0	0	0	0	0	0	0	0	0	0	0	0	0	0	0	0	0	0	0	0	0	0	0	0
ELMOD3_ENSG00000115459.13	0	0	0	0	0	0	0	0	0	0	0	0	0	0	0	0	0	0	0	0	-0.137163101	0	0	0	0	0	0	0	0	0	0	0	0	0	0	0	0	0	0	0	0	0	0	0	0
MAT2A_ENSG00000168906.8	-0.07162508	0	0	0	0	0	0	0	0	0	0	0	0	0	0	0	0	0	0	0	0	0	0	0	0	0	0	0	0	0	0	0	0	0	0	0	0	0	0	0	0	0	0	0	0
VAMP8_ENSG00000118640.6	0	0	0	0	0	0	0	0	0	0	0	0	0	0	0	0	0	0	0	0	0.107460127	0	0	0	0	0	0	0	0	0	0	0	0	0	0	0	0	0	0	0	0	0	0	0	0
RNF181_ENSG00000168894.5	0	0	0	0	0	0	0	0	0	0	0	0	0	0	0	0	0	0	0	0	-0.05857546	0	0	0	0	0	0	0	0	0	0	0	0	0	0	0	0	0	0	0	0	0	0	0	0
C2orf68_ENSG00000168887.6	0	0	0	0	0	0	0	0	0	0	0	0	0	0	0	0	0	0	0	0	0.081056284	0	0	0	0	0	0	0	0	0	0	0	0	0	0	0	0	0	0	0	0	0	0	0	0
KDM3A_ENSG00000115548.12	0	0	0	0	0	0	0	0	0	0	0	0	0	0	0	0	0	0	0	0	0.08506856	0	0	0	0	0	0	0	0	0	0	0	0	0	0	0	0	0	0	0	0	0	0	0	0
CD8A_ENSG00000153563.11	0	0	0	0	0	0	0	0	0	0	0	0	0	0	0	0	0	0	0	0	0.043985461	0	0	0	0	0	0	0	0	0	0	0	0	0	0	0	0	0	0	0	0	0	0	0	0
CD8B_ENSG00000172116.17	0	0	0	0	0	0	0	0	0	0	0	0	0	0	0	0	0	0	0	0	0.065195616	0	0	0	0	0	0	0	0	0	0	0	0	0	0	0	0	0	0	0	0	0	0	0	0
RGPD1_ENSG00000187627.10	0	0	0	0	0	0	0	0	0	0	0	0	0	0	0	0	0	0	0	0	0.037198314	0	0	0	0	0	0	0	0	0	0	0	0	0	0	0	0	0	0	0	0	0	0	0	0
RGPD2_ENSG00000185304.12	0	0	0	0	0	0	0	0	0	0	0	0	0	0	0	0	0	0	0	0	0.127081099	0	0	0	0	0	0	0	0	0	0	0	0	0	0	0	0	0	0	0	0	0	0	0	0
SMYD1_ENSG00000115593.10	0	0	0	0	0	0	0	0	0	0	0	0	0	0	0	0	0	0	0	0	0.025551578	0	0	0	0	0	0	0	0	0	0	0	0	0	0	0	0	0	0	0	0	0	0	0	0
THNSL2_ENSG00000144115.12	0	0	0	0	0	0	0	0	0	0	0	0	0	0	0	0	0	0	0	0	0.096882117	0	0	0	0	0	0	0	0	0	0	0	0	0	0	0	0	0	0	0	0	0	0	0	0
EIF2AK3_ENSG00000172071.7	0	0	0	0	0	0	0	0	0	0	0	0	0	0	0	0	0	0	0	0	0.060238376	0	0	0	0	0	0	0	0	0	0	0	0	0	0	0	0	0	0	0	0	0	0	0	0
CH17-132F21.1_ENSG00000270999.1	0	0	0	0	0	0	0	0	0	0	0	0	0	0	0	0	0	0	0	0	0.058227253	0	0	0	0	0	0	0	0	0	0	0	0	0	0	0	0	0	0	0	0	0	0	0	0
MAL_ENSG00000172005.6	0	0	0	0	0	0	0	0	0	0	0	0	0	0	0	0	0	0	0	0	-0.001760743	0	0	0	0	0	0	0	0	0	0	0	0	0	0	0	0	0	0	0	0	0	0	0	0
ZNF514_ENSG00000144026.7	0	0	0	0	0	0	0	0	0	0	0	0	0	0	0	0	0	0	0	0	0.130951383	0	0	0	0	0	0	0	0	0	0	0	0	0	0	0	0	0	0	0	0	0	0	0	0
PROM2_ENSG00000155066.11	0	0	0	0	0	0	0	0	0	0	0	0	0	0	0	0	0	0	0	0	0.114973416	0	0	0	0	0	0	0	0	0	0	0	0	0	0	0	0	0	0	0	0	0	0	0	0
KCNIP3_ENSG00000115041.8	-0.102253642	0	0	0	0	0	0	0	0	0	0	0	0	0	0	0	0	0	0	0	0	0	0	0	0	0	0	0	0	0	0	0	0	0	0	0	0	0	0	0	0	0	0	0	0
ANKRD36C_ENSG00000174501.10	0	0	0	0	0	0	0	0	0	0	0	0	0	0	0	0	0	0	0	0	0.229104065	0	0	0	0	0	0	0	0	0	0	0	0	0	0	0	0	0	0	0	0	0	0	0	0
DUSP2_ENSG00000158050.4	0	0	0	0	0	0	0	0	0	0	0	0	0	0	0	0	0	0	0	0	0.019704187	0	0	0	0	0	0	0	0	0	0	0	0	0	0	0	0	0	0	0	0	0	0	0	0
SNRNP200_ENSG00000144028.10	0	0	0	0	0	0	0	0	0	0	0	0	0	0	0	0	0	0	0	0	0.095078332	0	0	0	0	0	0	0	0	0	0	0	0	0	0	0	0	0	0	0	0	0	0	0	0
ITPRIPL1_ENSG00000198885.5	0	0	0	0	0	0	0	0	0	0	0	0	0	0	0	0	0	0	0	0	0.107395134	0	0	0	0	0	0	0	0	0	0	0	0	0	0	0	0	0	0	0	0	0	0	0	0
CNNM4_ENSG00000158158.7	0	0	0	0	0	0	0	0	0	0	0	0	0	0	0	0	0	0	0	0	0.123487593	0	0	0	0	0	0	0	0	0	0	0	0	0	0	0	0	0	0	0	0	0	0	0	0
CNNM3_ENSG00000168763.11	0	0	0	0	0	0	0	0	0	0	0	0	0	0	0	0	0	0	0	0	0.078497521	0	0	0	0	0	0	0	0	0	0	0	0	0	0	0	0	0	0	0	0	0	0	0	0
ANKRD23_ENSG00000163126.10	0	0	0	0	0	0	0	0	0	0	0	0	0	0	0	0	0	0	0	0	0.010754344	0	0	0	0	0	0	0	0	0	0	0	0	0	0	0	0	0	0	0	0	0	0	0	0
ACTR1B_ENSG00000115073.6	0	0	0	0	0	0	0	0	0	0	0	0	0	0	0	0	0	0	0	0	0.030866753	0	0	0	0	0	0	0	0	0	0	0	0	0	0	0	0	0	0	0	0	0	0	0	0
ZAP70_ENSG00000115085.9	0	0	0	0	0	0	0	0	0	0	0	0	0	0	0	0	0	0	0	0	0.032465569	0	0	0	0	0	0	0	0	0	0	0	0	0	0	0	0	0	0	0	0	0	0	0	0
C2ORF15_ENSG00000273045.1	0	0	0	0	0	0	0	0	0	0	0	0	0	0	0	0	0	0	0	0	0.141743731	0	0	0	0	0	0	0	0	0	0	0	0	0	0	0	0	0	0	0	0	0	0	0	0
LYG2_ENSG00000185674.5	0	0	0	0	0	0	0	0	0	0	0	0	0	0	0	0	0	0	0	0	0	0	0	0	0	0	0	0	0	0	0	0	0	0	0	0	0	0	-0.718985569	0	0	0	0	0	0
RPL31_ENSG00000071082.6	0	0	0	0	0	0	0	0	0	0	0	0	0	0	0	0	0	0	0	0	0.086571425	0	0	0	0	0	0	0	0	0	0	0	0	0	0	0	0	0	0	0	0	0	0	0	0
RFX8_ENSG00000196460.8	0	0	0	0	0	0	0	0	0	0	0	0	0	0	0	0	0	0	0	0	0.174194977	0	0	0	0	0	0	0	0	0	0	0	0	0	0	0	0	0	0	0	0	0	0	0	0
MAP4K4_ENSG00000071054.11	0	0	0	0	0	0	0	0	0	0	0	0	0	0	0	0	0	0	0	0	-0.044282893	0	0	0	0	0	0	0	0	0	0	0	0	0	0	0	0	0	0	0	0	0	0	0	0
IL1RL2_ENSG00000115598.5	0	0	0	0	0	0	0	0	0	0	0	0	0	0	0	0	0	0	0	0	0.08432714	0	0	0	0	0	0	0	0	0	0	0	0	0	0	0	0	0	0	0	0	0	0	0	0
MRPS9_ENSG00000135972.4	0	0	0	0	0	0	0	0	0	0	0	0	0	0	0	0	0	0	0	0	0.048762994	0	0	0	0	0	0	0	0	0	0	0	0	0	0	0	0	0	0	0	0	0	0	0	0
GPR45_ENSG00000135973.1	0	0	0	0	0	0	0	0	0	0	0	0	0	0	0	0	0	0	0	0	0.060007301	0	0	0	0	0	0	0	0	0	0	0	0	0	0	0	0	0	0	0	0	0	0	0	0
NCK2_ENSG00000071051.9	0	0	0	0	0	0	0	0	0	0	0	0	0	0	0	0	0	0	0	0	0.06724862	0	0	0	0	0	0	0	0	0	0	0	0	0	0	0	0	0	0	0	0	0	0	0	0
ST6GAL2_ENSG00000144057.11	0	0	0	0	0	0	0	0	0	0	0	0	0	0	0	0	0	0	0	0	0.030677542	0	0	0	0	0	0	0	0	0	0	0	0	0	0	0	0	0	0	0	0	0	0	0	0
SLC5A7_ENSG00000115665.4	0	0	0	0	0	0	0	0	0	0	0	0	0	0	0	0	0	0	0	0	-0.089338425	0	0	0	0	0	0	0	0	0	0	0	0	0	0	0	0	0	0	0	0	0	0	0	0
SULT1C3_ENSG00000196228.2	0	0	0	0	0	0	0	0	0	0	0	0	0	0	0	0	0	0	0	0	0.086565164	0	0	0	0	0	0	0	0	0	0	0	0	0	0	0	0	0	0	0	0	0	0	0	0
GCC2_ENSG00000135968.15	0	0	0	0	0	0	0	0	0	0	0	0	0	0	0	0	0	0	0	0	0.11935567	0	0	0	0	0	0	0	0	0	0	0	0	0	0	0	0	0	0	0	0	0	0	0	0
EDAR_ENSG00000135960.5	0	0	0	0	0	0	0	0	0	0	0	0	0	0	0	0	0	0	0	0	0.073332438	0	0	0	0	0	0	0	0	0	0	0	0	0	0	0	0	0	0	0	0	0	0	0	0
SOWAHC_ENSG00000198142.3	0	0	0	0	0	0	0	0	0	0	0	0	0	0	0	0	0	0	0	0	0.052889045	0	0	0	0	0	0	0	0	0	0	0	0	0	0	0	0	0	0	0	0	0	0	0	0
LIMS3L_ENSG00000257207.4	0	0	0	0	0	0	0	0	0	0	0	0	0	0	0	0	0	0	0	0	0.048796804	0	0	0	0	0	0	0	0	0	0	0	0	0	0	0	0	0	0	0	0	0	0	0	0
BCL2L11_ENSG00000153094.17	0	0	0	0	0	0	0	0	0	0	0	0	0	0	0	0	0	0	0	0	0.210276502	0	0	0	0	0	0	0	0	0	0	0	0	0	0	0	0	0	0	0	0	0	0	0	0
FBLN7_ENSG00000144152.8	0	0	0	0	0	0	0	0	0	0	0	0	0	0	0	0	0	0	0	0	0.21131046	0	0	0	0	0	0	0	0	0	0	0	0	0	0	0	0	0	0	0	0	0	0	0	0
ZC3H8_ENSG00000144161.8	0	0	0	0	0	0	0	0	0	0	0	0	0	0	0	0	0	0	0	0	0.098026487	0	0	0	0	0	0	0	0	0	0	0	0	0	0	0	0	0	0	0	0	0	0	0	0
IL37_ENSG00000125571.5	0	0	0	0	0	0	0	0	0	0	0	0	0	0	0	0	0	0	0	0	0	0	0	0	0	0	0	0	0	0	0	0	0	0	0	0	0	0	0	0.148844251	0	0	0	0	0
RABL2A_ENSG00000144134.14	0	0	0	0	0	0	0	0	0	0	0	0	0	0	0	0	0	0	0	0	0.152588558	0	0	0	0	0	0	0	0	0	0	0	0	0	0	0	0	0	0	0	0	0	0	0	0
DPP10_ENSG00000175497.12	0	0	0	0	0	0	0	0	0	0	0	0	0	0	0	0	0	0	0	0	-0.003826113	0	0	0	0	0	0	0	0	0	0	0	0	0	0	0	0	0	0	0	0	0	0	0	0
C1QL2_ENSG00000144119.3	0	0	0	0	0	0	0	0	0	0	0	0	0	0	0	0	0	0	0	0	0.02622237	0	0	0	0	0	0	0	0	0	0	0	0	0	0	0	0	0	0	0	0	0	0	0	0
STEAP3_ENSG00000115107.15	0	0	0	0	0	0	0	0	0	0	0	0	0	0	0	0	0	0	0	0	0.089661393	0	0	0	0	0	0	0	0	0	0	0	0	0	0	0	0	0	0	0	0	0	0	0	0
DBI_ENSG00000155368.12	0	0	0	0	0	0	0	0	0	0	0	0	0	0	0	0	0	0	0	0	0	0	0	0	0	0	0	0	0	0	0	0	0	0	0	0	0	0	0	-0.057445148	0	0	0	0	0
TMEM37_ENSG00000171227.6	0	0	0	0	0	0	0	0	0	0	0	0	0	0	0	0	0	0	0	0	-0.186994677	0	0	0	0	0	0	0	0	0	0	0	0	0	0	0	0	0	0	0	0	0	0	0	0
TMEM177_ENSG00000144120.8	0	0	0	0	0	0	0	0	0	0	0	0	0	0	0	0	0	0	0	0	0.147435654	0	0	0	0	0	0	0	0	0	0	0	0	0	0	0	0	0	0	0	0	0	0	0	0
TMEM185B_ENSG00000226479.3	0	0	0	0	0	0	0	0	0	0	0	0	0	0	0	0	0	0	0	0	0.064045691	0	0	0	0	0	0	0	0	0	0	0	0	0	0	0	0	0	0	0	0	0	0	0	0
RALB_ENSG00000144118.9	0	0	0	0	0	0	0	0	0	0	0	0	0	0	0	0	0	0	0	0	-0.064222054	0	0	0	0	0	0	0	0	0	0	0	0	0	0	0	0	0	0	0	0	0	0	0	0
INHBB_ENSG00000163083.5	0	0	0	0	0	0	0	0	0	0	0	0	0	0	0	0	0	0	0	0	0	0	0	0	0	0	0	0	0	0	0	0	0	0	0.049466772	0	0	0	0	0	0	0	0	0	0
GLI2_ENSG00000074047.16	0	0	0	0	0	0	0	0	0	0	0	0	0	0	0	0	0	0	0	0	0.166954558	0	0	0	0	0	0	0	0	0	0	0	0	0	0	0	0	0	0	0	0	0	0	0	0
TFCP2L1_ENSG00000115112.7	0	0	0	0	0	0	0	0	0	0	0	0	0	0	0	0	0	0	0	0	0.200058897	0	0	0	0	0	0	0	0	0	0	0	0	0	0	0	0	0	0	0	0	0	0	0	0
GYPC_ENSG00000136732.10	0	0	0	0	0	0	0	0	0	0	0	0	0	0	0	0	0	0	0	0	-0.051641051	0	0	0	0	0	0	0	0	0	0	0	0	0	0	0	0	0	0	0	0	0	0	0	0
BIN1_ENSG00000136717.10	0	0	0	0	0	0	0	0	0	0	0	0	0	0	0	0	0	0	0	0	0	0	0	0	0	0	0	0	0	0	0	0	0	0	-0.065887934	0	0	0	0	0	0	0	0	0	0
ERCC3_ENSG00000163161.8	0	0	0	0	0	0	0	0	0	0	0	0	0	0	0	0	0	0	0	0	0.067284703	0	0	0	0	0	0	0	0	0	0	0	0	0	0	0	0	0	0	0	0	0	0	0	0
WDR33_ENSG00000136709.7	0	0	0	0	0	0	0	0	0	0	0	0	0	0	0	0	0	0	0	0	0.08215737	0	0	0	0	0	0	0	0	0	0	0	0	0	0	0	0	0	0	0	0	0	0	0	0
HS6ST1_ENSG00000136720.6	0	0	0	0	0	0	0	0	0	0	0	0	0	0	0	0	0	0	0	0	0.091876771	0	0	0	0	0	0	0	0	0	0	0	0	0	0	0	0	0	0	0	0	0	0	0	0
RAB6C_ENSG00000222014.4	0	0	0	0	0	0	0	0	0	0	0	0	0	0	0	0	0	0	0	0	-0.513484428	0	0	0	0	0	0	0	0	0	0	0	0	0	0	0	0	0	0	0	0	0	0	0	0
POTEF_ENSG00000196604.7	0	0	0	0	0	0	0	0	0	0	0	0	0	0	0	0	0	0	0	0	0.466425403	0	0	0	0	0	0	0	0	0	0	0	0	0	0	0	0	0	0	0	0	0	0	0	0
TUBA3E_ENSG00000152086.7	0	0	0	0	0	0	0	0	0	0	0	0	0	0	0	0	0	0	0	0	-0.00822756	0	0	0	0	0	0	0	0	0	0	0	0	0	0	0	0	0	0	0	0	0	0	0	0
PTPN18_ENSG00000072135.8	0	0	0	0	0	0	0	0	0	0	0	0	0	0	0	0	0	0	0	0	0.037790036	0	0	0	0	0	0	0	0	0	0	0	0	0	0	0	0	0	0	0	0	0	0	0	0
POTEI_ENSG00000196834.7	0	0	0	0	0	0	0	0	0	0	0	0	0	0	0	0	0	0	0	0	0.118002672	0	0	0	0	0	0	0	0	0	0	0	0	0	0	0	0	0	0	0	0	0	0	0	0
CYP4F31P_ENSG00000178206.3	0	0	0	0	0	0	0	0	0	0	0	0	0	0	0	0	0	0	0	0	0.511138092	0	0	0	0	0	0	0	0	0	0	0	0	0	0	0	0	0	0	0	0	0	0	0	0
MZT2A_ENSG00000173272.9	0	0	0	0	0	0	0	0	0	0	0	0	0	0	0	0	0	0	0	0	0.070023407	0	0	0	0	0	0	0	0	0	0	0	0	0	0	0	0	0	0	0	0	0	0	0	0
TUBA3D_ENSG00000075886.10	0	0	0	0	0	0	0	0	0	0	0	0	0	0	0	0	0	0	0	0	0	0	0	0	0	0	0	0	0	0.227896977	0	0	0	0	0	0	0	0	0	0	0	0	0	0	0
CCDC74A_ENSG00000163040.10	0	0	0	0	0	0	0	0	0	0	0	0	0	0	0	0	0	0	0	0	0.150935413	0	0	0	0	0	0	0	0	0	0	0	0	0	0	0	0	0	0	0	0	0	0	0	0
C2orf27A_ENSG00000197927.8	0	0	0	0	0	0	0	0	0	0	0	0	0	0	0	0	0	0	0	0	0.208980647	0	0	0	0	0	0	0	0	0	0	0	0	0	0	0	0	0	0	0	0	0	0	0	0
CCNT2_ENSG00000082258.8	0	0	0	0	0	0	0	0	0	0	0	0	0	0	0	0	0	0	0	0	0.08394294	0	0	0	0	0	0	0	0	0	0	0	0	0	0	0	0	0	0	0	0	0	0	0	0
UBXN4_ENSG00000144224.12	0	0	0	0	0	0	0	0	0	0	0	0	0	0	0	0	0	0	0	0	0.0593582	0	0	0	0	0	0	0	0	0	0	0	0	0	0	0	0	0	0	0	0	0	0	0	0
LCT_ENSG00000115850.5	0	0	0	0	0	0	0	0	0	0	0	0	0	0	0	0	0	0	0	0	0.012647338	0	0	0	0	0	0	0	0	0	0	0	0	0	0	0	0	0	0	0	0	0	0	0	0
DARS_ENSG00000115866.6	0	0	0	0	0	0	0	0	0	0	0	0	0	0	0	0	0	0	0	0	0.031205275	0	0	0	0	0	0	0	0	0	0	0	0	0	0	0	0	0	0	0	0	0	0	0	0
CXCR4_ENSG00000121966.6	0	0	0	0	0	0	0	0	0	0	0	0	0	0	0	0	0	0	0	0	0.050698641	0	0	0	0	0	0	0	0	0	0	0	0	0	0	0	0	0	0	0	0	0	0	0	0
SPOPL_ENSG00000144228.4	0	0	0	0	0	0	0	0	0	0	0	0	0	0	0	0	0	0	0	0	0.091410746	0	0	0	0	0	0	0	0	0	0	0	0	0	0	0	0	0	0	0	0	0	0	0	0
LRP1B_ENSG00000168702.12	0	0	0	0	0	0	0	0	0	0	0	0	0	0	0	0	0	0	0	0	-0.167215604	0	0	0	0	0	0	0	0	0	0	0	0	0	0	0	0	0	0	0	0	0	0	0	0
KYNU_ENSG00000115919.10	0	0	0	0	0	0	0	0	0	0	0	0	0	0	0	0	0	0	0	0	0.081116245	0	0	0	0	0	0	0	0	0	0	0	0	0	0	0	0	0	0	0	0	0	0	0	0
ACVR2A_ENSG00000121989.10	0	0	0	0	0	0	0	0	0	0	0	0	0	0	0	0	0	0	0	0	0.090181101	0	0	0	0	0	0	0	0	0	0	0	0	0	0	0	0	0	0	0	0	0	0	0	0
EPC2_ENSG00000135999.7	0	0	0	0	0	0	0	0	0	0	0	0	0	0	0	0	0	0	0	0	0.11170163	0	0	0	0	0	0	0	0	0	0	0	0	0	0	0	0	0	0	0	0	0	0	0	0
KIF5C_ENSG00000168280.12	0	0	0	0	0	0	0	0	0	0	0	0	0	0	0	0	0	0	0	0	0.009803538	0	0	0	0	0	0	0	0	0	0	0	0	0	0	0	0	0	0	0	0	0	0	0	0
LYPD6B_ENSG00000150556.12	0	0	0	0	0	0	0	0	0	0	0	0	0	0	0	0	0	0	0	0	0.108742735	0	0	0	0	0	0	0	0	0	0	0	0	0	0	0	0	0	0	0	0	0	0	0	0
LYPD6_ENSG00000187123.10	0	0	0	0	0	0	0	0	0	0	0	0	0	0	0	0	0	0	0	0	0.238333374	0	0	0	0	0	0	0	0	0	0	0	0	0	0	0	0	0	0	0	0	0	0	0	0
RND3_ENSG00000115963.9	0	0	0	0	0	0	0	0	0	0	0	0	0	0	0	0	0	0	0	0	0.136150097	0	0	0	0	0	0	0	0	0	0	0	0	0	0	0	0	0	0	0	0	0	0	0	0
RBM43_ENSG00000184898.6	0	0	0	0	0	0	0	0	0	0	0	0	0	0	0	0	0	0	0	0	0.11713948	0	0	0	0	0	0	0	0	0	0	0	0	0	0	0	0	0	0	0	0	0	0	0	0
RIF1_ENSG00000080345.13	0	0	0	0	0	0	0	0	0	0	0	0	0	0	0	0	0	0	0	0	0.114701714	0	0	0	0	0	0	0	0	0	0	0	0	0	0	0	0	0	0	0	0	0	0	0	0
CACNB4_ENSG00000182389.14	0	0	0	0	0	0	0	0	0	0	0	0	0	0	0	0	0	0	0	0	0.023684528	0	0	0	0	0	0	0	0	0	0	0	0	0	0	0	0	0	0	0	0	0	0	0	0
PRPF40A_ENSG00000196504.11	0	0	0	0	0	0	0	0	0	0	0	0	0	0	0	0	0	0	0	0	0.052751389	0	0	0	0	0	0	0	0	0	0	0	0	0	0	0	0	0	0	0	0	0	0	0	0
GALNT13_ENSG00000144278.10	0	0	0	0	0	0	0	0	0	0	0	0	0	0	0	0	0	0	0	0	-0.066437786	0	0	0	0	0	0	0	0	0	0	0	0	0	0	0	0	0	0	0	0	0	0	0	0
KCNJ3_ENSG00000162989.3	0	0	0	0	0	0	0	0	0	0	0	0	0	0	0	0	0	0	0	0	0.004331223	0	0	0	0	0	0	0	0	0	0	0	0	0	0	0	0	0	0	0	0	0	0	0	0
GPD2_ENSG00000115159.11	0	0	0	0	0	0	0	0	0	0	0	0	0	0	0	0	0	0	0	0	0.112150654	0	0	0	0	0	0	0	0	0	0	0	0	0	0	0	0	0	0	0	0	0	0	0	0
GALNT5_ENSG00000136542.4	0	0	0	0	0	0	0	0	0	0	0	0	0	0	0	0	0	0	0	0	0.046577453	0	0	0	0	0	0	0	0	0	0	0	0	0	0	0	0	0	0	0	0	0	0	0	0
CYTIP_ENSG00000115165.5	0	0	0	0	0	0	0	0	0	0	0	0	0	0	0	0	0	0	0	0	0.0166393	0	0	0	0	0	0	0	0	0	0	0	0	0	0	0	0	0	0	0	0	0	0	0	0
ACVR1C_ENSG00000123612.11	0	0	0	0	0	0	0	0	0	0	0	0	0	0	0	0	0	0	0	0	-0.287877997	0	0	0	0	0	0	0	0	0	0	0	0	0	0	0	0	0	0	0	0	0	0	0	0
ACVR1_ENSG00000115170.9	0	0	0	0	0	0	0	0	0	0	0	0	0	0	0	0	0	0	0	0	0.0991154	0	0	0	0	0	0	0	0	0	0	0	0	0	0	0	0	0	0	0	0	0	0	0	0
DAPL1_ENSG00000163331.6	0	0	0	0	0	0	0	0	0	0	0	0	0	0	0	0	0	0	0	0	0.005759818	0	0	0	0	0	0	0	0	0	0	0	0	0	0	0	0	0	0	0	0	0	0	0	0
MARCH7_ENSG00000136536.10	0	0	0	0	0	0	0	0	0	0	0	0	0	0	0	0	0	0	0	0	0.053159221	0	0	0	0	0	0	0	0	0	0	0	0	0	0	0	0	0	0	0	0	0	0	0	0
LY75_ENSG00000054219.9	0	0	0	0	0	0	0	0	0	0	0	0	0	0	0	0	0	0	0	0	0.091645267	0	0	0	0	0	0	0	0	0	0	0	0	0	0	0	0	0	0	0	0	0	0	0	0
PLA2R1_ENSG00000153246.7	0	0	0	0	0	0	0	0	0	0	0	0	0	0	0	0	0	0	0	0	0.200770998	0	0	0	0	0	0	0	0	0	0	0	0	0	0	0	0	0	0	0	0	0	0	0	0
ITGB6_ENSG00000115221.6	0	0	0	0	0	0	0	0	0	0	0	0	0	0	0	0	0	0	0	0	0.214635373	0	0	0	0	0	0	0	0	0	0	0	0	0	0	0	0	0	0	0	0	0	0	0	0
TANK_ENSG00000136560.9	0	0	0	0	0	0	0	0	0	0	0	0	0	0	0	0	0	0	0	0	0.240100311	0	0	0	0	0	0	0	0	0	0	0	0	0	0	0	0	0	0	0	0	0	0	0	0
FAP_ENSG00000078098.9	0	0	0	0	0	0	0	0	0	0	0	0	0	0	0	0	0	0	0	0	0.037036652	0	0	0	0	0	0	0	0	0	0	0	0	0	0	0	0	0	0	0	0	0	0	0	0
SCN3A_ENSG00000153253.11	0	0	0	0	0	0	0	0	0	0	0	0	0	0	0	0	0	0	0	0	0.050927074	0	0	0	0	0	0	0	0	0	0	0	0	0	0	0	0	0	0	0	0	0	0	0	0
SCN2A_ENSG00000136531.9	0	0	0	0	0	0	0	0	0	0	0	0	0	0	0	0	0	0	0	0	0.010227712	0	0	0	0	0	0	0	0	0	0	0	0	0	0	0	0	0	0	0	0	0	0	0	0
CSRNP3_ENSG00000178662.11	0	0	0	0	0	0	0	0	0	0	0	0	0	0	0	0	0	0	0	0	0.083455376	0	0	0	0	0	0	0	0	0	0	0	0	0	0	0	0	0	0	0	0	0	0	0	0
GALNT3_ENSG00000115339.9	0	0	0	0	0	0	0	0	0	0	0	0	0	0	0	0	0	0	0	0	0.217407412	0	0	0	0	0	0	0	0	0	0	0	0	0	0	0	0	0	0	0	0	0	0	0	0
XIRP2_ENSG00000163092.15	0	0	0	0	0	0	0	0	0	0	0	0	0	0	0	0	0	0	0	0	0	0	0	0	0	0	0	0	0	0.161409526	0	0	0	0	0	0	0	0	0	0	0	0	0	0	0
B3GALT1_ENSG00000172318.4	0	0	0	0	0	0	0	0	0	0	0	0	0	0	0	0	0	0	0	0	0.081399559	0	0	0	0	0	0	0	0	0	0	0	0	0	0	0	0	0	0	0	0	0	0	0	0
NOSTRIN_ENSG00000163072.10	0	0	0	0	0	0	0	0	0	0	0	0	0	0	0	0	0	0	0	0	-0.202878194	0	0	0	0	0	0	0	0	0	0	0	0	0	0	0	0	0	0	0	0	0	0	0	0
ABCB11_ENSG00000073734.8	0	0	0	0	0	0	0	0	0	0	0	0	0	0	0	0	0	0	0	0	-0.074835461	0	0	0	0	0	0	0	0	0	0	0	0	0	0	0	0	0	0	0	0	0	0	0	0
DHRS9_ENSG00000073737.12	0	0	0	0	0	0	0	0	0	0	0	0	0	0	0	0	0	0	0	0	-0.055584255	0	0	0	0	0	0	0	0	0	0	0	0	0	0	0	0	0	0	0	0	0	0	0	0
LRP2_ENSG00000081479.8	0	0	0	0	0	0	0	0	0	0	0	0	0	0	0	0	0	0	0	0	0.06419553	0	0	0	0	0	0	0	0	0	0	0	0	0	0	0	0	0	0	0	0	0	0	0	0
KLHL41_ENSG00000239474.2	0	0	0	0	0	0	0	0	0	0	0	0	0	0	0	0	0	0	0	0	-0.001647618	0	0	0	0	0	0	0	0	0	0	0	0	0	0	0	0	0	0	0	0	0	0	0	0
PPIG_ENSG00000138398.11	0	0	0	0	0	0	0	0	0	0	0	0	0	0	0	0	0	0	0	0	0.067449036	0	0	0	0	0	0	0	0	0	0	0	0	0	0	0	0	0	0	0	0	0	0	0	0
METTL5_ENSG00000138382.9	0	0	0	0	0	0	0	0	0	0	0	0	0	0	0	0	0	0	0	0	-0.082239095	0	0	0	0	0	0	0	0	0	0	0	0	0	0	0	0	0	0	0	0	0	0	0	0
MYO3B_ENSG00000071909.14	0	0	0	0	0	0	0	0	0	0	0	0	0	0	0	0	0	0	0	0	0.041337654	0	0	0	0	0	0	0	0	0	0	0	0	0	0	0	0	0	0	0	0	0	0	0	0
AC007405.2_ENSG00000222033.1	0	0	0	0	0	0	0	0	0	0	0	0	0	0	0	0	0	0	0	0	0.244066157	0	0	0	0	0	0	0	0	0	0	0	0	0	0	0	0	0	0	0	0	0	0	0	0
SP5_ENSG00000204335.3	0	0	0	0	0	0	0	0	0	0	0	0	0	0	0	0	0	0	0	0	0.114093297	0	0	0	0	0	0	0	0	0	0	0	0	0	0	0	0	0	0	0	0	0	0	0	0
TLK1_ENSG00000198586.9	0	0	0	0	0	0	0	0	0	0	0	0	0	0	0	0	0	0	0	0	0.045827012	0	0	0	0	0	0	0	0	0	0	0	0	0	0	0	0	0	0	0	0	0	0	0	0
SLC25A12_ENSG00000115840.9	0	0	0	0	0	0	0	0	0	0	0	0	0	0	0	0	0	0	0	0	0.046018482	0	0	0	0	0	0	0	0	0	0	0	0	0	0	0	0	0	0	0	0	0	0	0	0
HAT1_ENSG00000128708.8	0	0	0	0	0	0	0	0	0	0	0	0	0	0	0	0	0	0	0	0	0	0	0	0	0	0	0	0	0	0	0	0	0	0	0.091788505	0	0	0	0	0	0	0	0	0	0
DLX1_ENSG00000144355.10	0	0	0	0	0	0	0	0	0	0	0	0	0	0	0	0	0	0	0	0	0.01238604	0	0	0	0	0	0	0	0	0	0	0	0	0	0	0	0	0	0	0	0	0	0	0	0
CDCA7_ENSG00000144354.9	0	0	0	0	0	0	0	0	0	0	0	0	0	0	0	0	0	0	0	0	0.040814166	0	0	0	0	0	0	0	0	0	0	0	0	0	0	0	0	0	0	0	0	0	0	0	0
SP9_ENSG00000217236.1	0	0	0	0	0	0	0	0	0	0	0	0	0	0	0	0	0	0	0	0	0.056059824	0	0	0	0	0	0	0	0	0	0	0	0	0	0	0	0	0	0	0	0	0	0	0	0
CIR1_ENSG00000138433.11	0	0	0	0	0	0	0	0	0	0	0	0	0	0	0	0	0	0	0	0	0.099659201	0	0	0	0	0	0	0	0	0	0	0	0	0	0	0	0	0	0	0	0	0	0	0	0
HOXD11_ENSG00000128713.11	0	0.027413067	0	0	0	0	0	0	0	0	0	0	0	0	0	0	0	0	0	0	0	0	0	0	0	0	0	0	0	0	0	0	0	0	0	0	0	0	0	0	0	0	0	0	0
HOXD10_ENSG00000128710.5	0	0	0	0	0	0	0	0	0	0	0	0	0	0	0	0	0	0	0	0	0.12227766	0	0	0	0	0	0	0	0	0	0	0	0	0	0	0	0	0	0	0	0	0	0	0	0
HOXD9_ENSG00000128709.10	0	0	0	0	0	0	0	0	0	0	0	0	0	0	0	0	0	0	0	0	0.353009975	0	0	0	0	0	0	0	0	0	0	0	0	0	0	0	0	0	0	0	0	0	0	0	0
HOXD1_ENSG00000128645.11	0	0	0	0	0	0	0	0	0	0	0	0	0	0	0	0	0	0	0	0	-0.073748671	0	0	0	0	0	0	0	0	0	0	0	0	0	0	0	0	0	0	0	0	0	0	0	0
HNRNPA3_ENSG00000170144.14	0	0	0	0	0	0	0	0	0	0	0	0	0	0	0	0	0	0	0	0	0.050856812	0	0	0	0	0	0	0	0	0	0	0	0	0	0	0	0	0	0	0	0	0	0	0	0
TTC30B_ENSG00000196659.9	0	0	0	0	0	0	0	0	0	0	0	0	0	0	0	0	0	0	0	0	0.213648318	0	0	0	0	0	0	0	0	0	0	0	0	0	0	0	0	0	0	0	0	0	0	0	0
TTC30A_ENSG00000197557.6	0	0	0	0	0	0	0	0	0	0	0	0	0	0	0	0	0	0	0	0	0.165663217	0	0	0	0	0	0	0	0	0	0	0	0	0	0	0	0	0	0	0	0	0	0	0	0
CWC22_ENSG00000163510.9	0	0	0	0	0	0	0	0	0	0	0	0	0	0	0	0	0	0	0	0	0.073213446	0	0	0	0	0	0	0	0	0	0	0	0	0	0	0	0	0	0	0	0	0	0	0	0
ITGA4_ENSG00000115232.9	0	0	0	0	0	0	0	0	0	0	0	0	0	0	0	0	0	0	0	0	0.026885195	0	0	0	0	0	0	0	0	0	0	0	0	0	0	0	0	0	0	0	0	0	0	0	0
CERKL_ENSG00000188452.9	0	0	0	0	0	0	0	0	0	0	0	0	0	0	0	0	0	0	0	0	0.051885743	0	0	0	0	0	0	0	0	0	0	0	0	0	0	0	0	0	0	0	0	0	0	0	0
FSIP2_ENSG00000188738.9	0	0	0	0	0	0	0	0	0	0	0	0	0	0	0	0	0	0	0	0	0.057460829	0	0	0	0	0	0	0	0	0	0	0	0	0	0	0	0	0	0	0	0	0	0	0	0
ITGAV_ENSG00000138448.7	0	0	0	0	0	0	0	0	0	0	0	0	0	0	0	0	0	0	0	0	0	0	0	0	0	0	0	0	0	0.150784126	0	0	0	0	0	0	0	0	0	0	0	0	0	0	0
FAM171B_ENSG00000144369.8	0	0	0	0	0	0	0	0	0	0	0	0	0	0	0	0	0	0	0	0	0.020468435	0	0	0	0	0	0	0	0	0	0	0	0	0	0	0	0	0	0	0	0	0	0	0	0
CALCRL_ENSG00000064989.8	0	0	0	0	0	0	0	0	0	0	0	0	0	0	0	0	0	0	0	0	-0.147443032	0	0	0	0	0	0	0	0	0	0	0	0	0	0	0	0	0	0	0	0	0	0	0	0
TFPI_ENSG00000003436.10	0	0	0	0	0	0	0	0	0	0	0	0	0	0	0	0	0	0	0	0	0.047601939	0	0	0	0	0	0	0	0	0	0	0	0	0	0	0	0	0	0	0	0	0	0	0	0
GULP1_ENSG00000144366.11	0	0	0	0	0	0	0	0	0	0	0	0	0	0	0	0	0	0	0	0	0.114587242	0	0	0	0	0	0	0	0	0	0	0	0	0	0	0	0	0	0	0	0	0	0	0	0
SLC40A1_ENSG00000138449.6	0	0	0	0	0	0	0	0	0	0	0	0	0	0	0	0	0	0	0	0	0.025217154	0	0	0	0	0	0	0	0	0	0	0	0	0	0	0	0	0	0	0	0	0	0	0	0
OSGEPL1_ENSG00000128694.7	0	0	0	0	0	0	0	0	0	0	0	0	0	0	0	0	0	0	0	0	0.104961661	0	0	0	0	0	0	0	0	0	0	0	0	0	0	0	0	0	0	0	0	0	0	0	0
C2orf88_ENSG00000187699.6	0	0	0	0	0	0	0	0	0	0	0	0	0	0	0	0	0	0	0	0	0.097491586	0	0	0	0	0	0	0	0	0	0	0	0	0	0	0	0	0	0	0	0	0	0	0	0
MFSD6_ENSG00000151690.10	0	0	0	0	0	0	0	0	0	0	0	0	0	0	0	0	0	0	0	0	0.075589783	0	0	0	0	0	0	0	0	0	0	0	0	0	0	0	0	0	0	0	0	0	0	0	0
NAB1_ENSG00000138386.12	0	0	0	0	0	0	0	0	0	0	0	0	0	0	0	0	0	0	0	0	0.117036101	0	0	0	0	0	0	0	0	0	0	0	0	0	0	0	0	0	0	0	0	0	0	0	0
MYO1B_ENSG00000128641.13	0	0	0	0	0	0	0	0	0	0	0	0	0	0	0	0	0	0	0	0	-0.086327942	0	0	0	0	0	0	0	0	0	0	0	0	0	0	0	0	0	0	0	0	0	0	0	0
SDPR_ENSG00000168497.4	0	0	0	0	0	0	0	0	0	0	0	0	0	0	0	0	0	0	0	0	-0.168875065	0	0	0	0	0	0	0	0	0	0	0	0	0	0	0	0	0	0	0	0	0	0	0	0
TMEFF2_ENSG00000144339.7	0	0	0	0	0	0	0	0	0	0	0	0	0	0	0	0	0	0	0	0	-0.017676452	0	0	0	0	0	0	0	0	0	0	0	0	0	0	0	0	0	0	0	0	0	0	0	0
DNAH7_ENSG00000118997.9	0	0	0	0	0	0	0	0	0	0	0	0	0	0	0	0	0	0	0	0	0.06441687	0	0	0	0	0	0	0	0	0	0	0	0	0	0	0	0	0	0	0	0	0	0	0	0
STK17B_ENSG00000081320.6	0	0	0	0	0	0	0	0	0	0	0	0	0	0	0	0	0	0	0	0	0.063425741	0	0	0	0	0	0	0	0	0	0	0	0	0	0	0	0	0	0	0	0	0	0	0	0
SF3B1_ENSG00000115524.11	0	0	0	0	0	0	0	0	0	0	0	0	0	0	0	0	0	0	0	0	0.074587329	0	0	0	0	0	0	0	0	0	0	0	0	0	0	0	0	0	0	0	0	0	0	0	0
HSPD1_ENSG00000144381.12	0	0	0	0	0	0	0	0	-0.052471777	0	0	0	0	0	0	0	0	0	0	0	0	0	0	0	0	0	0	0	0	0	0	0	0	0	0	0	0	0	0	0	0	0	0	0	0
HSPE1_ENSG00000115541.6	0	0	0	0	0	0	0	0	-0.073503108	0	0	0	0	0	0	0	0	0	0	0	0	0	0	0	0	0	0	0	0	0	0	0	0	0	0	0	0	0	0	0	0	0	0	0	0
AC011997.1_ENSG00000222017.1	0	0	0	0	0	0	0	0	0	0	0	0	0	0	0	0	0	0	0	0	0.155220744	0	0	0	0	0	0	0	0	0	0	0	0	0	0	0	0	0	0	0	0	0	0	0	0
BZW1_ENSG00000082153.13	0	0	0	0	0	0	0	0	0	0	0	0	0	0	0	0	0	0	0	0	-0.128338417	0	0	0	0	0	0	0	0	0	0	0	0	0	0	0	0	0	0	0	0	0	0	0	0
CLK1_ENSG00000013441.11	0	0	0	0	0	0	0	0	0	0	0	0	0	0	0	0	0	0	0	0	0.071416399	0	0	0	0	0	0	0	0	0	0	0	0	0	0	0	0	0	0	0	0	0	0	0	0
PPIL3_ENSG00000240344.4	0	0	0	0	0	0	0	0	0	0	0	0	0	0	0	0	0	0	0	0	0.068189157	0	0	0	0	0	0	0	0	0	0	0	0	0	0	0	0	0	0	0	0	0	0	0	0
NIF3L1_ENSG00000196290.10	0	0	0	0	0	0	0	0	0	0	0	0	0	0	0	0	0	0	0	0	0.090368983	0	0	0	0	0	0	0	0	0	0	0	0	0	0	0	0	0	0	0	0	0	0	0	0
CFLAR_ENSG00000003402.15	0	0	0	0	0	0	0	0	0	0	0	0	0	0	0	0	0	0	0	0	0	0	0	0	0	0	0	0	0	0	0	0	0	0	0.101528997	0	0	0	0	0	0	0	0	0	0
CASP8_ENSG00000064012.17	0	0	0	0	0	0	0	0	0	0	0	0	0	0	0	0	0	0	0	0	0.049314035	0	0	0	0	0	0	0	0	0	0	0	0	0	0	0	0	0	0	0	0	0	0	0	0
TMEM237_ENSG00000155755.14	0	0	0	0	0	0	0	0	0	0	0	0	0	0	0	0	0	0	0	0	0.264758191	0	0	0	0	0	0	0	0	0	0	0	0	0	0	0	0	0	0	0	0	0	0	0	0
FZD7_ENSG00000155760.1	0	0	0	0	0	0	0	0	0	0	0	0	0	0	0	0	0	0	0	0	0.397367695	0	0	0	0	0	0	0	0	0	0	0	0	0	0	0	0	0	0	0	0	0	0	0	0
NOP58_ENSG00000055044.6	0	0	0	0	0	0	0	0	0	0	0	0	0	0	0	0	0	0	0	0	0.060978527	0	0	0	0	0	0	0	0	0	0	0	0	0	0	0	0	0	0	0	0	0	0	0	0
CARF_ENSG00000138380.13	0	0	0	0	0	0	0	0	0	0	0	0	0	0	0	0	0	0	0	0	0.170778718	0	0	0	0	0	0	0	0	0	0	0	0	0	0	0	0	0	0	0	0	0	0	0	0
ABI2_ENSG00000138443.11	0	0	0	0	0	0	0	0	0	0	0	0	0	0	0	0	0	0	0	0	0.113429703	0	0	0	0	0	0	0	0	0	0	0	0	0	0	0	0	0	0	0	0	0	0	0	0
CTLA4_ENSG00000163599.10	0	0	0	0	0	0	0	0	0	0	0	0	0	0	0	0	0	0	0	0	0.141564309	0	0	0	0	0	0	0	0	0	0	0	0	0	0	0	0	0	0	0	0	0	0	0	0
ICOS_ENSG00000163600.8	0	0	0	0	0	0	0	0	0	0	0	0	0	0	0	0	0	0	0	0	0.099351376	0	0	0	0	0	0	0	0	0	0	0	0	0	0	0	0	0	0	0	0	0	0	0	0
MDH1B_ENSG00000138400.8	0	0	0	0	0	0	0	0	0	0	0	0	0	0	0	0	0	0	0	0	0.037482103	0	0	0	0	0	0	0	0	0	0	0	0	0	0	0	0	0	0	0	0	0	0	0	0
PTH2R_ENSG00000144407.5	0	0	0	0	0	0	0	0	0	0	0	0	0	0	0	0	0	0	0	0	0.286301242	0	0	0	0	0	0	0	0	0	0	0	0	0	0	0	0	0	0	0	0	0	0	0	0
ACADL_ENSG00000115361.3	0	0	0	0	0	0	0	0	0	0	0	0	0	0	0	0	0	0	0	0	-0.30658199	0	0	0	0	0	0	0	0	0	0	0	0	0	0	0	0	0	0	0	0	0	0	0	0
LANCL1_ENSG00000115365.7	0	0	0	0	0	0	0	0	0	0	0	0	0	0	0	0	0	0	0	0	0.021800617	0	0	0	0	0	0	0	0	0	0	0	0	0	0	0	0	0	0	0	0	0	0	0	0
CPS1_ENSG00000021826.10	0	0	0	0	0	0	0	0	0	0	0	0	0	0	0	0	0	0	0	0	0.001860094	0	0	0	0	0	0	0	0	0	0	0	0	0	0	0	0	0	0	0	0	0	0	0	0
IKZF2_ENSG00000030419.12	0	0	0	0	0	0	0	0	0	0	0	0	0	0	0	0	0	0	0	0	0.018501571	0	0	0	0	0	0	0	0	0	0	0	0	0	0	0	0	0	0	0	0	0	0	0	0
BARD1_ENSG00000138376.6	0	0	0	0	0	0	0	0	0	0	0	0	0	0	0	0	0	0	0	0	0.089088974	0	0	0	0	0	0	0	0	0	0	0	0	0	0	0	0	0	0	0	0	0	0	0	0
ABCA12_ENSG00000144452.10	0	0	0	0	0	0	0	0	0	0	0	0	0	0	0	0	0	0	0	0	0.007992869	0	0	0	0	0	0	0	0	0	0	0	0	0	0	0	0	0	0	0	0	0	0	0	0
PECR_ENSG00000115425.9	0	0	0	0	0	0	0	0	0	0	0	0	0	0	0	0	0	0	0	0	-0.122432571	0	0	0	0	0	0	0	0	0	0	0	0	0	0	0	0	0	0	0	0	0	0	0	0
XRCC5_ENSG00000079246.11	0	0	0	0	0	0	0	0	0	0	0	0	0	0	0	0	0	0	0	0	0.033207842	0	0	0	0	0	0	0	0	0	0	0	0	0	0	0	0	0	0	0	0	0	0	0	0
RPL37A_ENSG00000197756.5	0	0	0	0	0	0	0	0	0	0	0	0	0	0	0	0	0	0	0	0	0.074621146	0	0	0	0	0	0	0	0	0	0	0	0	0	0	0	0	0	0	0	0	0	0	0	0
IGFBP2_ENSG00000115457.5	0	0	0	0	0	0	0	0	0	0	0	0	0	0	0	0	0	0	0	0	0.050833043	0	0	0	0	0	0	0	0	0	0	0	0	0	0	0	0	0	0	0	0	0	0	0	0
TNP1_ENSG00000118245.2	0	0	0	0	0	0	0	0	0	0	0	0	0	0	0	0	0	0	0	0	-0.889336286	0	0	0	0	0	0	0	0	0	0	0	0	0	0	0	0	0	0	0	0	0	0	0	0
AC007557.1_ENSG00000223874.1	0	0	0	0	0	0	0	0	0	0	0	0	0	0	0	0	0	0	0	0	-0.865138082	0	0	0	0	0	0	0	0	0	0	0	0	0	0	0	0	0	0	0	0	0	0	0	0
TNS1_ENSG00000079308.12	0	0	0	0	0	0	0	0	0	0	0	0	0	0	0	0	0	0	0	0	-0.044595314	0	0	0	0	0	0	0	0	0	0	0	0	0	0	0	0	0	0	0	0	0	0	0	0
RUFY4_ENSG00000188282.8	0	0	0	0	0	0	0	0	0	0	0	0	0	0	0	0	0	0	0	0	0.018647425	0	0	0	0	0	0	0	0	0	0	0	0	0	0	0	0	0	0	0	0	0	0	0	0
ARPC2_ENSG00000163466.11	0	0	0	0	0	0	0	0	0	0	0	0	0	0	0	0	0	0	0	0	-0.041670607	0	0	0	0	0	0	0	0	0	0	0	0	0	0	0	0	0	0	0	0	0	0	0	0
GPBAR1_ENSG00000179921.10	0.369689684	0	0	0	0	0	0	0	0	0	0	0	0	0	0	0	0	0	0	0	0	0	0	0	0	0	0	0	0	0	0	0	0	0	0	0	0	0	0	0	0	0	0	0	0
STK36_ENSG00000163482.7	0	0	0	0	0	0	0	0	0	0	0	0	0	0	0	0	0	0	0	0	0.099812425	0	0	0	0	0	0	0	0	0	0	0	0	0	0	0	0	0	0	0	0	0	0	0	0
TTLL4_ENSG00000135912.6	0	0	0	0	0	0	0	0	0	0	0	0	0	0	0	0	0	0	0	0	0.232492203	0	0	0	0	0	0	0	0	0	0	0	0	0	0	0	0	0	0	0	0	0	0	0	0
CYP27A1_ENSG00000135929.4	0	0	0	0	0	0	0	0	0	0	0	0	0	0	0	0	0	0	0	0	0.031174326	0	0	0	0	0	0	0	0	0	0	0	0	0	0	0	0	0	0	0	0	0	0	0	0
WNT6_ENSG00000115596.3	0	0	0	0	0	0	0	0	0	0	0	0	0	0	0	0	0	0	0	0	0.046683953	0	0	0	0	0	0	0	0	0	0	0	0	0	0	0	0	0	0	0	0	0	0	0	0
WNT10A_ENSG00000135925.4	0	0	0	0	0	0	0	0	0	0	0	0	0	0	0	0	0	0	0	0	0.008788906	0	0	0	0	0	0	0	0	0	0	0	0	0	0	0	0	0	0	0	0	0	0	0	0
CCDC108_ENSG00000181378.9	0	0	0	0	0	0	0	0	0	0	0	0	0	0	0	0	0	0	0	0	0.009557775	0	0	0	0	0	0	0	0	0	0	0	0	0	0	0	0	0	0	0	0	0	0	0	0
ANKZF1_ENSG00000163516.9	0	0	0	0	0	0	0	0	0	0	0	0	0	0	0	0	0	0	0	0	0.103004806	0	0	0	0	0	0	0	0	0	0	0	0	0	0	0	0	0	0	0	0	0	0	0	0
GLB1L_ENSG00000163521.11	0	0	0	0	0	0	0	0	0	0	0	0	0	0	0	0	0	0	0	0	0.127037706	0	0	0	0	0	0	0	0	0	0	0	0	0	0	0	0	0	0	0	0	0	0	0	0
TUBA4A_ENSG00000127824.9	0	0	0	0	0	0	0	0	0	0	0	0	0	0	0	0	0	0	0	0	0	0	0	0	0	0	0	0	0	0.121825651	0	0	0	0	0	0	0	0	0	0	0	0	0	0	0
DNAJB2_ENSG00000135924.11	0	0	0	0	0	0	0	0	0	0	0	0	0	0	0	0	0	0	0	0	0.033222224	0	0	0	0	0	0	0	0	0	0	0	0	0	0	0	0	0	0	0	0	0	0	0	0
PTPRN_ENSG00000054356.9	0	0	0	0	0	0	0	0	0	0	0	0	0	0	0	0	0	0	0	0	0.001584099	0	0	0	0	0	0	0	0	0	0	0	0	0	0	0	0	0	0	0	0	0	0	0	0
DES_ENSG00000175084.7	0	0	0	0	0	0	0	0	0	0	0	0	0	0	0	0	0	0	0	0	0	0	0	0	0	0	0	0	0	0	0	0	0	0	-0.054563796	0	0	0	0	0	0	0	0	0	0
SPEG_ENSG00000072195.10	0	0	0	0	0	0	0	0	0	0	0	0	0	0	0	0	0	0	0	0	0.044253071	0	0	0	0	0	0	0	0	0	0	0	0	0	0	0	0	0	0	0	0	0	0	0	0
GMPPA_ENSG00000144591.13	0	0	0	0	0	0	0	0	0	0	0	0	0	0	0	0	0	0	0	0	0.044563363	0	0	0	0	0	0	0	0	0	0	0	0	0	0	0	0	0	0	0	0	0	0	0	0
ASIC4_ENSG00000072182.8	0	0	0	0	0	0	0	0	0	0	0	0	0	0	0	0	0	0	0	0	0	0	0	0	0	0	0	0	0	0	0	0	0	0	0	0	0	0.338414839	0	0	0	0	0	0	0
CHPF_ENSG00000123989.9	0	0	0	0	0	0	0	0	0	0	0	0	0	0	0	0	0	0	0	0	0.021487145	0	0	0	0	0	0	0	0	0	0	0	0	0	0	0	0	0	0	0	0	0	0	0	0
TMEM198_ENSG00000188760.6	0	0	0	0	0	0	0	0	0	0	0	0	0	0	0	0	0	0	0	0	0.046693213	0	0	0	0	0	0	0	0	0	0	0	0	0	0	0	0	0	0	0	0	0	0	0	0
OBSL1_ENSG00000124006.10	0	0	0	0	0	0	0	0	0	0	0	0	0	0	0	0	0	0	0	0	0.108723071	0	0	0	0	0	0	0	0	0	0	0	0	0	0	0	0	0	0	0	0	0	0	0	0
STK11IP_ENSG00000144589.16	0	0	0	0	0	0	0	0	0	0	0	0	0	0	0	0	0	0	0	0	0.059618217	0	0	0	0	0	0	0	0	0	0	0	0	0	0	0	0	0	0	0	0	0	0	0	0
SLC4A3_ENSG00000114923.12	0	0	0	0	0	0	0	0	0	0	0	0	0	0	0	0	0	0	0	0	0.021286015	0	0	0	0	0	0	0	0	0	0	0	0	0	0	0	0	0	0	0	0	0	0	0	0
SGPP2_ENSG00000163082.9	0	0	0	0	0	0	0	0	0	0	0	0	0	0	0	0	0	0	0	0	0.035889451	0	0	0	0	0	0	0	0	0	0	0	0	0	0	0	0	0	0	0	0	0	0	0	0
ACSL3_ENSG00000123983.9	0	0	0	0	0	0	0	0	0	0	0	0	0	0	0	0	0	0	0	0	0.090144777	0	0	0	0	0	0	0	0	0	0	0	0	0	0	0	0	0	0	0	0	0	0	0	0
KCNE4_ENSG00000152049.5	0	0	0	0	0	0	0	0	-0.07346329	0	0	0	0	0	0	0	0	0	0	0	0	0	0	0	0	0	0	0	0	0	0	0	0	0	0	0	0	0	0	0	0	0	0	0	0
SCG2_ENSG00000171951.4	0	0	0	0	0	0	0	0	0	0	0	0	0	0	0	0	0	0	0	0	0.001643753	0	0	0	0	0	0	0	0	0	0	0	0	0	0	0	0	0	0	0	0	0	0	0	0
AP1S3_ENSG00000152056.12	0	0	0	0	0	0	0	0	0	0	0	0	0	0	0	0	0	0	0	0	0.027790966	0	0	0	0	0	0	0	0	0	0	0	0	0	0	0	0	0	0	0	0	0	0	0	0
DOCK10_ENSG00000135905.14	0	0	0	0	0	0	0	0	0	0	0	0	0	0	0	0	0	0	0	0	0.040106312	0	0	0	0	0	0	0	0	0	0	0	0	0	0	0	0	0	0	0	0	0	0	0	0
IRS1_ENSG00000169047.5	0	0	0	0	0	0	0	0	0	0	0	0	0	0	0	0	0	0	0	0	0.219321786	0	0	0	0	0	0	0	0	0	0	0	0	0	0	0	0	0	0	0	0	0	0	0	0
COL4A4_ENSG00000081052.10	0	0	0	0	0	0	0	0	0	0	0	0	0	0	0	0	0	0	0	0	0.035387093	0	0	0	0	0	0	0	0	0	0	0	0	0	0	0	0	0	0	0	0	0	0	0	0
COL4A3_ENSG00000169031.14	0	0	0	0	0	0	0	0	0	0	0	0	0	0	0	0	0	0	0	0	0.031933058	0	0	0	0	0	0	0	0	0	0	0	0	0	0	0	0	0	0	0	0	0	0	0	0
SLC19A3_ENSG00000135917.9	0	0	0	0	0	0	0	0	0	0	0	0	0	0	0	0	0	0	0	0	-0.24184693	0	0	0	0	0	0	0	0	0	0	0	0	0	0	0	0	0	0	0	0	0	0	0	0
CCL20_ENSG00000115009.7	0	0	0	0	0	0	0	0	-0.002999157	0	0	0	0	0	0	0	0	0	0	0	0	0	0	0	0	0	0	0	0	0	0	0	0	0	0	0	0	0	0	0	0	0	0	0	0
DAW1_ENSG00000123977.5	0	0	0	0	0	0	0	0	0	0	0	0	0	0	0	0	0	0	0	0	-0.025161212	0	0	0	0	0	0	0	0	0	0	0	0	0	0	0	0	0	0	0	0	0	0	0	0
SPHKAP_ENSG00000153820.8	0	0	0	0	0	0	0	0	0	0	0	0	0	0	0	0	0	0	0	0	0.008380702	0	0	0	0	0	0	0	0	0	0	0	0	0	0	0	0	0	0	0	0	0	0	0	0
PID1_ENSG00000153823.14	0	0	0	0	0	0	0	0	0	0	0	0	0	0	0	0	0	0	0	0	0	0	0	0	0	0	0	0	0	0	0	0	0	0	0	0	0	0	0	0.109912897	0	0	0	0	0
SP140_ENSG00000079263.14	0	0	0	0	0	0	0	0	0	0	0	0	0	0	0	0	0	0	0	0	0.012918701	0	0	0	0	0	0	0	0	0	0	0	0	0	0	0	0	0	0	0	0	0	0	0	0
ITM2C_ENSG00000135916.11	0	0	0	0	0	0	0	0	0	0	0	0	0	0	0	0	0	0	0	0	0.018067061	0	0	0	0	0	0	0	0	0	0	0	0	0	0	0	0	0	0	0	0	0	0	0	0
GPR55_ENSG00000135898.5	0	0	0	0	0	0	0	0	0	0	0	0	0	0	0	0	0	0	0	0	0.012991618	0	0	0	0	0	0	0	0	0	0	0	0	0	0	0	0	0	0	0	0	0	0	0	0
SPATA3_ENSG00000173699.11	0	0	0	0	0	0	0	0	0	0	0	0	0	0	0	0	0	0	0	0	-0.279961967	0	0	0	0	0	0	0	0	0	0	0	0	0	0	0	0	0	0	0	0	0	0	0	0
C2orf72_ENSG00000204128.5	0	0	0	0	0	0	0	0	0	0	0	0	0	0	0	0	0	0	0	0	-0.023059731	0	0	0	0	0	0	0	0	0	0	0	0	0	0	0	0	0	0	0	0	0	0	0	0
HTR2B_ENSG00000135914.5	0	0	0	0	0	0	0	0	0	0	0	0	0	0	0	0	0	0	0	0	0.049521512	0	0	0	0	0	0	0	0	0	0	0	0	0	0	0	0	0	0	0	0	0	0	0	0
ARMC9_ENSG00000135931.13	0	0	0	0	0	0	0	0	0	0	0	0	0	0	0	0	0	0	0	0	0.063595595	0	0	0	0	0	0	0	0	0	0	0	0	0	0	0	0	0	0	0	0	0	0	0	0
B3GNT7_ENSG00000156966.6	0	0	0	0	0	0	0	0	0	0	0	0	0	0	0	0	0	0	0	0	0.022740839	0	0	0	0	0	0	0	0	0	0	0	0	0	0	0	0	0	0	0	0	0	0	0	0
NCL_ENSG00000115053.11	0	0	0	0	0	0	0	0	0	0	0	0	0	0	0	0	0	0	0	0	0	0	0	0	0	0	0	0	0	0	0	0	0	0	0.041796453	0	0	0	0	0	0	0	0	0	0
C2orf57_ENSG00000177673.2	0	0	0	0	0	0	0	0	0	0	0	0	0	0	0	0	0	0	0	0	-0.736787377	0	0	0	0	0	0	0	0	0	0	0	0	0	0	0	0	0	0	0	0	0	0	0	0
COPS7B_ENSG00000144524.13	0	0	0	0	0	0	0	0	0	0	0	0	0	0	0	0	0	0	0	0	0.074956242	0	0	0	0	0	0	0	0	0	0	0	0	0	0	0	0	0	0	0	0	0	0	0	0
DIS3L2_ENSG00000144535.15	0	0	0	0	0	0	0	0	0	0	0	0	0	0	0	0	0	0	0	0	0.121478519	0	0	0	0	0	0	0	0	0	0	0	0	0	0	0	0	0	0	0	0	0	0	0	0
GIGYF2_ENSG00000204120.10	0	0	0	0	0	0	0	0	0	0	0	0	0	0	0	0	0	0	0	0	0.086762966	0	0	0	0	0	0	0	0	0	0	0	0	0	0	0	0	0	0	0	0	0	0	0	0
C2orf82_ENSG00000182600.5	0	0	0	0	0	0	0	0	0	0	0	0	0	0	0	0	0	0	0	0	0.277220391	0	0	0	0	0	0	0	0	0	0	0	0	0	0	0	0	0	0	0	0	0	0	0	0
ARL4C_ENSG00000188042.5	0	0	0	0	0	0	0	0	0	0	0	0	0	0	0	0	0	0	0	0	0.458541865	0	0	0	0	0	0	0	0	0	0	0	0	0	0	0	0	0	0	0	0	0	0	0	0
SH3BP4_ENSG00000130147.11	0	0	0	0	0	0	0	0	0	0	0	0	0	0	0	0	0	0	0	0	0.069656496	0	0	0	0	0	0	0	0	0	0	0	0	0	0	0	0	0	0	0	0	0	0	0	0
IQCA1_ENSG00000132321.12	0	0	0	0	0	0	0	0	0	0	0	0	0	0	0	0	0	0	0	0	0.080628233	0	0	0	0	0	0	0	0	0	0	0	0	0	0	0	0	0	0	0	0	0	0	0	0
ACKR3_ENSG00000144476.5	0	0	0	0	0	0	0	0	0	0	0	0	0	0	0	0	0	0	0	0	-0.121279594	0	0	0	0	0	0	0	0	0	0	0	0	0	0	0	0	0	0	0	0	0	0	0	0
COL6A3_ENSG00000163359.11	0	0	0	0	0	0	0	0	0	0	0	0	0	0	0	0	0	0	0	0	0	0	0	0	0	0	0	0	0	0	0	0	0	0	0	0	0	0	0.034471278	0	0	0	0	0	0
RAB17_ENSG00000124839.8	0	0	0	0	0	0	0	0	0	0	0	0	0	0	0	0	0	0	0	0	0.042091745	0	0	0	0	0	0	0	0	0	0	0	0	0	0	0	0	0	0	0	0	0	0	0	0
LRRFIP1_ENSG00000124831.14	0	0	0	0	0	0	0	0	0	0	0	0	0	0	0	0	0	0	0	0	0	0	0	0	0	0	0	0	0	0.090442075	0	0	0	0	0	0	0	0	0	0	0	0	0	0	0
RAMP1_ENSG00000132329.6	0	0	0	0	0	0	0	0	0	0	0	0	0	0	0	0	0	0	0	0	0	0	0	0	0	0	0	0	0	0	0	0	0	0	0.053102167	0	0	0	0	0	0	0	0	0	0
UBE2F-SCLY_ENSG00000258984.1	0	0	0	0	0	0	0	0	0	0	0	0	0	0	0	0	0	0	0	0	0.096503866	0	0	0	0	0	0	0	0	0	0	0	0	0	0	0	0	0	0	0	0	0	0	0	0
ESPNL_ENSG00000144488.10	0	0	0	0	0	0	0	0	0	0	0	0	0	0	0	0	0	0	0	0	0.063659447	0	0	0	0	0	0	0	0	0	0	0	0	0	0	0	0	0	0	0	0	0	0	0	0
PER2_ENSG00000132326.7	0	0	0	0	0	0	0	0	0	0	0	0	0	0	0	0	0	0	0	0	0.201512728	0	0	0	0	0	0	0	0	0	0	0	0	0	0	0	0	0	0	0	0	0	0	0	0
ASB1_ENSG00000065802.7	0	0	0	0	0	0	0	0	0	0	0	0	0	0	0	0	0	0	0	0	0.091185461	0	0	0	0	0	0	0	0	0	0	0	0	0	0	0	0	0	0	0	0	0	0	0	0
HDAC4_ENSG00000068024.12	0	0	0	0	0	0	0	0	0	0	0	0	0	0	0	0	0	0	0	0	0	0	0	0	0	0	0	0	0	0	0	0	0	0	0.154173707	0	0	0	0	0	0	0	0	0	0
MYEOV2_ENSG00000172428.6	0	0	0	0	0	0	0	0	-0.102170039	0	0	0	0	0	0	0	0	0	0	0	0	0	0	0	0	0	0	0	0	0	0	0	0	0	0	0	0	0	0	0	0	0	0	0	0
OTOS_ENSG00000178602.3	0	0	0	0	0	0	0	0	0	0	0	0	0	0	0	0	0	0	0	0	0	0	0	0	0	0	0	0	0	0	0	0	0	0	0	0	0	0	0	0	0	0	0	-0.112666721	0
GPC1_ENSG00000063660.4	0	0	0	0	0	0	0	0	0	0	0	0	0	0	0	0	0	0	0	0	-0.087270982	0	0	0	0	0	0	0	0	0	0	0	0	0	0	0	0	0	0	0	0	0	0	0	0
RNPEPL1_ENSG00000142327.7	0	0	0	0	0	0	0	0	0	0	0	0	0	0	0	0	0	0	0	0	-0.074733478	0	0	0	0	0	0	0	0	0	0	0	0	0	0	0	0	0	0	0	0	0	0	0	0
GPR35_ENSG00000178623.7	0	0	0	0	0	0	0	0	0	0	0	0	0	0	0	0	0	0	0	0	0.024479809	0	0	0	0	0	0	0	0	0	0	0	0	0	0	0	0	0	0	0	0	0	0	0	0
C2orf54_ENSG00000172478.13	0	0	0	0	0	0	0	0	0	0	0	0	0	0	0	0	0	0	0	0	0.001718132	0	0	0	0	0	0	0	0	0	0	0	0	0	0	0	0	0	0	0	0	0	0	0	0
SNED1_ENSG00000162804.9	0	0	0	0	0	0	0	0	0	0	0	0	0	0	0	0	0	0	0	0	0.074308611	0	0	0	0	0	0	0	0	0	0	0	0	0	0	0	0	0	0	0	0	0	0	0	0
MTERFD2_ENSG00000122085.12	0	0	0	0	0	0	0	0	0	0	0	0	0	0	0	0	0	0	0	0	0.09271244	0	0	0	0	0	0	0	0	0	0	0	0	0	0	0	0	0	0	0	0	0	0	0	0
PASK_ENSG00000115687.9	0	0	0	0	0	0	0	0	0	0	0	0	0	0	0	0	0	0	0	0	0.071792468	0	0	0	0	0	0	0	0	0	0	0	0	0	0	0	0	0	0	0	0	0	0	0	0
ATG4B_ENSG00000168397.12	0	0	0	0	0	0	0	0	0	0	0	0	0	0	0	0	0	0	0	0	0.042621578	0	0	0	0	0	0	0	0	0	0	0	0	0	0	0	0	0	0	0	0	0	0	0	0
ING5_ENSG00000168395.10	0	0	0	0	0	0	0	0	0	0	0	0	0	0	0	0	0	0	0	0	0.093653084	0	0	0	0	0	0	0	0	0	0	0	0	0	0	0	0	0	0	0	0	0	0	0	0
D2HGDH_ENSG00000180902.12	0	0	0	0	0	0	0	0	0	0	0	0	0	0	0	0	0	0	0	0	0.139004304	0	0	0	0	0	0	0	0	0	0	0	0	0	0	0	0	0	0	0	0	0	0	0	0
PDCD1_ENSG00000188389.6	0	0	0	0	0	0	0	0	0	0	0	0	0	0	0	0	0	0	0	0	0.020287676	0	0	0	0	0	0	0	0	0	0	0	0	0	0	0	0	0	0	0	0	0	0	0	0
AC131097.4_ENSG00000216921.3	0	0	0	0	0	0	0	0	0	0	0	0	0	0	0	0	0	0	0	0	-0.142236192	0	0	0	0	0	0	0	0	0	0	0	0	0	0	0	0	0	0	0	0	0	0	0	0
CNTN4_ENSG00000144619.10	0	0	0	0	0	0	0	0	0	0	0	0	0	0	0	0	0	0	0	0	0.093705151	0	0	0	0	0	0	0	0	0	0	0	0	0	0	0	0	0	0	0	0	0	0	0	0
IL5RA_ENSG00000091181.15	0	0	0	0	0	0	0	0	0	0	0	0	0	0	0	0	0	0	0	0	0.092637723	0	0	0	0	0	0	0	0	0	0	0	0	0	0	0	0	0	0	0	0	0	0	0	0
LRRN1_ENSG00000175928.5	0	0	0	0	0	0	0	0	0	0	0	0	0	0	0	0	0	0	0	0	0.143044758	0	0	0	0	0	0	0	0	0	0	0	0	0	0	0	0	0	0	0	0	0	0	0	0
SETMAR_ENSG00000170364.8	0	0	0	0	0	0	0	0	0	0	0	0	0	0	0	0	0	0	0	0	0.131319414	0	0	0	0	0	0	0	0	0	0	0	0	0	0	0	0	0	0	0	0	0	0	0	0
ITPR1_ENSG00000150995.13	0	0	0	0	0	0	0	0	0	0	0	0	0	0	0	0	0	0	0	0	0.08681807	0	0	0	0	0	0	0	0	0	0	0	0	0	0	0	0	0	0	0	0	0	0	0	0
AC018816.3_ENSG00000235978.2	0	0	0	0	0	0	0	0	0	0	0	0	0	0	0	0	0	0	0	0	-0.480886345	0	0	0	0	0	0	0	0	0	0	0	0	0	0	0	0	0	0	0	0	0	0	0	0
BHLHE40_ENSG00000134107.4	0	0	0	0	0	0	0	0	0	0	0	0	0	0	0	0	0	0	0	0	0	0	0	0	0	0	0	0	0	0	0	0	0	0	0	0	0	0	0	-0.121197258	0	0	0	0	0
ARL8B_ENSG00000134108.8	0	0	0	0	0	0	0	0	0	0	0	0	0	0	0	0	0	0	0	0	0	0	0	0	0	0	0	0	0	0	0	0	0	0	0.099679912	0	0	0	0	0	0	0	0	0	0
EDEM1_ENSG00000134109.6	0	0	0	0	0	0	0	0	0	0	0	0	0	0	0	0	0	0	0	0	0.03565897	0	0	0	0	0	0	0	0	0	0	0	0	0	0	0	0	0	0	0	0	0	0	0	0
GRM7_ENSG00000196277.11	0	0	0	0	0	0	0	0	0	0	0	0	0	0	0	0	0	0	0	0	0.036352778	0	0	0	0	0	0	0	0	0	0	0	0	0	0	0	0	0	0	0	0	0	0	0	0
RAD18_ENSG00000070950.5	0	0	0	0	0	0	0	0	0	0	0	0	0	0	0	0	0	0	0	0	0.162867985	0	0	0	0	0	0	0	0	0	0	0	0	0	0	0	0	0	0	0	0	0	0	0	0
SRGAP3_ENSG00000196220.11	0	0	0	0	0	0	0	0	0	0	0	0	0	0	0	0	0	0	0	0	0.034619215	0	0	0	0	0	0	0	0	0	0	0	0	0	0	0	0	0	0	0	0	0	0	0	0
SETD5_ENSG00000168137.11	0	0	0	0	0	0	0	0	0	0	0	0	0	0	0	0	0	0	0	0	0.052673687	0	0	0	0	0	0	0	0	0	0	0	0	0	0	0	0	0	0	0	0	0	0	0	0
CPNE9_ENSG00000144550.8	0	0	0	0	0	0	0	0	0	0	0	-0.199255933	0	0	0	0	0	0	0	0	0	0	0	0	0	0	0	0	0	0	0	0	0	0	0	0	0	0	0	0	0	0	0	0	0
CAMK1_ENSG00000134072.6	0	0	0	0	0	0	0	0	0	0	0	0	0	0	0	0	0	0	0	0	-0.107772723	0	0	0	0	0	0	0	0	0	0	0	0	0	0	0	0	0	0	0	0	0	0	0	0
IL17RE_ENSG00000163701.14	0	0	0	0	0	0	0	0	0	0	0	0	0	0	0	0	0	0	0	0	0.066456777	0	0	0	0	0	0	0	0	0	0	0	0	0	0	0	0	0	0	0	0	0	0	0	0
EMC3_ENSG00000125037.8	0	0	0	0	0	0	0	0	0	0	0	0	0	0	0	0	0	0	0	0	-0.107971576	0	0	0	0	0	0	0	0	0	0	0	0	0	0	0	0	0	0	0	0	0	0	0	0
FANCD2_ENSG00000144554.6	0	0	0	0	0	0	0	0	0	0	0	0	0	0	0	0	0	0	0	0	0.039733238	0	0	0	0	0	0	0	0	0	0	0	0	0	0	0	0	0	0	0	0	0	0	0	0
BRK1_ENSG00000254999.2	0	0	0	0	0	0	0	0	0	0	0	0	0	0	0	0	0	0	0	0	-0.063933407	0	0	0	0	0	0	0	0	0	0	0	0	0	0	0	0	0	0	0	0	0	0	0	0
GHRL_ENSG00000157017.11	0	0	0	0	0	0	0	0	0	0	0	0	0	0	0	0	0	0	0	0	0	0	0	0	0	0	0	0	0	0	0	0	0	0	0	0	0	0	0	0	0	0	0.329793834	0	0
SLC6A11_ENSG00000132164.5	0	0	0	0	0	0	0	0	0	0	0	0	0	0	0	0	0	0	0	0	0.003694961	0	0	0	0	0	0	0	0	0	0	0	0	0	0	0	0	0	0	0	0	0	0	0	0
PPARG_ENSG00000132170.15	0	0	0	0	0	0	0	0	0	0	0	0	0	0	0	0	0	0	0	0	-0.279163905	0	0	0	0	0	0	0	0	0	0	0	0	0	0	0	0	0	0	0	0	0	0	0	0
C3orf83_ENSG00000225526.4	0	0	0	0	0	0	0	0	0	0	0	0	0	0	0	0	0	0	0	0	0.022676034	0	0	0	0	0	0	0	0	0	0	0	0	0	0	0	0	0	0	0	0	0	0	0	0
TMEM40_ENSG00000088726.11	0	0	0	0	0	0	0	0	0	0	0	0	0	0	0	0	0	0	0	0	0.007219249	0	0	0	0	0	0	0	0	0	0	0	0	0	0	0	0	0	0	0	0	0	0	0	0
RPL32_ENSG00000144713.8	0	0	0	0	0	0	0	0	0	0	0	0	0	0	0	0	0	0	0	0	0.073954707	0	0	0	0	0	0	0	0	0	0	0	0	0	0	0	0	0	0	0	0	0	0	0	0
NUP210_ENSG00000132182.7	0	0	0	0	0	0	0	0	0	0	0	0	0	0	0	0	0	0	0	0	0.029513074	0	0	0	0	0	0	0	0	0	0	0	0	0	0	0	0	0	0	0	0	0	0	0	0
XPC_ENSG00000154767.10	0	0	0	0	0	0	0	0	0	0	0	0	0	0	0	0	0	0	0	0	0.153599635	0	0	0	0	0	0	0	0	0	0	0	0	0	0	0	0	0	0	0	0	0	0	0	0
CCDC174_ENSG00000154781.11	0	0	0	0	0	0	0	0	0	0	0	0	0	0	0	0	0	0	0	0	0.111315673	0	0	0	0	0	0	0	0	0	0	0	0	0	0	0	0	0	0	0	0	0	0	0	0
FGD5_ENSG00000154783.6	0	0	0	0	0	0	0	0	0	0	0	0	0	0	0	0	0	0	0	0	-0.189635773	0	0	0	0	0	0	0	0	0	0	0	0	0	0	0	0	0	0	0	0	0	0	0	0
MRPS25_ENSG00000131368.3	0	0	0	0	0	0	0	0	0	0	0	0	0	0	0	0	0	0	0	0	0.074917056	0	0	0	0	0	0	0	0	0	0	0	0	0	0	0	0	0	0	0	0	0	0	0	0
CAPN7_ENSG00000131375.5	0	0	0	0	0	0	0	0	0	0	0	0	0	0	0	0	0	0	0	0	0.102714178	0	0	0	0	0	0	0	0	0	0	0	0	0	0	0	0	0	0	0	0	0	0	0	0
SH3BP5_ENSG00000131370.11	0	0	0	0	0	0	0	0	0	0	0	0	0	0	0	0	0	0	0	0	-0.050399845	0	0	0	0	0	0	0	0	0	0	0	0	0	0	0	0	0	0	0	0	0	0	0	0
RFTN1_ENSG00000131378.9	0	0	0	0	0	0	0	0	0	0	0	0	0	0	0	0	0	0	0	0	-0.098913691	0	0	0	0	0	0	0	0	0	0	0	0	0	0	0	0	0	0	0	0	0	0	0	0
SATB1_ENSG00000182568.12	0	0	0	0	0	0	0	0	0	0	0	0	0	0	0	0	0	0	0	0	0.071595499	0	0	0	0	0	0	0	0	0	0	0	0	0	0	0	0	0	0	0	0	0	0	0	0
KCNH8_ENSG00000183960.4	0	0	0	0	0	0	0	0	0	0	0	0	0	0	0	0	0	0	0	0	0.094433084	0	0	0	0	0	0	0	0	0	0	0	0	0	0	0	0	0	0	0	0	0	0	0	0
RPL15_ENSG00000174748.14	0	0	0	0	0	0	0	0	0	0	0	0	0	0	0	0	0	0	0	0	0.073295297	0	0	0	0	0	0	0	0	0	0	0	0	0	0	0	0	0	0	0	0	0	0	0	0
NR1D2_ENSG00000174738.8	0	0	0	0	0	0	0	0	0	0	0	0	0	0	0	0	0	0	0	0	0.063089203	0	0	0	0	0	0	0	0	0	0	0	0	0	0	0	0	0	0	0	0	0	0	0	0
THRB_ENSG00000151090.13	0	0	0	0	0	0	0	0	0	0	0	0	0	0	0	0	0	0	0	0	0.058869697	0	0	0	0	0	0	0	0	0	0	0	0	0	0	0	0	0	0	0	0	0	0	0	0
RARB_ENSG00000077092.14	0	0	0	0	0	0	0	0	0	0	0	0	0	0	0	0	0	0	0	0	0.159244867	0	0	0	0	0	0	0	0	0	0	0	0	0	0	0	0	0	0	0	0	0	0	0	0
TOP2B_ENSG00000077097.9	0	0	0	0	0	0	0	0	0	0	0	0	0	0	0	0	0	0	0	0	0.054465824	0	0	0	0	0	0	0	0	0	0	0	0	0	0	0	0	0	0	0	0	0	0	0	0
LRRC3B_ENSG00000179796.7	0	0	0	0	0	0	0	0	0	0	0	0	0	0	0	0	0	0	0	0	0.018703131	0	0	0	0	0	0	0	0	0	0	0	0	0	0	0	0	0	0	0	0	0	0	0	0
NEK10_ENSG00000163491.12	0	0	0	0	0	0	0	0	0	0	0	0	0	0	0	0	0	0	0	0	0.467860788	0	0	0	0	0	0	0	0	0	0	0	0	0	0	0	0	0	0	0	0	0	0	0	0
SLC4A7_ENSG00000033867.12	0	0	0	0	0	0	0	0	0	0	0	0	0	0	0	0	0	0	0	0	0.308621093	0	0	0	0	0	0	0	0	0	0	0	0	0	0	0	0	0	0	0	0	0	0	0	0
TGFBR2_ENSG00000163513.13	0	0	0	0	0	0	0	0	0	0	0	0	0	0	0	0	0	0	0	0	-0.138621579	0	0	0	0	0	0	0	0	0	0	0	0	0	0	0	0	0	0	0	0	0	0	0	0
GADL1_ENSG00000144644.10	0	0	0	0	0	0	0	0	0	0	0	0	0	0	0	0	0	0	0	0	-0.077274491	0	0	0	0	0	0	0	0	0	0	0	0	0	0	0	0	0	0	0	0	0	0	0	0
STT3B_ENSG00000163527.5	0	0	0	0	0	0	0	0	0	0	0	0	0	0	0	0	0	0	0	0	0.047838456	0	0	0	0	0	0	0	0	0	0	0	0	0	0	0	0	0	0	0	0	0	0	0	0
ZNF860_ENSG00000197385.5	0	0	0	0	0	0	0	0	0	0	0	0	0	0	0	0	0	0	0	0	0.169851616	0	0	0	0	0	0	0	0	0	0	0	0	0	0	0	0	0	0	0	0	0	0	0	0
CMTM8_ENSG00000170293.4	0	0	0	0	0	0	0	0	0	0	0	0	0	0	0	0	0	0	0	0	0.109469544	0	0	0	0	0	0	0	0	0	0	0	0	0	0	0	0	0	0	0	0	0	0	0	0
CMTM7_ENSG00000153551.9	0	0	0	0	0	0	0	0	0	0	0	0	0	0	0	0	0	0	0	0	0.445940529	0	0	0	0	0	0	0	0	0	0	0	0	0	0	0	0	0	0	0	0	0	0	0	0
CMTM6_ENSG00000091317.7	0	0	0	0	0	0	0	0	0	0	0	0	0	0	0	0	0	0	0	0	0.125800479	0	0	0	0	0	0	0	0	0	0	0	0	0	0	0	0	0	0	0	0	0	0	0	0
GLB1_ENSG00000170266.11	0	0	0	0	0	0	0	0	0	0	0	0	0	0	0	0	0	0	0	0	0.048862301	0	0	0	0	0	0	0	0	0	0	0	0	0	0	0	0	0	0	0	0	0	0	0	0
ARPP21_ENSG00000172995.12	0	0	0	0	0	0	0	0	0	0	0	0	0	0	0	0	0	0	0	0	0	0	0	0	0	0	0	0	0	0	0	0	0	0	0.025292658	0	0	0	0	0	0	0	0	0	0
STAC_ENSG00000144681.6	0	0	0	0	0	0	0	0	0	0	0	0	0	0	0	0	0	0	0	0	0.110626103	0	0	0	0	0	0	0	0	0	0	0	0	0	0	0	0	0	0	0	0	0	0	0	0
TRANK1_ENSG00000168016.9	0	0	0	0	0	0	0	0	0	0	0	0	0	0	0	0	0	0	0	0	0.042037053	0	0	0	0	0	0	0	0	0	0	0	0	0	0	0	0	0	0	0	0	0	0	0	0
CTDSPL_ENSG00000144677.10	0	0	0	0	0	0	0	0	0	0	0	0	0	0	0	0	0	0	0	0	0.155654709	0	0	0	0	0	0	0	0	0	0	0	0	0	0	0	0	0	0	0	0	0	0	0	0
XYLB_ENSG00000093217.5	0	0	0	0	0	0	0	0	0	0	0	0	0	0	0	0	0	0	0	0	0.049374695	0	0	0	0	0	0	0	0	0	0	0	0	0	0	0	0	0	0	0	0	0	0	0	0
SCN5A_ENSG00000183873.11	0	0	0	0	0	0	0	0	0	0	0	0	0	0	0	0	0	0	0	0	0.009350227	0	0	0	0	0	0	0	0	0	0	0	0	0	0	0	0	0	0	0	0	0	0	0	0
TTC21A_ENSG00000168026.12	0	0	0	0	0	0	0	0	0	0	0	0	0	0	0	0	0	0	0	0	0.072289194	0	0	0	0	0	0	0	0	0	0	0	0	0	0	0	0	0	0	0	0	0	0	0	0
CX3CR1_ENSG00000168329.9	0	0	0	0	0	0	0	0	0	0	0	0	0	0	0	0	0	0	0	0	0.083645297	0	0	0	0	0	0	0	0	0	0	0	0	0	0	0	0	0	0	0	0	0	0	0	0
SLC25A38_ENSG00000144659.6	0	0	0	0	0	0	0	0	0	0	0	0	0	0	0	0	0	0	0	0	0.047536563	0	0	0	0	0	0	0	0	0	0	0	0	0	0	0	0	0	0	0	0	0	0	0	0
RPSA_ENSG00000168028.9	0	0	0	0	0	0	0	0	0	0	0	0	0	0	0	0	0	0	0	0	0.046131472	0	0	0	0	0	0	0	0	0	0	0	0	0	0	0	0	0	0	0	0	0	0	0	0
CTNNB1_ENSG00000168036.12	0	0	0	0	0	0	0	0	0	0	0	0	0	0	0	0	0	0	0	0	0.143210472	0	0	0	0	0	0	0	0	0	0	0	0	0	0	0	0	0	0	0	0	0	0	0	0
TRAK1_ENSG00000182606.10	0	0	0	0	0	0	0	0	0	0	0	0	0	0	0	0	0	0	0	0	0.070608633	0	0	0	0	0	0	0	0	0	0	0	0	0	0	0	0	0	0	0	0	0	0	0	0
HHATL_ENSG00000010282.10	0	0	0	0	0	0	0	0	0	0	0	0	0	0	0	0	0	0	0	0	0.004449922	0	0	0	0	0	0	0	0	0	0	0	0	0	0	0	0	0	0	0	0	0	0	0	0
ZNF662_ENSG00000182983.10	0	0	0	0	0	0	0	0	0	0	0	0	0	0	0	0	0	0	0	0	0.138788645	0	0	0	0	0	0	0	0	0	0	0	0	0	0	0	0	0	0	0	0	0	0	0	0
SNRK_ENSG00000163788.9	0	0	0	0	0	0	0	0	0	0	0	0	0	0	0	0	0	0	0	0	-0.127335863	0	0	0	0	0	0	0	0	0	0	0	0	0	0	0	0	0	0	0	0	0	0	0	0
ABHD5_ENSG00000011198.3	0	0	0	0	0	0	0	0	0	0	0	0	0	0	0	0	0	0	0	0	-0.168888274	0	0	0	0	0	0	0	0	0	0	0	0	0	0	0	0	0	0	0	0	0	0	0	0
ZNF502_ENSG00000196653.7	0	0	0	0	0	0	0	0	0	0	0	0	0	0	0	0	0	0	0	0	0.130960926	0	0	0	0	0	0	0	0	0	0	0	0	0	0	0	0	0	0	0	0	0	0	0	0
TGM4_ENSG00000163810.7	0	0	0	0	0	0	0	0	0	0	0	0	0	0	0	0	0	0	0	0	-0.908470026	0	0	0	0	0	0	0	0	0	0	0	0	0	0	0	0	0	0	0	0	0	0	0	0
CLEC3B_ENSG00000163815.5	0	0	0	0	0	0	0	0	0	0	0	0	0	0	0	0	0	0	0	0	-0.188294663	0	0	0	0	0	0	0	0	0	0	0	0	0	0	0	0	0	0	0	0	0	0	0	0
CDCP1_ENSG00000163814.3	0	0	0	0	0	0	0	0	0	0	0	0	0	0	0	0	0	0	0	0	0.09410544	0	0	0	0	0	0	0	0	0	0	0	0	0	0	0	0	0	0	0	0	0	0	0	0
TMEM158_ENSG00000249992.1	0	0	0	0	0	0	0	0	0	0	0	0	0	0	0	0	0	0	0	0	0.012671775	0	0	0	0	0	0	0	0	0	0	0	0	0	0	0	0	0	0	0	0	0	0	0	0
LZTFL1_ENSG00000163818.12	0	0	0	0	0	0	0	0	0	0	0	0	0	0	0	0	0	0	0	0	0.097786896	0	0	0	0	0	0	0	0	0	0	0	0	0	0	0	0	0	0	0	0	0	0	0	0
CXCR6_ENSG00000172215.5	0	0	0	0	0	0	0	0	0	0	0	0	0	0	0	0	0	0	0	0	0.052357253	0	0	0	0	0	0	0	0	0	0	0	0	0	0	0	0	0	0	0	0	0	0	0	0
CCR2_ENSG00000121807.5	0	0	0	0	0	0	0	0	0	0	0	0	0	0	0	0	0	0	0	0	0.046532516	0	0	0	0	0	0	0	0	0	0	0	0	0	0	0	0	0	0	0	0	0	0	0	0
CCR5_ENSG00000160791.12	0	0	0	0	0	0	0	0	0	0	0	0	0	0	0	0	0	0	0	0	0.05157915	0	0	0	0	0	0	0	0	0	0	0	0	0	0	0	0	0	0	0	0	0	0	0	0
CCRL2_ENSG00000121797.9	0	0	0	0	0	0	0	0	0	0	0	0	0	0	0	0	0	0	0	0	-0.253988257	0	0	0	0	0	0	0	0	0	0	0	0	0	0	0	0	0	0	0	0	0	0	0	0
LTF_ENSG00000012223.8	0	0	0	0	0	0	0	0	0	0	0	0	0	0	0	0	0	0	0	0	0.237625782	0	0	0	0	0	0	0	0	0	0	0	0	0	0	0	0	0	0	0	0	0	0	0	0
ALS2CL_ENSG00000178038.12	0	0	0	0	0	0	0	0	0	0	0	0	0	0	0	0	0	0	0	0	0.053837638	0	0	0	0	0	0	0	0	0	0	0	0	0	0	0	0	0	0	0	0	0	0	0	0
PRSS50_ENSG00000206549.8	0	0	0	0	0	0	0	0	0	0	0	0	0	0	0	0	0	0	0	0	0.2099634	0	0	0	0	0	0	0	0	0	0	0	0	0	0	0	0	0	0	0	0	0	0	0	0
PRSS46_ENSG00000261603.1	0	0	0	0	0	0	0	0	0	0	0	0	0	0	0	0	0	0	0	0	0.238219431	0	0	0	0	0	0	0	0	0	0	0	0	0	0	0	0	0	0	0	0	0	0	0	0
PRSS45_ENSG00000188086.8	0	0	0	0	0	0	0	0	0	0	0	0	0	0	0	0	0	0	0	0	0.200943763	0	0	0	0	0	0	0	0	0	0	0	0	0	0	0	0	0	0	0	0	0	0	0	0
NBEAL2_ENSG00000160796.12	0	0	0	0	0	0	0	0	0	0	0	0	0	0	0	0	0	0	0	0	0.046807485	0	0	0	0	0	0	0	0	0	0	0	0	0	0	0	0	0	0	0	0	0	0	0	0
PTPN23_ENSG00000076201.10	0	0	0	0	0	0	0	0	0	0	0	0	0	0	0	0	0	0	0	0	0.049864971	0	0	0	0	0	0	0	0	0	0	0	0	0	0	0	0	0	0	0	0	0	0	0	0
SCAP_ENSG00000114650.14	0	0	0	0	0	0	0	0	0	0	0	0	0	0	0	0	0	0	0	0	0.04618926	0	0	0	0	0	0	0	0	0	0	0	0	0	0	0	0	0	0	0	0	0	0	0	0
SMARCC1_ENSG00000173473.6	0	0	0	0	0	0	0	0	0	0	0	0	0	0	0	0	0	0	0	0	0.052770601	0	0	0	0	0	0	0	0	0	0	0	0	0	0	0	0	0	0	0	0	0	0	0	0
MAP4_ENSG00000047849.17	0	0	0	0	0	0	0	0	0	0	0	0	0	0	0	0	0	0	0	0	-0.037831509	0	0	0	0	0	0	0	0	0	0	0	0	0	0	0	0	0	0	0	0	0	0	0	0
SPINK8_ENSG00000229453.1	0	0	0	0	0	0	0	0	0	0	0	0	0	0	0	0	0	0	0	0	0.373698587	0	0	0	0	0	0	0	0	0	0	0	0	0	0	0	0	0	0	0	0	0	0	0	0
PLXNB1_ENSG00000164050.8	0	0	0	0	0	0	0	0	0	0	0	0	0	0	0	0	0	0	0	0	0.231793342	0	0	0	0	0	0	0	0	0	0	0	0	0	0	0	0	0	0	0	0	0	0	0	0
COL7A1_ENSG00000114270.11	0	0	0	0	0	0	0	0	0	0	0	0	0	0	0	0	0	0	0	0	0.130598892	0	0	0	0	0	0	0	0	0	0	0	0	0	0	0	0	0	0	0	0	0	0	0	0
IP6K2_ENSG00000068745.10	0	0	0	0	0	0	0	0	0	0	0	0	0	0	0	0	0	0	0	0	0.117279949	0	0	0	0	0	0	0	0	0	0	0	0	0	0	0	0	0	0	0	0	0	0	0	0
WDR6_ENSG00000178252.13	0	0	0	0	0	0	0	0	0	0	0	0	0	0	0	0	0	0	0	0	0.104258427	0	0	0	0	0	0	0	0	0	0	0	0	0	0	0	0	0	0	0	0	0	0	0	0
IMPDH2_ENSG00000178035.7	0	0	0	0	0	0	0	0	0	0	0	0	0	0	0	0	0	0	0	0	0.105183149	0	0	0	0	0	0	0	0	0	0	0	0	0	0	0	0	0	0	0	0	0	0	0	0
QRICH1_ENSG00000198218.6	0	0	0	0	0	0	0	0	0	0	0	0	0	0	0	0	0	0	0	0	0.05206955	0	0	0	0	0	0	0	0	0	0	0	0	0	0	0	0	0	0	0	0	0	0	0	0
QARS_ENSG00000172053.10	0	0	0	0	0	0	0	0	0	0	0	0	0	0	0	0	0	0	0	0	0.072680808	0	0	0	0	0	0	0	0	0	0	0	0	0	0	0	0	0	0	0	0	0	0	0	0
USP19_ENSG00000172046.14	0	0	0	0	0	0	0	0	0	0	0	0	0	0	0	0	0	0	0	0	0.103942258	0	0	0	0	0	0	0	0	0	0	0	0	0	0	0	0	0	0	0	0	0	0	0	0
CCDC71_ENSG00000177352.9	0	0	0	0	0	0	0	0	0	0	0	0	0	0	0	0	0	0	0	0	0.092710688	0	0	0	0	0	0	0	0	0	0	0	0	0	0	0	0	0	0	0	0	0	0	0	0
RHOA_ENSG00000067560.6	0	0	0	0	0	0	0	0	0	0	0	0	0	0	0	0	0	0	0	0	-0.089147281	0	0	0	0	0	0	0	0	0	0	0	0	0	0	0	0	0	0	0	0	0	0	0	0
AMT_ENSG00000145020.10	0	0	0	0	0	0	0	0	0	0	0	0	0	0	0	0	0	0	0	0	0.153204927	0	0	0	0	0	0	0	0	0	0	0	0	0	0	0	0	0	0	0	0	0	0	0	0
NICN1_ENSG00000145029.7	0	0	0	0	0	0	0	0	0	0	0	0	0	0	0	0	0	0	0	0	0.138334569	0	0	0	0	0	0	0	0	0	0	0	0	0	0	0	0	0	0	0	0	0	0	0	0
BSN_ENSG00000164061.4	0	0	0	0	0	0	0	0	0	0	0	0	0	0	0	0	0	0	0	0	0.003395071	0	0	0	0	0	0	0	0	0	0	0	0	0	0	0	0	0	0	0	0	0	0	0	0
APEH_ENSG00000164062.8	0	0	0	0	0	0	0	0	0	0	0	0	0	0	0	0	0	0	0	0	0.068188542	0	0	0	0	0	0	0	0	0	0	0	0	0	0	0	0	0	0	0	0	0	0	0	0
MST1_ENSG00000173531.11	0	0	0	0	0	0	0	0	0	0	0	0	0	0	0	0	0	0	0	0	0.008272816	0	0	0	0	0	0	0	0	0	0	0	0	0	0	0	0	0	0	0	0	0	0	0	0
IP6K1_ENSG00000176095.7	0	0	0	0	0	0	0	0	0	0	0	0	0	0	0	0	0	0	0	0	0.047919695	0	0	0	0	0	0	0	0	0	0	0	0	0	0	0	0	0	0	0	0	0	0	0	0
CDHR4_ENSG00000187492.4	0	0	0	0	0	0	0	0	0	0	0	0	0	0	0	0	0	0	0	0	-0.03172409	0	0	0	0	0	0	0	0	0	0	0	0	0	0	0	0	0	0	0	0	0	0	0	0
UBA7_ENSG00000182179.6	0	0	0	0	0	0	0	0	0	0	0	0	0	0	0	0	0	0	0	0	0.072053154	0	0	0	0	0	0	0	0	0	0	0	0	0	0	0	0	0	0	0	0	0	0	0	0
MST1R_ENSG00000164078.8	0	0	0	0	0	0	0	0	0	0	0	0	0	0	0	0	0	0	0	0	0.104700845	0	0	0	0	0	0	0	0	0	0	0	0	0	0	0	0	0	0	0	0	0	0	0	0
RBM5_ENSG00000003756.12	0	0	0	0	0	0	0	0	0	0	0	0	0	0	0	0	0	0	0	0	0.055069999	0	0	0	0	0	0	0	0	0	0	0	0	0	0	0	0	0	0	0	0	0	0	0	0
GNAI2_ENSG00000114353.12	0	0	0	0	0	0	0	0	0	0	0	0	0	0	0	0	0	0	0	0	-0.07342535	0	0	0	0	0	0	0	0	0	0	0	0	0	0	0	0	0	0	0	0	0	0	0	0
HYAL2_ENSG00000068001.9	0	0	0	0	0	0	0	0	0	0	0	0	0	0	0	0	0	0	0	0	-0.092432383	0	0	0	0	0	0	0	0	0	0	0	0	0	0	0	0	0	0	0	0	0	0	0	0
NPRL2_ENSG00000114388.8	0	0	0	0	0	0	0	0	0	0	0	0	0	0	0	0	0	0	0	0	0.054573501	0	0	0	0	0	0	0	0	0	0	0	0	0	0	0	0	0	0	0	0	0	0	0	0
HEMK1_ENSG00000114735.5	0	0	0	0	0	0	0	0	0	0	0	0	0	0	0	0	0	0	0	0	0.080874951	0	0	0	0	0	0	0	0	0	0	0	0	0	0	0	0	0	0	0	0	0	0	0	0
CISH_ENSG00000114737.11	0	0	0	0	0	0	0	0	0	0	0	0	0	0	0	0	0	0	0	0	0.081731116	0	0	0	0	0	0	0	0	0	0	0	0	0	0	0	0	0	0	0	0	0	0	0	0
MANF_ENSG00000145050.11	0	0	0	0	0	0	0	0	0	0	0	0	0	0	0	0	0	0	0	0	0	0	0	0	0	0	0	0	0	0.104217625	0	0	0	0	0	0	0	0	0	0	0	0	0	0	0
IQCF2_ENSG00000184345.4	0	0	0	0	0	0	0	0	0	0	0	0	0	0	0	0	0	0	0	0	-0.684835179	0	0	0	0	0	0	0	0	0	0	0	0	0	0	0	0	0	0	0	0	0	0	0	0
IQCF5_ENSG00000214681.3	0	0	0	0	0	0	0	0	0	0	0	0	0	0	0	0	0	0	0	0	-0.661006761	0	0	0	0	0	0	0	0	0	0	0	0	0	0	0	0	0	0	0	0	0	0	0	0
PARP3_ENSG00000041880.10	0	0	0	0	0	0	0	0	0	0	0	0	0	0	0	0	0	0	0	0	0.055420569	0	0	0	0	0	0	0	0	0	0	0	0	0	0	0	0	0	0	0	0	0	0	0	0
RPL29_ENSG00000162244.6	0	0	0	0	0	0	0	0	0	0	0	0	0	0	0	0	0	0	0	0	0.051007933	0	0	0	0	0	0	0	0	0	0	0	0	0	0	0	0	0	0	0	0	0	0	0	0
LINC00696_ENSG00000256097.1	0	0	0	0	0	0	0	0	0	0	0	0	0	0	0	0	0	0	0	0	0.034299988	0	0	0	0	0	0	0	0	0	0	0	0	0	0	0	0	0	0	0	0	0	0	0	0
ALAS1_ENSG00000023330.10	0	0	0	0	0	0	0	0	0	0	0	0	0	0	0	0	0	0	0	0	-0.011113951	0	0	0	0	0	0	0	0	0	0	0	0	0	0	0	0	0	0	0	0	0	0	0	0
SEMA3G_ENSG00000010319.2	0	0	0	0	0	0	0	0	0	0	0	0	0	0	0	0	0	0	0	0	-0.25007879	0	0	0	0	0	0	0	0	0	0	0	0	0	0	0	0	0	0	0	0	0	0	0	0
NISCH_ENSG00000010322.11	0	0	0	0	0	0	0	0	0	0	0	0	0	0	0	0	0	0	0	0	0.053074736	0	0	0	0	0	0	0	0	0	0	0	0	0	0	0	0	0	0	0	0	0	0	0	0
SPCS1_ENSG00000114902.9	0	0	0	0	0	0	0	0	0	0	0	0	0	0	0	0	0	0	0	0	0	0	0	0	0	0	0	0	0	0	0	0	0	0	0.033248463	0	0	0	0	0	0	0	0	0	0
SFMBT1_ENSG00000163935.9	0	0	0	0	0	0	0	0	0	0	0	0	0	0	0	0	0	0	0	0	0.117967124	0	0	0	0	0	0	0	0	0	0	0	0	0	0	0	0	0	0	0	0	0	0	0	0
RP11-894J14.5_ENSG00000272305.1	0	0	0	0	0	0	0	0	0	0	0	0	0	0	0	0	0	0	0	0	0.233764487	0	0	0	0	0	0	0	0	0	0	0	0	0	0	0	0	0	0	0	0	0	0	0	0
PRKCD_ENSG00000163932.9	0	0	0	0	0	0	0	0	0	0	0	0	0	0	0	0	0	0	0	0	-0.086333305	0	0	0	0	0	0	0	0	0	0	0	0	0	0	0	0	0	0	0	0	0	0	0	0
CHDH_ENSG00000016391.6	0	0	0	0	0	0	0	0	0	0	0	0	0	0	0	0	0	0	0	0	0.136539845	0	0	0	0	0	0	0	0	0	0	0	0	0	0	0	0	0	0	0	0	0	0	0	0
WNT5A_ENSG00000114251.9	0	0	0	0	0	0	0	0	0	0	0	0	0	0	0	0	0	0	0	0	0.019973027	0	0	0	0	0	0	0	0	0	0	0	0	0	0	0	0	0	0	0	0	0	0	0	0
CCDC66_ENSG00000180376.12	0	0	0	0	0	0	0	0	0	0	0	0	0	0	0	0	0	0	0	0	0.091594881	0	0	0	0	0	0	0	0	0	0	0	0	0	0	0	0	0	0	0	0	0	0	0	0
IL17RD_ENSG00000144730.12	0	0	0	0	0	0	0	0	0	0	0	0	0	0	0	0	0	0	0	0	0.4644267	0	0	0	0	0	0	0	0	0	0	0	0	0	0	0	0	0	0	0	0	0	0	0	0
HESX1_ENSG00000163666.4	0	0	0	0	0	0	0	0	0	0	0	0	0	0	0	0	0	0	0	0	0.111130869	0	0	0	0	0	0	0	0	0	0	0	0	0	0	0	0	0	0	0	0	0	0	0	0
DNAH12_ENSG00000174844.10	0	0	0	0	0	0	0	0	0	0	0	0	0	0	0	0	0	0	0	0	0.024485544	0	0	0	0	0	0	0	0	0	0	0	0	0	0	0	0	0	0	0	0	0	0	0	0
SLMAP_ENSG00000163681.10	0	0	0	0	0	0	0	0	0	0	0	0	0	0	0	0	0	0	0	0	0.05525087	0	0	0	0	0	0	0	0	0	0	0	0	0	0	0	0	0	0	0	0	0	0	0	0
FLNB_ENSG00000136068.10	0	0	0	0	0	0	0	0	0	0	0	0	0	0	0	0	0	0	0	0	-0.063378714	0	0	0	0	0	0	0	0	0	0	0	0	0	0	0	0	0	0	0	0	0	0	0	0
FAM3D_ENSG00000198643.2	0	0	0	0	0	0	0	0	0	0	0	0	0	0	0	0	0	0	0	0	0.035907151	0	0	0	0	0	0	0	0	0	0	0	0	0	0	0	0	0	0	0	0	0	0	0	0
FEZF2_ENSG00000153266.8	0	0	0	0	0	0	0	0	0	0	0	0	0	0	0	0	0	0	0	0	0.005538975	0	0	0	0	0	0	0	0	0	0	0	0	0	0	0	0	0	0	0	0	0	0	0	0
ATXN7_ENSG00000163635.13	0	0	0	0	0	0	0	0	0	0	0	0	0	0	0	0	0	0	0	0	0.119621322	0	0	0	0	0	0	0	0	0	0	0	0	0	0	0	0	0	0	0	0	0	0	0	0
PSMD6_ENSG00000163636.6	0	0	0	0	0	0	0	0	0	0	0	0	0	0	0	0	0	0	0	0	0	0	0	0	0	0	0	0	0	0	0	0	0	0	0.070096786	0	0	0	0	0	0	0	0	0	0
LRIG1_ENSG00000144749.9	0	0	0	0	0	0	0	0	0	0	0	0	0	0	0	0	0	0	0	0	0.074650883	0	0	0	0	0	0	0	0	0	0	0	0	0	0	0	0	0	0	0	0	0	0	0	0
EOGT_ENSG00000163378.9	0	0	0	0	0	0	0	0	0	0	0	0	0	0	0	0	0	0	0	0	0.096236578	0	0	0	0	0	0	0	0	0	0	0	0	0	0	0	0	0	0	0	0	0	0	0	0
TMF1_ENSG00000144747.10	0	0	0	0	0	0	0	0	0	0	0	0	0	0	0	0	0	0	0	0	0.110906582	0	0	0	0	0	0	0	0	0	0	0	0	0	0	0	0	0	0	0	0	0	0	0	0
UBA3_ENSG00000144744.12	0	0	0	0	0	0	0	0	0	0	0	0	0	0	0	0	0	0	0	0	0.051466717	0	0	0	0	0	0	0	0	0	0	0	0	0	0	0	0	0	0	0	0	0	0	0	0
FRMD4B_ENSG00000114541.10	0	0	0	0	0	0	0	0	0	0	0	0	0	0	0	0	0	0	0	0	0.103851223	0	0	0	0	0	0	0	0	0	0	0	0	0	0	0	0	0	0	0	0	0	0	0	0
MITF_ENSG00000187098.10	0	0	0	0	0	0	0	0	0	0	0	0	0	0	0	0	0	0	0	0	0.113301309	0	0	0	0	0	0	0	0	0	0	0	0	0	0	0	0	0	0	0	0	0	0	0	0
FOXP1_ENSG00000114861.14	0	0	0	0	0	0	0	0	0	0	0	0	0	0	0	0	0	0	0	0	0.091960768	0	0	0	0	0	0	0	0	0	0	0	0	0	0	0	0	0	0	0	0	0	0	0	0
FRG2C_ENSG00000172969.3	0	0	0	0	0	0	0	0	0	0	0	0	0	0	0	0	0	0	0	0	0.09612327	0	0	0	0	0	0	0	0	0	0	0	0	0	0	0	0	0	0	0	0	0	0	0	0
CADM2_ENSG00000175161.9	0	0	0	0	0	0	0	0	0	0	0	0	0	0	0	0	0	0	0	0	-0.038204809	0	0	0	0	0	0	0	0	0	0	0	0	0	0	0	0	0	0	0	0	0	0	0	0
PROS1_ENSG00000184500.10	0	0	0	0	0	0	0	0	0	0	0	0	0	0	0	0	0	0	0	0	0.052253858	0	0	0	0	0	0	0	0	0	0	0	0	0	0	0	0	0	0	0	0	0	0	0	0
STX19_ENSG00000178750.2	0	0	0	0	0	0	0	0	0	0	0	0	0	0	0	0	0	0	0	0	0.199199215	0	0	0	0	0	0	0	0	0	0	0	0	0	0	0	0	0	0	0	0	0	0	0	0
DHFRL1_ENSG00000178700.3	0	0	0	0	0	0	0	0	0	0	0	0	0	0	0	0	0	0	0	0	0.135494285	0	0	0	0	0	0	0	0	0	0	0	0	0	0	0	0	0	0	0	0	0	0	0	0
MTRNR2L12_ENSG00000269028.2	0	0	0	0	0	0	0	0	0	0	0	0	0	0	0	0.570347782	0	0	0	0	0	0	0	0	0	0	0	0	0	0	0	0	0	0	0	0	0	0	0	0	0	0	0	0	0
GPR15_ENSG00000154165.3	0	0	0	0	0	0	0	0	0	0	0	0	0	0	0	0	0	0	0	0	0.009776581	0	0	0	0	0	0	0	0	0	0	0	0	0	0	0	0	0	0	0	0	0	0	0	0
DCBLD2_ENSG00000057019.11	0	0	0	0	0	0	0	0	0	0	0	0	0	0	0	0	0	0	0	0	0.047058678	0	0	0	0	0	0	0	0	0	0	0	0	0	0	0	0	0	0	0	0	0	0	0	0
ABI3BP_ENSG00000154175.12	0	0	0	0	0	0	0	0	0	0	0	0	0	0	0	0	0	0	0	0	-0.092931969	0	0	0	0	0	0	0	0	0	0	0	0	0	0	0	0	0	0	0	0	0	0	0	0
RPL24_ENSG00000114391.8	0	0	0	0	0	0	0	0	0	0	0	0	0	0	0	0	0	0	0	0	0.057767201	0	0	0	0	0	0	0	0	0	0	0	0	0	0	0	0	0	0	0	0	0	0	0	0
NFKBIZ_ENSG00000144802.7	0	0	0	0	0	0	0	0	0	0	0	0	0	0	0	0	0	0	0	0	0.443420109	0	0	0	0	0	0	0	0	0	0	0	0	0	0	0	0	0	0	0	0	0	0	0	0
ALCAM_ENSG00000170017.8	0	0	0	0	0	0	0	0	0	0	0	0	0	0	0	0	0	0	0	0	0.057380625	0	0	0	0	0	0	0	0	0	0	0	0	0	0	0	0	0	0	0	0	0	0	0	0
BBX_ENSG00000114439.14	0	0	0	0	0	0	0	0	0	0	0	0	0	0	0	0	0	0	0	0	0.091356816	0	0	0	0	0	0	0	0	0	0	0	0	0	0	0	0	0	0	0	0	0	0	0	0
CD47_ENSG00000196776.10	0	0	0	0	0	0	0	0	0	0	0	0	0	0	0	0	0	0	0	0	0.171740705	0	0	0	0	0	0	0	0	0	0	0	0	0	0	0	0	0	0	0	0	0	0	0	0
TRAT1_ENSG00000163519.9	0	0	0	0	0	0	0	0	0	0	0	0	0	0	0	0	0	0	0	0	0.08435391	0	0	0	0	0	0	0	0	0	0	0	0	0	0	0	0	0	0	0	0	0	0	0	0
CD96_ENSG00000153283.8	0	0	0	0	0	0	0	0	0	0	0	0	0	0	0	0	0	0	0	0	0.091452232	0	0	0	0	0	0	0	0	0	0	0	0	0	0	0	0	0	0	0	0	0	0	0	0
ABHD10_ENSG00000144827.4	0	0	0	0	0	0	0	0	0	0	0	0	0	0	0	0	0	0	0	0	0.069526103	0	0	0	0	0	0	0	0	0	0	0	0	0	0	0	0	0	0	0	0	0	0	0	0
GCSAM_ENSG00000174500.8	0	0	0	0	0	0	0	0	0	0	0	0	0	0	0	0	0	0	0	0	0.004305685	0	0	0	0	0	0	0	0	0	0	0	0	0	0	0	0	0	0	0	0	0	0	0	0
CD200_ENSG00000091972.14	0	0	0	0	0	0	0	0	0	0	0	0	0	0	0	0	0	0	0	0	0.121205894	0	0	0	0	0	0	0	0	0	0	0	0	0	0	0	0	0	0	0	0	0	0	0	0
BTLA_ENSG00000186265.5	0	0	0	0	0	0	0	0	0	0	0	0	0	0	0	0	0	0	0	0	0.004306382	0	0	0	0	0	0	0	0	0	0	0	0	0	0	0	0	0	0	0	0	0	0	0	0
CCDC80_ENSG00000091986.11	0	0	0	0	0	0	0	0	0	0	0	0	0	0	0	0	0	0	0	0	-0.085549344	0	0	0	0	0	0	0	0	0	0	0	0	0	0	0	0	0	0	0	0	0	0	0	0
C3orf17_ENSG00000163608.10	0	0	0	0	0	0	0	0	0	0	0	0	0	0	0	0	0	0	0	0	0.085517786	0	0	0	0	0	0	0	0	0	0	0	0	0	0	0	0	0	0	0	0	0	0	0	0
BOC_ENSG00000144857.10	0	0	0	0	0	0	0	0	0	0	0	0	0	0	0	0	0	0	0	0	0.199782584	0	0	0	0	0	0	0	0	0	0	0	0	0	0	0	0	0	0	0	0	0	0	0	0
WDR52_ENSG00000206530.4	0	0	0	0	0	0	0	0	0	0	0	0	0	0	0	0	0	0	0	0	0.143549392	0	0	0	0	0	0	0	0	0	0	0	0	0	0	0	0	0	0	0	0	0	0	0	0
SPICE1_ENSG00000163611.7	0	0	0	0	0	0	0	0	0	0	0	0	0	0	0	0	0	0	0	0	0.136283389	0	0	0	0	0	0	0	0	0	0	0	0	0	0	0	0	0	0	0	0	0	0	0	0
SIDT1_ENSG00000072858.6	0	0	0	0	0	0	0	0	0	0	0	0	0	0	0	0	0	0	0	0	0.055682786	0	0	0	0	0	0	0	0	0	0	0	0	0	0	0	0	0	0	0	0	0	0	0	0
ATP6V1A_ENSG00000114573.5	0	0	0	0	0	0	0	0	0	0	0	0	0	0	0	0	0	0	0	0	0.040053934	0	0	0	0	0	0	0	0	0	0	0	0	0	0	0	0	0	0	0	0	0	0	0	0
GRAMD1C_ENSG00000178075.15	0	0	0	0	0	0	0	0	0	0	0	0	0	0	0	0	0	0	0	0	0.224592158	0	0	0	0	0	0	0	0	0	0	0	0	0	0	0	0	0	0	0	0	0	0	0	0
ZDHHC23_ENSG00000184307.9	0	0	0	0	0	0	0	0	0	0	0	0	0	0	0	0	0	0	0	0	0.104107109	0	0	0	0	0	0	0	0	0	0	0	0	0	0	0	0	0	0	0	0	0	0	0	0
KIAA1407_ENSG00000163617.6	0	0	0	0	0	0	0	0	0	0	0	0	0	0	0	0	0	0	0	0	0.111194773	0	0	0	0	0	0	0	0	0	0	0	0	0	0	0	0	0	0	0	0	0	0	0	0
ZNF80_ENSG00000174255.5	0	0	0	0	0	0	0	0	0	0	0	0	0	0	0	0	0	0	0	0	0.073879696	0	0	0	0	0	0	0	0	0	0	0	0	0	0	0	0	0	0	0	0	0	0	0	0
TIGIT_ENSG00000181847.7	0	0	0	0	0	0	0	0	0	0	0	0	0	0	0	0	0	0	0	0	0.038340468	0	0	0	0	0	0	0	0	0	0	0	0	0	0	0	0	0	0	0	0	0	0	0	0
GAP43_ENSG00000172020.8	0	0	0	0	0	0	0	0	0	0	0	-0.079801801	0	0	0	0	0	0	0	0	0	0	0	0	0	0	0	0	0	0	0	0	0	0	0	0	0	0	0	0	0	0	0	0	0
C3orf30_ENSG00000163424.4	0	0	0	0	0	0	0	0	0	0	0	0	0	0	0	0	0	0	0	0	-0.645270128	0	0	0	0	0	0	0	0	0	0	0	0	0	0	0	0	0	0	0	0	0	0	0	0
ARHGAP31_ENSG00000031081.6	0	0	0	0	0	0	0	0	0	0	0	0	0	0	0	0	0	0	0	0	-0.165255553	0	0	0	0	0	0	0	0	0	0	0	0	0	0	0	0	0	0	0	0	0	0	0	0
TMEM39A_ENSG00000176142.8	0	0	0	0	0	0	0	0	0	0	0	0	0	0	0	0	0	0	0	0	0.087386116	0	0	0	0	0	0	0	0	0	0	0	0	0	0	0	0	0	0	0	0	0	0	0	0
PLA1A_ENSG00000144837.4	0	0	0	0	0	0	0	0	0	0	0	0	0	0	0	0	0	0	0	0	0	0	0	0	0	0	0	0	0	0	0	0	0	0	0.105678139	0	0	0	0	0	0	0	0	0	0
MAATS1_ENSG00000183833.12	0	0	0	0	0	0	0	0	0	0	0	0	0	0	0	0	0	0	0	0	0.06002809	0	0	0	0	0	0	0	0	0	0	0	0	0	0	0	0	0	0	0	0	0	0	0	0
GOLGB1_ENSG00000173230.11	0	0	0	0	0	0	0	0	0	0	0	0	0	0	0	0	0	0	0	0	0.087693663	0	0	0	0	0	0	0	0	0	0	0	0	0	0	0	0	0	0	0	0	0	0	0	0
IQCB1_ENSG00000173226.12	0	0	0	0	0	0	0	0	0	0	0	0	0	0	0	0	0	0	0	0	0.074482508	0	0	0	0	0	0	0	0	0	0	0	0	0	0	0	0	0	0	0	0	0	0	0	0
SLC15A2_ENSG00000163406.6	0	0	0	0	0	0	0	0	0	0	0	0	0	0	0	0	0	0	0	0	0.066917452	0	0	0	0	0	0	0	0	0	0	0	0	0	0	0	0	0	0	0	0	0	0	0	0
ILDR1_ENSG00000145103.8	0	0	0	0	0	0	0	0	0	0	0	0	0	0	0	0	0	0	0	0	0.074471439	0	0	0	0	0	0	0	0	0	0	0	0	0	0	0	0	0	0	0	0	0	0	0	0
MYLK_ENSG00000065534.14	0	0	0	0	0	0	0	0	0	0	0	0	0	0	0	0	0	0	0	0	0.082421614	0	0	0	0	0	0	0	0	0	0	0	0	0	0	0	0	0	0	0	0	0	0	0	0
CCDC14_ENSG00000175455.10	0	0	0	0	0	0	0	0	0	0	0	0	0	0	0	0	0	0	0	0	0.274531616	0	0	0	0	0	0	0	0	0	0	0	0	0	0	0	0	0	0	0	0	0	0	0	0
ROPN1_ENSG00000065371.13	0	0	0	0	0	0	0	0	0	0	0	0	0	0	0	0	0	0	0	0	0.727695656	0	0	0	0	0	0	0	0	0	0	0	0	0	0	0	0	0	0	0	0	0	0	0	0
ITGB5_ENSG00000082781.7	0	0	0	0	0	0	0	0	0	0	0	0	0	0	0	0	0	0	0	0	-0.05354373	0	0	0	0	0	0	0	0	0	0	0	0	0	0	0	0	0	0	0	0	0	0	0	0
HEG1_ENSG00000173706.8	0	0	0	0	0	0	0	0	0	0	0	0	0	0	0	0	0	0	0	0	-0.078298485	0	0	0	0	0	0	0	0	0	0	0	0	0	0	0	0	0	0	0	0	0	0	0	0
SLC12A8_ENSG00000221955.6	0	0	0	0	0	0	0	0	0	0	0	0	0	0	0	0	0	0	0	0	0.053014425	0	0	0	0	0	0	0	0	0	0	0	0	0	0	0	0	0	0	0	0	0	0	0	0
ROPN1B_ENSG00000114547.5	0	0	0	0	0	0	0	0	0	0	0	0	0	0	0	0	0	0	0	0	0.71551948	0	0	0	0	0	0	0	0	0	0	0	0	0	0	0	0	0	0	0	0	0	0	0	0
SLC41A3_ENSG00000114544.11	0	0	0	0	0	0	0	0	0	0	0	0	0	0	0	0	0	0	0	0	0.067456557	0	0	0	0	0	0	0	0	0	0	0	0	0	0	0	0	0	0	0	0	0	0	0	0
KLF15_ENSG00000163884.3	0	0	0	0	0	0	0	0	0	0	0	0	0	0	0	0	0	0	0	0	0	0	0	0	0	0	0	0	0	0	0	0	0	0	0	0	0	0	0	0.071005106	0	0	0	0	0
ZXDC_ENSG00000070476.10	0	0	0	0	0	0	0	0	0	0	0	0	0	0	0	0	0	0	0	0	0.096243756	0	0	0	0	0	0	0	0	0	0	0	0	0	0	0	0	0	0	0	0	0	0	0	0
PLXNA1_ENSG00000114554.7	0	0	0	0	0	0	0	0	0	0	0	0	0	0	0	0	0	0	0	0	0.157284134	0	0	0	0	0	0	0	0	0	0	0	0	0	0	0	0	0	0	0	0	0	0	0	0
MCM2_ENSG00000073111.9	0	0	0	0	0	0	0	0	0	0	0	0	0	0	0	0	0	0	0	0	0.021678553	0	0	0	0	0	0	0	0	0	0	0	0	0	0	0	0	0	0	0	0	0	0	0	0
PODXL2_ENSG00000114631.10	0	0	0	0	0	0	0	0	0	0	0	0	0	0	0	0	0	0	0	0	0.034601994	0	0	0	0	0	0	0	0	0	0	0	0	0	0	0	0	0	0	0	0	0	0	0	0
SEC61A1_ENSG00000058262.5	0	0	0	0	0	0	0	0	0	0	0	0	0	0	0	0	0	0	0	0	0.038603188	0	0	0	0	0	0	0	0	0	0	0	0	0	0	0	0	0	0	0	0	0	0	0	0
GATA2_ENSG00000179348.7	0	0	0	0	0	0	0	0	0	0	0	0	0	0	0	0	0	0	0	0	-0.057491628	0	0	0	0	0	0	0	0	0	0	0	0	0	0	0	0	0	0	0	0	0	0	0	0
RAB7A_ENSG00000075785.8	0	0	0	0	0	0	0	0	0	0	0	0	0	0	0	0	0	0	0	0	-0.030436804	0	0	0	0	0	0	0	0	0	0	0	0	0	0	0	0	0	0	0	0	0	0	0	0
COPG1_ENSG00000181789.10	0	0	0	0	0	0	0	0	0	0	0	0	0	0	0	0	0	0	0	0	0.039815756	0	0	0	0	0	0	0	0	0	0	0	0	0	0	0	0	0	0	0	0	0	0	0	0
H1FX_ENSG00000184897.4	0	0	0	0	0	0	0	0	0	0	0	0	0	0	0	0	0	0	0	0	0.167511211	0	0	0	0	0	0	0	0	0	0	0	0	0	0	0	0	0	0	0	0	0	0	0	0
MBD4_ENSG00000129071.5	0	0	0	0	0	0	0	0	0	0	0	0	0	0	0	0	0	0	0	0	0.050717533	0	0	0	0	0	0	0	0	0	0	0	0	0	0	0	0	0	0	0	0	0	0	0	0
PLXND1_ENSG00000004399.8	0	0	0	0	0	0	0	0	0	0	0	0	0	0	0	0	0	0	0	0	-0.146291749	0	0	0	0	0	0	0	0	0	0	0	0	0	0	0	0	0	0	0	0	0	0	0	0
TRH_ENSG00000170893.3	0	0	0	0	0	0	0	0	0	0	0	0	0	0	0	0	0	0	0	0	-0.104217033	0	0	0	0	0	0	0	0	0	0	0	0	0	0	0	0	0	0	0	0	0	0	0	0
COL6A6_ENSG00000206384.6	0	0	0	0	0	0	0	0	0	0	0	0	0	0	0	0	0	0	0	0	0.113362759	0	0	0	0	0	0	0	0	0	0	0	0	0	0	0	0	0	0	0	0	0	0	0	0
ATP2C1_ENSG00000017260.15	0	0	0	0	0	0	0	0	0	0	0	0	0	0	0	0	0	0	0	0	0.052543688	0	0	0	0	0	0	0	0	0	0	0	0	0	0	0	0	0	0	0	0	0	0	0	0
CPNE4_ENSG00000196353.7	0	0	0	0	0	0	0	0	0	0	0	0	0	0	0	0	0	0	0	0	-0.030401126	0	0	0	0	0	0	0	0	0	0	0	0	0	0	0	0	0	0	0	0	0	0	0	0
ACPP_ENSG00000014257.11	0	0	0	0	0	0	0	0	0	0	0	0	0	0	0	0	0	0	0	0	-0.278045599	0	0	0	0	0	0	0	0	0	0	0	0	0	0	0	0	0	0	0	0	0	0	0	0
ACAD11_ENSG00000240303.3	0	0	0	0	0	0	0	0	0	0	0	0	0	0	0	0	0	0	0	0	-0.183076722	0	0	0	0	0	0	0	0	0	0	0	0	0	0	0	0	0	0	0	0	0	0	0	0
NPHP3_ENSG00000113971.14	0	0	0	0	0	0	0	0	0	0	0	0	0	0	0	0	0	0	0	0	0.109949239	0	0	0	0	0	0	0	0	0	0	0	0	0	0	0	0	0	0	0	0	0	0	0	0
BFSP2_ENSG00000170819.4	0	0	0	0	0	0	0	0	0	0	0	0	0	0	0	0	0	0	0	0	-0.071166261	0	0	0	0	0	0	0	0	0	0	0	0	0	0	0	0	0	0	0	0	0	0	0	0
CDV3_ENSG00000091527.11	0	0	0	0	0	0	0	0	0	0	0	0	0	0	0	0	0	0	0	0	-0.074011309	0	0	0	0	0	0	0	0	0	0	0	0	0	0	0	0	0	0	0	0	0	0	0	0
RYK_ENSG00000163785.8	0	0	0	0	0	0	0	0	0	0	0	0	0	0	0	0	0	0	0	0	0.076540031	0	0	0	0	0	0	0	0	0	0	0	0	0	0	0	0	0	0	0	0	0	0	0	0
AMOTL2_ENSG00000114019.10	0	0	0	0	0	0	0	0	0	0	0	0	0	0	0	0	0	0	0	0	0.045083376	0	0	0	0	0	0	0	0	0	0	0	0	0	0	0	0	0	0	0	0	0	0	0	0
EPHB1_ENSG00000154928.12	0	0	0	0	0	0	0	0	0	0	0	0	0	0	0	0	0	0	0	0	0.121556732	0	0	0	0	0	0	0	0	0	0	0	0	0	0	0	0	0	0	0	0	0	0	0	0
KY_ENSG00000174611.7	0	0	0	0	0	0	0	0	0	0	0	0	0	0	0	0	0	0	0	0	0.07468643	0	0	0	0	0	0	0	0	0	0	0	0	0	0	0	0	0	0	0	0	0	0	0	0
PPP2R3A_ENSG00000073711.6	0	0	0	0	0	0	0	0	0	0	0	0	0	0	0	0	0	0	0	0	0.107306043	0	0	0	0	0	0	0	0	0	0	0	0	0	0	0	0	0	0	0	0	0	0	0	0
MSL2_ENSG00000174579.3	0	0	0	0	0	0	0	0	0	0	0	0	0	0	0	0	0	0	0	0	0.078737234	0	0	0	0	0	0	0	0	0	0	0	0	0	0	0	0	0	0	0	0	0	0	0	0
DZIP1L_ENSG00000158163.10	0	0	0	0	0	0	0	0	0	0	0	0	0	0	0	0	0	0	0	0	0.169909392	0	0	0	0	0	0	0	0	0	0	0	0	0	0	0	0	0	0	0	0	0	0	0	0
DBR1_ENSG00000138231.8	0	0	0	0	0	0	0	0	0	0	0	0	0	0	0	0	0	0	0	0	0.106167323	0	0	0	0	0	0	0	0	0	0	0	0	0	0	0	0	0	0	0	0	0	0	0	0
ESYT3_ENSG00000158220.9	0	0	0	0	0	0	0	0	0	0	0	0	0	0	0	0	0	0	0	0	0.075444279	0	0	0	0	0	0	0	0	0	0	0	0	0	0	0	0	0	0	0	0	0	0	0	0
FOXL2_ENSG00000183770.5	0	0.011429996	0	0	0	0	0	0	0	0	0	0	0	0	0	0	0	0	0	0	0	0	0	0	0	0	0	0	0	0	0	0	0	0	0	0	0	0	0	0	0	0	0	0	0
C3orf72_ENSG00000206262.4	0	0.012588367	0	0	0	0	0	0	0	0	0	0	0	0	0	0	0	0	0	0	0	0	0	0	0	0	0	0	0	0	0	0	0	0	0	0	0	0	0	0	0	0	0	0	0
COPB2_ENSG00000184432.5	0	0	0	0	0	0	0	0	0	0	0	0	0	0	0	0	0	0	0	0	0.036317008	0	0	0	0	0	0	0	0	0	0	0	0	0	0	0	0	0	0	0	0	0	0	0	0
RBP1_ENSG00000114115.5	0	0	0	0	0	0	0	0	0	0	0	0	0	0	0	0	0	0	0	0	0.033762559	0	0	0	0	0	0	0	0	0	0	0	0	0	0	0	0	0	0	0	0	0	0	0	0
SLC25A36_ENSG00000114120.7	0	0	0	0	0	0	0	0	0	0	0	0	0	0	0	0	0	0	0	0	0.130428067	0	0	0	0	0	0	0	0	0	0	0	0	0	0	0	0	0	0	0	0	0	0	0	0
ZBTB38_ENSG00000177311.6	0	0	0	0	0	0	0	0	0	0	0	0	0	0	0	0	0	0	0	0	0.069414	0	0	0	0	0	0	0	0	0	0	0	0	0	0	0	0	0	0	0	0	0	0	0	0
RASA2_ENSG00000155903.7	0	0	0	0	0	0	0	0	0	0	0	0	0	0	0	0	0	0	0	0	0.136221494	0	0	0	0	0	0	0	0	0	0	0	0	0	0	0	0	0	0	0	0	0	0	0	0
GK5_ENSG00000175066.11	0	0	0	0	0	0	0	0	0	0	0	0	0	0	0	0	0	0	0	0	0.120788922	0	0	0	0	0	0	0	0	0	0	0	0	0	0	0	0	0	0	0	0	0	0	0	0
XRN1_ENSG00000114127.6	0	0	0	0	0	0	0	0	0	0	0	0	0	0	0	0	0	0	0	0	0.089426467	0	0	0	0	0	0	0	0	0	0	0	0	0	0	0	0	0	0	0	0	0	0	0	0
ATR_ENSG00000175054.10	0	0	0	0	0	0	0	0	0	0	0	0	0	0	0	0	0	0	0	0	0.101021426	0	0	0	0	0	0	0	0	0	0	0	0	0	0	0	0	0	0	0	0	0	0	0	0
PLS1_ENSG00000120756.8	0	0	0	0	0	0	0	0	0	0	0	0	0	0	0	0	0	0	0	0	0.013095966	0	0	0	0	0	0	0	0	0	0	0	0	0	0	0	0	0	0	0	0	0	0	0	0
U2SURP_ENSG00000163714.13	0	0	0	0	0	0	0	0	0	0	0	0	0	0	0	0	0	0	0	0	0.072470807	0	0	0	0	0	0	0	0	0	0	0	0	0	0	0	0	0	0	0	0	0	0	0	0
C3orf58_ENSG00000181744.4	0	0	0	0	0	0	0	0	0	0	0	0	0	0	0	0	0	0	0	0	0.114887904	0	0	0	0	0	0	0	0	0	0	0	0	0	0	0	0	0	0	0	0	0	0	0	0
PLOD2_ENSG00000152952.7	0	0	0	0	0	0	0	0	0	0	0	0	0	0	0	0	0	0	0	0	-0.078643835	0	0	0	0	0	0	0	0	0	0	0	0	0	0	0	0	0	0	0	0	0	0	0	0
ZIC4_ENSG00000174963.13	0	0	0	0	0	0	0	0	0	0	0	0	0	0	0	0	0	0	0	0	0.000566207	0	0	0	0	0	0	0	0	0	0	0	0	0	0	0	0	0	0	0	0	0	0	0	0
ZIC1_ENSG00000152977.5	0	0	0	0	0	0	0	0	0	0	0	0	0	0	0	0	0	0	0	0	0.000526716	0	0	0	0	0	0	0	0	0	0	0	0	0	0	0	0	0	0	0	0	0	0	0	0
AGTR1_ENSG00000144891.13	0	0	0	0	0	0	0	0	0	0	0	0	0	0	0	0	0	0	0	0	-0.213998671	0	0	0	0	0	0	0	0	0	0	0	0	0	0	0	0	0	0	0	0	0	0	0	0
CPB1_ENSG00000153002.7	0	0	0	0	0	0	0	0	0	0	0	0	0	0	0	0	0	0	0	0	0.000522875	0	0	0	0	0	0	0	0	0	0	0	0	0	0	0	0	0	0	0	0	0	0	0	0
HPS3_ENSG00000163755.4	0	0	0	0	0	0	0	0	0	0	0	0	0	0	0	0	0	0	0	0	0.085272246	0	0	0	0	0	0	0	0	0	0	0	0	0	0	0	0	0	0	0	0	0	0	0	0
CP_ENSG00000047457.9	0	0	0	0	0	0	0	0	0	0	0	0	0	0	0	0	0	0	0	0	0.02667181	0	0	0	0	0	0	0	0	0	0	0	0	0	0	0	0	0	0	0	0	0	0	0	0
COMMD2_ENSG00000114744.4	0	0	0	0	0	0	0	0	0	0	0	0	0	0	0	0	0	0	0	0	0.105500132	0	0	0	0	0	0	0	0	0	0	0	0	0	0	0	0	0	0	0	0	0	0	0	0
[truncated: 16,760 more rows]
