# Supplementary material for: The landscape of sex-differential transcriptome and its consequent selection in human adults
Source: BMC Biol. 2017 Feb 7;15:7. doi: 10.1186/s12915-017-0352-z (PMC5297171; doi:10.1186/s12915-017-0352-z)
Supplement: Additional file 13: Table S4. — Women-biased protein-coding gene terms enrichment analyses. Multiple Excel worksheets summarizing GeneAnalytics [35] gene enrichments including diseases, GO terms, and pathways. (XLSX 625 kb) [file 12915_2017_352_MOESM13_ESM.xlsx]

## Sheet: Gene Set
GeneAnalytics - Analysis Report			Prepared for: Moran Gershoni (moran.gershoni@weizmann.ac.il)
			Date: 5/1/2016
Copyright © LifeMap Sciences, Inc.
Species-	Human
Identified genes (612)
Symbol	Full Name	Aliases	GeneCards URL
A2M	Alpha-2-Macroglobulin	alpha-2-macroglobulin, A2MD, FWP007, S863-7, alpha-2-M, CPAMD5	http://www.genecards.org/cgi-bin/carddisp.pl?gene=A2M
A2ML1	Alpha-2-Macroglobulin-Like 1	CPAMD9	http://www.genecards.org/cgi-bin/carddisp.pl?gene=A2ML1
ABCA9	ATP-Binding Cassette, Sub-Family A (ABC1), Member 9	EST640918	http://www.genecards.org/cgi-bin/carddisp.pl?gene=ABCA9
ABCD1	ATP-Binding Cassette, Sub-Family D (ALD), Member 1	ABC42, AMN, ALD, ALDP	http://www.genecards.org/cgi-bin/carddisp.pl?gene=ABCD1
ABCF3	ATP-Binding Cassette, Sub-Family F (GCN20), Member 3	EST201864	http://www.genecards.org/cgi-bin/carddisp.pl?gene=ABCF3
ACAA2	Acetyl-CoA Acyltransferase 2	T1, DSAEC, beta-ketothiolase	http://www.genecards.org/cgi-bin/carddisp.pl?gene=ACAA2
ACACB	Acetyl-CoA Carboxylase Beta	ACC2, HACC275, ACC-beta, ACCB	http://www.genecards.org/cgi-bin/carddisp.pl?gene=ACACB
ACADS	Acyl-CoA Dehydrogenase, C-2 To C-3 Short Chain	ACAD3, SCAD	http://www.genecards.org/cgi-bin/carddisp.pl?gene=ACADS
ACOT2	Acyl-CoA Thioesterase 2	PTE2, CTE-IA, CTE1A, MTE1, PTE2A, ZAP128	http://www.genecards.org/cgi-bin/carddisp.pl?gene=ACOT2
ACSF2	Acyl-CoA Synthetase Family Member 2	ACSMW, AVYV493	http://www.genecards.org/cgi-bin/carddisp.pl?gene=ACSF2
ACSL1	Acyl-CoA Synthetase Long-Chain Family Member 1	LACS2, FACL2, ACS1, FACL1, LACS, LACS1	http://www.genecards.org/cgi-bin/carddisp.pl?gene=ACSL1
ACSL4	Acyl-CoA Synthetase Long-Chain Family Member 4	MRX63, MRX68, FACL4, ACS4, LACS4	http://www.genecards.org/cgi-bin/carddisp.pl?gene=ACSL4
ACTA1	Actin, Alpha 1, Skeletal Muscle	ASMA, CFTD, CFTD1, CFTDM, MPFD, NEM1, NEM2, NEM3, ACTA, Alpha-actin-1	http://www.genecards.org/cgi-bin/carddisp.pl?gene=ACTA1
ACTG2	Actin, Gamma 2, Smooth Muscle, Enteric	ACT, ACTE, VSCM, alpha-actin-3, ACTA3, ACTL3, ACTSG, Gamma-2-actin	http://www.genecards.org/cgi-bin/carddisp.pl?gene=ACTG2
ADAMTS15	ADAM Metallopeptidase With Thrombospondin Type 1 Motif, 15	ADAM-TS15, ADAMTS-15	http://www.genecards.org/cgi-bin/carddisp.pl?gene=ADAMTS15
ADAMTS19	ADAM Metallopeptidase With Thrombospondin Type 1 Motif, 19	ADAM-TS19, ADAMTS-19	http://www.genecards.org/cgi-bin/carddisp.pl?gene=ADAMTS19
ADAMTSL4	ADAMTS-Like 4	ECTOL2, TSRC1, ADAMTSL-4	http://www.genecards.org/cgi-bin/carddisp.pl?gene=ADAMTSL4
ADH1B	Alcohol Dehydrogenase 1B (Class I), Beta Polypeptide	HEL-S-117, ADH2	http://www.genecards.org/cgi-bin/carddisp.pl?gene=ADH1B
ADIPOQ	Adiponectin, C1Q And Collagen Domain Containing	GBP28, APM1, ACRP30, ADIPQTL1, ADPN, APM-1, ACDC	http://www.genecards.org/cgi-bin/carddisp.pl?gene=ADIPOQ
ADIRF	Adipogenesis Regulatory Factor	C10orf116, AFRO, APM2, apM-2	http://www.genecards.org/cgi-bin/carddisp.pl?gene=ADIRF
AEBP1	AE Binding Protein 1	ACLP	http://www.genecards.org/cgi-bin/carddisp.pl?gene=AEBP1
AGPAT2	1-Acylglycerol-3-Phosphate O-Acyltransferase 2	beta, 1-AGPAT2, BSCL1, LPAAB, BSCL, LPAAT-beta	http://www.genecards.org/cgi-bin/carddisp.pl?gene=AGPAT2
AGR2	Anterior Gradient 2, Protein Disulphide Isomerase Family Member	GOB-4, HAG-2, HEL-S-116, PDIA17, XAG-2, AG-2, AG2, HPC8	http://www.genecards.org/cgi-bin/carddisp.pl?gene=AGR2
AKIRIN2	Akirin 2	FBI1, dJ486L4.2, C6orf166	http://www.genecards.org/cgi-bin/carddisp.pl?gene=AKIRIN2
AKR1C2	Aldo-Keto Reductase Family 1, Member C2	HBAB, AKR1C-pseudo, BABP, DD, HAKRD, MCDR2, SRXY8, TDD, DDH2, 3-alpha-HSD3, DD-2, DD/BABP, DD2	http://www.genecards.org/cgi-bin/carddisp.pl?gene=AKR1C2
ALDH1L1	Aldehyde Dehydrogenase 1 Family, Member L1	10-fTHF, MER57B-ALDH1L1, FTHFD, 10-FTHFDH, FDH	http://www.genecards.org/cgi-bin/carddisp.pl?gene=ALDH1L1
ALDH2	Aldehyde Dehydrogenase 2 Family (Mitochondrial)	ALDH-E2, ALDHI, ALDM	http://www.genecards.org/cgi-bin/carddisp.pl?gene=ALDH2
ALDOB	Aldolase B, Fructose-Bisphosphate	ALDO2, ALDB	http://www.genecards.org/cgi-bin/carddisp.pl?gene=ALDOB
ALOX12B	Arachidonate 12-Lipoxygenase, 12R Type	ARCI2, 12R-LOX, 12R-lipoxygenase	http://www.genecards.org/cgi-bin/carddisp.pl?gene=ALOX12B
ALOXE3	Arachidonate Lipoxygenase 3	ARCI3, E-LOX, eLOX3, e-LOX-3, eLOX-3	http://www.genecards.org/cgi-bin/carddisp.pl?gene=ALOXE3
AMOTL1	Angiomotin Like 1	JEAP	http://www.genecards.org/cgi-bin/carddisp.pl?gene=AMOTL1
AMPD3	Adenosine Monophosphate Deaminase 3		http://www.genecards.org/cgi-bin/carddisp.pl?gene=AMPD3
ANGPTL1	Angiopoietin-Like 1	Arp1, angioarrestin, AngY, UNQ162, angiopoietin-3, dJ595C2.2, ANGPT3, ANG-3, ANG3	http://www.genecards.org/cgi-bin/carddisp.pl?gene=ANGPTL1
ANKRD2	Ankyrin Repeat Domain 2 (Stretch Responsive Muscle)	ARPP, hArpp	http://www.genecards.org/cgi-bin/carddisp.pl?gene=ANKRD2
ANKRD30A	Ankyrin Repeat Domain 30A	NY-BR-1	http://www.genecards.org/cgi-bin/carddisp.pl?gene=ANKRD30A
ANP32B	Acidic (Leucine-Rich) Nuclear Phosphoprotein 32 Family, Member B	SSP29, APRIL, PHAPI2	http://www.genecards.org/cgi-bin/carddisp.pl?gene=ANP32B
ANPEP	Alanyl (Membrane) Aminopeptidase	LAP1, p150, GP150, CD13, PEPN, AP-M, AP-N, APN, hAPN	http://www.genecards.org/cgi-bin/carddisp.pl?gene=ANPEP
ANTXR1	Anthrax Toxin Receptor 1	2310008J16Rik, 2810405N18Rik, GAPO, ATR, TEM8	http://www.genecards.org/cgi-bin/carddisp.pl?gene=ANTXR1
ANXA5	Annexin A5	HEL-S-7, RPRGL3, annexin-5, ANX5, ENX2, CBP-I, PAP-I, PP4, VAC-alpha	http://www.genecards.org/cgi-bin/carddisp.pl?gene=ANXA5
ANXA6	Annexin A6	p68, p70, CBP68, annexin-6, calelectrin, calphobindin-II, chromobindin-20, ANX6, CPB-II	http://www.genecards.org/cgi-bin/carddisp.pl?gene=ANXA6
AOX1	Aldehyde Oxidase 1	AOH1, AO	http://www.genecards.org/cgi-bin/carddisp.pl?gene=AOX1
ARG1	Arginase 1		http://www.genecards.org/cgi-bin/carddisp.pl?gene=ARG1
ARL14	ADP-Ribosylation Factor-Like 14	ARF7	http://www.genecards.org/cgi-bin/carddisp.pl?gene=ARL14
ARL8B	ADP-Ribosylation Factor-Like 8B	Gie1, ARL10C	http://www.genecards.org/cgi-bin/carddisp.pl?gene=ARL8B
ARPP21	CAMP-Regulated Phosphoprotein, 21kDa	R3HDM3, RCS, ARPP-21, TARPP	http://www.genecards.org/cgi-bin/carddisp.pl?gene=ARPP21
ARSD	Arylsulfatase D	ASD	http://www.genecards.org/cgi-bin/carddisp.pl?gene=ARSD
ARSE	Arylsulfatase E (Chondrodysplasia Punctata 1)	CDPXR, CDPX, CDPX1, ASE	http://www.genecards.org/cgi-bin/carddisp.pl?gene=ARSE
ASAH1	N-Acylsphingosine Amidohydrolase (Acid Ceramidase) 1	PHP, SMAPME, ASAH, AC, ACDase, PHP32	http://www.genecards.org/cgi-bin/carddisp.pl?gene=ASAH1
ASCL1	Achaete-Scute Family BHLH Transcription Factor 1	ASH1, MASH1, ASH-1, HASH1, bHLHa46	http://www.genecards.org/cgi-bin/carddisp.pl?gene=ASCL1
ASIC4	Acid Sensing (Proton Gated) Ion Channel Family Member 4	BNAC4, ACCN4	http://www.genecards.org/cgi-bin/carddisp.pl?gene=ASIC4
ASPRV1	Aspartic Peptidase, Retroviral-Like 1	MUNO, Taps, SASP, SASPase	http://www.genecards.org/cgi-bin/carddisp.pl?gene=ASPRV1
ASTN1	Astrotactin 1	astrotactin, ASTN, KIAA0289	http://www.genecards.org/cgi-bin/carddisp.pl?gene=ASTN1
ATG9B	Autophagy Related 9B	SONE, NOS3AS, APG9L2	http://www.genecards.org/cgi-bin/carddisp.pl?gene=ATG9B
ATOH8	Atonal BHLH Transcription Factor 8	HATH6, bHLHa21, ATH6	http://www.genecards.org/cgi-bin/carddisp.pl?gene=ATOH8
ATP1A1	ATPase, Na+/K+ Transporting, Alpha 1 Polypeptide		http://www.genecards.org/cgi-bin/carddisp.pl?gene=ATP1A1
ATP1A2	ATPase, Na+/K+ Transporting, Alpha 2 Polypeptide	FHM2, MHP2, KIAA0778	http://www.genecards.org/cgi-bin/carddisp.pl?gene=ATP1A2
ATP1B1	ATPase, Na+/K+ Transporting, Beta 1 Polypeptide	adenosinetriphosphatase, ATP1B	http://www.genecards.org/cgi-bin/carddisp.pl?gene=ATP1B1
ATP5B	ATP Synthase, H+ Transporting, Mitochondrial F1 Complex, Beta Polypeptide	HEL-S-271, ATPSB, ATPMB	http://www.genecards.org/cgi-bin/carddisp.pl?gene=ATP5B
ATP5H	ATP Synthase, H+ Transporting, Mitochondrial Fo Complex, Subunit D	ATPQ	http://www.genecards.org/cgi-bin/carddisp.pl?gene=ATP5H
ATP6V0E1	ATPase, H+ Transporting, Lysosomal 9kDa, V0 Subunit E1	M9.2, Vma21, Vma21p, ATP6H, ATP6V0E	http://www.genecards.org/cgi-bin/carddisp.pl?gene=ATP6V0E1
ATP6V1E1	ATPase, H+ Transporting, Lysosomal 31kDa, V1 Subunit E1	p31, VMA4, ATP6V1E, ATP6E, ATP6E2	http://www.genecards.org/cgi-bin/carddisp.pl?gene=ATP6V1E1
AZGP1	Alpha-2-Glycoprotein 1, Zinc-Binding	ZA2G, Zn-alpha2-glycoprotein, zn-alpha-2-GP, zn-alpha-2-glycoprotein, ZAG, ZNGP1	http://www.genecards.org/cgi-bin/carddisp.pl?gene=AZGP1
B3GALT2	UDP-Gal:BetaGlcNAc Beta 1,3-Galactosyltransferase, Polypeptide 2	BETA3GALT2, GLCT2, beta-3-galt2, beta3Gal-T2	http://www.genecards.org/cgi-bin/carddisp.pl?gene=B3GALT2
BCAP31	B-Cell Receptor-Associated Protein 31	DXS1357E, BAP31, P28, CDM, 6C6-AG, DDCH	http://www.genecards.org/cgi-bin/carddisp.pl?gene=BCAP31
BCL6	B-Cell CLL/Lymphoma 6	ZNF51, BCL-5, BCL6A, BCL-6, BCL5, LAZ3, ZBTB27	http://www.genecards.org/cgi-bin/carddisp.pl?gene=BCL6
BCO2	Beta-Carotene Oxygenase 2	B-DIOX-II, b,b-carotene-9,10-dioxygenase, BCDO2	http://www.genecards.org/cgi-bin/carddisp.pl?gene=BCO2
BEST2	Bestrophin 2	VMD2L1	http://www.genecards.org/cgi-bin/carddisp.pl?gene=BEST2
BOK	BCL2-Related Ovarian Killer	BOKL, bcl2-L-9, BCL2L9, hBOK	http://www.genecards.org/cgi-bin/carddisp.pl?gene=BOK
BRI3	Brain Protein I3	I3, pRGR2	http://www.genecards.org/cgi-bin/carddisp.pl?gene=BRI3
BTF3	Basic Transcription Factor 3	BETA-NAC, BTF3a, BTF3b, NACB, NAC-beta	http://www.genecards.org/cgi-bin/carddisp.pl?gene=BTF3
BVES	Blood Vessel Epicardial Substance	HBVES, POP1, POPDC1	http://www.genecards.org/cgi-bin/carddisp.pl?gene=BVES
C1QB	Complement Component 1, Q Subcomponent, B Chain		http://www.genecards.org/cgi-bin/carddisp.pl?gene=C1QB
C1QC	Complement Component 1, Q Subcomponent, C Chain	C1Q-C, C1QG	http://www.genecards.org/cgi-bin/carddisp.pl?gene=C1QC
C1R	Complement Component 1, R Subcomponent		http://www.genecards.org/cgi-bin/carddisp.pl?gene=C1R
C1S	Complement Component 1, S Subcomponent		http://www.genecards.org/cgi-bin/carddisp.pl?gene=C1S
C1orf198	Chromosome 1 Open Reading Frame 198		http://www.genecards.org/cgi-bin/carddisp.pl?gene=C1orf198
C1orf68	Chromosome 1 Open Reading Frame 68	LEP7, XP32	http://www.genecards.org/cgi-bin/carddisp.pl?gene=C1orf68
C3	Complement Component 3	ASP, prepro-C3, AHUS5, ARMD9, C3a, C3b, HEL-S-62p, CPAMD1	http://www.genecards.org/cgi-bin/carddisp.pl?gene=C3
C6orf15	Chromosome 6 Open Reading Frame 15	STG	http://www.genecards.org/cgi-bin/carddisp.pl?gene=C6orf15
CADM3	Cell Adhesion Molecule 3	BIgR, Necl-1, synCAM3, IGSF4B, NECL1, TSLL1	http://www.genecards.org/cgi-bin/carddisp.pl?gene=CADM3
CALCOCO1	Calcium Binding And Coiled-Coil Domain 1	Cocoa, PP13275, calphoglin, KIAA1536	http://www.genecards.org/cgi-bin/carddisp.pl?gene=CALCOCO1
CALR	Calreticulin	SSA, CRT, ERp60, calreticulin, HEL-S-99n, RO, cC1qR, calregulin, CRP55, HACBP, grp60, CRTC	http://www.genecards.org/cgi-bin/carddisp.pl?gene=CALR
CALU	Calumenin	calumenin, Crocalbin	http://www.genecards.org/cgi-bin/carddisp.pl?gene=CALU
CANX	Calnexin	p90, calnexin, CNX, IP90	http://www.genecards.org/cgi-bin/carddisp.pl?gene=CANX
CASQ2	Calsequestrin 2 (Cardiac Muscle)	PDIB2	http://www.genecards.org/cgi-bin/carddisp.pl?gene=CASQ2
CCDC3	Coiled-Coil Domain Containing 3	favine	http://www.genecards.org/cgi-bin/carddisp.pl?gene=CCDC3
CCL18	Chemokine (C-C Motif) Ligand 18 (Pulmonary And Activation-Regulated)	AMAC1, CKb7, SCYA18, AMAC-1, DC-CK1, DCCK1, MIP-4, PARC, MIP4	http://www.genecards.org/cgi-bin/carddisp.pl?gene=CCL18
CCT2	Chaperonin Containing TCP1, Subunit 2 (Beta)	CCT-beta, CCTB, HEL-S-100n, PRO1633, 99D8.1, TCP-1-beta	http://www.genecards.org/cgi-bin/carddisp.pl?gene=CCT2
CD248	CD248 Molecule, Endosialin	endosialin, 2610111G01Rik, CD164L1, TEM1	http://www.genecards.org/cgi-bin/carddisp.pl?gene=CD248
CD36	CD36 Molecule (Thrombospondin Receptor)	BDPLT10, CHDS7, PASIV, SCARB3, FAT, GP3B, GP4, GPIIIB, GPIV, PAS-4	http://www.genecards.org/cgi-bin/carddisp.pl?gene=CD36
CD59	CD59 Molecule, Complement Regulatory Protein	16.3A5, 1F5, EJ16, EJ30, EL32, G344, MEM43, p18-20, protectin, MIC11, MIN1, MIN2, MIN3, MSK21, HRF-20, HRF20, MAC-IP, MACIF, MIRL	http://www.genecards.org/cgi-bin/carddisp.pl?gene=CD59
CD63	CD63 Molecule	ME491, granulophysin, tetraspanin-30, tspan-30, MLA1, LAMP-3, OMA81H, TSPAN30	http://www.genecards.org/cgi-bin/carddisp.pl?gene=CD63
CD68	CD68 Molecule	GP110, LAMP4, SCARD1	http://www.genecards.org/cgi-bin/carddisp.pl?gene=CD68
CDC42EP3	CDC42 Effector Protein (Rho GTPase Binding) 3	UB1, BORG2, CEP3	http://www.genecards.org/cgi-bin/carddisp.pl?gene=CDC42EP3
CDH2	Cadherin 2, Type 1, N-Cadherin (Neuronal)	N-cadherin, CD325, NCAD, CDHN, CDw325	http://www.genecards.org/cgi-bin/carddisp.pl?gene=CDH2
CDKN1C	Cyclin-Dependent Kinase Inhibitor 1C (P57, Kip2)	WBS, p57, BWCR, BWS, KIP2, p57Kip2	http://www.genecards.org/cgi-bin/carddisp.pl?gene=CDKN1C
CDR1	Cerebellar Degeneration-Related Protein 1, 34kDa	CDR62A, CDR, CDR34	http://www.genecards.org/cgi-bin/carddisp.pl?gene=CDR1
CEBPA	CCAAT/Enhancer Binding Protein (C/EBP), Alpha	C/EBP-alpha, CEBP	http://www.genecards.org/cgi-bin/carddisp.pl?gene=CEBPA
CEBPZ	CCAAT/Enhancer Binding Protein (C/EBP), Zeta	HSP-CBF, NOC1, CBF, CBF2	http://www.genecards.org/cgi-bin/carddisp.pl?gene=CEBPZ
CES1	Carboxylesterase 1	ACAT, CEH, HMSE1, PCE-1, egasyn, CE-1, CES2, HMSE, REH, SES1, TGH, hCE-1	http://www.genecards.org/cgi-bin/carddisp.pl?gene=CES1
CFH	Complement Factor H	HF, FHL1, CFHL3, FH, beta-1H, ARMS1, HUS, beta-1-H-globulin, AHUS1, AMBP1, HF2, HF1, ARMD4	http://www.genecards.org/cgi-bin/carddisp.pl?gene=CFH
CFL2	Cofilin 2 (Muscle)	NEM7	http://www.genecards.org/cgi-bin/carddisp.pl?gene=CFL2
CFLAR	CASP8 And FADD-Like Apoptosis Regulator	FLAME, FLAME1, FLIP, c-FLIPL, c-FLIPR, c-FLIPS, CASP8AP1, CASH, CLARP, Casper, FLAME-1, I-FLICE, MRIT, c-FLIP, Usurpin	http://www.genecards.org/cgi-bin/carddisp.pl?gene=CFLAR
CGN	Cingulin	cingulin, KIAA1319	http://www.genecards.org/cgi-bin/carddisp.pl?gene=CGN
CHCHD10	Coiled-Coil-Helix-Coiled-Coil-Helix Domain Containing 10	FTDALS2, IMMD, N27C7-4, SMAJ, C22orf16	http://www.genecards.org/cgi-bin/carddisp.pl?gene=CHCHD10
CHP1	Calcineurin-Like EF-Hand Protein 1	p24, p22, CHP, SLC9A1BP, Sid470p	http://www.genecards.org/cgi-bin/carddisp.pl?gene=CHP1
CHRDL1	Chordin-Like 1	CHL, MGCN, VOPT, dA141H5.1, neuralin-1, neurogenesin-1, ventroptin, MGC1, NRLN1	http://www.genecards.org/cgi-bin/carddisp.pl?gene=CHRDL1
CIDEC	Cell Death-Inducing DFFA-Like Effector C	CIDE-3, CIDE3, FPLD5, FSP27	http://www.genecards.org/cgi-bin/carddisp.pl?gene=CIDEC
CILP	Cartilage Intermediate Layer Protein, Nucleotide Pyrophosphohydrolase	HsT18872, CILP-1	http://www.genecards.org/cgi-bin/carddisp.pl?gene=CILP
CIRBP	Cold Inducible RNA Binding Protein	CIRP, A18HNRNP	http://www.genecards.org/cgi-bin/carddisp.pl?gene=CIRBP
CLDN1	Claudin 1	ILVASC, CLD1, SEMP1	http://www.genecards.org/cgi-bin/carddisp.pl?gene=CLDN1
CLIP1	CAP-GLY Domain Containing Linker Protein 1	CLIP-170, RSN, CLIP170, restin, CLIP, CYLN1	http://www.genecards.org/cgi-bin/carddisp.pl?gene=CLIP1
CLIP4	CAP-GLY Domain Containing Linker Protein Family, Member 4	RSNL2	http://www.genecards.org/cgi-bin/carddisp.pl?gene=CLIP4
CLPTM1L	CLPTM1-Like	CLPTM1-like, CRR9, CRR9p	http://www.genecards.org/cgi-bin/carddisp.pl?gene=CLPTM1L
CLTB	Clathrin, Light Chain B	LCB	http://www.genecards.org/cgi-bin/carddisp.pl?gene=CLTB
CMTM5	CKLF-Like MARVEL Transmembrane Domain Containing 5	CKLFSF5	http://www.genecards.org/cgi-bin/carddisp.pl?gene=CMTM5
COL12A1	Collagen, Type XII, Alpha 1	BA209D8.1, DJ234P15.1, COL12A1L	http://www.genecards.org/cgi-bin/carddisp.pl?gene=COL12A1
COL17A1	Collagen, Type XVII, Alpha 1	BA16H23.2, BPA-2, ERED, LAD-1, BPAG2, BP180	http://www.genecards.org/cgi-bin/carddisp.pl?gene=COL17A1
COL23A1	Collagen, Type XXIII, Alpha 1		http://www.genecards.org/cgi-bin/carddisp.pl?gene=COL23A1
COL6A3	Collagen, Type VI, Alpha 3	DYT27	http://www.genecards.org/cgi-bin/carddisp.pl?gene=COL6A3
CORO6	Coronin 6	clipin-E	http://www.genecards.org/cgi-bin/carddisp.pl?gene=CORO6
COX6A1	Cytochrome C Oxidase Subunit VIa Polypeptide 1	COX6A, CMTRID, COX6AL	http://www.genecards.org/cgi-bin/carddisp.pl?gene=COX6A1
COX8A	Cytochrome C Oxidase Subunit VIIIA (Ubiquitous)	VIII-L, COX, COX8-2, VIII, COX8L, COX8	http://www.genecards.org/cgi-bin/carddisp.pl?gene=COX8A
CRCT1	Cysteine-Rich C-Terminal 1	NICE-1, C1orf42, NICE1	http://www.genecards.org/cgi-bin/carddisp.pl?gene=CRCT1
CRISPLD2	Cysteine-Rich Secretory Protein LCCL Domain Containing 2	LCRISP2, CRISP-11, CRISP11	http://www.genecards.org/cgi-bin/carddisp.pl?gene=CRISPLD2
CRYAB	Crystallin, Alpha B	CMD1II, CTPP2, CTRCT16, HEL-S-101, MFM2, CRYA2, HSPB5, Alpha(B)-crystallin	http://www.genecards.org/cgi-bin/carddisp.pl?gene=CRYAB
CTIF	CBP80/20-Dependent Translation Initiation Factor	KIAA0427, Gm672	http://www.genecards.org/cgi-bin/carddisp.pl?gene=CTIF
CTNNA1	Catenin (Cadherin-Associated Protein), Alpha 1, 102kDa	CAP102, alpha-E-catenin, alpha-catenin, alphaE-catenin	http://www.genecards.org/cgi-bin/carddisp.pl?gene=CTNNA1
CTSF	Cathepsin F	CLN13, CATSF	http://www.genecards.org/cgi-bin/carddisp.pl?gene=CTSF
CTSK	Cathepsin K	CTSO1, CTS02, PKND, PYCD, CTSO, CTSO2	http://www.genecards.org/cgi-bin/carddisp.pl?gene=CTSK
CXorf21	Chromosome X Open Reading Frame 21	5430427O19Rik	http://www.genecards.org/cgi-bin/carddisp.pl?gene=CXorf21
CYB5A	Cytochrome B5 Type A (Microsomal)	CYB5, MCB5	http://www.genecards.org/cgi-bin/carddisp.pl?gene=CYB5A
CYBRD1	Cytochrome B Reductase 1	CYB561A2, DCYTB, FRRS3	http://www.genecards.org/cgi-bin/carddisp.pl?gene=CYBRD1
CYC1	Cytochrome C-1	MC3DN6, UQCR4	http://www.genecards.org/cgi-bin/carddisp.pl?gene=CYC1
CYP26B1	Cytochrome P450, Family 26, Subfamily B, Polypeptide 1	P450RAI-2, RHFCA, CYP26A2, P450RAI2	http://www.genecards.org/cgi-bin/carddisp.pl?gene=CYP26B1
CYP2B6	Cytochrome P450, Family 2, Subfamily B, Polypeptide 6	P450, IIB1, EFVM, CYP2B7P, CPB6, CYP2B7, CYP2B, CYPIIB6	http://www.genecards.org/cgi-bin/carddisp.pl?gene=CYP2B6
CYP3A4	Cytochrome P450, Family 3, Subfamily A, Polypeptide 4	HLP, CP33, CP34, CYP3A, NF-25, P450C3, P450PCN1, CYP3A3, CYPIIIA3, CYPIIIA4	http://www.genecards.org/cgi-bin/carddisp.pl?gene=CYP3A4
CYP3A5	Cytochrome P450, Family 3, Subfamily A, Polypeptide 5	PCN3, CP35, P450PCN3, CYPIIIA5	http://www.genecards.org/cgi-bin/carddisp.pl?gene=CYP3A5
CYP4B1	Cytochrome P450, Family 4, Subfamily B, Polypeptide 1	P-450HP, CYPIVB1	http://www.genecards.org/cgi-bin/carddisp.pl?gene=CYP4B1
DAG1	Dystroglycan 1 (Dystrophin-Associated Glycoprotein 1)	A3A, MDDGC7, DAG, MDDGC9, alpha-dystroglycan, beta-dystroglycan, 156DAG, AGRNR	http://www.genecards.org/cgi-bin/carddisp.pl?gene=DAG1
DCXR	Dicarbonyl/L-Xylulose Reductase	XR, DCR, HCR2, HCRII, KIDCR, P34H, PNTSU, SDR20C1	http://www.genecards.org/cgi-bin/carddisp.pl?gene=DCXR
DDIT4L	DNA-Damage-Inducible Transcript 4-Like	Rtp801L, REDD-2, REDD2	http://www.genecards.org/cgi-bin/carddisp.pl?gene=DDIT4L
DDR1	Discoidin Domain Receptor Tyrosine Kinase 1	CAK, NEP, CD167, DDR, MCK10, PTK3, EDDR1, NTRK4, PTK3A, HGK2, RTK6, TRKE, MCK-10	http://www.genecards.org/cgi-bin/carddisp.pl?gene=DDR1
DDX3X	DEAD (Asp-Glu-Ala-Asp) Box Helicase 3, X-Linked	HLP2, CAP-Rf, DDX14, DDX3, DBX	http://www.genecards.org/cgi-bin/carddisp.pl?gene=DDX3X
DEFA3	Defensin, Alpha 3, Neutrophil-Specific	DEF3, HP3, HNP3, HNP-3, HP-3	http://www.genecards.org/cgi-bin/carddisp.pl?gene=DEFA3
DEFB1	Defensin, Beta 1	DEFB-1, DEFB101, beta-defensin-1, BD-1, BD1, HBD1, hBD-1	http://www.genecards.org/cgi-bin/carddisp.pl?gene=DEFB1
DEFB132	Defensin, Beta 132	HEL-75, KFLL827, RP5-1103G7.6, UNQ827, BD-32, DEFB-32, DEFB32	http://www.genecards.org/cgi-bin/carddisp.pl?gene=DEFB132
DERL1	Derlin 1	DER-1, DER1, DERtrin-1	http://www.genecards.org/cgi-bin/carddisp.pl?gene=DERL1
DGAT2	Diacylglycerol O-Acyltransferase 2	GS1999FULL, HMFN1045, ARAT	http://www.genecards.org/cgi-bin/carddisp.pl?gene=DGAT2
DGKZ	Diacylglycerol Kinase, Zeta	DAGK5, DGK-ZETA, hDGKzeta, DAGK6	http://www.genecards.org/cgi-bin/carddisp.pl?gene=DGKZ
DHCR24	24-Dehydrocholesterol Reductase	Nbla03646, SELADIN1, seladin-1, DCE, KIAA0018	http://www.genecards.org/cgi-bin/carddisp.pl?gene=DHCR24
DHRS3	Dehydrogenase/Reductase (SDR Family) Member 3	SDR1, Rsdr1, DD83.1, RDH17, SDR16C1, retSDR1	http://www.genecards.org/cgi-bin/carddisp.pl?gene=DHRS3
DIAPH1	Diaphanous-Related Formin 1	DIA1, LFHL1, hDIA1, DFNA1, DRF1, DIAP1	http://www.genecards.org/cgi-bin/carddisp.pl?gene=DIAPH1
DKK1	Dickkopf WNT Signaling Pathway Inhibitor 1	DKK-1, SK, hDkk-1, Dickkopf-1	http://www.genecards.org/cgi-bin/carddisp.pl?gene=DKK1
DMPK	Dystrophia Myotonica-Protein Kinase	DM1, DM, DM1PK, DMK, MDPK, MT-PK, DM-kinase	http://www.genecards.org/cgi-bin/carddisp.pl?gene=DMPK
DOK5	Docking Protein 5	C20orf180, IRS-6, IRS6	http://www.genecards.org/cgi-bin/carddisp.pl?gene=DOK5
DPP4	Dipeptidyl-Peptidase 4	DPPIV, ADCP2, CD26, ADABP, ADCP-2, TP103	http://www.genecards.org/cgi-bin/carddisp.pl?gene=DPP4
DPT	Dermatopontin	TRAMP, dermatopontin	http://www.genecards.org/cgi-bin/carddisp.pl?gene=DPT
DPYSL3	Dihydropyrimidinase-Like 3	LCRMP, CRMP-4, CRMP4, DRP-3, DRP3, ULIP, ULIP-1, ULIP1	http://www.genecards.org/cgi-bin/carddisp.pl?gene=DPYSL3
DRD2	Dopamine Receptor D2	D2DR, D2R	http://www.genecards.org/cgi-bin/carddisp.pl?gene=DRD2
ECHS1	Enoyl CoA Hydratase, Short Chain, 1, Mitochondrial	ECHS1D, SCEH	http://www.genecards.org/cgi-bin/carddisp.pl?gene=ECHS1
ECM1	Extracellular Matrix Protein 1	URBWD	http://www.genecards.org/cgi-bin/carddisp.pl?gene=ECM1
EEF1B2	Eukaryotic Translation Elongation Factor 1 Beta 2	EEF1B1, EEF1B, EF-1-beta, EF1B	http://www.genecards.org/cgi-bin/carddisp.pl?gene=EEF1B2
EEF2	Eukaryotic Translation Elongation Factor 2	EEF-2, SCA26, EF2, EF-2	http://www.genecards.org/cgi-bin/carddisp.pl?gene=EEF2
EGFL6	EGF-Like-Domain, Multiple 6	W80, MAEG	http://www.genecards.org/cgi-bin/carddisp.pl?gene=EGFL6
EIF1AX	Eukaryotic Translation Initiation Factor 1A, X-Linked	EIF1A, EIF1AP1, eIF-1A, EIF4C, eIF-4C	http://www.genecards.org/cgi-bin/carddisp.pl?gene=EIF1AX
EIF2S3	Eukaryotic Translation Initiation Factor 2, Subunit 3 Gamma, 52kDa	EIF2, EIF2gamma, eIF-2gA, EIF2G, eIF-2gX	http://www.genecards.org/cgi-bin/carddisp.pl?gene=EIF2S3
EIF3D	Eukaryotic Translation Initiation Factor 3, Subunit D	eIF3-p66, eIF3-zeta, EIF3S7, eIF-3-zeta, eIF3d	http://www.genecards.org/cgi-bin/carddisp.pl?gene=EIF3D
EIF3I	Eukaryotic Translation Initiation Factor 3, Subunit I	PRO2242, eIF3-beta, eIF3-p36, EIF3S2, TRIP-1, TRIP1, eIF-3-beta, eIF3i	http://www.genecards.org/cgi-bin/carddisp.pl?gene=EIF3I
EIF4H	Eukaryotic Translation Initiation Factor 4H	WBSCR1, WSCR1, eIF-4H, KIAA0038	http://www.genecards.org/cgi-bin/carddisp.pl?gene=EIF4H
ELN	Elastin	elastin, tropoelastin, SVAS, WS, WBS	http://www.genecards.org/cgi-bin/carddisp.pl?gene=ELN
ENG	Endoglin	endoglin, HHT1, ORW1, END	http://www.genecards.org/cgi-bin/carddisp.pl?gene=ENG
EPB41L4B	Erythrocyte Membrane Protein Band 4.1 Like 4B	CG1, EHM2, LULU2	http://www.genecards.org/cgi-bin/carddisp.pl?gene=EPB41L4B
ERCC6L	Excision Repair Cross-Complementation Group 6-Like	RAD26L, PICH	http://www.genecards.org/cgi-bin/carddisp.pl?gene=ERCC6L
ERRFI1	ERBB Receptor Feedback Inhibitor 1	GENE-33, RALT, MIG-6, MIG6	http://www.genecards.org/cgi-bin/carddisp.pl?gene=ERRFI1
ETFB	Electron-Transfer-Flavoprotein, Beta Polypeptide	MADD, FP585, beta-ETF	http://www.genecards.org/cgi-bin/carddisp.pl?gene=ETFB
EWSR1	EWS RNA-Binding Protein 1	EWS-FLI1, bK984G1.4, EWS	http://www.genecards.org/cgi-bin/carddisp.pl?gene=EWSR1
EZR	Ezrin	ezrin, CVIL, CVL, HEL-S-105, villin-2, VIL2, p81, Cytovillin	http://www.genecards.org/cgi-bin/carddisp.pl?gene=EZR
F3	Coagulation Factor III (Thromboplastin, Tissue Factor)	CD142, TFA, TF, Thromboplastin	http://www.genecards.org/cgi-bin/carddisp.pl?gene=F3
FABP3	Fatty Acid Binding Protein 3, Muscle And Heart	O-FABP, FABP11, MDGI, H-FABP, M-FABP	http://www.genecards.org/cgi-bin/carddisp.pl?gene=FABP3
FABP4	Fatty Acid Binding Protein 4, Adipocyte	AP2, HEL-S-104, A-FABP, AFABP, ALBP	http://www.genecards.org/cgi-bin/carddisp.pl?gene=FABP4
FAM107A	Family With Sequence Similarity 107, Member A	DRR1, TU3A	http://www.genecards.org/cgi-bin/carddisp.pl?gene=FAM107A
FAM134B	Family With Sequence Similarity 134, Member B	JK-1, JK1	http://www.genecards.org/cgi-bin/carddisp.pl?gene=FAM134B
FAM166B	Family With Sequence Similarity 166, Member B		http://www.genecards.org/cgi-bin/carddisp.pl?gene=FAM166B
FAM213A	Family With Sequence Similarity 213, Member A	C10orf58, PAMM	http://www.genecards.org/cgi-bin/carddisp.pl?gene=FAM213A
FAM65B	Family With Sequence Similarity 65, Member B	DIFF40, MYONAP, C6orf32, DIFF48, PL48, KIAA0386	http://www.genecards.org/cgi-bin/carddisp.pl?gene=FAM65B
FASN	Fatty Acid Synthase	OA-519, SDR27X1, FAS	http://www.genecards.org/cgi-bin/carddisp.pl?gene=FASN
FBLN2	Fibulin 2	FIBL-2	http://www.genecards.org/cgi-bin/carddisp.pl?gene=FBLN2
FBLN5	Fibulin 5	ADCL2, ARCL1A, ARMD3, EVEC, DANCE, FIBL-5, UP50	http://www.genecards.org/cgi-bin/carddisp.pl?gene=FBLN5
FBXO32	F-Box Protein 32	Fbx32, atrogin-1, MAFbx	http://www.genecards.org/cgi-bin/carddisp.pl?gene=FBXO32
FCN3	Ficolin (Collagen/Fibrinogen Domain Containing) 3	H-ficolin, FCNH, HAKA1	http://www.genecards.org/cgi-bin/carddisp.pl?gene=FCN3
FGB	Fibrinogen Beta Chain	HEL-S-78p	http://www.genecards.org/cgi-bin/carddisp.pl?gene=FGB
FGFBP2	Fibroblast Growth Factor Binding Protein 2	HBP17RP, FGF-BP2, FGFBP-2, KSP37, HBp17-RP	http://www.genecards.org/cgi-bin/carddisp.pl?gene=FGFBP2
FHL1	Four And A Half LIM Domains 1	slim, FHL1A, FHL1B, FLH1A, KYOT, SLIMMER, XMPMA, FHL-1, SLIM-1, SLIM1	http://www.genecards.org/cgi-bin/carddisp.pl?gene=FHL1
FHL2	Four And A Half LIM Domains 2	AAG11, DRAL, FHL-2, SLIM-3, SLIM3	http://www.genecards.org/cgi-bin/carddisp.pl?gene=FHL2
FKBP5	FK506 Binding Protein 5	P54, PPIASE, rotamase, FKBP51, Ptg-10, AIG6, FKBP-51, FKBP54, FKBP-5	http://www.genecards.org/cgi-bin/carddisp.pl?gene=FKBP5
FLG2	Filaggrin Family Member 2	ifapsoriasin, FLG-2, IFPS	http://www.genecards.org/cgi-bin/carddisp.pl?gene=FLG2
FN1	Fibronectin 1	CIG, FINC, FNZ, GFND, GFND2, LETS, ED-B, FN, MSF	http://www.genecards.org/cgi-bin/carddisp.pl?gene=FN1
FOXL2	Forkhead Box L2	BPES1, PFRK, PINTO, POF3, BPES	http://www.genecards.org/cgi-bin/carddisp.pl?gene=FOXL2
FOXO1	Forkhead Box O1	FKH1, FKHR, FOXO1A	http://www.genecards.org/cgi-bin/carddisp.pl?gene=FOXO1
FOXO3	Forkhead Box O3	AF6q21, FKHRL1P2, FOXO2, FOXO3A, FKHRL1	http://www.genecards.org/cgi-bin/carddisp.pl?gene=FOXO3
FRZB	Frizzled-Related Protein	FRITZ, FRP, FRP-3, FRZB-1, FRZB-PEN, FZRB, OS1, SRFP3, frezzled, hFIZ, FRE, FRZB1, SFRP3, sFRP-3, FIZ	http://www.genecards.org/cgi-bin/carddisp.pl?gene=FRZB
FSHB	Follicle Stimulating Hormone, Beta Polypeptide	follitropin, HH24, FSH-B, FSH-beta	http://www.genecards.org/cgi-bin/carddisp.pl?gene=FSHB
FSTL1	Follistatin-Like 1	FSL1, MIR198, FRP	http://www.genecards.org/cgi-bin/carddisp.pl?gene=FSTL1
FTH1	Ferritin, Heavy Polypeptide 1	FTHL6, FTH, apoferritin, FHC, HFE5, PIG15, PLIF	http://www.genecards.org/cgi-bin/carddisp.pl?gene=FTH1
FXR2	Fragile X Mental Retardation, Autosomal Homolog 2	FXR2P, FMR1L2	http://www.genecards.org/cgi-bin/carddisp.pl?gene=FXR2
FYN	FYN Proto-Oncogene, Src Family Tyrosine Kinase	SYN, p59-FYN, SLK	http://www.genecards.org/cgi-bin/carddisp.pl?gene=FYN
FZD4	Frizzled Class Receptor 4	FEVR, GPCR, CD344, FZD4S, Fz4, EVR1, Fz-4, FzE4, hFz4	http://www.genecards.org/cgi-bin/carddisp.pl?gene=FZD4
GABARAPL1	GABA(A) Receptor-Associated Protein Like 1	APG8-LIKE, APG8L, ATG8, ATG8B, ATG8L, GABARAPL1-a, GEC-1, GEC1	http://www.genecards.org/cgi-bin/carddisp.pl?gene=GABARAPL1
GALNT15	Polypeptide N-Acetylgalactosaminyltransferase 15	GALNACT15, GALNT13, GALNT7, PIH5, pp-GalNAc-T15, GALNTL2	http://www.genecards.org/cgi-bin/carddisp.pl?gene=GALNT15
GAS1	Growth Arrest-Specific 1	GAS-1	http://www.genecards.org/cgi-bin/carddisp.pl?gene=GAS1
GBE1	Glucan (1,4-Alpha-), Branching Enzyme 1	APBD, GBE, GSD4	http://www.genecards.org/cgi-bin/carddisp.pl?gene=GBE1
GDF5	Growth Differentiation Factor 5	LAP4, BDA1C, OS5, SYM1B, SYNS2, radotermin, BMP-14, BMP14, CDMP-1, CDMP1, LAP-4, GDF-5	http://www.genecards.org/cgi-bin/carddisp.pl?gene=GDF5
GEMIN8	Gem (Nuclear Organelle) Associated Protein 8	gemin-8, FAM51A1	http://www.genecards.org/cgi-bin/carddisp.pl?gene=GEMIN8
GHRH	Growth Hormone Releasing Hormone	sermorelin, somatocrinin, somatoliberin, INN, somatorelin, GHRF, GRF	http://www.genecards.org/cgi-bin/carddisp.pl?gene=GHRH
GHRL	Ghrelin/Obestatin Prepropeptide	In2c-preproghrelin, MTLRP	http://www.genecards.org/cgi-bin/carddisp.pl?gene=GHRL
GLUL	Glutamate-Ammonia Ligase	PIG43, PIG59, GLNS, GS	http://www.genecards.org/cgi-bin/carddisp.pl?gene=GLUL
GNAI1	Guanine Nucleotide Binding Protein (G Protein), Alpha Inhibiting Activity Polypeptide 1	Gi	http://www.genecards.org/cgi-bin/carddisp.pl?gene=GNAI1
GNS	Glucosamine (N-Acetyl)-6-Sulfatase	N-acetylglucosamine-6-sulfatase, glucosamine-6-sulfatase, G6S	http://www.genecards.org/cgi-bin/carddisp.pl?gene=GNS
GPAM	Glycerol-3-Phosphate Acyltransferase, Mitochondrial	mitochondrial, GPAT, GPAT-1, GPAT1, KIAA1560	http://www.genecards.org/cgi-bin/carddisp.pl?gene=GPAM
GPATCH8	G Patch Domain Containing 8	KIAA0553, GPATC8	http://www.genecards.org/cgi-bin/carddisp.pl?gene=GPATCH8
GPBAR1	G Protein-Coupled Bile Acid Receptor 1	GPCR19, GPR131, BG37, M-BAR, TGR5, hBG37, hGPCR19	http://www.genecards.org/cgi-bin/carddisp.pl?gene=GPBAR1
GPC3	Glypican 3	DGSX, OCI-5, SGB, SGBS, SGBS1, SDYS, GTR2-2, MXR7, OCI5	http://www.genecards.org/cgi-bin/carddisp.pl?gene=GPC3
GPD1L	Glycerol-3-Phosphate Dehydrogenase 1-Like	GPD1-L, KIAA0089	http://www.genecards.org/cgi-bin/carddisp.pl?gene=GPD1L
GPI	Glucose-6-Phosphate Isomerase	phosphohexomutase, GNPI, SA36, neuroleukin, oxoisomerase, phosphosaccharomutase, AMF, NLK, PGI, PHI, SA-36	http://www.genecards.org/cgi-bin/carddisp.pl?gene=GPI
GPNMB	Glycoprotein (Transmembrane) Nmb	osteoactivin, HGFIN, NMB	http://www.genecards.org/cgi-bin/carddisp.pl?gene=GPNMB
GPR17	G Protein-Coupled Receptor 17	R12	http://www.genecards.org/cgi-bin/carddisp.pl?gene=GPR17
GPX1	Glutathione Peroxidase 1	GPXD, GSHPX1, GPx-1, GSHPx-1	http://www.genecards.org/cgi-bin/carddisp.pl?gene=GPX1
GPX3	Glutathione Peroxidase 3	GPx-3, GPx-P, GSHPx-3, GSHPx-P, GPXP	http://www.genecards.org/cgi-bin/carddisp.pl?gene=GPX3
GPX4	Glutathione Peroxidase 4	MCSP, snGPx, snPHGPx, GPx-4, GSHPx-4, PHGPx	http://www.genecards.org/cgi-bin/carddisp.pl?gene=GPX4
GRINA	Glutamate Receptor, Ionotropic, N-Methyl D-Aspartate-Associated Protein 1 (Glutamate Binding)	HNRGW, NMDARA1, LFG1, TMBIM3	http://www.genecards.org/cgi-bin/carddisp.pl?gene=GRINA
GSTM1	Glutathione S-Transferase Mu 1	GTM1, H-B, MU, MU-1, GST1, GSTM1-1, GSTM1a-1a, GSTM1b-1b, GTH4	http://www.genecards.org/cgi-bin/carddisp.pl?gene=GSTM1
GSTP1	Glutathione S-Transferase Pi 1	DFN7, GSTP, HEL-S-22, PI, FAEES3, GST3, GSTP1-1	http://www.genecards.org/cgi-bin/carddisp.pl?gene=GSTP1
GTF2IRD1	GTF2I Repeat Domain Containing 1	WBS, BEN, hMusTRD1alpha1, WBSCR11, CREAM1, GTF3, MUSTRD1, RBAP2, WBSCR12, MusTRD1/BEN	http://www.genecards.org/cgi-bin/carddisp.pl?gene=GTF2IRD1
GYG2	Glycogenin 2	GN-2, GN2	http://www.genecards.org/cgi-bin/carddisp.pl?gene=GYG2
GYS1	Glycogen Synthase 1 (Muscle)	GSY, GYS	http://www.genecards.org/cgi-bin/carddisp.pl?gene=GYS1
HADHA	Hydroxyacyl-CoA Dehydrogenase/3-Ketoacyl-CoA Thiolase/Enoyl-CoA Hydratase (Trifunctional Protein), Alpha Subunit	GBP, ECHA, LCEH, LCHAD, MTPA, TP-ALPHA, HADH	http://www.genecards.org/cgi-bin/carddisp.pl?gene=HADHA
HADHB	Hydroxyacyl-CoA Dehydrogenase/3-Ketoacyl-CoA Thiolase/Enoyl-CoA Hydratase (Trifunctional Protein), Beta Subunit	beta-ketothiolase, ECHB, MSTP029, MTPB, TP-BETA	http://www.genecards.org/cgi-bin/carddisp.pl?gene=HADHB
HAT1	Histone Acetyltransferase 1	KAT1	http://www.genecards.org/cgi-bin/carddisp.pl?gene=HAT1
HBA1	Hemoglobin, Alpha 1	HBH, alpha-globin, HBA-T3	http://www.genecards.org/cgi-bin/carddisp.pl?gene=HBA1
HBA2	Hemoglobin, Alpha 2	HBA-T2, HBH, alpha-globin	http://www.genecards.org/cgi-bin/carddisp.pl?gene=HBA2
HDAC4	Histone Deacetylase 4	AHO3, HA6116, HDAC-4, HDAC-A, HDACA, BDMR, HD4, KIAA0288	http://www.genecards.org/cgi-bin/carddisp.pl?gene=HDAC4
HEPH	Hephaestin	hephaestin, CPL, KIAA0698	http://www.genecards.org/cgi-bin/carddisp.pl?gene=HEPH
HGS	Hepatocyte Growth Factor-Regulated Tyrosine Kinase Substrate	HRS	http://www.genecards.org/cgi-bin/carddisp.pl?gene=HGS
HIPK2	Homeodomain Interacting Protein Kinase 2	hHIPk2, PRO0593	http://www.genecards.org/cgi-bin/carddisp.pl?gene=HIPK2
HIST2H2BE	Histone Cluster 2, H2be	GL105, H2B.1, H2BGL105, H2BQ, H2B, H2BFQ, H2B/q	http://www.genecards.org/cgi-bin/carddisp.pl?gene=HIST2H2BE
HMGCS1	3-Hydroxy-3-Methylglutaryl-CoA Synthase 1 (Soluble)	HMGCS	http://www.genecards.org/cgi-bin/carddisp.pl?gene=HMGCS1
HMGCS2	3-Hydroxy-3-Methylglutaryl-CoA Synthase 2 (Mitochondrial)		http://www.genecards.org/cgi-bin/carddisp.pl?gene=HMGCS2
HMGN2	High Mobility Group Nucleosomal Binding Domain 2	HMG17	http://www.genecards.org/cgi-bin/carddisp.pl?gene=HMGN2
HNRNPA1	Heterogeneous Nuclear Ribonucleoprotein A1	ALS19, HNRPA1L3, ALS20, IBMPFD3, hnRNP-A1, HNRPA1	http://www.genecards.org/cgi-bin/carddisp.pl?gene=HNRNPA1
HNRNPK	Heterogeneous Nuclear Ribonucleoprotein K	AUKS, CSBP, HNRPK, TUNP	http://www.genecards.org/cgi-bin/carddisp.pl?gene=HNRNPK
HOPX	HOP Homeobox	HOP, NECC1, CAMEO, SMAP31, TOTO, HOD, LAGY, OB1	http://www.genecards.org/cgi-bin/carddisp.pl?gene=HOPX
HOXA11	Homeobox A11	HOX1, HOX1I	http://www.genecards.org/cgi-bin/carddisp.pl?gene=HOXA11
HOXD11	Homeobox D11	HOX4, HOX4F	http://www.genecards.org/cgi-bin/carddisp.pl?gene=HOXD11
HPGD	Hydroxyprostaglandin Dehydrogenase 15-(NAD)	PGDH, PHOAR1, 15-PGDH, PGDH1, SDR36C1	http://www.genecards.org/cgi-bin/carddisp.pl?gene=HPGD
HRCT1	Histidine Rich Carboxyl Terminus 1	LGLL338, PRO537, UNQ338	http://www.genecards.org/cgi-bin/carddisp.pl?gene=HRCT1
HRSP12	Heat-Responsive Protein 12	P14.5, UK114, PSP	http://www.genecards.org/cgi-bin/carddisp.pl?gene=HRSP12
HSD17B14	Hydroxysteroid (17-Beta) Dehydrogenase 14	retSDR3, DHRS10, SDR47C1, SDR3	http://www.genecards.org/cgi-bin/carddisp.pl?gene=HSD17B14
HSD3B1	Hydroxy-Delta-5-Steroid Dehydrogenase, 3 Beta- And Steroid Delta-Isomerase 1	HSD3B, 3BETAHSD, I, SDR11E1, HSDB3, HSDB3A, 3BH	http://www.genecards.org/cgi-bin/carddisp.pl?gene=HSD3B1
HSP90AA1	Heat Shock Protein 90kDa Alpha (Cytosolic), Class A Member 1	LAP2, HSPCA, HSPCAL1, EL52, HSP89A, HSP90N, HSPCAL4, HSPN, Hsp89, Hsp90, HSPC1, HSP86, HSP90A, LAP-2	http://www.genecards.org/cgi-bin/carddisp.pl?gene=HSP90AA1
HSP90AB1	Heat Shock Protein 90kDa Alpha (Cytosolic), Class B Member 1	D6S182, HSP90-beta, HSPC2, HSPCB, HSP84, HSP90B	http://www.genecards.org/cgi-bin/carddisp.pl?gene=HSP90AB1
HSP90B1	Heat Shock Protein 90kDa Beta (Grp94), Member 1	Tra1, ECGP, GP96, HEL-S-125m, HEL35, GRP94, GRP-94	http://www.genecards.org/cgi-bin/carddisp.pl?gene=HSP90B1
HSPA5	Heat Shock 70kDa Protein 5 (Glucose-Regulated Protein, 78kDa)	MIF2, BIP, HEL-S-89n, GRP78, GRP-78	http://www.genecards.org/cgi-bin/carddisp.pl?gene=HSPA5
HTRA1	HtrA Serine Peptidase 1	CARASIL, HtrA, IGFBP5-protease, ORF480, PRSS11, L56, ARMD7	http://www.genecards.org/cgi-bin/carddisp.pl?gene=HTRA1
IDO1	Indoleamine 2,3-Dioxygenase 1	IDO, INDO, IDO-1	http://www.genecards.org/cgi-bin/carddisp.pl?gene=IDO1
IGF2R	Insulin-Like Growth Factor 2 Receptor	CD222, CIMPR, M6P-R, MPR1, CI-MPR, M6P/IGF2R, M6PR, MPRI	http://www.genecards.org/cgi-bin/carddisp.pl?gene=IGF2R
IGFBP3	Insulin-Like Growth Factor Binding Protein 3	BP-53, IBP-3, IBP3, IGFBP-3	http://www.genecards.org/cgi-bin/carddisp.pl?gene=IGFBP3
IGFBP5	Insulin-Like Growth Factor Binding Protein 5	IBP-5, IBP5, IGFBP-5	http://www.genecards.org/cgi-bin/carddisp.pl?gene=IGFBP5
IGSF10	Immunoglobulin Superfamily, Member 10	CMF608, IgSF10	http://www.genecards.org/cgi-bin/carddisp.pl?gene=IGSF10
IK	IK Cytokine, Down-Regulator Of HLA II	RED, CSA2, RER	http://www.genecards.org/cgi-bin/carddisp.pl?gene=IK
IL18	Interleukin 18	IL-1g, iboctadekin, IGIF, IL-18, IL1F4	http://www.genecards.org/cgi-bin/carddisp.pl?gene=IL18
IL37	Interleukin 37	FIL1, zeta, FIL1(ZETA), interleukin-23, IL1F7, FIL1Z, IL-1F7, IL-1H, IL-1H4, IL-1RP1, IL-37, IL1H4, IL1RP1, IL-1X	http://www.genecards.org/cgi-bin/carddisp.pl?gene=IL37
INHBB	Inhibin, Beta B		http://www.genecards.org/cgi-bin/carddisp.pl?gene=INHBB
INPP5K	Inositol Polyphosphate-5-Phosphatase K	SKIP, PPS	http://www.genecards.org/cgi-bin/carddisp.pl?gene=INPP5K
IRS2	Insulin Receptor Substrate 2	IRS-2	http://www.genecards.org/cgi-bin/carddisp.pl?gene=IRS2
ISM1	Isthmin 1, Angiogenesis Inhibitor	Isthmin, bA149I18.1, dJ1077I2.1, C20orf82, ISM	http://www.genecards.org/cgi-bin/carddisp.pl?gene=ISM1
ISOC2	Isochorismatase Domain Containing 2		http://www.genecards.org/cgi-bin/carddisp.pl?gene=ISOC2
ITGA7	Integrin, Alpha 7		http://www.genecards.org/cgi-bin/carddisp.pl?gene=ITGA7
ITGAV	Integrin, Alpha V	CD51, VTNR, MSK8, VNRA	http://www.genecards.org/cgi-bin/carddisp.pl?gene=ITGAV
ITGB1	Integrin, Beta 1 (Fibronectin Receptor, Beta Polypeptide, Antigen CD29 Includes MDF2, MSK12)	CD29, VLA-BETA, VLAB, FNRB, MDF2, MSK12, GPIIA	http://www.genecards.org/cgi-bin/carddisp.pl?gene=ITGB1
KANK1	KN Motif And Ankyrin Repeat Domains 1	CPSQ2, ANKRD15, KANK, KIAA0172	http://www.genecards.org/cgi-bin/carddisp.pl?gene=KANK1
KCNIP2	Kv Channel Interacting Protein 2	KCHIP2	http://www.genecards.org/cgi-bin/carddisp.pl?gene=KCNIP2
KDM5C	Lysine (K)-Specific Demethylase 5C	MRXJ, MRXSCJ, MRXSJ, MRX13, JARID1C, SMCX, DXS1272E, XE169	http://www.genecards.org/cgi-bin/carddisp.pl?gene=KDM5C
KDM6A	Lysine (K)-Specific Demethylase 6A	bA386N14.2, UTX, KABUK2	http://www.genecards.org/cgi-bin/carddisp.pl?gene=KDM6A
KLF15	Kruppel-Like Factor 15	KKLF	http://www.genecards.org/cgi-bin/carddisp.pl?gene=KLF15
KLF9	Kruppel-Like Factor 9	BTEB1, BTEB	http://www.genecards.org/cgi-bin/carddisp.pl?gene=KLF9
KLHDC7A	Kelch Domain Containing 7A		http://www.genecards.org/cgi-bin/carddisp.pl?gene=KLHDC7A
KLHL21	Kelch-Like Family Member 21	KIAA0469	http://www.genecards.org/cgi-bin/carddisp.pl?gene=KLHL21
KLK11	Kallikrein-Related Peptidase 11	hippostasin, PRSS20, TLSP, hK11	http://www.genecards.org/cgi-bin/carddisp.pl?gene=KLK11
KPRP	Keratinocyte Proline-Rich Protein	C1orf45, hKPRP	http://www.genecards.org/cgi-bin/carddisp.pl?gene=KPRP
KRT23	Keratin 23, Type I	CK23, HAIK1, cytokeratin-23, keratin-23, CK-23, K23	http://www.genecards.org/cgi-bin/carddisp.pl?gene=KRT23
LAD1	Ladinin 1	LAD, LAD-1, LadA	http://www.genecards.org/cgi-bin/carddisp.pl?gene=LAD1
LAMA2	Laminin, Alpha 2	merosin, LAMM	http://www.genecards.org/cgi-bin/carddisp.pl?gene=LAMA2
LAMB1	Laminin, Beta 1	CLM, LIS5	http://www.genecards.org/cgi-bin/carddisp.pl?gene=LAMB1
LAMC1	Laminin, Gamma 1 (Formerly LAMB2)	LAMB2	http://www.genecards.org/cgi-bin/carddisp.pl?gene=LAMC1
LAMP1	Lysosomal-Associated Membrane Protein 1	CD107a, LAMPA, LGP120, LAMP-1	http://www.genecards.org/cgi-bin/carddisp.pl?gene=LAMP1
LCE1A	Late Cornified Envelope 1A	LEP1	http://www.genecards.org/cgi-bin/carddisp.pl?gene=LCE1A
LCE1B	Late Cornified Envelope 1B	SPRL2A, LEP2	http://www.genecards.org/cgi-bin/carddisp.pl?gene=LCE1B
LCE1C	Late Cornified Envelope 1C	LEP3	http://www.genecards.org/cgi-bin/carddisp.pl?gene=LCE1C
LCE1D	Late Cornified Envelope 1D	LEP4	http://www.genecards.org/cgi-bin/carddisp.pl?gene=LCE1D
LCE1E	Late Cornified Envelope 1E	LEP5	http://www.genecards.org/cgi-bin/carddisp.pl?gene=LCE1E
LCE1F	Late Cornified Envelope 1F	LEP6	http://www.genecards.org/cgi-bin/carddisp.pl?gene=LCE1F
LCE2A	Late Cornified Envelope 2A	LEP9	http://www.genecards.org/cgi-bin/carddisp.pl?gene=LCE2A
LCE2B	Late Cornified Envelope 2B	SPRL1B, LEP10, XP5	http://www.genecards.org/cgi-bin/carddisp.pl?gene=LCE2B
LCE2C	Late Cornified Envelope 2C	LEP11	http://www.genecards.org/cgi-bin/carddisp.pl?gene=LCE2C
LCE2D	Late Cornified Envelope 2D	SPRL1A, LEP12	http://www.genecards.org/cgi-bin/carddisp.pl?gene=LCE2D
LCE5A	Late Cornified Envelope 5A	SPRL5A, LEP18	http://www.genecards.org/cgi-bin/carddisp.pl?gene=LCE5A
LCE6A	Late Cornified Envelope 6A	C1orf44	http://www.genecards.org/cgi-bin/carddisp.pl?gene=LCE6A
LDHB	Lactate Dehydrogenase B	HEL-S-281, LDHBD, TRG-5, LDH-B, LDH-H	http://www.genecards.org/cgi-bin/carddisp.pl?gene=LDHB
LEFTY2	Left-Right Determination Factor 2	EBAF, TGFB4, LEFTA, LEFTYA, TGF-beta-4	http://www.genecards.org/cgi-bin/carddisp.pl?gene=LEFTY2
LEP	Leptin	OB, leptin, LEPD, OBS	http://www.genecards.org/cgi-bin/carddisp.pl?gene=LEP
LIPE	Lipase, Hormone-Sensitive	AOMS4, FPLD6, LHS, HSL	http://www.genecards.org/cgi-bin/carddisp.pl?gene=LIPE
LMCD1	LIM And Cysteine-Rich Domains 1	dyxin	http://www.genecards.org/cgi-bin/carddisp.pl?gene=LMCD1
LOR	Loricrin	loricrin, LRN	http://www.genecards.org/cgi-bin/carddisp.pl?gene=LOR
LPIN1	Lipin 1	PAP1, KIAA0188, Lipin-1	http://www.genecards.org/cgi-bin/carddisp.pl?gene=LPIN1
LPL	Lipoprotein Lipase	HDLCQ11, LIPD	http://www.genecards.org/cgi-bin/carddisp.pl?gene=LPL
LRRC47	Leucine Rich Repeat Containing 47	KIAA1185	http://www.genecards.org/cgi-bin/carddisp.pl?gene=LRRC47
LRRFIP1	Leucine Rich Repeat (In FLII) Interacting Protein 1	TRIP, FLAP-1, FLAP1, FLIIAP1, GCF-2, HUFI-1, GCF2	http://www.genecards.org/cgi-bin/carddisp.pl?gene=LRRFIP1
LSS	Lanosterol Synthase (2,3-Oxidosqualene-Lanosterol Cyclase)	OSC, hOSC	http://www.genecards.org/cgi-bin/carddisp.pl?gene=LSS
LTBP1	Latent Transforming Growth Factor Beta Binding Protein 1	TGF-beta1-BP-1, LTBP-1	http://www.genecards.org/cgi-bin/carddisp.pl?gene=LTBP1
LY6G6C	Lymphocyte Antigen 6 Complex, Locus G6C	G6c, C6orf24, NG24	http://www.genecards.org/cgi-bin/carddisp.pl?gene=LY6G6C
LYVE1	Lymphatic Vessel Endothelial Hyaluronan Receptor 1	CRSBP-1, XLKD1, HAR, CRSBP1, LYVE-1	http://www.genecards.org/cgi-bin/carddisp.pl?gene=LYVE1
MANF	Mesencephalic Astrocyte-Derived Neurotrophic Factor	ARP, ARMET	http://www.genecards.org/cgi-bin/carddisp.pl?gene=MANF
MAOB	Monoamine Oxidase B	MAO-B	http://www.genecards.org/cgi-bin/carddisp.pl?gene=MAOB
MAP1LC3C	Microtubule-Associated Protein 1 Light Chain 3 Gamma	ATG8J, LC3C	http://www.genecards.org/cgi-bin/carddisp.pl?gene=MAP1LC3C
MAP2K1	Mitogen-Activated Protein Kinase Kinase 1	CFC3, MAPKK1, PRKMK1, MEK1, MKK1	http://www.genecards.org/cgi-bin/carddisp.pl?gene=MAP2K1
MAP7D2	MAP7 Domain Containing 2		http://www.genecards.org/cgi-bin/carddisp.pl?gene=MAP7D2
MARCH1	Membrane-Associated Ring Finger (C3HC4) 1, E3 Ubiquitin Protein Ligase	MARCH-I, RNF171	http://www.genecards.org/cgi-bin/carddisp.pl?gene=MARCH1
MASP1	Mannan-Binding Lectin Serine Peptidase 1 (C4/C2 Activating Component Of Ra-Reactive Factor)	3MC1, MAP1, MASP, PRSS5, MASP3, MAp44, CRARF, CRARF1, RaRF, MASP-1	http://www.genecards.org/cgi-bin/carddisp.pl?gene=MASP1
MAST2	Microtubule Associated Serine/Threonine Kinase 2	MTSSK, MAST205, KIAA0807	http://www.genecards.org/cgi-bin/carddisp.pl?gene=MAST2
MDH1	Malate Dehydrogenase 1, NAD (Soluble)	HEL-S-32, MDH-s, MGC:1375, MOR2, MDHA	http://www.genecards.org/cgi-bin/carddisp.pl?gene=MDH1
MED15	Mediator Complex Subunit 15	TIG1, CAG7A, PCQAP, TNRC7, ARC105, CTG7A, TIG-1	http://www.genecards.org/cgi-bin/carddisp.pl?gene=MED15
MED25	Mediator Complex Subunit 25	BVSYS, CMT2B2, P78, TCBAP0758, ACID1, ARC92, PTOV2	http://www.genecards.org/cgi-bin/carddisp.pl?gene=MED25
METRNL	Meteorin, Glial Cell Differentiation Regulator-Like	subfatin	http://www.genecards.org/cgi-bin/carddisp.pl?gene=METRNL
MFAP5	Microfibrillar Associated Protein 5	THE1A-MFAP5, MAGP-2, MAGP2, MFAP-5, MP25, AAT9	http://www.genecards.org/cgi-bin/carddisp.pl?gene=MFAP5
MFGE8	Milk Fat Globule-EGF Factor 8 Protein	BA46, EDIL1, HsT19888, SED1, OAcGD3S, MFGM, hP47, medin, SPAG10, HMFG, MFG-E8	http://www.genecards.org/cgi-bin/carddisp.pl?gene=MFGE8
MGLL	Monoglyceride Lipase	MGL, HUK5, HU-K5, MAGL, Lysophospholipase-like	http://www.genecards.org/cgi-bin/carddisp.pl?gene=MGLL
MLXIPL	MLX Interacting Protein-Like	CHREBP, MONDOB, WBSCR14, MIO, WS-bHLH, bHLHd14	http://www.genecards.org/cgi-bin/carddisp.pl?gene=MLXIPL
MMP14	Matrix Metallopeptidase 14 (Membrane-Inserted)	MT-MMP, WNCHRS, MMP-14, MMP-X1, MT1-MMP, MT1MMP, MTMMP1	http://www.genecards.org/cgi-bin/carddisp.pl?gene=MMP14
MMP2	Matrix Metallopeptidase 2	Mona, MMP-II, CLG4, CLG4A, MMP-2, TBE-1	http://www.genecards.org/cgi-bin/carddisp.pl?gene=MMP2
MMP9	Matrix Metallopeptidase 9	MANDP2, CLG4B, GELB, MMP-9	http://www.genecards.org/cgi-bin/carddisp.pl?gene=MMP9
MRAP	Melanocortin 2 Receptor Accessory Protein	FGD2, GCCD2, C21orf61, B27, FALP	http://www.genecards.org/cgi-bin/carddisp.pl?gene=MRAP
MRPS18A	Mitochondrial Ribosomal Protein S18A	HumanS18b, MRPS18-3, S18bmt, MRP-S18-3, MRP-S18-a, S18mt-a, Mrps18a	http://www.genecards.org/cgi-bin/carddisp.pl?gene=MRPS18A
MT-CYB	Mitochondrially Encoded Cytochrome B	MTCYB, CYTB, COB	http://www.genecards.org/cgi-bin/carddisp.pl?gene=MT-CYB
MT-ND6	Mitochondrially Encoded NADH Dehydrogenase 6	MTND6, ND6, NADH6	http://www.genecards.org/cgi-bin/carddisp.pl?gene=MT-ND6
MT1A	Metallothionein 1A	MTC, MT1, metallothionein-IA, MT1S, MT-1A, MT-IA	http://www.genecards.org/cgi-bin/carddisp.pl?gene=MT1A
MT1E	Metallothionein 1E	MTD, metallothionein-IE, MT-1E, MT1, MT-IE	http://www.genecards.org/cgi-bin/carddisp.pl?gene=MT1E
MT3	Metallothionein 3	GIF, GRIF, ZnMT3, metallothionein-III, GIFB, MT-3, MT-III	http://www.genecards.org/cgi-bin/carddisp.pl?gene=MT3
MTHFD1	Methylenetetrahydrofolate Dehydrogenase (NADP+ Dependent) 1, Methenyltetrahydrofolate Cyclohydrolase, Formyltetrahydrofolate Synthetase	MTHFC, MTHFD	http://www.genecards.org/cgi-bin/carddisp.pl?gene=MTHFD1
MTPN	Myotrophin	myotrophin, GCDP, V-1	http://www.genecards.org/cgi-bin/carddisp.pl?gene=MTPN
MTRNR2L12	MT-RNR2-Like 12	HN12	http://www.genecards.org/cgi-bin/carddisp.pl?gene=MTRNR2L12
MYEOV	Myeloma Overexpressed	OCIM	http://www.genecards.org/cgi-bin/carddisp.pl?gene=MYEOV
MYH14	Myosin, Heavy Chain 14, Non-Muscle	DFNA4A, FP17425, MHC16, MYH17, NMHC-II-C, PNMHH, KIAA2034, myosin, DFNA4	http://www.genecards.org/cgi-bin/carddisp.pl?gene=MYH14
MYH6	Myosin, Heavy Chain 6, Cardiac Muscle, Alpha	cardiomyopathy, ASD3, CMD1EE, myHC-alpha, MYHCA, alpha-MHC, SSS3, MYHC, CMH14	http://www.genecards.org/cgi-bin/carddisp.pl?gene=MYH6
MYO18B	Myosin XVIIIB	myosin-XVIIIb	http://www.genecards.org/cgi-bin/carddisp.pl?gene=MYO18B
MYO1C	Myosin IC	myosin-Ic, myr2, MMI-beta, MMIb, Nmi	http://www.genecards.org/cgi-bin/carddisp.pl?gene=MYO1C
MYOT	Myotilin	TTOD, LGMD1, LGMD1A, TTID, MFM3, myotilin	http://www.genecards.org/cgi-bin/carddisp.pl?gene=MYOT
MYOZ2	Myozenin 2	CS-1, CMH16, C4orf5, Calsarcin-1	http://www.genecards.org/cgi-bin/carddisp.pl?gene=MYOZ2
NAA10	N(Alpha)-Acetyltransferase 10, NatA Catalytic Subunit	ARD1, MCOPS1, ARD1P, DXS707, NATD, ARD1A, TE2	http://www.genecards.org/cgi-bin/carddisp.pl?gene=NAA10
NAA20	N(Alpha)-Acetyltransferase 20, NatB Catalytic Subunit	NAT3, NAT5P, NAT5, NAT3P, dJ1002M8.1	http://www.genecards.org/cgi-bin/carddisp.pl?gene=NAA20
NACA	Nascent Polypeptide-Associated Complex Alpha Subunit	skNAC, Alpha-NAC, HSD48, NACA1, NAC-alpha	http://www.genecards.org/cgi-bin/carddisp.pl?gene=NACA
NAGLU	N-Acetylglucosaminidase, Alpha	MPS-IIIB, MPS3B, UFHSD, N-acetyl-alpha-glucosaminidase, NAG, UFHSD1	http://www.genecards.org/cgi-bin/carddisp.pl?gene=NAGLU
NAP1L1	Nucleosome Assembly Protein 1-Like 1	NAP1, NRP, NAP1L, hNRP	http://www.genecards.org/cgi-bin/carddisp.pl?gene=NAP1L1
NCAM1	Neural Cell Adhesion Molecule 1	CD56, MSK39, NCAM, N-CAM-1, NCAM-1	http://www.genecards.org/cgi-bin/carddisp.pl?gene=NCAM1
NCCRP1	Non-Specific Cytotoxic Cell Receptor Protein 1 Homolog (Zebrafish)	FBXO50, NCCRP-1	http://www.genecards.org/cgi-bin/carddisp.pl?gene=NCCRP1
NCL	Nucleolin	nucleolin, C23	http://www.genecards.org/cgi-bin/carddisp.pl?gene=NCL
NCMAP	Noncompact Myelin Associated Protein	C1orf130, MP11	http://www.genecards.org/cgi-bin/carddisp.pl?gene=NCMAP
NCOA1	Nuclear Receptor Coactivator 1	bHLHe42, F-SRC-1, KAT13A, RIP160, SRC1, bHLHe74, NCoA-1, SRC-1	http://www.genecards.org/cgi-bin/carddisp.pl?gene=NCOA1
NDUFB9	NADH Dehydrogenase (Ubiquinone) 1 Beta Subcomplex, 9, 22kDa	B22, CI-B22, LYRM3, UQOR22	http://www.genecards.org/cgi-bin/carddisp.pl?gene=NDUFB9
NEXN	Nexilin (F Actin Binding Protein)	NELIN, CMH20	http://www.genecards.org/cgi-bin/carddisp.pl?gene=NEXN
NFIC	Nuclear Factor I/C (CCAAT-Binding Transcription Factor)	CTF, CTF5, NF-I, NFI, NF-I/C, NF1-C, NFI-C	http://www.genecards.org/cgi-bin/carddisp.pl?gene=NFIC
NFKBIA	Nuclear Factor Of Kappa Light Polypeptide Gene Enhancer In B-Cells Inhibitor, Alpha	MAD3, MAD-3, ikB-alpha, NFKBI, I-kappa-B-alpha, IKBA, IkappaBalpha	http://www.genecards.org/cgi-bin/carddisp.pl?gene=NFKBIA
NID1	Nidogen 1	enactin, entactin, NID, NID-1	http://www.genecards.org/cgi-bin/carddisp.pl?gene=NID1
NMB	Neuromedin B	Neuromedin-B-32, neuromedin-beta	http://www.genecards.org/cgi-bin/carddisp.pl?gene=NMB
NMT2	N-Myristoyltransferase 2		http://www.genecards.org/cgi-bin/carddisp.pl?gene=NMT2
NNAT	Neuronatin	neuronatin, Peg5	http://www.genecards.org/cgi-bin/carddisp.pl?gene=NNAT
NPAS2	Neuronal PAS Domain Protein 2	MOP4, PASD4, bHLHe9	http://www.genecards.org/cgi-bin/carddisp.pl?gene=NPAS2
NPPB	Natriuretic Peptide B	BNP	http://www.genecards.org/cgi-bin/carddisp.pl?gene=NPPB
NR1D1	Nuclear Receptor Subfamily 1, Group D, Member 1	Rev-ErbAalpha, THRA1, ear-1, hRev, rev-erbA-alpha, THRAL, EAR1	http://www.genecards.org/cgi-bin/carddisp.pl?gene=NR1D1
OFD1	Oral-Facial-Digital Syndrome 1	71-7A, JBTS10, SGBS2, RP23, CXorf5	http://www.genecards.org/cgi-bin/carddisp.pl?gene=OFD1
OGDH	Oxoglutarate (Alpha-Ketoglutarate) Dehydrogenase (Lipoamide)	AKGDH, E1k, OGDC, OGDC-E1	http://www.genecards.org/cgi-bin/carddisp.pl?gene=OGDH
OLIG2	Oligodendrocyte Lineage Transcription Factor 2	1, OLIGO2, BHLHB1, PRKCBP2, RACK17, bHLHe19	http://www.genecards.org/cgi-bin/carddisp.pl?gene=OLIG2
ORMDL3	ORMDL Sphingolipid Biosynthesis Regulator 3		http://www.genecards.org/cgi-bin/carddisp.pl?gene=ORMDL3
OSBPL9	Oxysterol Binding Protein-Like 9	ORP-9, ORP9, OSBP4	http://www.genecards.org/cgi-bin/carddisp.pl?gene=OSBPL9
OSR1	Odd-Skipped Related Transciption Factor 1	ODD	http://www.genecards.org/cgi-bin/carddisp.pl?gene=OSR1
OSR2	Odd-Skipped Related Transciption Factor 2		http://www.genecards.org/cgi-bin/carddisp.pl?gene=OSR2
P4HA1	Prolyl 4-Hydroxylase, Alpha Polypeptide I	C-P4Halpha(I), P4HA	http://www.genecards.org/cgi-bin/carddisp.pl?gene=P4HA1
P4HB	Prolyl 4-Hydroxylase, Beta Polypeptide	p55, PDI, CLCRP1, DSI, GIT, P4Hbeta, PHDB, PO4HB, PROHB, ERBA2L, PO4DB, PDIA1	http://www.genecards.org/cgi-bin/carddisp.pl?gene=P4HB
PALLD	Palladin, Cytoskeletal Associated Protein	CGI-151, CGI151, MYN, PNCA1, myoneurin, SIH002, KIAA0992	http://www.genecards.org/cgi-bin/carddisp.pl?gene=PALLD
PALMD	Palmdelphin	palmdelphin, C1orf11, PALML	http://www.genecards.org/cgi-bin/carddisp.pl?gene=PALMD
PAPLN	Papilin, Proteoglycan-Like Sulfated Glycoprotein		http://www.genecards.org/cgi-bin/carddisp.pl?gene=PAPLN
PAX6	Paired Box 6	WAGR, AN, aniridia, keratitis, D11S812E, FVH1, MGDA, oculorhombin, AN2	http://www.genecards.org/cgi-bin/carddisp.pl?gene=PAX6
PCIF1	PDX1 C-Terminal Inhibiting Factor 1	PPP1R121, C20orf67	http://www.genecards.org/cgi-bin/carddisp.pl?gene=PCIF1
PCNT	Pericentrin	pericentrin, kendrin, KEN, MOPD2, PCN, PCNTB, PCTN2, SCKL4, pericentrin-2, pericentrin-380, pericentrin-B, PCNT2, KIAA0402	http://www.genecards.org/cgi-bin/carddisp.pl?gene=PCNT
PCOLCE2	Procollagen C-Endopeptidase Enhancer 2	PCPE2, PCPE-2	http://www.genecards.org/cgi-bin/carddisp.pl?gene=PCOLCE2
PDIA3	Protein Disulfide Isomerase Family A, Member 3	p58, ER60, ERp61, GRP57, HEL-S-269, HEL-S-93n, HsT17083, PI-PLC, GRP58, ERp57, ERp60	http://www.genecards.org/cgi-bin/carddisp.pl?gene=PDIA3
PDIA4	Protein Disulfide Isomerase Family A, Member 4	ERP70, ERP72, ERp-72	http://www.genecards.org/cgi-bin/carddisp.pl?gene=PDIA4
PDIA6	Protein Disulfide Isomerase Family A, Member 6	P5, TXNDC7, ERP5	http://www.genecards.org/cgi-bin/carddisp.pl?gene=PDIA6
PDK4	Pyruvate Dehydrogenase Kinase, Isozyme 4	PDHK4	http://www.genecards.org/cgi-bin/carddisp.pl?gene=PDK4
PDLIM1	PDZ And LIM Domain 1	elfin, CLP-36, HEL-S-112, hCLIM1, CLIM1, CLP36	http://www.genecards.org/cgi-bin/carddisp.pl?gene=PDLIM1
PEA15	Phosphoprotein Enriched In Astrocytes 15	15kD, PEA-15, MAT1H, HUMMAT1H, PED, HMAT1, MAT1	http://www.genecards.org/cgi-bin/carddisp.pl?gene=PEA15
PER1	Period Circadian Clock 1	RIGUI, hPER1, hPER, PER, KIAA0482	http://www.genecards.org/cgi-bin/carddisp.pl?gene=PER1
PFDN6	Prefoldin Subunit 6	H2-KE2, KE-2, HKE2, PFD6	http://www.genecards.org/cgi-bin/carddisp.pl?gene=PFDN6
PGM3	Phosphoglucomutase 3	IMD23, AGM1, PAGM, Phosphoglucomutase-3	http://www.genecards.org/cgi-bin/carddisp.pl?gene=PGM3
PGRMC1	Progesterone Receptor Membrane Component 1	MPR, HPR6.6, PGRMC	http://www.genecards.org/cgi-bin/carddisp.pl?gene=PGRMC1
PHB2	Prohibitin 2	BCAP37, Bap37, PNAS-141, hBAP, p22, BAP, D-prohibitin, REA	http://www.genecards.org/cgi-bin/carddisp.pl?gene=PHB2
PHLDA3	Pleckstrin Homology-Like Domain, Family A, Member 3	TIH1	http://www.genecards.org/cgi-bin/carddisp.pl?gene=PHLDA3
PID1	Phosphotyrosine Interaction Domain Containing 1	HMFN2073, NYGGF4, P-CLI1, PCLI1	http://www.genecards.org/cgi-bin/carddisp.pl?gene=PID1
PIGT	Phosphatidylinositol Glycan Anchor Biosynthesis, Class T	CGI-06, MCAHS3, NDAP, PNH2	http://www.genecards.org/cgi-bin/carddisp.pl?gene=PIGT
PIK3IP1	Phosphoinositide-3-Kinase Interacting Protein 1	HGFL, hHGFL(S)	http://www.genecards.org/cgi-bin/carddisp.pl?gene=PIK3IP1
PIK3R1	Phosphoinositide-3-Kinase, Regulatory Subunit 1 (Alpha)	P85, AGM7, IMD36, p85-ALPHA, GRB1	http://www.genecards.org/cgi-bin/carddisp.pl?gene=PIK3R1
PLA1A	Phospholipase A1 Member A	PS-PLA1, PSPLA1, NMD	http://www.genecards.org/cgi-bin/carddisp.pl?gene=PLA1A
PLA2G16	Phospholipase A2, Group XVI	H-REV107-1, HRASLS3, AdPLA, HREV107, HREV107-1, HREV107-3, HRSL3	http://www.genecards.org/cgi-bin/carddisp.pl?gene=PLA2G16
PLA2G2A	Phospholipase A2, Group IIA (Platelets, Synovial Fluid)	PLA2L, MOM1, PLA2, PLA2S, PLAS1, sPLA2, PLA2B, NPS-PLA2, RASF-A	http://www.genecards.org/cgi-bin/carddisp.pl?gene=PLA2G2A
PLA2G6	Phospholipase A2, Group VI (Cytosolic, Calcium-Independent)	PLA2, GVI, INAD1, IPLA2-VIA, NBIA2, NBIA2A, NBIA2B, PARK14, iPLA2, iPLA2beta, CaI-PLA2, PNPLA9, iPLA2-beta, PLPLA9	http://www.genecards.org/cgi-bin/carddisp.pl?gene=PLA2G6
PLCD3	Phospholipase C, Delta 3	PLC-delta-3, KIAA1964	http://www.genecards.org/cgi-bin/carddisp.pl?gene=PLCD3
PLEK2	Pleckstrin 2		http://www.genecards.org/cgi-bin/carddisp.pl?gene=PLEK2
PLEKHA7	Pleckstrin Homology Domain Containing, Family A Member 7		http://www.genecards.org/cgi-bin/carddisp.pl?gene=PLEKHA7
PLIN1	Perilipin 1	perilipin, FPLD4, PLIN, PERI	http://www.genecards.org/cgi-bin/carddisp.pl?gene=PLIN1
PLIN2	Perilipin 2	adipophilin, ADFP, ADRP	http://www.genecards.org/cgi-bin/carddisp.pl?gene=PLIN2
PLIN4	Perilipin 4	KIAA1881, S3-12	http://www.genecards.org/cgi-bin/carddisp.pl?gene=PLIN4
PLIN5	Perilipin 5	LSDA5, MLDP, LSDP5, OXPAT, PAT-1	http://www.genecards.org/cgi-bin/carddisp.pl?gene=PLIN5
PLP2	Proteolipid Protein 2 (Colonic Epithelium-Enriched)	A4LSB, A4	http://www.genecards.org/cgi-bin/carddisp.pl?gene=PLP2
PMP22	Peripheral Myelin Protein 22	DSS, CMT1A, CMT1E, HMSNIA, HNPP, Sp110, GAS-3, GAS3, PMP-22	http://www.genecards.org/cgi-bin/carddisp.pl?gene=PMP22
PNPLA2	Patatin-Like Phospholipase Domain Containing 2	1110001C14Rik, FP17548, PEDF-R, TTS-2.2, desnutrin, iPLA2zeta, ATGL, IPLA2-zeta, TTS2, TTS2.2	http://www.genecards.org/cgi-bin/carddisp.pl?gene=PNPLA2
PNPLA4	Patatin-Like Phospholipase Domain Containing 4	GS2, iPLA2eta, DXS1283E	http://www.genecards.org/cgi-bin/carddisp.pl?gene=PNPLA4
POLD2	Polymerase (DNA Directed), Delta 2, Accessory Subunit		http://www.genecards.org/cgi-bin/carddisp.pl?gene=POLD2
POLR3GL	Polymerase (RNA) III (DNA Directed) Polypeptide G (32kD)-Like	RPC32HOM, flj32422	http://www.genecards.org/cgi-bin/carddisp.pl?gene=POLR3GL
POPDC2	Popeye Domain Containing 2	POP2	http://www.genecards.org/cgi-bin/carddisp.pl?gene=POPDC2
POR	P450 (Cytochrome) Oxidoreductase	CPR, CYPOR, P450R	http://www.genecards.org/cgi-bin/carddisp.pl?gene=POR
POSTN	Periostin, Osteoblast Specific Factor	PDLPOSTN, OSF-2, OSF2, PN	http://www.genecards.org/cgi-bin/carddisp.pl?gene=POSTN
PPIB	Peptidylprolyl Isomerase B (Cyclophilin B)	HEL-S-39, OI9, CYP-S1, CYPB, S-cyclophilin, SCYLP	http://www.genecards.org/cgi-bin/carddisp.pl?gene=PPIB
PPL	Periplakin	periplakin, KIAA0568	http://www.genecards.org/cgi-bin/carddisp.pl?gene=PPL
PPP6C	Protein Phosphatase 6, Catalytic Subunit	PP6, PP6C, PPP6	http://www.genecards.org/cgi-bin/carddisp.pl?gene=PPP6C
PRADC1	Protease-Associated Domain Containing 1	C2orf7, PAP21, hPAP21	http://www.genecards.org/cgi-bin/carddisp.pl?gene=PRADC1
PRDX1	Peroxiredoxin 1	MSP23, NKEFA, PRX1, PRXI, PAGA, NKEF-A, PAG, PAGB, TDPX2	http://www.genecards.org/cgi-bin/carddisp.pl?gene=PRDX1
PRDX2	Peroxiredoxin 2	PRP, PTX1, TPX1, PRX2, torin, HEL-S-2a, PRXII, TDPX1, NKEF-B, NKEFB, TSA	http://www.genecards.org/cgi-bin/carddisp.pl?gene=PRDX2
PRDX6	Peroxiredoxin 6	P29, 1-Cys, HEL-S-128m, PRX, AOP2, NSGPx, aiPLA2, KIAA0106	http://www.genecards.org/cgi-bin/carddisp.pl?gene=PRDX6
PREB	Prolactin Regulatory Element Binding	SEC12	http://www.genecards.org/cgi-bin/carddisp.pl?gene=PREB
PRELP	Proline/Arginine-Rich End Leucine-Rich Repeat Protein	MST161, MSTP161, SLRR2A	http://www.genecards.org/cgi-bin/carddisp.pl?gene=PRELP
PRG4	Proteoglycan 4	lubricin, camptodactyly, arthropathy, HAPO, JCAP, hemangiopoietin, CACP, MSF, SZP	http://www.genecards.org/cgi-bin/carddisp.pl?gene=PRG4
PRKAR2B	Protein Kinase, CAMP-Dependent, Regulatory, Type II, Beta	H_RG363E19.2, RII-BETA, WUGSC:H_RG363E19.2, PRKAR2	http://www.genecards.org/cgi-bin/carddisp.pl?gene=PRKAR2B
PRKX	Protein Kinase, X-Linked	PKX1, PrKX	http://www.genecards.org/cgi-bin/carddisp.pl?gene=PRKX
PRODH	Proline Dehydrogenase (Oxidase) 1	HSPOX2, POX, PRODH1, PRODH2, TP53I6, PIG6, POX2	http://www.genecards.org/cgi-bin/carddisp.pl?gene=PRODH
PRPF8	Pre-MRNA Processing Factor 8	HPRP8, SNRNP220, RP13, PRPC8, p220, PRP8	http://www.genecards.org/cgi-bin/carddisp.pl?gene=PRPF8
PRR13	Proline Rich 13	TXR1	http://www.genecards.org/cgi-bin/carddisp.pl?gene=PRR13
PRR4	Proline Rich 4 (Lacrimal)	PROL4, LPRP	http://www.genecards.org/cgi-bin/carddisp.pl?gene=PRR4
PRRX1	Paired Related Homeobox 1	PRX1, AGOTC, PHOX1, PMX1, PRX-1	http://www.genecards.org/cgi-bin/carddisp.pl?gene=PRRX1
PRSS8	Protease, Serine, 8	CAP1, prostasin	http://www.genecards.org/cgi-bin/carddisp.pl?gene=PRSS8
PSMA7	Proteasome Subunit Alpha 7	C6, RC6-1, XAPC7, HSPC	http://www.genecards.org/cgi-bin/carddisp.pl?gene=PSMA7
PSMB1	Proteasome Subunit Beta 1	HC5, PMSB1, PSC5	http://www.genecards.org/cgi-bin/carddisp.pl?gene=PSMB1
PSMB2	Proteasome Subunit Beta 2	HC7-I	http://www.genecards.org/cgi-bin/carddisp.pl?gene=PSMB2
PSMB3	Proteasome Subunit Beta 3	HC10-II	http://www.genecards.org/cgi-bin/carddisp.pl?gene=PSMB3
PSMB4	Proteasome Subunit Beta 4	HN3, hsBPROS26, HsN3, PROS-26, PROS26	http://www.genecards.org/cgi-bin/carddisp.pl?gene=PSMB4
PSMC1	Proteasome 26S Subunit, ATPase 1	P56, S4, P26S4	http://www.genecards.org/cgi-bin/carddisp.pl?gene=PSMC1
PSMC4	Proteasome 26S Subunit, ATPase 4	S6, RPT3, MIP224, TBP-7, TBP7	http://www.genecards.org/cgi-bin/carddisp.pl?gene=PSMC4
PSMD3	Proteasome 26S Subunit, Non-ATPase 3	p58, S3, RPN3, TSTA2	http://www.genecards.org/cgi-bin/carddisp.pl?gene=PSMD3
PSMD6	Proteasome 26S Subunit, Non-ATPase 6	S10, Rpn7, SGA-113M, p44S10, p42A, KIAA0107, PFAAP4	http://www.genecards.org/cgi-bin/carddisp.pl?gene=PSMD6
PSMD8	Proteasome 26S Subunit, Non-ATPase 8	HYPF, S14, HEL-S-91n, HIP6, Nin1p, Rpn12, p31	http://www.genecards.org/cgi-bin/carddisp.pl?gene=PSMD8
PZP	Pregnancy-Zone Protein	CPAMD6	http://www.genecards.org/cgi-bin/carddisp.pl?gene=PZP
RAMP1	Receptor (G Protein-Coupled) Activity Modifying Protein 1		http://www.genecards.org/cgi-bin/carddisp.pl?gene=RAMP1
RAMP2	Receptor (G Protein-Coupled) Activity Modifying Protein 2		http://www.genecards.org/cgi-bin/carddisp.pl?gene=RAMP2
RASSF4	Ras Association (RalGDS/AF-6) Domain Family Member 4	AD037	http://www.genecards.org/cgi-bin/carddisp.pl?gene=RASSF4
RBBP7	Retinoblastoma Binding Protein 7	RbAp46, RBBP-7	http://www.genecards.org/cgi-bin/carddisp.pl?gene=RBBP7
RBM3	RNA Binding Motif (RNP1, RRM) Protein 3	IS1-RNPL, RNPL	http://www.genecards.org/cgi-bin/carddisp.pl?gene=RBM3
RBM8A	RNA Binding Motif Protein 8A	BOV-1A, BOV-1B, BOV-1C, C1DELq21.1, DEL1q21.1, MDS014, RBM8B, TAR, Y14, ZNRP, ZRNP1, RBM8, BOV-1	http://www.genecards.org/cgi-bin/carddisp.pl?gene=RBM8A
RBP4	Retinol Binding Protein 4, Plasma	MCOPCB10, RDCCAS, PRBP, RBP	http://www.genecards.org/cgi-bin/carddisp.pl?gene=RBP4
RBPMS2	RNA Binding Protein With Multiple Splicing 2		http://www.genecards.org/cgi-bin/carddisp.pl?gene=RBPMS2
REEP6	Receptor Accessory Protein 6	TB2L1, C19orf32, DP1L1	http://www.genecards.org/cgi-bin/carddisp.pl?gene=REEP6
REN	Renin	renin, HNFJ2, angiotensinogenase	http://www.genecards.org/cgi-bin/carddisp.pl?gene=REN
RENBP	Renin Binding Protein	RBP, RNBP, AGE	http://www.genecards.org/cgi-bin/carddisp.pl?gene=RENBP
RERE	Arginine-Glutamic Acid Dipeptide (RE) Repeats	ARP, DNB1, ATN1L, ARG, KIAA0458	http://www.genecards.org/cgi-bin/carddisp.pl?gene=RERE
RETSAT	Retinol Saturase (All-Trans-Retinol 13,14-Reductase)	PPSIG, RetSat	http://www.genecards.org/cgi-bin/carddisp.pl?gene=RETSAT
RNASE7	Ribonuclease, RNase A Family, 7	SAP-2	http://www.genecards.org/cgi-bin/carddisp.pl?gene=RNASE7
RNF157	Ring Finger Protein 157	KIAA1917	http://www.genecards.org/cgi-bin/carddisp.pl?gene=RNF157
RPL10	Ribosomal Protein L10	AUTSX5, DXS648, L10, NOV, DXS648E, QM	http://www.genecards.org/cgi-bin/carddisp.pl?gene=RPL10
RPL14	Ribosomal Protein L14	CAG-ISL-7, CTG-B33, L14, RL14, hRL14	http://www.genecards.org/cgi-bin/carddisp.pl?gene=RPL14
RPL26	Ribosomal Protein L26	DBA11, L26	http://www.genecards.org/cgi-bin/carddisp.pl?gene=RPL26
RPL5	Ribosomal Protein L5	L5, DBA6, MSTP030, PPP1R135	http://www.genecards.org/cgi-bin/carddisp.pl?gene=RPL5
RPL7A	Ribosomal Protein L7a	;, L7A, TRUP, SURF3, SURF-3	http://www.genecards.org/cgi-bin/carddisp.pl?gene=RPL7A
RPL8	Ribosomal Protein L8	L8	http://www.genecards.org/cgi-bin/carddisp.pl?gene=RPL8
RPLP0	Ribosomal Protein, Large, P0	L10E, LP0, P0, PRLP0, RPP0	http://www.genecards.org/cgi-bin/carddisp.pl?gene=RPLP0
RPN2	Ribophorin II	RPNII, SWP1, ribophorin-2, RIBIIR, RPN-II	http://www.genecards.org/cgi-bin/carddisp.pl?gene=RPN2
RPS18	Ribosomal Protein S18	HKE3, KE-3, KE3, S18, D6S218E	http://www.genecards.org/cgi-bin/carddisp.pl?gene=RPS18
RPS2	Ribosomal Protein S2	OK/KNS-cl.6, S2, LLREP3, RPS4	http://www.genecards.org/cgi-bin/carddisp.pl?gene=RPS2
RPS23	Ribosomal Protein S23	S23	http://www.genecards.org/cgi-bin/carddisp.pl?gene=RPS23
RPS25	Ribosomal Protein S25	S25	http://www.genecards.org/cgi-bin/carddisp.pl?gene=RPS25
RPS4X	Ribosomal Protein S4, X-Linked	S4, DXS306, CCG2, SCAR, SCR10, RPS4	http://www.genecards.org/cgi-bin/carddisp.pl?gene=RPS4X
RPS5	Ribosomal Protein S5	S5	http://www.genecards.org/cgi-bin/carddisp.pl?gene=RPS5
RPS6	Ribosomal Protein S6	S6	http://www.genecards.org/cgi-bin/carddisp.pl?gene=RPS6
RPS7	Ribosomal Protein S7	DBA8, S7	http://www.genecards.org/cgi-bin/carddisp.pl?gene=RPS7
RSL1D1	Ribosomal L1 Domain Containing 1	L12, UTP30, CATX-11, CSIG, PBK1, CATX11	http://www.genecards.org/cgi-bin/carddisp.pl?gene=RSL1D1
S100B	S100 Calcium Binding Protein B	NEF, S100, S100-B, S100beta	http://www.genecards.org/cgi-bin/carddisp.pl?gene=S100B
S1PR1	Sphingosine-1-Phosphate Receptor 1	CD363, D1S3362, ECGF1, EDG-1, EDG1, CHEDG1, S1P1	http://www.genecards.org/cgi-bin/carddisp.pl?gene=S1PR1
SAA4	Serum Amyloid A4, Constitutive	C-SAA, CSAA	http://www.genecards.org/cgi-bin/carddisp.pl?gene=SAA4
SALL1	Spalt-Like Transcription Factor 1	HEL-S-89, HSAL1, TBS, Sal-1, ZNF794, SAL1	http://www.genecards.org/cgi-bin/carddisp.pl?gene=SALL1
SBDS	Shwachman-Bodian-Diamond Syndrome	CGI-97, SDS, SWDS	http://www.genecards.org/cgi-bin/carddisp.pl?gene=SBDS
SBSN	Suprabasin	suprabasin, HLAR698, UNQ698	http://www.genecards.org/cgi-bin/carddisp.pl?gene=SBSN
SCARA5	Scavenger Receptor Class A, Member 5	NET33, Tesr	http://www.genecards.org/cgi-bin/carddisp.pl?gene=SCARA5
SCARB2	Scavenger Receptor Class B, Member 2	AMRF, EPM4, HLGP85, LIMP-2, SR-BII, CD36L2, LGP85, LIMPII, LIMP2	http://www.genecards.org/cgi-bin/carddisp.pl?gene=SCARB2
SCD	Stearoyl-CoA Desaturase (Delta-9-Desaturase)	delta-9-desaturase, delta(9)-desaturase, hSCD1, SCD1, MSTP008, FADS5, SCDOS	http://www.genecards.org/cgi-bin/carddisp.pl?gene=SCD
SDCBP2	Syndecan Binding Protein (Syntenin) 2	SITAC, ST-2, SITAC18	http://www.genecards.org/cgi-bin/carddisp.pl?gene=SDCBP2
SDHA	Succinate Dehydrogenase Complex, Subunit A, Flavoprotein (Fp)	FP, CMD1GG, PGL5, SDH1, SDH2, SDHF	http://www.genecards.org/cgi-bin/carddisp.pl?gene=SDHA
SERPING1	Serpin Peptidase Inhibitor, Clade G (C1 Inhibitor), Member 1	angioedema, hereditary, C1INH, HAE1, HAE2, C1NH, C1IN	http://www.genecards.org/cgi-bin/carddisp.pl?gene=SERPING1
SF3A3	Splicing Factor 3a, Subunit 3, 60kDa	PRP9, SF3a60, SAP61, PRPF9	http://www.genecards.org/cgi-bin/carddisp.pl?gene=SF3A3
SGCD	Sarcoglycan, Delta (35kDa Dystrophin-Associated Glycoprotein)	CMD1L, DAGD, delta-SG, SGD, SGCDP, SG-delta, 35DAG	http://www.genecards.org/cgi-bin/carddisp.pl?gene=SGCD
SH3BGR	SH3 Domain Binding Glutamate-Rich Protein	21-GARP	http://www.genecards.org/cgi-bin/carddisp.pl?gene=SH3BGR
SH3PXD2A	SH3 And PX Domains 2A	SH3MD1, FISH, TKS5, KIAA0418	http://www.genecards.org/cgi-bin/carddisp.pl?gene=SH3PXD2A
SIX2	SIX Homeobox 2		http://www.genecards.org/cgi-bin/carddisp.pl?gene=SIX2
SLC1A3	Solute Carrier Family 1 (Glial High Affinity Glutamate Transporter), Member 3	EAAT1, GLAST, EA6, GLAST-1, GLAST1	http://www.genecards.org/cgi-bin/carddisp.pl?gene=SLC1A3
SLC22A5	Solute Carrier Family 22 (Organic Cation/Carnitine Transporter), Member 5	CDSP, OCTN2	http://www.genecards.org/cgi-bin/carddisp.pl?gene=SLC22A5
SLC25A1	Solute Carrier Family 25 (Mitochondrial Carrier; Citrate Transporter), Member 1	D2L2AD, SEA, SLC20A3, CTP	http://www.genecards.org/cgi-bin/carddisp.pl?gene=SLC25A1
SLC25A18	Solute Carrier Family 25 (Glutamate Carrier), Member 18	GC2, GC-2	http://www.genecards.org/cgi-bin/carddisp.pl?gene=SLC25A18
SLC25A3	Solute Carrier Family 25 (Mitochondrial Carrier; Phosphate Carrier), Member 3	PTP, PHC, OK/SW-cl.48	http://www.genecards.org/cgi-bin/carddisp.pl?gene=SLC25A3
SLC25A48	Solute Carrier Family 25, Member 48		http://www.genecards.org/cgi-bin/carddisp.pl?gene=SLC25A48
SLC29A1	Solute Carrier Family 29 (Equilibrative Nucleoside Transporter), Member 1	ENT1	http://www.genecards.org/cgi-bin/carddisp.pl?gene=SLC29A1
SLC29A2	Solute Carrier Family 29 (Equilibrative Nucleoside Transporter), Member 2	ENT2, HNP36, DER12	http://www.genecards.org/cgi-bin/carddisp.pl?gene=SLC29A2
SLC29A4	Solute Carrier Family 29 (Equilibrative Nucleoside Transporter), Member 4	ENT4, PMAT, hENT4	http://www.genecards.org/cgi-bin/carddisp.pl?gene=SLC29A4
SLC2A4	Solute Carrier Family 2 (Facilitated Glucose Transporter), Member 4	GLUT4, GLUT-4	http://www.genecards.org/cgi-bin/carddisp.pl?gene=SLC2A4
SLC35C1	Solute Carrier Family 35 (GDP-Fucose Transporter), Member C1	CDG2C, FUCT1	http://www.genecards.org/cgi-bin/carddisp.pl?gene=SLC35C1
SLC46A2	Solute Carrier Family 46, Member 2	Ly110, TSCOT	http://www.genecards.org/cgi-bin/carddisp.pl?gene=SLC46A2
SLC5A6	Solute Carrier Family 5 (Sodium/Multivitamin And Iodide Cotransporter), Member 6	SMVT	http://www.genecards.org/cgi-bin/carddisp.pl?gene=SLC5A6
SLC6A6	Solute Carrier Family 6 (Neurotransmitter Transporter), Member 6	TAUT	http://www.genecards.org/cgi-bin/carddisp.pl?gene=SLC6A6
SLC7A1	Solute Carrier Family 7 (Cationic Amino Acid Transporter, Y+ System), Member 1	CAT1, HCAT1, ATRC1, ERR, CAT-1, REC1L	http://www.genecards.org/cgi-bin/carddisp.pl?gene=SLC7A1
SLC7A10	Solute Carrier Family 7 (Neutral Amino Acid Transporter Light Chain, Asc System), Member 10	ASC1, ASC-1, HASC-1	http://www.genecards.org/cgi-bin/carddisp.pl?gene=SLC7A10
SLC7A4	Solute Carrier Family 7, Member 4	HCAT3, VH, CAT-4, CAT4	http://www.genecards.org/cgi-bin/carddisp.pl?gene=SLC7A4
SLC7A8	Solute Carrier Family 7 (Amino Acid Transporter Light Chain, L System), Member 8	LPI-PC1, LAT2, hLAT2	http://www.genecards.org/cgi-bin/carddisp.pl?gene=SLC7A8
SMAD9	SMAD Family Member 9	PPH2, SMAD8, SMAD8A, SMAD8B, MADH6, MADH9, Smad9	http://www.genecards.org/cgi-bin/carddisp.pl?gene=SMAD9
SMC1A	Structural Maintenance Of Chromosomes 1A	CDLS2, SMC1alpha, SMCB, SMC1L1, DXS423E, SB1.8, SMC-1-alpha, SMC1, KIAA0178, SMC-1A	http://www.genecards.org/cgi-bin/carddisp.pl?gene=SMC1A
SMPX	Small Muscle Protein, X-Linked	DFN6, SRMX, DFNX4	http://www.genecards.org/cgi-bin/carddisp.pl?gene=SMPX
SNCG	Synuclein, Gamma (Breast Cancer-Specific Protein 1)	synoretin, persyn, BCSG1, SR, PRSN	http://www.genecards.org/cgi-bin/carddisp.pl?gene=SNCG
SOCS1	Suppressor Of Cytokine Signaling 1	CIS1, CISH1, JAB, SOCS-1, SSI-1, SSI1, TIP-3, TIP3	http://www.genecards.org/cgi-bin/carddisp.pl?gene=SOCS1
SOD3	Superoxide Dismutase 3, Extracellular	EC-SOD	http://www.genecards.org/cgi-bin/carddisp.pl?gene=SOD3
SPAG9	Sperm Associated Antigen 9	HSS, PIG6, HLC4, HLC6, JIP4, CT89, HLC-6, JIP-4, JLP, PHET, KIAA0516, MAPK8IP4, SYD1	http://www.genecards.org/cgi-bin/carddisp.pl?gene=SPAG9
SPCS1	Signal Peptidase Complex Subunit 1	YJR010C-A, SPC12, SPC1, HSPC033	http://www.genecards.org/cgi-bin/carddisp.pl?gene=SPCS1
SPOCK1	Sparc/Osteonectin, Cwcv And Kazal-Like Domains Proteoglycan (Testican) 1	TESTICAN, SPOCK, TIC1, TICN1	http://www.genecards.org/cgi-bin/carddisp.pl?gene=SPOCK1
SPSB1	SplA/Ryanodine Receptor Domain And SOCS Box Containing 1	SSB1, SSB-1	http://www.genecards.org/cgi-bin/carddisp.pl?gene=SPSB1
SRA1	Steroid Receptor RNA Activator 1	SRA, STRAA1, pp7684, SRAP	http://www.genecards.org/cgi-bin/carddisp.pl?gene=SRA1
SRPX	Sushi-Repeat Containing Protein, X-Linked	DRS, HEL-S-83p, SRPX1, ETX1	http://www.genecards.org/cgi-bin/carddisp.pl?gene=SRPX
SSR3	Signal Sequence Receptor, Gamma (Translocon-Associated Protein Gamma)	SSR-gamma, TRAP-gamma, TRAPG	http://www.genecards.org/cgi-bin/carddisp.pl?gene=SSR3
STAM	Signal Transducing Adaptor Molecule (SH3 Domain And ITAM Motif) 1	STAM1, STAM-1	http://www.genecards.org/cgi-bin/carddisp.pl?gene=STAM
STARD7	StAR-Related Lipid Transfer (START) Domain Containing 7	GTT1, StARD7	http://www.genecards.org/cgi-bin/carddisp.pl?gene=STARD7
STAT5A	Signal Transducer And Activator Of Transcription 5A	MGF, STAT5	http://www.genecards.org/cgi-bin/carddisp.pl?gene=STAT5A
STS	Steroid Sulfatase (Microsomal), Isozyme S	ARSC, ES, SSDD, XLI, ARSC1, ASC	http://www.genecards.org/cgi-bin/carddisp.pl?gene=STS
SVEP1	Sushi, Von Willebrand Factor Type A, EGF And Pentraxin Domain Containing 1	POLYDOM, C9orf13, CCP22, SEL-OB, SELOB	http://www.genecards.org/cgi-bin/carddisp.pl?gene=SVEP1
SYAP1	Synapse Associated Protein 1	PRO3113	http://www.genecards.org/cgi-bin/carddisp.pl?gene=SYAP1
SYT8	Synaptotagmin VIII	sytVIII	http://www.genecards.org/cgi-bin/carddisp.pl?gene=SYT8
TAF7	TAF7 RNA Polymerase II, TATA Box Binding Protein (TBP)-Associated Factor, 55kDa	TAF2F, TAF(II)55, TAFII-55, TAFII55	http://www.genecards.org/cgi-bin/carddisp.pl?gene=TAF7
TALDO1	Transaldolase 1	TAL-H, TALDO, TALH, TAL, TALDOR	http://www.genecards.org/cgi-bin/carddisp.pl?gene=TALDO1
TAX1BP1	Tax1 (Human T-Cell Leukemia Virus Type I) Binding Protein 1	CALCOCO3, TXBP151, T6BP	http://www.genecards.org/cgi-bin/carddisp.pl?gene=TAX1BP1
TBC1D8	TBC1 Domain Family, Member 8 (With GRAM Domain)	AD3, HBLP1, TBC1D8A, VRP	http://www.genecards.org/cgi-bin/carddisp.pl?gene=TBC1D8
TBL3	Transducin (Beta)-Like 3	UTP13, SAZD	http://www.genecards.org/cgi-bin/carddisp.pl?gene=TBL3
TBX15	T-Box 15	TBX14	http://www.genecards.org/cgi-bin/carddisp.pl?gene=TBX15
TCP1	T-Complex 1	CCTA, CCT-alpha, D6S230E, CCT1, TCP-1-alpha	http://www.genecards.org/cgi-bin/carddisp.pl?gene=TCP1
TFRC	Transferrin Receptor	p90, T9, TR, CD71, TFR, TFR1, TRFR	http://www.genecards.org/cgi-bin/carddisp.pl?gene=TFRC
TGFB3	Transforming Growth Factor, Beta 3	RNHF, TGF-beta3, ARVD, ARVD1, TGF-beta-3	http://www.genecards.org/cgi-bin/carddisp.pl?gene=TGFB3
TGFBR3	Transforming Growth Factor, Beta Receptor III	BGCAN, betaglycan, TGFR-3	http://www.genecards.org/cgi-bin/carddisp.pl?gene=TGFBR3
TGM2	Transglutaminase 2	protein-glutamine-gamma-glutamyltransferase, G-ALPHA-h, GNAH, HEL-S-45, TG2, TGase-H, transglutaminase-2, TG(C), TGC, TGase-2	http://www.genecards.org/cgi-bin/carddisp.pl?gene=TGM2
TIMP2	TIMP Metallopeptidase Inhibitor 2	DDC8, CSC-21K, TIMP-2	http://www.genecards.org/cgi-bin/carddisp.pl?gene=TIMP2
TIMP4	TIMP Metallopeptidase Inhibitor 4	TIMP-4	http://www.genecards.org/cgi-bin/carddisp.pl?gene=TIMP4
TM7SF2	Transmembrane 7 Superfamily Member 2	ANG1, DHCR14A, NET47, delta-14-SR	http://www.genecards.org/cgi-bin/carddisp.pl?gene=TM7SF2
TMBIM1	Transmembrane BAX Inhibitor Motif Containing 1	MST100, MSTP100, PP1201, LFG3, RECS1	http://www.genecards.org/cgi-bin/carddisp.pl?gene=TMBIM1
TMEM135	Transmembrane Protein 135	PMP52	http://www.genecards.org/cgi-bin/carddisp.pl?gene=TMEM135
TNS3	Tensin 3	TENS1, TEM6, TPP	http://www.genecards.org/cgi-bin/carddisp.pl?gene=TNS3
TNS4	Tensin 4	PP14434, CTEN	http://www.genecards.org/cgi-bin/carddisp.pl?gene=TNS4
TPD52L1	Tumor Protein D52-Like 1	hD53, D53	http://www.genecards.org/cgi-bin/carddisp.pl?gene=TPD52L1
TPRG1	Tumor Protein P63 Regulated 1	FAM79B	http://www.genecards.org/cgi-bin/carddisp.pl?gene=TPRG1
TRIM55	Tripartite Motif Containing 55	MURF2, RNF29, MURF-2	http://www.genecards.org/cgi-bin/carddisp.pl?gene=TRIM55
TSC22D3	TSC22 Domain Family, Member 3	DIP, DSIPI, GILZ, TSC-22R, hDIP	http://www.genecards.org/cgi-bin/carddisp.pl?gene=TSC22D3
TSPAN4	Tetraspanin 4	tetraspan, TSPAN-4, TM4SF7, NAG-2, NAG2	http://www.genecards.org/cgi-bin/carddisp.pl?gene=TSPAN4
TSPAN8	Tetraspanin 8	CO-029, tspan-8, TM4SF3	http://www.genecards.org/cgi-bin/carddisp.pl?gene=TSPAN8
TSPYL2	TSPY-Like 2	CDA1, CINAP, CTCL, HRIHFB2216, SE204, DENTT, NP79, TSPX	http://www.genecards.org/cgi-bin/carddisp.pl?gene=TSPYL2
TUBA1B	Tubulin, Alpha 1b	alpha, tubulin, ubiquitous, K-ALPHA-1	http://www.genecards.org/cgi-bin/carddisp.pl?gene=TUBA1B
TUBA3D	Tubulin, Alpha 3d	H2-ALPHA, TUBA2	http://www.genecards.org/cgi-bin/carddisp.pl?gene=TUBA3D
TUBA4A	Tubulin, Alpha 4a	H2-ALPHA, ALS22, TUBA1	http://www.genecards.org/cgi-bin/carddisp.pl?gene=TUBA4A
TUBB	Tubulin, Beta Class I	beta1-tubulin, CDCBM6, M40, OK/SW-cl.56, TUBB1, TUBB5	http://www.genecards.org/cgi-bin/carddisp.pl?gene=TUBB
TUBB4B	Tubulin, Beta 4B Class IVb	TUBB2C, TUBB2, BETA2	http://www.genecards.org/cgi-bin/carddisp.pl?gene=TUBB4B
TUBB6	Tubulin, Beta 6 Class V	HsT1601, TUBB-5	http://www.genecards.org/cgi-bin/carddisp.pl?gene=TUBB6
TUBG1	Tubulin, Gamma 1	GCP-1, CDCBM4, TUBGCP1, TUBG, Gamma-1-tubulin	http://www.genecards.org/cgi-bin/carddisp.pl?gene=TUBG1
TUSC5	Tumor Suppressor Candidate 5	DSPB1, IFITMD3, LOST1	http://www.genecards.org/cgi-bin/carddisp.pl?gene=TUSC5
TWIST2	Twist Family BHLH Transcription Factor 2	AMS, BBRSAY, FFDD3, SETLSS, DERMO1, bHLHa39, Dermo-1	http://www.genecards.org/cgi-bin/carddisp.pl?gene=TWIST2
TXLNG	Taxilin Gamma	ELRG, FIAT, LSR5, CXorf15, TXLNGX	http://www.genecards.org/cgi-bin/carddisp.pl?gene=TXLNG
TXNIP	Thioredoxin Interacting Protein	EST01027, HHCPA78, THIF, VDUP1	http://www.genecards.org/cgi-bin/carddisp.pl?gene=TXNIP
TYROBP	TYRO Protein Tyrosine Kinase Binding Protein	PLOSL, DAP12, KARAP	http://www.genecards.org/cgi-bin/carddisp.pl?gene=TYROBP
UBA1	Ubiquitin-Like Modifier Activating Enzyme 1	UBA1, A1S9, A1ST, AMCX1, CFAP124, POC20, SMAX2, UBA1A, UBE1X, GXP1, A1S9T, UBE1	http://www.genecards.org/cgi-bin/carddisp.pl?gene=UBA1
UBC	Ubiquitin C	polyubiquitin-C, HMG20	http://www.genecards.org/cgi-bin/carddisp.pl?gene=UBC
UBQLN1	Ubiquilin 1	DSK2, UBQN, XDRP1, DA41, PLIC-1, hPLIC-1, PLIC1	http://www.genecards.org/cgi-bin/carddisp.pl?gene=UBQLN1
ULK1	Unc-51 Like Autophagy Activating Kinase 1	ATG1A, UNC51, Unc51.1, ATG1, hATG1, KIAA0722	http://www.genecards.org/cgi-bin/carddisp.pl?gene=ULK1
URAD	Ureidoimidazoline (2-Oxo-4-Hydroxy-4-Carboxy-5-) Decarboxylase	PRHOXNB	http://www.genecards.org/cgi-bin/carddisp.pl?gene=URAD
USP54	Ubiquitin Specific Peptidase 54	bA137L10.3, bA137L10.4, C10orf29	http://www.genecards.org/cgi-bin/carddisp.pl?gene=USP54
VASN	Vasorin	vasorin, SLITL2	http://www.genecards.org/cgi-bin/carddisp.pl?gene=VASN
VAT1	Vesicle Amine Transport 1	VATI	http://www.genecards.org/cgi-bin/carddisp.pl?gene=VAT1
VCL	Vinculin	vinculin, metavinculin, CMD1W, CMH15, HEL114, MVCL, MV	http://www.genecards.org/cgi-bin/carddisp.pl?gene=VCL
VEZF1	Vascular Endothelial Zinc Finger 1	ZNF161, DB1	http://www.genecards.org/cgi-bin/carddisp.pl?gene=VEZF1
VSIG4	V-Set And Immunoglobulin Domain Containing 4	CRIg, Z39IG	http://www.genecards.org/cgi-bin/carddisp.pl?gene=VSIG4
VSTM2L	V-Set And Transmembrane Domain Containing 2 Like	C20orf102, dJ1118M15.2	http://www.genecards.org/cgi-bin/carddisp.pl?gene=VSTM2L
VTI1B	Vesicle Transport Through Interaction With T-SNAREs 1B	VTI1-LIKE, v-SNARE, vti1-rp1, VTI1, VTI1L, VTI2, VTI1L1	http://www.genecards.org/cgi-bin/carddisp.pl?gene=VTI1B
WBP2	WW Domain Binding Protein 2	WBP-2	http://www.genecards.org/cgi-bin/carddisp.pl?gene=WBP2
WDR1	WD Repeat Domain 1	AIP1, HEL-S-52, NORI-1	http://www.genecards.org/cgi-bin/carddisp.pl?gene=WDR1
WFDC5	WAP Four-Disulfide Core Domain 5	dJ211D12.5, PRG5, WAP1	http://www.genecards.org/cgi-bin/carddisp.pl?gene=WFDC5
XG	Xg Blood Group	PBDX	http://www.genecards.org/cgi-bin/carddisp.pl?gene=XG
XIRP2	Xin Actin Binding Repeat Containing 2	myomaxin, beta-xin, xeplin, CMYA3	http://www.genecards.org/cgi-bin/carddisp.pl?gene=XIRP2
XPO1	Exportin 1	emb, exp1, CRM1	http://www.genecards.org/cgi-bin/carddisp.pl?gene=XPO1
XRCC6	X-Ray Repair Complementing Defective Repair In Chinese Hamster Cells 6	CTCBF, TLAA, 70kDa, KU70, ML8, G22P1, CTC75	http://www.genecards.org/cgi-bin/carddisp.pl?gene=XRCC6
YBX1	Y Box Binding Protein 1	CBF-A, BP-8, CSDA2, CSDB, MDR-NF1, NSEP-1, NSEP1, DBPB, EFI-A, YB-1, YB1	http://www.genecards.org/cgi-bin/carddisp.pl?gene=YBX1
YIF1A	Yip1 Interacting Factor Homolog A (S. Cerevisiae)	FinGER7, YIF1P, YIF1, 54TM, 54TMp, HYIF1P	http://www.genecards.org/cgi-bin/carddisp.pl?gene=YIF1A
YPEL3	Yippee-Like 3		http://www.genecards.org/cgi-bin/carddisp.pl?gene=YPEL3
YWHAQ	Tyrosine 3-Monooxygenase/Tryptophan 5-Monooxygenase Activation Protein, Theta	HS1, 14-3-3, 1C5	http://www.genecards.org/cgi-bin/carddisp.pl?gene=YWHAQ
ZFAND5	Zinc Finger, AN1-Type Domain 5	ZFAND5A, ZA20D2, ZNF216	http://www.genecards.org/cgi-bin/carddisp.pl?gene=ZFAND5
ZFX	Zinc Finger Protein, X-Linked	ZNF926	http://www.genecards.org/cgi-bin/carddisp.pl?gene=ZFX
ZNF385A	Zinc Finger Protein 385A	ZFP385, ZNF385, HZF, RZF	http://www.genecards.org/cgi-bin/carddisp.pl?gene=ZNF385A
ZRSR2	Zinc Finger (CCCH Type), RNA-Binding Motif And Serine/Arginine Rich 2	ZC3H22, U2AF1L2, U2AF1-RS2, U2AF1RS2, URP	http://www.genecards.org/cgi-bin/carddisp.pl?gene=ZRSR2

## Sheet: Tissues & Cells
GeneAnalytics - Tissue & Cell results			Prepared for: Moran Gershoni (moran.gershoni@weizmann.ac.il)
			Date: 5/1/2016
Copyright © LifeMap Sciences, Inc.
Statistics:
# Identified genes	612
Aboundant genes	A2M, ACADS, ACSL1, ACSL4, ACTG2, AEBP1, ALDH2, ANXA5, ARSD, ASAH1, ATP1A1, ATP1B1, ATP5B, ATP5H, ATP6V1E1, CALU, CANX, CCT2, CD59, CD63, CDH2, CFLAR, CTNNA1, CYC1, DERL1, DHCR24, DHRS3, DKK1, ECHS1, EEF2, EIF3I, ETFB, EWSR1, EZR, FABP3, FASN, FHL1, FKBP5, FOXO3, FRZB, FXR2, FYN, GAS1, GBE1, GLUL, GPI, GPX3, GSTP1, GYS1, HADHA, HADHB, HIPK2, HMGCS1, HNRNPA1, HNRNPK, HPGD, HSP90B1, HSPA5, HTRA1, IG…
HKG	ABCF3, ACTA1, ANP32B, ANXA5, ANXA6, ARL8B, ASAH1, ATP1A1, ATP5B, ATP5H, ATP6V0E1, ATP6V1E1, BCAP31, BCL6, BRI3, BTF3, C1orf198, CALCOCO1, CALR, CALU, CANX, CCT2, CD59, CD63, CEBPZ, CFLAR, CIRBP, CLPTM1L, CLTB, COX6A1, COX8A, CTNNA1, CTSK, CYB5A, CYC1, DAG1, DDX3X, DERL1, DHCR24, DIAPH1, ECHS1, EEF2, EIF1AX, EIF2S3, EIF3D, EIF3I, EIF4H, ETFB, EWSR1, FN1, FOXO3, FTH1, FXR2, FZD4, GEMIN8, GLUL, GNS,…
# Matched genes	584
# Matched entities	1753
# In vivo entities	1195
# In vitro entities	558
# Cells	730
# Compartments	155
# Organs / Tissues	38
# HT Experiments	830
# Prenatal	1219
# Postnatal	1017
Matching score statistics:
# High score matches	0
# Med score matches	4
# Low score matches	1749
Results
Score	Entity type	Name	In vivo / In vitro	Pre/Postnatal	Organ / Tissue	# Matched Genes	# Total Genes	Matched Genes (Symbols)	Entity URL (LifeMap Discovery)
18.0751	OrganSystem	Adipose	In vivo	Prenatal-PostNatal	Adipose	198	1215	SERPING1, ENG, GBE1, GPI, HADHA, HADHB, LEP, LPL, PLA2G2A, C1QB, IGFBP3, ATP1A1, GSTP1, PPIB, RPS5, PLIN2, AEBP1, KLF9, S1PR1, ATP5B, ATP6V1E1, CANX, CTNNA1, DPT, ETFB, F3, FBLN2, FN1, GNS, LAMB1, LAMC1, NID1, GPNMB, PLIN1, PSMB1, PSMB3, PSMB4, RPN2, SNCG, SOD3, TGFBR3, TIMP2, HSP90B1, EIF3I, COX8A, ECHS1, FKBP5, SDHA, MMP2, ADIPOQ, PRDX6, NDUFB9, HSPA5, LIPE, NFIC, PDIA6, HRSP12, MDH1, MFGE8, AC…	http://discovery.lifemapsc.com/in-vivo-development/adipose
14.5864	OrganSystem	Placenta	In vivo	Prenatal	Placenta	175	1869	SERPING1, ENG, GPI, HADHA, LEP, C1QB, HBA2, IGFBP3, LTBP1, ATP1A1, GSTP1, PPIB, RPS5, PLIN2, AEBP1, CALU, CD68, FRZB, ATP5B, ATP6V1E1, CANX, CTNNA1, F3, FBLN2, FN1, GNS, LAMB1, LAMC1, NID1, GPNMB, PLP2, PSMB1, PSMB3, PSMB4, PSMD3, RPN2, TFRC, TGFB3, TIMP2, HSP90B1, XPO1, MFAP5, EIF3I, COX8A, ECHS1, DAG1, MMP2, TGM2, PRDX6, NDUFB9, HSPA5, Hoxa11, PDIA6, MDH1, MFGE8, MANF, TAX1BP1, SRPX, CCT2, POST…	http://discovery.lifemapsc.com/in-vivo-development/placenta
13.4014	AnatCompartment	Cerebral Cortex	In vivo	PostNatal	Brain	227	5055	ENG, Gbe1, GPI, HADHA, HADHB, Lpl, C1QB, ATP1A1, GSTP1, POR, PPIB, RPS5, TUBG1, CALU, Frzb, PAX6, ATP5B, ATP6V1E1, CANX, CTNNA1, ETFB, F3, FN1, Gas1, HMGCS1, LAMB1, LAMC1, NID1, MAP2K1, PSMB1, PSMB3, PSMB4, RPN2, Slc6a6, SNCG, TIMP2, TPD52L1, HSP90B1, XPO1, NAA10, Ofd1, Hat1, EIF3I, SPAG9, COX8A, ECHS1, FKBP5, SDHA, Cox6a1, DMPK, Mmp2, Ddx3x, PRDX6, NDUFB9, RBM8A, FGB, HSPA5, LIPE, NFIC, PDIA6, O…	http://discovery.lifemapsc.com/in-vivo-development/brain/cerebral-cortex
12.2218	OrganSystem	Ovary	In vivo	Prenatal-PostNatal	Ovary	164	1726	SERPING1, ENG, GPI, HADHA, HADHB, PLA2G2A, IGFBP3, ATP1A1, GSTP1, PPIB, RPS5, AEBP1, ATP5B, ATP6V1E1, C1R, C1S, CANX, CTNNA1, DPT, EEF1B2, F3, FOXO1, FN1, GAS1, GNS, NID1, GPNMB, PLP2, PSMB1, PSMB4, RPN2, SALL1, SLC6A6, SNCG, LEFTY2, TGFBR3, TIMP2, HSP90B1, XPO1, CILP, SOCS1, EIF3I, ATP6V0E1, COX8A, ECHS1, FKBP5, SDHA, COL12A1, MMP2, PRDX6, NDUFB9, HSPA5, NFIC, PDIA6, MDH1, MFGE8, POLD2, CCT2, PR…	http://discovery.lifemapsc.com/in-vivo-development/ovary
12.0651	OrganSystem	Lung	In vivo	Prenatal-PostNatal	Lung	201	2821	SERPING1, ENG, GPI, HADHA, HADHB, Lpl, C1QB, HBA1, ATP1A1, GSTP1, POR, PPIB, RPS5, AEBP1, CD68, S1PR1, ATP5B, ATP6V1E1, CANX, CTNNA1, Dpt, FN1, Gas1, GNS, HMGCS1, LAMB1, Lamc1, NID1, GPNMB, PER1, PLP2, Prelp, PSMB1, PSMB3, PSMB4, RPN2, TFRC, TIMP2, HSP90B1, Xpo1, Ofd1, Hat1, EIF3I, COX8A, Echs1, Sdha, Cox6a1, MMP2, TGM2, Ddx3x, PRDX6, NDUFB9, FGB, HSPA5, Gtf2ird1, PDIA6, RAMP2, MDH1, MFGE8, TAX1B…	http://discovery.lifemapsc.com/in-vivo-development/lung
11.5652	OrganSystem	Gall Bladder	In vivo	Prenatal-PostNatal	Gall Bladder	149	1326	SERPING1, ENG, GPI, HADHA, HADHB, C1QB, IGFBP3, LTBP1, ATP1A1, GSTP1, PPIB, RPS5, PLIN2, AEBP1, CALU, CD68, ATP5B, ATP6V1E1, CANX, CTNNA1, ETFB, F3, FN1, GNS, LAMB1, LAMC1, NID1, GPNMB, PSMB1, PSMB3, PSMB4, RPN2, TGFB3, TIMP2, TPD52L1, HSP90B1, EIF3I, SPAG9, COX8A, FKBP5, ECM1, MMP2, PRDX6, NDUFB9, HSPA5, PDIA6, MDH1, MFGE8, TAX1BP1, SRPX, AGR2, CCT2, POSTN, TALDO1, FSTL1, SSR3, TCP1, SBDS, RPLP0…	http://discovery.lifemapsc.com/in-vivo-development/gall-bladder
11.5624	AnatCompartment	Duodenum	In vivo	Prenatal-PostNatal	Intestine	188	3186	SERPING1, GBE1, GPI, HADHA, HADHB, C1QB, IGFBP3, ATP1A1, GSTP1, POR, PPIB, RPS5, TUBG1, PLIN2, CD68, IL18, PAX6, ATP5B, ATP6V1E1, CANX, CTNNA1, EEF1B2, ETFB, HMGCS1, PLP2, MAP2K1, PSMB1, PSMB3, PSMB4, RPN2, SLC6A6, TIMP2, HSP90B1, XPO1, ZFX, NAA10, HAT1, EIF3I, COX8A, ECHS1, FKBP5, SDHA, PRDX6, NDUFB9, RBM8A, HSPA5, LIPE, LAD1, PDIA6, MDH1, TAX1BP1, ACAA2, POLD2, SMC1A, AGR2, AGPAT2, CCT2, PRPF8,…	http://discovery.lifemapsc.com/in-vivo-development/intestine/duodenum
10.867	OrganSystem	Esophagus	In vivo	Prenatal-PostNatal	Esophagus	153	1457	SERPING1, GPI, HADHA, HADHB, C1QB, ATP1A1, GSTP1, PPIB, RPS5, AEBP1, CALU, CD68, IL18, ATP5B, ATP6V1E1, CANX, CTNNA1, EEF1B2, ETFB, F3, FN1, HMGCS1, LAMC1, GPNMB, PLP2, PPL, PSMB1, PSMB3, PSMB4, RPN2, TIMP2, TPD52L1, HSP90B1, EIF3I, COX8A, ECHS1, FKBP5, SDHA, ECM1, MMP2, PRDX6, NDUFB9, HSPA5, LAD1, PDIA6, MDH1, MFGE8, TAX1BP1, POLD2, CCT2, PSMC4, TALDO1, FSTL1, TCP1, SBDS, RPLP0, WDR1, PSMD6, VCL…	http://discovery.lifemapsc.com/in-vivo-development/esophagus
10.6784	OrganSystem	Kidney	In vivo	Prenatal-PostNatal	Kidney	148	1946	SERPING1, ENG, GPI, HADHA, HADHB, IGFBP3, ATP1A1, GSTP1, PPIB, RPS5, PLIN2, AZGP1, ATP5B, ATP6V1E1, CANX, CTNNA1, EEF1B2, ETFB, FBLN2, GNS, LAMB1, PSMB1, PSMB3, PSMB4, RPN2, SALL1, TIMP2, HSP90B1, EIF3I, COX8A, ECHS1, SDHA, DPP4, PRDX6, NDUFB9, HSPA5, PDIA6, HRSP12, MDH1, TAX1BP1, ACAA2, CCT2, PSMC4, RBP4, TALDO1, PLA2G16, SSR3, TCP1, SBDS, RPLP0, WDR1, PSMD6, NFKBIA, PEA15, SLC7A8, KLF15, ERRFI1…	http://discovery.lifemapsc.com/in-vivo-development/kidney
10.6336	AnatCompartment	Cerebellum	In vivo	Prenatal-PostNatal	Brain	155	3335	GBE1, HADHB, Lpl, ATP1A1, POR, RPS5, TUBG1, CALU, Frzb, PAX6, ATP5B, CANX, ETFB, Fn1, Gas1, Lamb1, PSMB1, PSMB4, RPN2, Slc6a6, SNCG, Timp2, Tpd52l1, HSP90B1, XPO1, ZFX, NAA10, EIF3I, ECHS1, FKBP5, SDHA, Mmp2, PRDX6, RBM8A, HSPA5, LIPE, NFIC, PDIA6, Olig2, MDH1, Acaa2, S100B, SMC1A, CCT2, PRPF8, TBL3, POSTN, SF3A3, TCP1, SBDS, RPLP0, WDR1, Pmp22, CFLAR, NCOA1, NFKBIA, PIK3R1, Dhcr24, Fam65b, Cldn1…	http://discovery.lifemapsc.com/in-vivo-development/brain/cerebellum
10.3991	OrganSystem	Uterus	In vivo	Prenatal-PostNatal	Uterus	147	1297	SERPING1, ENG, GPI, IGFBP3, LTBP1, ATP1A1, GSTP1, PPIB, RPS5, AEBP1, CALU, ATP5B, ATP6V1E1, CANX, CTNNA1, EEF1B2, F3, FN1, GAS1, GNS, LAMB1, LAMC1, NID1, GPNMB, PLP2, PSMB1, PSMB3, PSMB4, RPN2, LEFTY2, TIMP2, HSP90B1, XPO1, MFAP5, EIF3I, COX8A, COL12A1, ECM1, MMP2, PRDX6, NDUFB9, HSPA5, HOXA11, PDIA6, RAMP1, MDH1, MFGE8, MANF, TAX1BP1, CCT2, PRPF8, CDC42EP3, POSTN, TALDO1, FSTL1, SSR3, TCP1, SBDS…	http://discovery.lifemapsc.com/in-vivo-development/uterus
10.0337	AnatCompartment	Medulla Oblongata	In vivo	Prenatal-PostNatal	Brain	113	2179	Gpi1, Hadha, Lpl, Atp1a1, Gstp2, Por, Frzb, PAX6, Ctnna1, Fn1, Gas1, Gns, Hmgcs1, Lamb1, Lamc1, Nid1, Map2k1, Rpn2, Sall1, Slc6a6, Sncg, Tgfbr3, Timp2, Tpd52l1, Echs1, Sdha, Cox6a1, Mmp2, Ddx3x, Prdx6, Lamp1, Olig2, Mdh1, Mfge8, Acaa2, S100B, Taldo1, Fstl1, Phb2, Gpam, Pmp22, Pik3r1, Dhcr24, Fam65b, Cldn1, Asah1, Asic4, Fbxo32, Ddit4l, Ccdc3, Rassf4, Hopx, Cmtm5, Metrnl, Kank1, Cfh, Ren1, Maob, C…	http://discovery.lifemapsc.com/in-vivo-development/brain/medulla-oblongata
9.93088	OrganSystem	Prostate	In vivo	Prenatal-PostNatal	Prostate	143	1439	SERPING1, GPI, HADHA, HADHB, PLA2G2A, IGFBP3, ATP1A1, GSTP1, PPIB, RPS5, AEBP1, AZGP1, CALU, ATP5B, ATP6V1E1, CANX, CTNNA1, ETFB, F3, FN1, PSMB1, PSMB3, PSMB4, RPN2, TGFB3, TIMP2, TPD52L1, HSP90B1, EIF3I, COX8A, ECHS1, FKBP5, DMPK, MMP2, PRDX6, NDUFB9, HSPA5, PDIA6, MDH1, MFGE8, MANF, TAX1BP1, POLD2, AGR2, CCT2, CDC42EP3, TALDO1, FSTL1, SSR3, TCP1, SBDS, RPLP0, WDR1, VCL, NFKBIA, PEA15, RERE, DHC…	http://discovery.lifemapsc.com/in-vivo-development/prostate
9.91867	OrganSystem	Liver	In vivo	Prenatal-PostNatal	Liver	175	2260	ARG1, SERPING1, GBE1, GPI, HADHA, HADHB, Lpl, C1QB, IGFBP3, ATP1A1, Gstp2, POR, PPIB, RPS5, PLIN2, AZGP1, CD68, ATP5B, CANX, CTNNA1, ETFB, FN1, Gas1, HMGCS1, Nid1, PSMB1, PSMB3, PSMB4, RPN2, Sod3, TPD52L1, HSP90B1, Hat1, EIF3I, COX8A, ECHS1, SDHA, Tgm2, Ddx3x, PRDX6, Mmp9, NDUFB9, FGB, HSPA5, PDIA6, HRSP12, MDH1, MANF, ACAA2, Smc1a, AGPAT2, SAA4, Lyve1, RBP4, TALDO1, PLA2G16, SSR3, TCP1, SBDS, RP…	http://discovery.lifemapsc.com/in-vivo-development/liver
9.67266	OrganSystem	Adrenal Gland	In vivo	Prenatal-PostNatal	Adrenal Gland	154	1640	SERPING1, GBE1, GPI, HADHA, HADHB, C1QB, ATP1A1, GSTP1, POR, PPIB, RPS5, PLIN2, AEBP1, CD68, Frzb, ATP5B, ATP6V1E1, CANX, CTNNA1, EEF1B2, ETFB, Gas1, GNS, Hmgcs1, PLP2, PSMB1, PSMB3, PSMB4, RPN2, SNCG, TIMP2, TPD52L1, HSP90B1, EIF3I, COX8A, ECHS1, FKBP5, SDHA, DMPK, MMP2, PRDX6, NDUFB9, HSPA5, PDIA6, MDH1, MFGE8, TAX1BP1, Acaa2, Agpat2, CCT2, PRPF8, LYVE1, TALDO1, FSTL1, SSR3, TCP1, SBDS, RPLP0, …	http://discovery.lifemapsc.com/in-vivo-development/adrenal-gland
9.44666	OrganSystem	Colon	In vivo	Prenatal-PostNatal	Colon	132	1668	SERPING1, GPI, HADHA, HADHB, PLA2G2A, C1QB, ATP1A1, GSTP1, PPIB, RPS5, CD68, ATP5B, ATP6V1E1, CANX, CTNNA1, EEF1B2, ETFB, FN1, HMGCS1, PLP2, PSMB1, PSMB3, PSMB4, PSMD3, RPN2, TFRC, TIMP2, HSP90B1, EIF3I, COX8A, ECHS1, SDHA, MMP2, PRDX6, NDUFB9, HSPA5, LAD1, PDIA6, MDH1, MANF, TAX1BP1, ACAA2, AGR2, CCT2, POSTN, TALDO1, FSTL1, SSR3, TCP1, SBDS, RPLP0, WDR1, VCL, CFLAR, NFKBIA, DHCR24, SDCBP2, PDLIM…	http://discovery.lifemapsc.com/in-vivo-development/colon
9.32509	OrganSystem	Thyroid	In vivo	Prenatal-PostNatal	Thyroid	140	1711	SERPING1, GPI, HADHA, HADHB, PLA2G2A, HBA1, ATP1A1, GSTP1, POR, PPIB, RPS5, CALU, ATP5B, ATP6V1E1, CANX, CTNNA1, FN1, GNS, LAMB1, LAMC1, PSMB1, PSMB3, PSMB4, RPN2, SOD3, TIMP2, TPD52L1, HSP90B1, XPO1, ZFX, EIF3I, SPAG9, COX8A, ECHS1, PRDX6, NDUFB9, HSPA5, PDIA6, MDH1, MANF, TAX1BP1, CCT2, PRPF8, PSMC4, TALDO1, MYOT, SSR3, TCP1, SBDS, RPLP0, WDR1, KDM6A, NFKBIA, PEA15, RERE, PDLIM1, ARL8B, ERRFI1,…	http://discovery.lifemapsc.com/in-vivo-development/thyroid
8.97621	BIDiffExpSet	Heart Muscle	In vivo	PostNatal	Heart	162	1267	SERPING1, ENG, GPI, HADHA, HADHB, C1QB, IGFBP3, LTBP1, ATP1A1, GSTP1, PPIB, RPS5, AEBP1, CALU, ATP5B, ATP6V1E1, CANX, CTNNA1, ETFB, FBLN2, FN1, LAMB1, LAMC1, GPNMB, PSMB1, PSMB3, PSMB4, RPN2, TIMP2, TPD52L1, HSP90B1, EIF3I, COX8A, ECHS1, SDHA, DAG1, DMPK, MMP2, PRDX6, NDUFB9, HSPA5, PDIA6, MDH1, MFGE8, TAX1BP1, ACAA2, POLD2, SRPX, POSTN, PSMC4, TALDO1, PLA2G16, FSTL1, SSR3, TCP1, SBDS, RPLP0, WDR…	http://discovery.lifemapsc.com/gene-expression-signals/high-throughput/large-scale-dataset-human-protein-atlas-rna-sequencing-data/heart-muscle
8.16664	OrganSystem	Stomach	In vivo	Prenatal-PostNatal	Stomach	124	1346	SERPING1, GPI, HADHA, HADHB, C1QB, IGFBP3, ATP1A1, GSTP1, PPIB, RPS5, CD68, IL18, ATP5B, CANX, CTNNA1, EEF1B2, ETFB, PLP2, PSMB1, PSMB3, PSMB4, RPN2, TIMP2, TSPAN4, HSP90B1, EIF3I, COX8A, ECHS1, SDHA, CEBPA, MMP2, PRDX6, NDUFB9, HSPA5, LAD1, PDIA6, MDH1, MANF, TAX1BP1, AGR2, AGPAT2, TBL3, POSTN, TALDO1, SSR3, TCP1, SBDS, RPLP0, WDR1, NFKBIA, DHCR24, SDCBP2, GHRL, PDLIM1, ASAH1, CALCOCO1, ARL14, M…	http://discovery.lifemapsc.com/in-vivo-development/stomach
8.01866	BIDiffExpSet	Urinary Bladder	In vivo	PostNatal	Lower Urinary Tract	152	1440	SERPING1, ENG, GPI, HADHA, HADHB, C1QB, IGFBP3, LTBP1, ATP1A1, GSTP1, PPIB, RPS5, AEBP1, CALU, CD68, ATP5B, ATP6V1E1, CANX, CTNNA1, EEF1B2, F3, FBLN2, FN1, GNS, LAMB1, LAMC1, GPNMB, PLP2, PSMB1, PSMB3, PSMB4, RPN2, SNCG, TIMP2, TPD52L1, HSP90B1, XPO1, EIF3I, COX8A, ECHS1, SDHA, MMP2, PRDX6, NDUFB9, HSPA5, PDIA6, MDH1, MFGE8, TAX1BP1, AGR2, CCT2, POSTN, PSMC4, TALDO1, FSTL1, SSR3, TCP1, SBDS, RPLP…	http://discovery.lifemapsc.com/gene-expression-signals/high-throughput/large-scale-dataset-human-protein-atlas-rna-sequencing-data/urinary-bladder
7.81714	OrganSystem	Testis	In vivo	Prenatal-PostNatal	Testis	131	3815	SERPING1, ENG, GPI, HADHA, HADHB, C1QB, ATP1A1, GSTP1, Por, PPIB, RPS5, TUBG1, Frzb, ATP5B, ATP6V1E1, CANX, CTNNA1, FBLN2, INHBB, PSMB1, PSMB4, RPN2, Lefty2, TIMP2, HSP90B1, XPO1, Mfap5, Pla2g6, EIF3I, SPAG9, SDHA, MMP2, PRDX6, NDUFB9, HSPA5, Lipe, PDIA6, CEBPZ, MDH1, MFGE8, MANF, TAX1BP1, POLD2, CCT2, PRPF8, PLA2G16, SSR3, TCP1, RPLP0, WDR1, PSMD6, MAST2, VCL, Dkk1, PEA15, TBX15, RERE, DHCR24, E…	http://discovery.lifemapsc.com/in-vivo-development/testis
7.44491	Cell	Subcutaneous White Adipocytes	In vivo	Prenatal	Adipose	8	14	Lep, Lpl, Plin1, Cebpa, Adipoq, Agpat2, Fabp4, Slc2a4	http://discovery.lifemapsc.com/in-vivo-development/adipose/facial-subcutaneous-white-adipose/subcutaneous-white-adipocytes
7.44491	Cell	Subcutaneous White Adipocytes	In vivo	Prenatal	Adipose	8	14	Lep, Lpl, Plin1, Cebpa, Adipoq, Agpat2, Fabp4, Slc2a4	http://discovery.lifemapsc.com/in-vivo-development/adipose/cranial-subcutaneous-white-adipose/subcutaneous-white-adipocytes
7.17359	AnatCompartment	Telencephalon	In vivo	Prenatal-PostNatal	Neural Tube	93	1836	Gbe1, Hadha, Lpl, Gm3934, Por, Frzb, PAX6, Atp5b, Atp6v1e1, Ctnna1, Eef1b2, Gas1, Hmgcs1, Inhbb, Lamc1, Rpn2, Xpo1, PLA2G6, Ofd1, Hat1, Echs1, Sdha, Cox6a1, Ddx3x, Prdx6, OLIG2, Mdh1, Mfge8, Acaa2, Smc1a, Cct2, Taldo1, Gpam, Pik3r1, Prrx1, Dhcr24, Dok5, Asic4, 2310022B05Rik, Cfh, Dpysl3, Cdh2, Slc7a1, Prdx2, Zfand5, Drd2, Cyp26b1, Acot2, Fhl1, Htra1, Ascl1, Arpp21, Lss, Btf3, Atp1b1, Acsl1, Glul,…	http://discovery.lifemapsc.com/in-vivo-development/neural-tube/telencephalon
7.14609	PDCell	White adipocyte-like cells	In vitro	Prenatal-PostNatal	Adipose	27	104	LPL, FN1, NID1, PLIN1, COL12A1, ADIPOQ, LIPE, RBP4, GPAM, PALMD, ASAH1, CIDEC, CASQ2, ITGAV, DGAT2, FHL1, FABP4, A2M, ACSL1, PRKAR2B, TXNIP, PLIN4, CD36, ACACB, PDK4, ADH1B, AKR1C2	http://discovery.lifemapsc.com/stem-cell-differentiation/protocols/adipose-differentiation-generation-of-adipocytes-from-human-pluripotent-stem-cells-using-viral-transduction?TCCellID=b591bc6a-dae7-4a4b-aac3-a740540edd1c
7.02661	Cell	Subcutaneous White Adipocytes	In vivo	Prenatal	Adipose	8	14	Lep, Lpl, Plin1, Cebpa, Adipoq, Agpat2, Fabp4, Slc2a4	http://discovery.lifemapsc.com/in-vivo-development/adipose/subcutaneous-white-adipose/subcutaneous-white-adipocytes
7.02661	Cell	Subcutaneous White Adipocytes	In vivo	Prenatal	Adipose	8	14	Lep, Lpl, Plin1, Cebpa, Adipoq, Agpat2, Fabp4, Slc2a4	http://discovery.lifemapsc.com/in-vivo-development/adipose/body-subcutaneous-white-adipose/subcutaneous-white-adipocytes
6.92753	BIDiffExpSet	Skin	In vivo	PostNatal	Skin	121	1062	ARG1, SERPING1, GPI, HADHA, HADHB, IGFBP3, ATP1A1, GSTP1, PPIB, RPS5, IL18, ATP5B, ATP6V1E1, CANX, CTNNA1, EEF1B2, GPNMB, PLP2, PPL, PSMB1, PSMB3, PSMB4, PSMD3, RPN2, TIMP2, HSP90B1, XPO1, EIF3I, COX8A, ECM1, MMP2, PRDX6, NDUFB9, HSPA5, LAD1, PDIA6, MDH1, MFGE8, POLD2, PRPF8, POSTN, TALDO1, TCP1, SBDS, RPLP0, WDR1, BCL6, NFKBIA, PEA15, ZNF385A, DHCR24, KRT23, CLDN1, PDLIM1, ARL8B, SYT8, ASAH1, CA…	http://discovery.lifemapsc.com/gene-expression-signals/high-throughput/large-scale-dataset-human-protein-atlas-rna-sequencing-data/skin
6.81717	OrganSystem	Spleen	In vivo	Prenatal-PostNatal	Spleen	114	1534	SERPING1, ENG, GPI, HADHA, HADHB, C1QB, HBA2, IGFBP3, ATP1A1, GSTP1, PPIB, RPS5, AEBP1, CD68, S1PR1, FRZB, ATP5B, ATP6V1E1, CANX, CTNNA1, EEF1B2, PSMB1, PSMB3, PSMB4, RPN2, SNCG, TIMP2, HSP90B1, XPO1, NAA10, EIF3I, COX8A, FKBP5, SDHA, PRDX6, MMP9, NDUFB9, HSPA5, PDIA6, MDH1, TAX1BP1, CCT2, PRPF8, LYVE1, TALDO1, FSTL1, TCP1, RPLP0, WDR1, CFLAR, NFKBIA, PEA15, TYROBP, DHCR24, FAM65B, PDLIM1, ASAH1,…	http://discovery.lifemapsc.com/in-vivo-development/spleen
6.51287	AnatCompartment	Hypothalamus	In vivo	Prenatal-PostNatal	Brain	87	1736	Gpi1, Lpl, Atp1a1, Por, Calu, Frzb, Pax6, Ctnna1, Fn1, Gas1, Hmgcs1, Lamb1, Rpn2, Slc6a6, Sncg, Timp2, Tpd52l1, Xpo1, Echs1, Sdha, Mmp2, OLIG2, Mdh1, Mfge8, Acaa2, S100B, Gpam, Pmp22, Ghrh, Pik3r1, Prrx1, Dhcr24, Fam65b, Cldn1, Asah1, Asic4, Fbxo32, Ddit4l, Ccdc3, Cmtm5, Maob, Cdh2, Stat5a, SLC1A3, Zfand5, Drd2, Cyp26b1, Kcnip2, Acot2, Ascl1, Tbc1d8, Arpp21, Nnat, Nmb, Lss, Atp1b1, Cd63, Slc25a3,…	http://discovery.lifemapsc.com/in-vivo-development/brain/hypothalamus
6.49664	Cell	Visceral White Adipocytes	In vivo	Prenatal	Adipose	12	114	Serping1, Lep, Lpl, Plin1, Cebpa, Dpp4, Adipoq, Agpat2, Scara5, Chrdl1, Fabp4, Slc2a4	http://discovery.lifemapsc.com/in-vivo-development/adipose/visceral-white-adipose/visceral-white-adipocytes
6.14371	AnatCompartment	Striatum	In vivo	Prenatal-PostNatal	Brain	63	1139	Hadha, Lpl, Atp1a1, Gstp2, Frzb, Pax6, Ctnna1, Gas1, Hmgcs1, Lamb1, Rpn2, Tpd52l1, Xpo1, Echs1, Sdha, OLIG2, Mdh1, Acaa2, Smc1a, Fstl1, Pik3r1, Dhcr24, Cldn1, Asic4, Fbxo32, Cmtm5, Cdh2, Drd2, Cyp26b1, Kcnip2, Acot2, Fhl1, Ascl1, Arpp21, Nnat, Lss, Btf3, Glul, Slc25a3, Dgkz, Hgs, Mtpn, Slc35c1, Atp1a2, Fyn, Ido1, Aldh2, P4hb, Ldhb, Ogdh, Ezr, Fasn, Mthfd1, Igfbp5, Ppp6c, Tubb4b, Scd1, Pcnt, Prdx1…	http://discovery.lifemapsc.com/in-vivo-development/brain/striatum
6.13905	AnatCompartment	Metencephalic Basal Plate	In vivo	Prenatal	Neural Tube	77	1215	Gpi1, Hadha, Lpl, Atp1a1, Gstp2, Frzb, PAX6, Atp6v1e1, Ctnna1, Gas1, Gns, Hmgcs1, Lamc1, Nid1, Map2k1, Rpn2, Sall1, Sncg, Sod3, Echs1, Sdha, Prdx6, Lamp1, Mfge8, Acaa2, S100b, Taldo1, Fstl1, Fzd4, Gpam, Dkk1, Dhcr24, Asah1, Hopx, Metrnl, Cfh, Ren1, Cdh2, Gpx3, Slc7a1, Dhrs3, Zfand5, Drd2, Cyp26b1, Kcnip2, Acot2, Fhl1, Arpp21, Nmb, Lss, Atp1b1, Cltb, Acsl1, Slc25a3, Timp4, Hmgcs2, Mgll, Mtpn, Atp1…	http://discovery.lifemapsc.com/in-vivo-development/neural-tube/metencephalic-basal-plate
6.06191	BIDiffExpSet	Appendix	In vivo	PostNatal	Colon	129	1299	SERPING1, ENG, GPI, HADHA, C1QB, ATP1A1, GSTP1, PPIB, RPS5, AEBP1, CALU, CD68, ATP5B, ATP6V1E1, CANX, CTNNA1, EEF1B2, FN1, GNS, PLP2, PSMB1, PSMB3, PSMB4, RPN2, TFRC, TIMP2, HSP90B1, XPO1, EIF3I, COX8A, FKBP5, MMP2, PRDX6, NDUFB9, HSPA5, PDIA6, MDH1, MFGE8, MANF, TAX1BP1, AGR2, CCT2, PRPF8, PSMC4, TALDO1, FSTL1, SSR3, TCP1, SBDS, RPLP0, WDR1, PSMD6, VCL, BCL6, CFLAR, NFKBIA, PEA15, TYROBP, FAM65B…	http://discovery.lifemapsc.com/gene-expression-signals/high-throughput/large-scale-dataset-human-protein-atlas-rna-sequencing-data/appendix
6.01702	BIDiffExpSet	Small Intestine	In vivo	PostNatal	Intestine	125	1279	SERPING1, GPI, HADHA, HADHB, C1QB, ATP1A1, GSTP1, POR, PPIB, RPS5, PLIN2, CD68, ATP5B, CANX, CTNNA1, EEF1B2, ETFB, HMGCS1, PLP2, PSMB1, PSMB3, PSMB4, RPN2, TIMP2, HSP90B1, EIF3I, COX8A, ECHS1, SDHA, MMP2, PRDX6, NDUFB9, HSPA5, LAD1, PDIA6, MDH1, TAX1BP1, ACAA2, AGR2, AGPAT2, CCT2, TALDO1, SSR3, TCP1, SBDS, RPLP0, WDR1, CFLAR, NFKBIA, TYROBP, SDCBP2, PDLIM1, ASAH1, FAM213A, CLPTM1L, ACADS, ALDOB, …	http://discovery.lifemapsc.com/gene-expression-signals/high-throughput/large-scale-dataset-human-protein-atlas-rna-sequencing-data/small-intestine
5.92454	BIDiffExpSet	Adipocyte	In vivo	PostNatal	Adipose	40	98	GBE1, LPL, DPT, FBLN2, FN1, LAMB1, LAMC1, NID1, GPNMB, PLIN1, MFAP5, CILP, MMP2, ADIPOQ, SRPX, RBP4, FSTL1, DKK1, PCOLCE2, CD248, CIDEC, CHRDL1, HTRA1, FABP4, LAMA2, ACSL1, TIMP4, COL6A3, CYB5A, FASN, CTSK, AOX1, CD36, ACACB, SCD, SPOCK1, ALDH1L1, ADH1B, AKR1C2, ELN	http://discovery.lifemapsc.com/gene-expression-signals/high-throughput/large-scale-dataset-gnf-biogps/adipocyte
5.86882	AnatCompartment	Foregut	In vivo	Prenatal	Gut Tube	98	1576	Arg1, Hadha, Lpl, Atp1a1, Gstp2, Por, Aebp1, Frzb, Ctnna1, F3, Gas1, Hmgcs1, Lamc1, Nid1, Plp2, Map2k1, Rpn2, Xpo1, Echs1, Sdha, Ddx3x, Hrsp12, Mdh1, Acaa2, S100b, Agr2, Agpat2, Taldo1, Fzd4, Prrx1, Smpx, Dhcr24, Asah1, Cd248, Popdc2, Ddit4l, Plcd3, Adamts19, Kank1, Gpx1, Maob, Dpysl3, Cdh2, Gpx3, Itgav, Prss8, Dhrs3, Prdx2, Zfand5, Drd2, Abcf3, Cyp26b1, Myh14, Dgat2, Acot2, Ncmap, Fhl1, Ascl1, A…	http://discovery.lifemapsc.com/in-vivo-development/gut-tube/foregut
5.72989	AnatCompartment	Bone Marrow	In vivo	Prenatal-PostNatal	Bone	94	1543	ARG1, GPI, HADHA, ATP1A1, GSTP1, PPIB, RPS5, PLIN2, CD68, ATP5B, CANX, EEF1B2, FN1, PLP2, PSMB1, PSMB3, PSMB4, RPN2, TFRC, HSP90B1, XPO1, EIF3I, COX8A, COL12A1, PRDX6, MMP9, NDUFB9, HSPA5, PDIA6, MDH1, TAX1BP1, CCT2, PRPF8, TALDO1, TCP1, SBDS, RPLP0, WDR1, PSMD6, BCL6, CFLAR, NFKBIA, PIK3R1, TYROBP, ASAH1, TSPYL2, TMEM135, ANXA5, STAT5A, PRDX2, ZFAND5, RBM3, EIF4H, TMBIM1, CD63, ACSL1, GLUL, SLC2…	http://discovery.lifemapsc.com/in-vivo-development/bone/bone-marrow
5.72082	AnatCompartment	Thalamus	In vivo	Prenatal-PostNatal	Brain	78	1666	Gpi1, Lpl, Atp1a1, Por, Frzb, Pax6, Ctnna1, Foxo1, Fn1, Gas1, Hmgcs1, Lamb1, Rpn2, Slc6a6, Sncg, Timp2, Tpd52l1, Xpo1, Echs1, Sdha, Mmp2, Olig2, Mdh1, Acaa2, S100B, Pmp22, Pik3r1, Dhcr24, Fam65b, Cldn1, Asah1, Asic4, Fbxo32, Ddit4l, Ccdc3, Maob, Slc1a3, Zfand5, Drd2, Kcnip2, Acot2, Ascl1, Tbc1d8, Arpp21, Nnat, Nmb, Lss, Btf3, Atp1b1, Cd63, Slc25a3, Hgs, Slc29a1, Mgll, Mtpn, Prodh, ATP1A2, Fyn, Pg…	http://discovery.lifemapsc.com/in-vivo-development/brain/thalamus
5.4962	AnatCompartment	Hippocampus	In vivo	Prenatal-PostNatal	Brain	124	2609	Lpl, Atp1a1, POR, PPIB, RPS5, TUBG1, CALU, Frzb, ATP5B, CANX, CTNNA1, Foxo1, Fn1, Gas1, LAMB1, MAP2K1, PSMB1, RPN2, Slc6a6, SNCG, TGFBR3, Timp2, Tpd52l1, HSP90B1, XPO1, NAA10, ECHS1, FKBP5, SDHA, Mmp2, PRDX6, RBM8A, HSPA5, NFIC, PDIA6, Olig2, MDH1, Acaa2, S100B, SMC1A, CCT2, PRPF8, TBL3, SF3A3, TCP1, RPLP0, WDR1, CFLAR, NCOA1, NFKBIA, PIK3R1, DHCR24, Fam65b, Cldn1, ASAH1, LRRC47, DERL1, Fbxo32, M…	http://discovery.lifemapsc.com/in-vivo-development/brain/hippocampus
5.48527	OrganSystem	Pancreas	In vivo	Prenatal-PostNatal	Pancreas	91	1223	SERPING1, Hadha, Lpl, C1qb, ATP1A1, GSTP1, PPIB, RPS5, AZGP1, PAX6, ATP5B, CANX, EEF1B2, Gas1, Lamc1, NID1, PSMB1, PSMB4, Rpn2, HSP90B1, EIF3I, COX8A, FKBP5, PRDX6, NDUFB9, HSPA5, PDIA6, Mdh1, Acaa2, S100b, SSR3, RPLP0, PSMD6, NFKBIA, Prrx1, Ghrl, ERRFI1, FAM134B, PNPLA2, Tspyl2, ANXA5, Cdh2, Gpx3, PRSS8, PRDX2, ITGB1, RBM3, Mlxipl, EIF4H, TMBIM1, Btf3, ATP1B1, CD63, GLUL, SLC25A3, PSMD8, CALR, H…	http://discovery.lifemapsc.com/in-vivo-development/pancreas
5.19877	PDCell	HyStem+BMP4-induced E15 cells	In vitro	Prenatal-PostNatal	Adipose, Bone, Cartilage	19	108	LPL, IGFBP3, PLIN1, POSTN, PCOLCE2, CIDEC, HOPX, CFH, GPX3, DHRS3, CYP26B1, FABP4, LAMA2, TIMP4, ATOH8, CRYAB, CD36, PDK4, AKR1C2	http://discovery.lifemapsc.com/stem-cell-differentiation/in-vitro-cells/purestem-e15-meso-prx-latp-progenitor?TCCellID=4c5af57c-b34f-4331-a41d-9d24284a3ee6
5.15546	BIDiffExpSet	Lymph Node	In vivo	PostNatal	Lymph	112	1406	SERPING1, GPI, HADHA, C1QB, IGFBP3, ATP1A1, GSTP1, PPIB, RPS5, CD68, IL18, ATP5B, ATP6V1E1, CANX, CTNNA1, EEF1B2, FN1, GPNMB, PSMB1, PSMB3, PSMB4, RPN2, TIMP2, HSP90B1, XPO1, HAT1, EIF3I, COX8A, FKBP5, SDHA, PRDX6, MMP9, NDUFB9, HSPA5, PDIA6, MDH1, MFGE8, TAX1BP1, CCT2, PRPF8, TALDO1, SSR3, TCP1, RPLP0, WDR1, PSMD6, BCL6, CFLAR, NFKBIA, PEA15, TYROBP, RERE, FAM65B, PDLIM1, ASAH1, CALCOCO1, CLPTM1…	http://discovery.lifemapsc.com/gene-expression-signals/high-throughput/large-scale-dataset-human-protein-atlas-rna-sequencing-data/lymph-node
5.1403	AnatCompartment	Pons	In vivo	Prenatal-PostNatal	Brain	50	1033	Lpl, Atp1a1, Frzb, Pax6, Fn1, Gas1, Lamb1, Slc6a6, Sncg, Timp2, Tpd52l1, Sdha, Mmp2, Olig2, Acaa2, S100B, Pmp22, Pik3r1, Dhcr24, Fam65b, Cldn1, Asic4, Fbxo32, Ddit4l, Ccdc3, Cmtm5, Maob, SLC1A3, Dhrs3, Drd2, Tbc1d8, ARPP21, Nnat, Nmb, Lss, Atp1b1, Cd63, Hgs, Slc29a1, Mgll, Prodh, Igfbp5, Ctsk, Ppp6c, Fabp3, Tubb4b, Pcnt, Tuba1b, Hmgn2, MT3	http://discovery.lifemapsc.com/in-vivo-development/brain/pons
5.12655	AnatCompartment	Visceral White Adipose	In vivo	Prenatal	Adipose	35	250	Lep, Hba-a1, Aebp1, Fn1, Sncg, Timp2, Dpp4, Adipoq, Lipe, Lyve1, Osr1, Pnpla2, Cidec, Mrap, Chrdl1, Sbsn, Cfh, Slc5a6, Heph, Ces1d, Nnat, Acsl1, Mgll, Atp1a2, Vsig4, Fasn, Slc7a10, Hpgd, Hipk2, Plin4, Cd36, Slc2a4, B3galt2, Scd1, Reep6	http://discovery.lifemapsc.com/in-vivo-development/adipose/visceral-white-adipose
4.97298	Cell	Visceral White Preadipocytes	In vivo	Prenatal	Adipose	9	25	Lep, Lpl, Plin1, Cebpa, Adipoq, Agpat2, Itgb1, Fabp4, Slc2a4	http://discovery.lifemapsc.com/in-vivo-development/adipose/visceral-white-adipose/visceral-white-preadipocytes
4.95543	OrganSystem	Heart	In vivo	Prenatal-PostNatal	Heart	78	1090	Gpi1, Hadha, Lpl, SGCD, C1QB, Atp1a1, Gstp2, Por, Aebp1, Atp5b, DPT, GAS1, Lamc1, Rpn2, MFAP5, SOCS1, Sdha, Cox6a1, Tgm2, Mdh1, Acaa2, SRPX, POSTN, FSTL1, Fzd4, PRRX1, Pcolce2, ADAMTS15, SMPX, MYOZ2, Calcoco1, POPDC2, Clip4, TRIM55, Plcd3, Hopx, CASQ2, FHL2, CDH2, Gpx3, Dhrs3, Cyp26b1, Kcnip2, Acot2, FHL1, FABP4, Atp1b1, ITGA7, Slc25a3, Hmgcs2, Txnip, TWIST2, Mtpn, Spcs1, GPATCH8, Atp1a2, Fyn, P4…	http://discovery.lifemapsc.com/in-vivo-development/heart
4.91437	Cell	Subcutaneous White Preadipocytes	In vivo	Prenatal	Adipose	9	16	Lep, Lpl, Frzb, Plin1, Cebpa, Adipoq, Agpat2, Fabp4, Slc2a4	http://discovery.lifemapsc.com/in-vivo-development/adipose/cranial-subcutaneous-white-adipose/subcutaneous-white-preadipocytes
4.80941	AnatCompartment	Retina	In vivo	Prenatal-PostNatal	Eye, Retina	76	1461	Arg1, Gpi1, Hadha, Lpl, Por, Pax6, Atp6v1e1, Ctnna1, Eef1b2, Gas1, Hmgcs1, Lamc1, Sncg, Spag9, Echs1, Cox6a1, Dmpk, Nfic, Mdh1, Manf, S100B, Smc1a, Taldo1, Pigt, Fzd4, Gpam, PMP22, Pea15a, Dhcr24, Lrrc47, Cadm3, Rassf4, DPYSL3, Cdh2, Prdx2, Zfand5, Acot2, Fhl1, HTRA1, Ascl1, Nnat, A2m, Lss, Glul, Slc25a3, Stam, Txnip, Mtpn, Ncam1, Polr3gl, ATP1A2, Fyn, Pgrmc1, FAM107A, TNS3, Rbpms2, Ogdh, Ezr, Fa…	http://discovery.lifemapsc.com/in-vivo-development/eye/retina
4.69181	PDCell	HyStem+BMP4-induced 7SMOO32 cells	In vitro	Prenatal-PostNatal	Adipose	16	106	LPL, PLIN1, DKK1, PLA1A, CIDEC, HOPX, GPX3, FABP4, LAMA2, TIMP4, ATOH8, ATP1A2, AOX1, CRYAB, ALDH1L1, PDK4	http://discovery.lifemapsc.com/stem-cell-differentiation/in-vitro-cells/purestem-7smoo32-ncr-fac-meso-progenitor?TCCellID=2e4503d4-a082-4e2e-9733-eda19488c736
4.69161	AnatCompartment	Hematopoietic Bone Marrow	In vivo	Prenatal-PostNatal	Blood	105	2063	GBE1, HADHA, HADHB, LTBP1, POR, PPIB, RPS5, TUBG1, CALU, CD68, IL18, ATP5B, CANX, CTNNA1, ETFB, NID1, PER1, PSMB1, RPN2, HSP90B1, XPO1, ZFX, NAA10, HAT1, EIF3I, SPAG9, ECHS1, FKBP5, PRDX6, MMP9, RBM8A, HSPA5, NFIC, PDIA6, CEBPZ, POLD2, SMC1A, CCT2, PRPF8, POSTN, MYOT, SF3A3, VEZF1, WDR1, VCL, BCL6, CFLAR, NCOA1, NFKBIA, PIK3R1, TYROBP, ASAH1, LRRC47, DERL1, MRAP, ACADS, MAOB, STAT5A, DHRS3, FXR2,…	http://discovery.lifemapsc.com/in-vivo-development/blood/hematopoietic-bone-marrow
4.6635	BIDiffExpSet	Salivary Gland	In vivo	PostNatal	Oral Cavity	98	954	SERPING1, GPI, HADHB, ATP1A1, GSTP1, PPIB, RPS5, ATP5B, CANX, CTNNA1, ETFB, PSMB1, PSMB3, PSMB4, RPN2, TPD52L1, HSP90B1, EIF3I, COX8A, ECHS1, PRDX6, NDUFB9, HSPA5, PDIA6, MDH1, TAX1BP1, AGR2, TALDO1, SSR3, TCP1, SBDS, RPLP0, WDR1, NFKBIA, PIK3R1, KRT23, PDLIM1, ASAH1, CALCOCO1, CLPTM1L, MAOB, ANXA5, PRSS8, PRDX2, UBA1, DCXR, ITGB1, KLK11, HTRA1, CTSF, RBM3, STARD7, EIF4H, FABP4, TMBIM1, A2M, ATP1…	http://discovery.lifemapsc.com/gene-expression-signals/high-throughput/large-scale-dataset-human-protein-atlas-rna-sequencing-data/salivary-gland
4.63568	TCCell	Human embryonic stem cells (family)	In vitro	Prenatal	Inner Cell Mass	38	858	FRZB, CANX, FOXO1, INHBB, SALL1, LEFTY2, FKBP5, COL12A1, COX6A1, DPP4, MMP9, PLA2G16, BCL6, PCOLCE2, KRT23, MYOZ2, FAM213A, CHRDL1, DPYSL3, SLC1A3, GPC3, HEPH, NNAT, TIMP4, TXNIP, ATP1A2, IDO1, RBPMS2, A2ML1, HPGD, TUBA4A, CYP2B6, ACACB, NPPB, MASP1, ACTA1, ACTG2, MT1A	http://discovery.lifemapsc.com/stem-cell-differentiation/in-vitro-cells/inner-cell-mass-homo-sapiens-human-embryonic-stem-cells-family
4.61423	AnatCompartment	Oviduct	In vivo	Prenatal-PostNatal	Ovary	116	2106	GBE1, HADHB, GSTP1, POR, PPIB, RPS5, TUBG1, CALU, IL18, ATP5B, ATP6V1E1, CANX, CTNNA1, ETFB, NID1, PSMB1, PSMB4, RPN2, SLC6A6, TPD52L1, HSP90B1, XPO1, ZFX, NAA10, HAT1, EIF3I, ECHS1, FKBP5, SDHA, PRDX6, RBM8A, HSPA5, NFIC, PDIA6, POLD2, S100B, SMC1A, AGR2, CCT2, POSTN, SF3A3, TCP1, SBDS, WDR1, VCL, CFLAR, NCOA1, NFKBIA, PIK3R1, CLDN1, ASAH1, LRRC47, POPDC2, DERL1, MRAP, CHRDL1, GPBAR1, ACADS, MAO…	http://discovery.lifemapsc.com/in-vivo-development/ovary/oviduct
4.34785	Cell	Subcutaneous White Preadipocytes	In vivo	Prenatal	Adipose	10	18	Lep, Lpl, Frzb, Plin1, Cebpa, Adipoq, Agpat2, Stat5a, Fabp4, Slc2a4	http://discovery.lifemapsc.com/in-vivo-development/adipose/body-subcutaneous-white-adipose/subcutaneous-white-preadipocytes
4.29337	TCCell	Decidua-derived mesenchymal cells	In vitro	PostNatal	Placenta, Mesenchymal Stem Cells	14	113	ENG, F3, SALL1, HOXD11, FAM65B, CLDN1, GALNT15, REN, ITGB1, NCAM1, IGFBP5, ANPEP, FOXL2, ACTG2	http://discovery.lifemapsc.com/stem-cell-differentiation/in-vitro-cells/mesenchymal-stem-cells-placenta-homo-sapiens-decidua-derived-mesenchymal-cells-osaka-national-hospital
4.22318	Cell	Hepatocytes	In vivo	Prenatal-PostNatal	Liver	92	1430	ARG1, GBE1, HADHA, HADHB, POR, RPS5, ATP5B, CANX, CTNNA1, ETFB, HMGCS1, LAMC1, PSMB1, PSMB4, RPN2, HSP90B1, EIF3I, ECHS1, FKBP5, SDHA, Cebpa, PRDX6, RBM8A, FGB, HSPA5, PDIA6, HRSP12, MDH1, TBL3, POSTN, RBP4, SF3A3, TCP1, SBDS, WDR1, CFLAR, NCOA1, DHCR24, PGM3, ASAH1, DERL1, ACADS, ALDOB, MAOB, CDH2, DHRS3, FXR2, PDIA4, PRDX2, DCXR, ITGB1, P4HA1, HTRA1, A2M, LSS, ATP1B1, CD63, ACSL1, GLUL, ITGA7, …	http://discovery.lifemapsc.com/in-vivo-development/liver/liver-lobule/hepatocytes
4.20858	OrganSystem	Skeletal Muscle	In vivo	Prenatal-PostNatal	Skeletal Muscle	26	379	MYOT, Vezf1, MAST2, BCL6, Tbx15, SMPX, MYOZ2, DOK5, ANKRD2, FBXO32, Ddit4l, PRADC1, XIRP2, LMCD1, ITGB1, FHL1, ATP1A2, BVES, CRYAB, FABP3, PCNT, Coro6, GYS1, ACTA1, MYH6, SH3BGR	http://discovery.lifemapsc.com/in-vivo-development/skeletal-muscle
4.17414	TCCell	Placenta-derived mesenchymal stem cells (family)	In vitro	PostNatal	Placenta, Mesenchymal Stem Cells	14	141	ENG, F3, SALL1, HOXD11, FAM65B, CLDN1, GALNT15, REN, ITGB1, NCAM1, IGFBP5, ANPEP, FOXL2, ACTG2	http://discovery.lifemapsc.com/stem-cell-differentiation/in-vitro-cells/mesenchymal-stem-cells-placenta-homo-sapiens-placenta-derived-mesenchymal-stem-cells-family
4.10104	TCCell	Bone marrow-derived mesenchymal stem cells	In vitro	PostNatal	Bone, Mesenchymal Stem Cells	3	6	ENG, TFRC, ITGB1	http://discovery.lifemapsc.com/stem-cell-differentiation/in-vitro-cells/bone-mesenchymal-stem-cells-homo-sapiens-bone-marrow-derived-mesenchymal-stem-cells-third-military-medical-university
4.09996	PDCell	HyStem+TGFbeta3+GDF5-induced SK11 cells	In vitro	Prenatal-PostNatal	Bone, Cartilage	19	104	DPT, FOXO1, FN1, TGFB3, LEFTY2, CILP, POSTN, TBX15, PCOLCE2, HOPX, LMCD1, TIMP4, SLC29A1, FBLN5, CRISPLD2, FGFBP2, CTSK, CRYAB, ELN	http://discovery.lifemapsc.com/stem-cell-differentiation/in-vitro-cells/purestem-sk11-ncr-fac-meso-prx-progenitor?TCCellID=6e35cfff-18cd-4942-a16b-aca737740601
4.02854	TCCell	Umbilical cord-derived mesenchymal stem cells	In vitro	Prenatal	Umbilical Cord, Mesenchymal Stem Cells	3	9	ENG, ITGB1, ANPEP	http://discovery.lifemapsc.com/stem-cell-differentiation/in-vitro-cells/mesenchymal-stem-cells-umbilical-cord-homo-sapiens-umbilical-cord-derived-mesenchymal-stem-cells-jiangsu-university
4.02725	Cell	Subcutaneous White Preadipocytes	In vivo	Prenatal	Adipose	9	16	Lep, Lpl, Frzb, Plin1, Cebpa, Adipoq, Agpat2, Fabp4, Slc2a4	http://discovery.lifemapsc.com/in-vivo-development/adipose/subcutaneous-white-adipose/subcutaneous-white-preadipocytes
4.02725	Cell	Subcutaneous White Preadipocytes	In vivo	Prenatal	Adipose	9	16	Lep, Lpl, Frzb, Plin1, Cebpa, Adipoq, Agpat2, Fabp4, Slc2a4	http://discovery.lifemapsc.com/in-vivo-development/adipose/facial-subcutaneous-white-adipose/subcutaneous-white-preadipocytes
3.98472	Cell	Leydig Cells	In vivo	Prenatal-PostNatal	Testis	112	2090	GBE1, HADHA, HADHB, GSTP1, POR, PPIB, RPS5, TUBG1, CALU, ATP5B, ATP6V1E1, CANX, CTNNA1, ETFB, GNS, HMGCS1, PSMB1, RPN2, TGFBR3, HSP90B1, XPO1, ZFX, HAT1, EIF3I, ECHS1, FKBP5, SDHA, PRDX6, RBM8A, HSPA5, LIPE, NFIC, PDIA6, MDH1, POLD2, SMC1A, PRPF8, SF3A3, TCP1, SBDS, WDR1, CFLAR, NCOA1, PIK3R1, DHCR24, PGM3, ARL8B, ASAH1, LRRC47, DERL1, MRAP, CHRDL1, ACADS, MAOB, FHL2, ITGAV, DHRS3, FXR2, PDIA4, P…	http://discovery.lifemapsc.com/in-vivo-development/testis/testis-interstitium/leydig-cells
3.95986	BIDiffExpSet	Human Mesenchymal Stem Cell-adipose (HMSC-ad)	In vitro	PostNatal	Adipose, Mesenchymal Stem Cells	28	97	SERPING1, C1R, C1S, FBLN2, GPNMB, TGFBR3, PMP22, PCOLCE2, FAM134B, CD248, CIDEC, SCARA5, MRAP, OSR2, SBSN, GPX3, ADAMTSL4, SVEP1, MLXIPL, FABP4, ACSL1, CYB5A, C3, CTSK, PLIN4, CD36, ACACB, AKR1C2	http://discovery.lifemapsc.com/gene-expression-signals/high-throughput/large-scale-dataset-cultured-cell-collection/human-mesenchymal-stem-cell-adipose-hmsc-ad
3.92472	AnatCompartment	Spinal Ventral Columns	In vivo	Prenatal	Neural Tube	18	331	Gpi1, Lpl, PAX6, Sall1, Sncg, Pea15a, Asic4, 2310022B05Rik, Cfh, Slc7a1, Atp1b1, Timp4, Hmgcs2, Acsl4, Hsp90aa1, Gpr17, Aldh1l1, Mt3	http://discovery.lifemapsc.com/in-vivo-development/neural-tube/spinal-ventral-columns
3.92173	Cell	Granulocytes	In vivo	Prenatal-PostNatal	Blood	34	713	ARG1, IGF2R, SLC6A6, Timp2, ULK1, SPAG9, Cebpa, Dmpk, MMP9, OLIG2, Mdh1, Lyve1, TALDO1, Wdr1, BCL6, CFLAR, NCOA1, KRT23, GHRL, Cldn1, CALCOCO1, CDH2, DGAT2, Tbc1d8, Ces1d, ACSL1, Ncam1, LRRFIP1, Aldh2, ANPEP, TSC22D3, YPEL3, DEFA3, PRR13	http://discovery.lifemapsc.com/in-vivo-development/blood/peripheral-blood/granulocytes
3.91851	TCCell	Adipose-derived stem cells (Adipoplus)	In vitro	PostNatal	Adipose, Mesenchymal Stem Cells	5	13	ENG, TFRC, ITGB1, CD59, ANPEP	http://discovery.lifemapsc.com/stem-cell-differentiation/in-vitro-cells/adipose-mesenchymal-stem-cells-homo-sapiens-adipose-derived-stem-cells-adipoplus-anterogen
3.9178	PDCell	Adipocyte-like cells	In vitro	PostNatal	Adipose	3	7	LPL, CEBPA, FABP4	http://discovery.lifemapsc.com/stem-cell-differentiation/protocols/adipose-differentiation-differentiation-of-human-bone-marrow-derived-mesenchymal-stem-cells-into-adipocytes?TCCellID=53b0cd9d-2357-40a6-a540-8f3f8e586bda
3.90997	Cell	Metanephric Mesenchyme Cells	In vivo	Prenatal	Kidney	18	200	Arg1, C1qb, Sall1, Hoxa11, Postn, Hoxd11, Prrx1, Osr1, Pcolce2, Cd248, Cfh, Cdh2, C1qc, Ncam1, Six2, Hpgd, Col23a1, Cd36	http://discovery.lifemapsc.com/in-vivo-development/kidney/metanephric-mesenchyme/metanephric-mesenchyme-cells
3.89591	Cell	Atrioventricular Canal Cells	In vivo	Prenatal	Heart, Myocardium	22	281	F3, Postn, Rplp0, Dhcr24, Antxr1, Adamts19, Tspan8, Mmp14, Htra1, Lama2, Calr, Hmgcs2, Twist2, Cgn, Nexn, Atp1a2, Plekha7, Hsp90aa1, Palld, Acta1, Myh6, Pdk4	http://discovery.lifemapsc.com/in-vivo-development/heart/atrioventricular-canal/atrioventricular-canal-cells
3.89549	AnatCompartment	Diencephalon	In vivo	Prenatal-PostNatal	Neural Tube	50	981	Gpi1, Por, Frzb, PAX6, Ctnna1, Eef1b2, Gas1, Hmgcs1, Rpn2, Xpo1, PLA2G6, Hat1, Echs1, Sdha, OLIG2, Mdh1, S100b, Gpam, Ghrh, Prrx1, Dhcr24, Dok5, Asah1, Asic4, Cdh2, Zfand5, Drd2, Cyp26b1, Acot2, Ascl1, Lss, Btf3, Atp1b1, Slc25a3, Txnip, Mtpn, Fyn, Pgrmc1, Aldh2, P4hb, Ogdh, Ezr, Fasn, Igfbp5, Fabp3, Hipk2, Prdx1, Gys1, Gstm2, Aldh1l1	http://discovery.lifemapsc.com/in-vivo-development/neural-tube/diencephalon
3.85288	Cell	Protoplasmic Astrocyte Cells	In vivo	Prenatal-PostNatal	Brain, Astrocytes, Glial Cells	14	104	S1pr1, F3, Olig2, S100b, Chrdl1, Cmtm5, Slc1a3, Htra1, Timp4, Atp1a2, Slc7a10, Slc25a18, Cybrd1, Pdk4	http://discovery.lifemapsc.com/in-vivo-development/brain/neocortex/protoplasmic-astrocyte-cells
3.84868	TCCell	Detroit 551	In vitro	Prenatal	Dermis, Fibroblasts	22	200	SERPING1, SGCD, IGFBP3, F3, FN1, GAS1, SALL1, MFAP5, COL12A1, POSTN, DKK1, PRRX1, TBX15, CD248, HTRA1, COL6A3, FBLN5, IGFBP5, CTSK, CYBRD1, MASP1, ELN	http://discovery.lifemapsc.com/stem-cell-differentiation/in-vitro-cells/ccl-110-dermis-fibroblasts-homo-sapiens-detroit-551-atcc
3.82385	TCCell	Adipose-derived stromal cells	In vitro	PostNatal	Adipose, Mesenchymal Stem Cells	4	15	ENG, TFRC, ITGB1, ANPEP	http://discovery.lifemapsc.com/stem-cell-differentiation/in-vitro-cells/adipose-mesenchymal-stem-cells-homo-sapiens-adipose-derived-stromal-cells-rigshospitalet
3.78404	Cell	Chorionic Mesenchymal Stromal Cells	In vivo	Prenatal	Chorion, Placenta, Mesenchymal Stem Cells	5	18	ENG, DPP4, ITGB1, CD63, ANPEP	http://discovery.lifemapsc.com/in-vivo-development/placenta/chorionic-villus/chorionic-mesenchymal-stromal-cells
3.75778	AnatCompartment	Metanephros	In vivo	Prenatal-PostNatal	Kidney	56	979	Arg1, Hadha, Ltbp1, Atp1a1, Por, Frzb, Atp6v1e1, Ctnna1, Gas1, Lamc1, Xpo1, Cox6a1, Ddx3x, Hrsp12, Mdh1, Acaa2, Smc1a, Agpat2, Taldo1, Phb2, Fzd4, Hoxd11, Dkk1, Slc7a8, Dhcr24, Egfl6, Krt23, Pid1, Aldob, Cdh2, Gpx3, Dhrs3, Zfand5, Lmcd1, Cyp26b1, Fhl1, Mlxipl, Btf3, Atp1b1, Acsl1, Glul, Txnip, Mtpn, Fyn, Ldhb, Ogdh, Ezr, Fasn, Mthfd1, Acsl4, Six2, Anpep, Fabp3, Hipk2, Col23a1, Prdx1	http://discovery.lifemapsc.com/in-vivo-development/kidney/metanephros
3.69235	PDCell	HyStem+BMP4-induced SK11 cells	In vitro	Prenatal-PostNatal	Bone, Cartilage	20	105	FRZB, GAS1, TGFB3, RAMP1, POSTN, DKK1, TBX15, CCDC3, C1orf198, HOPX, CFH, DHRS3, LMCD1, CYP26B1, FABP4, LAMA2, TIMP4, FBLN5, CRYAB, ELN	http://discovery.lifemapsc.com/stem-cell-differentiation/in-vitro-cells/purestem-sk11-ncr-fac-meso-prx-progenitor?TCCellID=8bfdf408-a8fc-46f0-8db6-3372ecfbf224
3.61643	PDCell	Metanephric mesenchyme progenitor cells	In vitro	Prenatal-PostNatal	Kidney	4	7	SALL1, HOXA11, OSR1, SIX2	http://discovery.lifemapsc.com/stem-cell-differentiation/protocols/kidney-differentiation-generation-of-metanephric-nephron-progenitor-cells-from-human-pluripotent-stem-cells?TCCellID=f7b01d36-c67b-4b8b-9a61-e38d83e330f5
3.59906	BIDiffExpSet	Midbrain	In vivo	PostNatal	Brain	49	1036	Lpl, Atp1a1, Frzb, Pax6, Fn1, Gas1, Lamb1, Slc6a6, Sncg, Timp2, Tpd52l1, Mmp2, Olig2, Acaa2, Pmp22, Pik3r1, Dhcr24, Fam65b, Cldn1, Asic4, Fbxo32, Ddit4l, Ccdc3, Cmtm5, Maob, Slc1a3, Dhrs3, Drd2, Kcnip2, Ascl1, Tbc1d8, Arpp21, Nnat, Nmb, Lss, Atp1b1, Hgs, Slc29a1, Pgrmc1, Igfbp5, Ctsk, Ppp6c, Fabp3, Tubb4b, Pcnt, Aldh1l1, Rps25, Tuba1b, Hmgn2	http://discovery.lifemapsc.com/gene-expression-signals/high-throughput/large-scale-dataset-gensat/midbrain
3.57935	TCCell	Umbilical cord blood-derived mesenchymal stem/progenitor cells	In vitro	Prenatal	Umbilical Cord, Blood, Mesenchymal Stem Cells	3	19	ENG, ITGB1, ANPEP	http://discovery.lifemapsc.com/stem-cell-differentiation/in-vitro-cells/blood-mesenchymal-stem-cells-umbilical-cord-homo-sapiens-umbilical-cord-blood-derived-mesenchymal-stem-progenitor-cells-medipost
3.55702	PDCell	Adipocyte-like cells	In vitro	PostNatal	Adipose	4	6	CEBPA, FABP4, CD59, ANPEP	http://discovery.lifemapsc.com/stem-cell-differentiation/protocols/adipose-differentiation-generation-of-adipocytes-from-adipose-tissue-derived-stem-cells?TCCellID=3cd4acf8-467d-4693-96ca-8a056c2bd5d8
3.51646	TCCell	Adipose-derived mesenchymal stem cells (family)	In vitro	PostNatal	Adipose, Mesenchymal Stem Cells	5	32	ENG, TFRC, ITGB1, CD59, ANPEP	http://discovery.lifemapsc.com/stem-cell-differentiation/in-vitro-cells/adipose-mesenchymal-stem-cells-homo-sapiens-adipose-derived-mesenchymal-stem-cells-family
3.5046	AnatCompartment	Metencephalic Alar Plate	In vivo	Prenatal	Neural Tube	43	869	Gpi1, Por, Calu, Pax6, Ctnna1, Fbln2, Gas1, Hmgcs1, Sall1, Xpo1, Echs1, Olig2, Smc1a, Fzd4, Cfh, Cdh2, Slc7a1, Dhrs3, Zfand5, Cyp26b1, Ascl1, Arpp21, Lss, Atp1b1, Slc25a3, Hmgcs2, Mtpn, Atp1a2, Fyn, Pgrmc1, Aldh2, Ogdh, Ezr, Fasn, Mthfd1, Cybrd1, Hsp90ab1, B3galt2, Prdx1, Gys1, Gstm2, Aldh1l1, Cyp3a11	http://discovery.lifemapsc.com/in-vivo-development/neural-tube/metencephalic-alar-plate
3.50107	TCCell	Umbilical cord-derived mesenchymal stem cells (family)	In vitro	Prenatal	Umbilical Cord, Mesenchymal Stem Cells	11	135	ENG, F3, DPP4, CDH2, ITGB1, FHL1, TNS3, IGFBP5, ANPEP, NPPB, ACTG2	http://discovery.lifemapsc.com/stem-cell-differentiation/in-vitro-cells/mesenchymal-stem-cells-umbilical-cord-homo-sapiens-umbilical-cord-derived-mesenchymal-stem-cells-family
3.47632	TCCell	Umbilical cord blood-derived mesenchymal stem cells (family)	In vitro	Prenatal	Umbilical Cord, Blood, Mesenchymal Stem Cells	9	122	ENG, CDH2, ITGB1, LAMA2, COL6A3, CRISPLD2, BVES, ANPEP, ACTG2	http://discovery.lifemapsc.com/stem-cell-differentiation/in-vitro-cells/blood-mesenchymal-stem-cells-umbilical-cord-homo-sapiens-umbilical-cord-blood-derived-mesenchymal-stem-cells-family
3.4734	BIDiffExpSet	Olfactory Bulb	In vivo	PostNatal	Brain	54	1008	Lpl, Atp1a1, Frzb, Pax6, Fn1, Gas1, Lamb1, Slc6a6, Sncg, Timp2, Tpd52l1, Sdha, Mmp2, Olig2, Acaa2, Pmp22, Pik3r1, Dhcr24, Fam65b, Cldn1, Fbxo32, Ddit4l, Ccdc3, Cmtm5, Maob, Slc1a3, Dhrs3, Drd2, Kcnip2, Ascl1, Tbc1d8, Arpp21, Nnat, Nmb, Lss, Atp1b1, Cd63, Hgs, Slc29a1, Mgll, Prodh, Pgrmc1, Igfbp5, Ctsk, Cryab, Ddr1, Ppp6c, Tubb4b, Pcnt, Rps7, Aldh1l1, Rps25, Tuba1b, Hmgn2	http://discovery.lifemapsc.com/gene-expression-signals/high-throughput/large-scale-dataset-gensat/olfactory-bulb
3.43975	TCCell	Adipose tissue-derived stem cells	In vitro	PostNatal	Adipose, Mesenchymal Stem Cells	4	6	ENG, ITGB1, CD59, ANPEP	http://discovery.lifemapsc.com/stem-cell-differentiation/in-vitro-cells/adipose-mesenchymal-stem-cells-homo-sapiens-adipose-tissue-derived-stem-cells-hanyang-university-medical-center
3.43768	Cell	Mesenchymal Stem Cells	In vivo	Prenatal	Blood, Mesenchymal Stem Cells	3	12	ENG, ITGB1, ANPEP	http://discovery.lifemapsc.com/in-vivo-development/blood/cord-blood/mesenchymal-stem-cells
3.43768	TCCell	Wharton's jelly-derived mesenchymal stem cells	In vitro	Prenatal	Umbilical Cord, Mesenchymal Stem Cells	3	15	ENG, ITGB1, ANPEP	http://discovery.lifemapsc.com/stem-cell-differentiation/in-vitro-cells/mesenchymal-stem-cells-umbilical-cord-homo-sapiens-whartons-jelly-derived-mesenchymal-stem-cells-g-dannunzio-university-of-chieti-pescara
3.40089	OrganSystem	Spinal Cord	In vivo	Prenatal-PostNatal	Spinal Cord	86	1584	Gpi1, Hadha, Lpl, Atp1a1, Gstp2, Por, Frzb, PAX6, Atp6v1e1, Ctnna1, Gas1, Gns, Hmgcs1, Inhbb, Lamc1, Map2k1, Sncg, Sod3, Xpo1, Echs1, Sdha, Cox6a1, Ddx3x, Mmp9, Olig2, Mdh1, Acaa2, S100B, Taldo1, Astn1, Gpam, Hoxd11, PEA15, Dhcr24, Lrrc47, Cadm3, Cmtm5, Kank1, Dpysl3, Cdh2, Gpx3, Itgav, SLC1A3, Zfand5, Drd2, Cyp26b1, Acot2, Fhl1, Arpp21, Nnat, Lss, Atp1b1, Acsl1, GLUL, Slc25a3, Dgkz, Txnip, Mgll,…	http://discovery.lifemapsc.com/in-vivo-development/spinal-cord
3.39538	TCCell	Notch-transfected mesenchymal stromal cells (SB623)	In vitro	PostNatal	Bone, Mesenchymal Stem Cells	6	36	ENG, LEP, FN1, COL12A1, ITGB1, COL6A3	http://discovery.lifemapsc.com/stem-cell-differentiation/in-vitro-cells/bone-mesenchymal-stem-cells-homo-sapiens-notch-transfected-mesenchymal-stromal-cells-sb623-sanbio
3.38605	AnatCompartment	Midbrain tegmentum	In vivo	Prenatal-PostNatal	Brain	57	902	Gpi1, Hadha, Lpl, Atp1a1, Gstp2, Por, Pax6, Ctnna1, Foxo1, Gas1, Hmgcs1, Lamc1, Rpn2, Echs1, Sdha, Cox6a1, Mdh1, Acaa2, S100b, Gpam, Ghrh, Dhcr24, Asah1, Dpysl3, Cdh2, Gpx3, Dhrs3, Prdx2, Zfand5, Drd2, Cyp26b1, Acot2, Fhl1, Lss, Atp1b1, Slc25a3, Mtpn, Atp1a2, Fyn, Pgrmc1, Aldh2, P4hb, Ldhb, Ogdh, Ezr, Fasn, Mthfd1, Acsl4, Six2, Tm7sf2, Fabp3, Hipk2, Prdx1, Gys1, Gstm2, Aldh1l1, Atp5h	http://discovery.lifemapsc.com/in-vivo-development/brain/midbrain-tegmentum
3.37926	TCCell	PureStem™ MEL2, NCr-fac Progenitor	In vitro	Prenatal	Neural Crest	17	112	FRZB, C1R, DPT, GAS1, GPNMB, COL12A1, POSTN, PRRX1, PID1, FBXO32, GPC3, CYP26B1, HEPH, LAMA2, FGFBP2, CTSK, AKR1C2	http://discovery.lifemapsc.com/stem-cell-differentiation/in-vitro-cells/purestem-mel2-ncr-fac-progenitor
3.32258	Cell	Mesenchymal Stem Cells	In vivo	Prenatal-PostNatal	Umbilical Cord, Mesenchymal Stem Cells	4	26	ENG, MMP2, ITGB1, ANPEP	http://discovery.lifemapsc.com/in-vivo-development/umbilical-cord/whartons-jelly/mesenchymal-stem-cells
3.30867	Cell	Mesenchymal Stem Cells	In vivo	PostNatal	Adipose, Mesenchymal Stem Cells	7	117	ENG, HBA2, TFRC, GPAM, ANTXR1, ITGB1, ANPEP	http://discovery.lifemapsc.com/in-vivo-development/adipose/subcutaneous-white-adipose/mesenchymal-stem-cells
3.28207	TCCell	Umbilical cord blood-derived mesenchymal stem cells type 1	In vitro	Prenatal	Umbilical Cord, Mesenchymal Stem Cells	10	114	ENG, F3, FN1, SALL1, OSR2, ITGB1, PRKAR2B, IGFBP5, CTSK, ACTG2	http://discovery.lifemapsc.com/stem-cell-differentiation/in-vitro-cells/mesenchymal-stem-cells-umbilical-cord-homo-sapiens-umbilical-cord-blood-derived-mesenchymal-stem-cells-type-1-corriel-institute
3.28084	PDCell	HyStem+TGFbeta3+GDF5-induced MEL2 cells	In vitro	Prenatal-PostNatal	Bone, Cartilage	21	107	DPT, FOXO1, GPNMB, MFAP5, POSTN, PIK3R1, GPX3, GPC3, LMCD1, CYP26B1, HEPH, A2M, LAMA2, TIMP4, SLC29A1, CTSK, CRYAB, FABP3, PDK4, AKR1C2, ELN	http://discovery.lifemapsc.com/stem-cell-differentiation/in-vitro-cells/purestem-mel2-ncr-fac-progenitor?TCCellID=999cfe92-93b0-456c-8a07-facfe44181e2
3.26248	Cell	Guard Dermal Papilla Cells	In vivo	Prenatal-PostNatal	Hair, Dermis	22	200	Eng, IGFBP3, Ltbp1, Frzb, Dpt, Nid1, Tspan4, Cebpa, S100b, Dkk1, Prrx1, Tbx15, Cd248, Spsb1, Scara5, Cfh, Cyp26b1, Fabp4, Lama2, Col6a3, Ncam1, Spock1	http://discovery.lifemapsc.com/in-vivo-development/hair/dermal-papilla/guard-dermal-papilla-cells
3.25426	Cell	Zigzag Dermal Papilla Cells	In vivo	Prenatal-PostNatal	Hair, Dermis	22	201	Eng, IGFBP3, Ltbp1, Frzb, Dpt, Nid1, Tspan4, Cebpa, S100b, Dkk1, Prrx1, Tbx15, Cd248, Spsb1, Scara5, Cfh, Cyp26b1, Fabp4, Lama2, Col6a3, Ncam1, Spock1	http://discovery.lifemapsc.com/in-vivo-development/hair/dermal-papilla/zigzag-dermal-papilla-cells
3.21032	Cell	d3 Neural Progenitor Cells	In vivo	Prenatal	Brain, Neural Tube, Oligodendrocytes	2	5	PAX6, ASCL1	http://discovery.lifemapsc.com/in-vivo-development/neural-tube/dp3-neural-domain/d3-neural-progenitor-cells
3.20242	Cell	Neocortical Radial Glia Cells	In vivo	Prenatal-PostNatal	Brain, Neural Tube, Astrocytes, Oligodendrocytes	5	25	Pax6, Map2k1, Olig2, Slc1a3, Glul	http://discovery.lifemapsc.com/in-vivo-development/neural-tube/cortical-sub-ventricular-zone/neocortical-radial-glia-cells
3.18477	AnatCompartment	Body Subcutaneous White Adipose	In vivo	Prenatal	Adipose	21	205	Lep, Hba-a1, Sncg, Adipoq, Lipe, Tbx15, Pnpla2, Cidec, Mrap, Ces1d, Nnat, Acsl1, Mgll, Atp1a2, Fasn, Plin4, Cd36, Slc2a4, B3galt2, Scd1, Pdk4	http://discovery.lifemapsc.com/in-vivo-development/adipose/body-subcutaneous-white-adipose
3.17367	AnatCompartment	Amygdala	In vivo	Prenatal-PostNatal	Brain	41	1003	Lpl, Atp1a1, Frzb, Pax6, Fn1, Gas1, Slc6a6, Sncg, Timp2, Tpd52l1, Sdha, Mmp2, Acaa2, Pmp22, Pik3r1, Dhcr24, Cldn1, Asic4, Fbxo32, Ddit4l, Ccdc3, Maob, SLC1A3, Drd2, Kcnip2, Ascl1, Tbc1d8, Arpp21, Nnat, Nmb, Lss, Atp1b1, Hgs, ATP1A2, Pgrmc1, Igfbp5, Ctsk, Fabp3, Pcnt, Tuba1b, Hmgn2	http://discovery.lifemapsc.com/in-vivo-development/brain/amygdala
3.17123	BIDiffExpSet	BH2 Dermal Fibroblasts	In vitro	PostNatal	Dermis, Fibroblasts	17	100	SGCD, IGFBP3, AEBP1, DPT, FBLN2, SOD3, MFAP5, COL12A1, POSTN, TBX15, PCOLCE2, FHL1, FBLN5, TWIST2, CTSK, CRYAB, ELN	http://discovery.lifemapsc.com/gene-expression-signals/high-throughput/large-scale-dataset-cultured-cell-collection/bh2-dermal-fibroblasts
3.16602	BIDiffExpSet	Human Cardiac Fibroblasts-adult Ventrical (HCF-av)	In vitro	PostNatal	Heart, Fibroblasts	22	98	SERPING1, IGFBP3, C1S, FBLN2, FN1, SRPX, PCOLCE2, CADM3, CIDEC, SCARA5, SBSN, SVEP1, ABCA9, FABP4, LAMA2, COL6A3, SIX2, C3, SPOCK1, ALDH1L1, PDK4, AKR1C2	http://discovery.lifemapsc.com/gene-expression-signals/high-throughput/large-scale-dataset-cultured-cell-collection/human-cardiac-fibroblasts-adult-ventrical-hcf-av
3.15465	TCCell	Placenta-derived mesenchymal stem cells	In vitro	PostNatal	Placenta, Mesenchymal Stem Cells	2	6	ENG, ITGB1	http://discovery.lifemapsc.com/stem-cell-differentiation/in-vitro-cells/mesenchymal-stem-cells-placenta-homo-sapiens-placenta-derived-mesenchymal-stem-cells-jinan-university
3.15465	TCCell	Bone marrow-derived mesenchymal stem cells	In vitro	PostNatal	Bone, Mesenchymal Stem Cells	2	7	ENG, ITGB1	http://discovery.lifemapsc.com/stem-cell-differentiation/in-vitro-cells/bone-mesenchymal-stem-cells-homo-sapiens-bone-marrow-derived-mesenchymal-stem-cells-lonza
3.10373	TCCell	Bone marrow-derived mesenchymal stem cells	In vitro	PostNatal	Bone, Mesenchymal Stem Cells	2	9	ENG, ITGB1	http://discovery.lifemapsc.com/stem-cell-differentiation/in-vitro-cells/bone-mesenchymal-stem-cells-homo-sapiens-bone-marrow-derived-mesenchymal-stem-cells-chinese-academy-of-sciences
3.10373	Cell	d4 Neural Progenitor Cells	In vivo	Prenatal	Brain, Neural Tube, Oligodendrocytes	2	5	PAX6, ASCL1	http://discovery.lifemapsc.com/in-vivo-development/neural-tube/dp4-neural-domain/d4-neural-progenitor-cells
3.07807	Cell	Pre-Granulosa Cells	In vivo	Prenatal	Ovary	20	282	Serping1, Hba-a2, Col12a1, Acaa2, Cflar, Smpx, Egfl6, Pid1, Clip4, Ccdc3, Pik3ip1, Anxa5, Dhrs3, Abca9, Hmgcs2, Tns3, Anpep, Foxl2, Gstm2, Pdk4	http://discovery.lifemapsc.com/in-vivo-development/ovary/primordial-follicle/pre-granulosa-cells
3.05991	TCCell	Adipose-derived stem cells (StemGenex™)	In vitro	PostNatal	Adipose, Mesenchymal Stem Cells	3	11	ENG, ITGB1, ANPEP	http://discovery.lifemapsc.com/stem-cell-differentiation/in-vitro-cells/adipose-mesenchymal-stem-cells-homo-sapiens-adipose-derived-stem-cells-stemgenex-adistem-ltd
3.05712	AnatCompartment	Zeugopod Epiphyseal End	In vivo	Prenatal-PostNatal	Bone	18	180	Gdf5, Dpt, Gas1, Prelp, Osr1, Klf15, Egfl6, Cd248, Clip4, Osr2, Cmtm5, Ism1, Slc1a3, Tspan8, Lmcd1, Igfbp5, Angptl1, Col17a1	http://discovery.lifemapsc.com/in-vivo-development/bone/zeugopod-epiphyseal-end
3.05693	TCCell	Umbilical cord-derived mesenchymal stem cells	In vitro	Prenatal	Umbilical Cord, Mesenchymal Stem Cells	2	8	ENG, ITGB1	http://discovery.lifemapsc.com/stem-cell-differentiation/in-vitro-cells/mesenchymal-stem-cells-umbilical-cord-homo-sapiens-umbilical-cord-derived-mesenchymal-stem-cells-beike-biotech
3.05693	TCCell	Wharton's jelly-derived mesenchymal stem cells	In vitro	Prenatal	Umbilical Cord, Mesenchymal Stem Cells	2	6	ENG, ITGB1	http://discovery.lifemapsc.com/stem-cell-differentiation/in-vitro-cells/mesenchymal-stem-cells-umbilical-cord-homo-sapiens-whartons-jelly-derived-mesenchymal-stem-cells-general-hospital-of-chinese-pla
3.05693	TCCell	Placenta-derived mesenchymal stem cells	In vitro	Prenatal	Placenta, Mesenchymal Stem Cells	2	7	ENG, ITGB1	http://discovery.lifemapsc.com/stem-cell-differentiation/in-vitro-cells/mesenchymal-stem-cells-placenta-homo-sapiens-placenta-derived-mesenchymal-stem-cells-tel-aviv-university
3.05693	TCCell	Placenta-derived adherent stromal cell (PLX)	In vitro	PostNatal	Placenta, Mesenchymal Stem Cells	2	10	ENG, ITGB1	http://discovery.lifemapsc.com/stem-cell-differentiation/in-vitro-cells/mesenchymal-stem-cells-placenta-homo-sapiens-placenta-derived-adherent-stromal-cell-plx-pluristem-therapeutics
3.04948	AnatCompartment	Lateral Ventricle	In vivo	Prenatal-PostNatal	Brain	82	1550	HADHA, POR, RPS5, TUBG1, CALU, ATP5B, CANX, CTNNA1, MAP2K1, PSMB1, RPN2, TPD52L1, HSP90B1, XPO1, NAA10, EIF3I, ECHS1, FKBP5, SDHA, PRDX6, RBM8A, HSPA5, PDIA6, MDH1, S100B, SMC1A, CCT2, PRPF8, TBL3, SF3A3, SBDS, WDR1, CFLAR, NCOA1, NFKBIA, PIK3R1, DHCR24, ASAH1, LRRC47, DERL1, MRAP, MAOB, DHRS3, FXR2, PDIA4, PRDX2, LMCD1, ITGB1, P4HA1, HTRA1, DGKZ, MTPN, PRODH, PREB, SCARB2, LDHB, OGDH, RBBP7, FAS…	http://discovery.lifemapsc.com/in-vivo-development/brain/lateral-ventricle
3.04772	PDCell	HyStem+TGFbeta3+GDF5-induced 7PEND24 cells	In vitro	Prenatal-PostNatal	Bone	17	102	PPIB, DPT, TGFB3, CILP, RAMP1, POSTN, TBX15, HOPX, LMCD1, ACSL1, TIMP4, COL6A3, SLC29A1, FBLN5, CTSK, CRYAB, ELN	http://discovery.lifemapsc.com/stem-cell-differentiation/in-vitro-cells/purestem-7pend24-ncr-fac-meso-prx-progenitor?TCCellID=ae02806d-2305-457b-8099-61e7b8cebb70
3.04581	Cell	Mesenchymal Condensate Cells	In vivo	Prenatal	Limb, Bone, Cartilage	23	284	Lpl, Gdf5, Fn1, Gas1, Tspan4, Tgm2, Mmp9, S100b, Astn1, Osr1, Smpx, Cmtm5, Igsf10, Cfh, Dpysl3, Cdh2, Svep1, Htra1, Heph, Nnat, Ncam1, Palld, Rpl10	http://discovery.lifemapsc.com/in-vivo-development/limb/zeugopod/mesenchymal-condensate-cells
3.02398	TCCell	Line H9 (WA09)	In vitro	Prenatal	Inner Cell Mass	24	562	FRZB, CANX, INHBB, SALL1, COL12A1, COX6A1, DPP4, PCOLCE2, KRT23, CHRDL1, SLC1A3, GPC3, HEPH, NNAT, TIMP4, TXNIP, ATP1A2, IDO1, RBPMS2, A2ML1, TUBA4A, CYP2B6, MASP1, ACTG2	http://discovery.lifemapsc.com/stem-cell-differentiation/in-vitro-cells/inner-cell-mass-homo-sapiens-line-h9-wa09-wicell-research-institute-inc
3.00956	OrganSystem	Dermis	In vivo	Prenatal-PostNatal	Dermis	17	207	C1qb, Inhbb, Ramp1, Lyve1, Prrx1, Tbx15, Egfl6, Pid1, Fbxo32, Scara5, Maob, Lmcd1, Abca9, Twist2, Plin5, Acta1, Angptl1	http://discovery.lifemapsc.com/in-vivo-development/dermis
3.00613	AnatCompartment	Islets of Langerhans	In vivo	Prenatal-PostNatal	Pancreas	76	1577	GBE1, HADHB, C1qb, POR, PPIB, RPS5, TUBG1, PAX6, ATP5B, ATP6V1E1, CANX, GNS, PSMB1, PSMB4, TGFBR3, HSP90B1, XPO1, ZFX, EIF3I, ECHS1, FKBP5, SDHA, PRDX6, RBM8A, PDIA6, SMC1A, RBP4, SF3A3, SBDS, CFLAR, NCOA1, PIK3R1, Fam134b, ASAH1, LRRC47, DERL1, ACADS, MAOB, CDH2, DHRS3, FXR2, PRDX2, ITGB1, HTRA1, LSS, ATP1B1, CD63, ACSL1, PSMD8, DGKZ, Hmgcs2, NCAM1, PREB, LRRFIP1, SCARB2, CYC1, OGDH, RBBP7, EZR,…	http://discovery.lifemapsc.com/in-vivo-development/pancreas/islets-of-langerhans
3.00167	BIDiffExpSet	SR1 Dermal Fibroblasts	In vitro	PostNatal	Dermis, Fibroblasts	15	99	IGFBP3, DPT, FBLN2, MFAP5, COL12A1, POSTN, TBX15, PCOLCE2, OSR2, FHL1, TWIST2, CTSK, CRYAB, MASP1, ELN	http://discovery.lifemapsc.com/gene-expression-signals/high-throughput/large-scale-dataset-cultured-cell-collection/sr1-dermal-fibroblasts
2.95381	PDCell	HyStem+TGFbeta3+GDF5-induced SM30 cells	In vitro	Prenatal-PostNatal	Bone, Cartilage	15	101	DPT, TGFB3, LEFTY2, COL12A1, POSTN, PCOLCE2, PID1, HOPX, LMCD1, TIMP4, SLC29A1, FBLN5, FGFBP2, CRYAB, ELN	http://discovery.lifemapsc.com/stem-cell-differentiation/in-vitro-cells/purestem-sm30-ncr-fac-meso-latp-progenitor?TCCellID=d0e68e02-a929-4f37-bc12-b6b58a2f2048
2.93627	Cell	Mesenchymal Stem Cells	In vivo	Prenatal	Amnion, Mesenchymal Stem Cells	2	7	ENG, ITGB1	http://discovery.lifemapsc.com/in-vivo-development/amnion/amniotic-fluid/mesenchymal-stem-cells
2.91695	Cell	Ovarian Mesenchymal Stroma Cells	In vivo	Prenatal	Ovary	72	1034	GBE1, HADHB, POR, PPIB, TUBG1, ATP5B, CANX, FBLN2, Fn1, GNS, TGFBR3, HSP90B1, XPO1, ECHS1, FKBP5, Col12a1, Mmp2, PRDX6, RBM8A, HSPA5, NFIC, PDIA6, SMC1A, PRPF8, SF3A3, Cflar, NCOA1, PIK3R1, Egfl6, Cd248, LRRC47, MAOB, Anxa5, FHL2, ITGAV, PRDX2, LMCD1, P4HA1, FOXO3, HTRA1, ATP1B1, ITGA7, STAM, COL6A3, FBLN5, PREB, SCARB2, ARSD, CYC1, LDHB, OGDH, RBBP7, MTHFD1, CD59, Igfbp5, PDIA3, TUBA4A, HIPK2, H…	http://discovery.lifemapsc.com/in-vivo-development/ovary/ovary-interstitium/ovarian-mesenchymal-stroma-cells
2.9014	TCCell	Bone marrow-derived mesenchymal stem cells (HYNR-CS inj)	In vitro	PostNatal	Bone, Mesenchymal Stem Cells	2	11	ENG, ITGB1	http://discovery.lifemapsc.com/stem-cell-differentiation/in-vitro-cells/bone-mesenchymal-stem-cells-homo-sapiens-bone-marrow-derived-mesenchymal-stem-cells-hynr-cs-inj-corestem
2.88541	TCCell	Umbilical cord blood-derived mesenchymal stem cells	In vitro	Prenatal	Umbilical Cord, Blood, Mesenchymal Stem Cells	8	112	ENG, CDH2, ITGB1, LAMA2, COL6A3, CRISPLD2, BVES, ACTG2	http://discovery.lifemapsc.com/stem-cell-differentiation/in-vitro-cells/blood-mesenchymal-stem-cells-umbilical-cord-homo-sapiens-umbilical-cord-blood-derived-mesenchymal-stem-cells-cedars-sinai-medical-center
2.86872	TCCell	Umbilical cord-derived mesenchymal stem cells	In vitro	Prenatal	Umbilical Cord, Mesenchymal Stem Cells	2	8	ENG, ITGB1	http://discovery.lifemapsc.com/stem-cell-differentiation/in-vitro-cells/mesenchymal-stem-cells-umbilical-cord-homo-sapiens-umbilical-cord-derived-mesenchymal-stem-cells-302-military-hospital-of-china
2.86315	Cell	Bergmann Glia	In vivo	PostNatal	Brain, Astrocytes, Glial Cells	5	22	Dag1, S100b, Slc1a3, Itgb1, Glul	http://discovery.lifemapsc.com/in-vivo-development/brain/purkinje-cell-layer/bergmann-glia
2.85296	Cell	Mature Choroid Plexus Cells	In vivo	Prenatal-PostNatal	Brain, Brain Barriers, Choroid Plexus, Epithelial Cells	14	166	Klf9, Sod3, Tgfb3, Plek2, Cldn1, Hopx, Maob, Slc7a4, Slc25a3, Fam107a, Aox1, Tuba4a, Slc29a4, Scd1	http://discovery.lifemapsc.com/in-vivo-development/brain/choroid-plexus/mature-choroid-plexus-cells
2.84071	Cell	Mononuclear Myocytes	In vivo	Prenatal	Skeletal Muscle	18	251	Ampd3, Klf9, Myot, Pcolce2, Smpx, Myoz2, Casq2, Tspan8, Lmcd1, Rnf157, Arpp21, Mlxipl, Fabp4, Six2, Tuba4a, Rps7, Actg2, Lor	http://discovery.lifemapsc.com/in-vivo-development/skeletal-muscle/hyoid-arch-muscles/mononuclear-myocytes
2.83801	TCCell	Bone marrow-derived mesenchymal stem cells	In vitro	PostNatal	Bone, Mesenchymal Stem Cells	2	8	ENG, ITGB1	http://discovery.lifemapsc.com/stem-cell-differentiation/in-vitro-cells/bone-mesenchymal-stem-cells-homo-sapiens-bone-marrow-derived-mesenchymal-stem-cells-national-institute-of-neuroscience-italy
2.83801	TCCell	Bone marrow-derived mesenchymal stem cells	In vitro	PostNatal	Bone, Mesenchymal Stem Cells	2	9	ENG, ITGB1	http://discovery.lifemapsc.com/stem-cell-differentiation/in-vitro-cells/bone-mesenchymal-stem-cells-homo-sapiens-bone-marrow-derived-mesenchymal-stem-cells-nanfang-hospital-of-southern-medical-university
2.83801	TCCell	Bone marrow-derived mesenchymal stem cells	In vitro	PostNatal	Bone, Mesenchymal Stem Cells	2	8	ENG, ITGB1	http://discovery.lifemapsc.com/stem-cell-differentiation/in-vitro-cells/bone-mesenchymal-stem-cells-homo-sapiens-bone-marrow-derived-mesenchymal-stem-cells-universit-degli-studi-del-piemonte-orientale
2.83364	Cell	Myoblasts	In vivo	Prenatal	Skeletal Muscle	20	273	C1qb, Atp6v1e1, Inhbb, Nid1, Renbp, Mfap5, Tgm2, Lyve1, Pcolce2, Ly6g6c, Aldob, Fxr2, C1qc, Arpp21, Mlxipl, Cltb, Acsl1, Six2, Spock1, Acta1	http://discovery.lifemapsc.com/in-vivo-development/skeletal-muscle/hyoid-arch-muscles/myoblasts
2.83208	TCCell	Amnion-derived mesenchymal stem cells	In vitro	PostNatal	Amnion, Mesenchymal Stem Cells	2	15	ENG, ITGB1	http://discovery.lifemapsc.com/stem-cell-differentiation/in-vitro-cells/amnion-mesenchymal-stem-cells-homo-sapiens-amnion-derived-mesenchymal-stem-cells-korea-university
2.82915	Cell	Preadipocytes	In vivo	Prenatal	Adipose	2	10	Cebpa, Fabp4	http://discovery.lifemapsc.com/in-vivo-development/adipose/facial-subcutaneous-white-adipose/preadipocytes
2.82915	Cell	Preadipocytes	In vivo	Prenatal	Adipose	2	10	Cebpa, Fabp4	http://discovery.lifemapsc.com/in-vivo-development/adipose/subcutaneous-white-adipose/preadipocytes
2.82915	Cell	Preadipocytes	In vivo	Prenatal	Adipose	2	10	Cebpa, Fabp4	http://discovery.lifemapsc.com/in-vivo-development/adipose/cranial-subcutaneous-white-adipose/preadipocytes
2.82717	TCCell	Bone marrow-derived mesenchymal stem cells (family)	In vitro	PostNatal	Bone, Mesenchymal Stem Cells	9	113	ENG, IGFBP3, PAX6, FOXO1, TFRC, TIMP2, ADIPOQ, ITGB1, CD59	http://discovery.lifemapsc.com/stem-cell-differentiation/in-vitro-cells/bone-mesenchymal-stem-cells-homo-sapiens-bone-marrow-derived-mesenchymal-stem-cells-family
2.82716	PDCell	TGFbeta3+BMP7-induced chondrocytes	In vitro	Prenatal-PostNatal	Bone, Cartilage	14	100	DPT, LEFTY2, MFAP5, CILP, COL12A1, TBX15, HOPX, ISM1, LMCD1, CYP26B1, TIMP4, FBLN5, CRYAB, ELN	http://discovery.lifemapsc.com/stem-cell-differentiation/in-vitro-cells/purestem-7pend24-ncr-fac-meso-prx-progenitor?TCCellID=fc6e2f68-5f63-41b6-bb7c-2275b188ae32
2.82532	BIDiffExpSet	Human Conjunctival Fibroblasts (HConF)	In vitro	PostNatal	Fibroblasts	18	98	C1R, C1S, GAS1, GPNMB, PPL, TGFBR3, PRRX1, CIDEC, SCARA5, OSR2, GPC3, SVEP1, TWIST2, FGFBP2, CTSK, FABP3, FOXL2, CDKN1C	http://discovery.lifemapsc.com/gene-expression-signals/high-throughput/large-scale-dataset-cultured-cell-collection/human-conjunctival-fibroblasts-hconf
2.82514	Cell	Myoblasts	In vivo	Prenatal	Skeletal Muscle	20	276	C1qb, Atp6v1e1, Inhbb, Nid1, Renbp, Mfap5, Tgm2, Lyve1, Pcolce2, Ly6g6c, Aldob, Fxr2, C1qc, Arpp21, Mlxipl, Cltb, Acsl1, Six2, Spock1, Acta1	http://discovery.lifemapsc.com/in-vivo-development/skeletal-muscle/mandibular-arch-muscles/myoblasts
2.8239	Cell	Mononuclear Myocytes	In vivo	Prenatal	Skeletal Muscle	18	252	Ampd3, Klf9, Myot, Pcolce2, Smpx, Myoz2, Casq2, Tspan8, Lmcd1, Rnf157, Arpp21, Mlxipl, Fabp4, Six2, Tuba4a, Rps7, Actg2, Lor	http://discovery.lifemapsc.com/in-vivo-development/skeletal-muscle/mandibular-arch-muscles/mononuclear-myocytes
2.81125	AnatCompartment	Thymus	In vivo	Prenatal-PostNatal	Thymus	37	547	Gpi1, Hadha, Atp1a1, Echs1, Sdha, Ddx3x, Hrsp12, Mdh1, Phb2, Nfkbia, Prrx1, Cfh, Gpx3, Stat5a, Zfand5, Foxo3, Arpp21, Fabp4, Btf3, Xrcc6, Atp1b1, Glul, Slc29a1, Mtpn, Fyn, Ogdh, Ezr, Fasn, Hdac4, Acsl4, Six2, Hpgd, Anpep, Prdx1, Gys1, Gstm2, Cyp3a11	http://discovery.lifemapsc.com/in-vivo-development/thymus/thymus
2.80907	Cell	d5 Neural Progenitor Cells	In vivo	Prenatal	Brain, Neural Tube, Oligodendrocytes	2	8	PAX6, ASCL1	http://discovery.lifemapsc.com/in-vivo-development/neural-tube/dp5-neural-domain/d5-neural-progenitor-cells
2.79127	AnatCompartment	S-shaped Body	In vivo	Prenatal	Kidney	21	263	Eng, Igfbp3, Ltbp1, Aebp1, Lamb1, Nid1, Tspan4, Dpp4, Dkk1, Osr1, Pdlim1, Fam134b, Cd248, Cdh2, Tspan8, Htra1, Fabp4, Hmgcs2, Pgrmc1, Igfbp5, Cryab	http://discovery.lifemapsc.com/in-vivo-development/kidney/s-shaped-body
2.77051	Cell	Myelinating Oligodendrocyte Cells	In vivo	PostNatal	Brain, Oligodendrocytes, Glial Cells	12	254	Mmp2, Olig2, Pold2, Pla2g16, Pcolce2, Pdlim1, Cmtm5, Adamtsl4, Myh14, Lama2, Epb41l4b, Plin4	http://discovery.lifemapsc.com/in-vivo-development/brain/forebrain-white-matter/myelinating-oligodendrocyte-cells
2.75853	AnatCompartment	Parathyroid	In vivo	Prenatal-PostNatal	Thyroid	90	1723	GBE1, HADHA, HADHB, ATP1A1, POR, TUBG1, CALU, ATP5B, ATP6V1E1, CANX, ETFB, GNS, MAP2K1, PSMB1, RPN2, HSP90B1, HAT1, EIF3I, ECHS1, FKBP5, SDHA, PRDX6, RBM8A, HSPA5, PDIA6, MDH1, S100B, SMC1A, PRPF8, SF3A3, WDR1, VCL, CFLAR, NCOA1, PIK3R1, ASAH1, LRRC47, DERL1, MRAP, ACADS, MAOB, ITGAV, DHRS3, FXR2, PRDX2, DCXR, ITGB1, P4HA1, HTRA1, LSS, ATP1B1, ACSL1, ITGA7, PSMD8, STAM, MTPN, PRODH, PREB, CGN, SC…	http://discovery.lifemapsc.com/in-vivo-development/thyroid/parathyroid
2.75394	Cell	Bone Marrow Stromal Cells	In vivo	Prenatal-PostNatal	Limb, Mesenchymal Stem Cells	8	36	ENG, LPL, S1PR1, FRZB, TGFBR3, FABP4, CD63, ANPEP	http://discovery.lifemapsc.com/in-vivo-development/limb/pelvic-girdle/bone-marrow-stromal-cells
2.73352	PDCell	HyStem+BMP4-induced MEL2 cells	In vitro	Prenatal-PostNatal	Bone	15	107	FRZB, GPNMB, MFAP5, POSTN, DKK1, GPC3, CYP26B1, HEPH, LAMA2, TIMP4, HPGD, CRYAB, PDK4, AKR1C2, ELN	http://discovery.lifemapsc.com/stem-cell-differentiation/in-vitro-cells/purestem-mel2-ncr-fac-progenitor?TCCellID=58e9a969-53d5-4ed5-8974-4b017b2752f1
2.73234	BIDiffExpSet	Omental Adipose Tissue	In vivo	PostNatal	Adipose	17	59	LEP, PLIN1, ADIPOQ, LIPE, LYVE1, FZD4, CIDEC, GPC3, SVEP1, KCNIP2, TIMP4, RETSAT, GYG2, VSIG4, AOX1, ACACB, ADH1B	http://discovery.lifemapsc.com/gene-expression-signals/high-throughput/large-scale-dataset-barcode-u133a/omental-adipose-tissue
2.72388	Cell	Intervertebral Disc Annulus Fibrosus Cells	In vivo	Prenatal-PostNatal	Cartilage	8	55	Gdf5, Dpt, Gas1, Tgfb3, Adamts15, Cldn1, Col6a3, Fbln5	http://discovery.lifemapsc.com/in-vivo-development/cartilage/annulus-fibrosus/intervertebral-disc-annulus-fibrosus-cells
2.71381	TCCell	Umbilical cord blood-derived mesenchymal stem cells	In vitro	Prenatal	Umbilical Cord, Blood, Mesenchymal Stem Cells	3	25	ENG, SMAD9, ITGB1	http://discovery.lifemapsc.com/stem-cell-differentiation/in-vitro-cells/blood-mesenchymal-stem-cells-umbilical-cord-homo-sapiens-umbilical-cord-blood-derived-mesenchymal-stem-cells-new-york-blood-center-inc
2.71094	BIDiffExpSet	Human Dermal Fibroblasts-adult (HDF-a)	In vitro	PostNatal	Dermis, Fibroblasts	15	98	C1R, FBLN2, GPNMB, PPL, DMPK, ECM1, PMP22, OSR1, OSR2, SVEP1, GLUL, FBLN5, TWIST2, CTSK, TSC22D3	http://discovery.lifemapsc.com/gene-expression-signals/high-throughput/large-scale-dataset-cultured-cell-collection/human-dermal-fibroblasts-adult-hdf-a
2.67765	PDCell	Alveolar type II cells	In vitro	Prenatal-PostNatal	Lung	14	102	LPL, INHBB, DPP4, AGR2, LYVE1, PLA2G16, PALMD, HOPX, CYB5A, C3, CYBRD1, CYP4B1, PDK4, ADH1B	http://discovery.lifemapsc.com/stem-cell-differentiation/in-vitro-cells/epithelial-cells-lung-homo-sapiens-epithelial-cells-fetal-lung-childrens-hospital-of-philadelphia?TCCellID=e422ecb3-a0ee-41cb-84e7-5ca2359cdc11
2.67659	TCCell	Umbilical cord blood-derived mesenchymal stem cells type 2	In vitro	Prenatal	Umbilical Cord, Mesenchymal Stem Cells	5	97	ENG, F3, FN1, ITGB1, AOX1	http://discovery.lifemapsc.com/stem-cell-differentiation/in-vitro-cells/mesenchymal-stem-cells-umbilical-cord-homo-sapiens-umbilical-cord-blood-derived-mesenchymal-stem-cells-type-2-corriel-institute
2.67277	Cell	Protoplasmic Astrocyte Cells	In vivo	Prenatal-PostNatal	Spinal Cord, Astrocytes, Glial Cells	3	7	S100b, Glul, Aldh1l1	http://discovery.lifemapsc.com/in-vivo-development/spinal-cord/spinal-cord-grey-matter/protoplasmic-astrocyte-cells
2.66667	TCCell	Stem cells from human exfoliated deciduous teeth	In vitro	PostNatal	Tooth	2	4	ENG, ITGB1	http://discovery.lifemapsc.com/stem-cell-differentiation/in-vitro-cells/tooth-homo-sapiens-stem-cells-from-human-exfoliated-deciduous-teeth-affiliated-hospital-of-nantong-university
2.66667	PDCell	Adipocyte-like cells	In vitro	Prenatal-PostNatal	Adipose	2	2	Lpl, Fabp4	http://discovery.lifemapsc.com/stem-cell-differentiation/protocols/adipose-differentiation-generation-of-adipocytes-from-mouse-embryonic-stem-cells?TCCellID=e9d42cea-0d8b-4b4d-9026-60d0a63beea0
2.66667	TCCell	Stem cells from human exfoliated deciduous teeth	In vitro	PostNatal	Tooth	2	3	ENG, ITGB1	http://discovery.lifemapsc.com/stem-cell-differentiation/in-vitro-cells/tooth-homo-sapiens-stem-cells-from-human-exfoliated-deciduous-teeth-the-fourth-military-medical-university
2.66667	TCCell	Dental pulp stem cells	In vitro	PostNatal	Tooth	2	4	ENG, ITGB1	http://discovery.lifemapsc.com/stem-cell-differentiation/in-vitro-cells/tooth-homo-sapiens-dental-pulp-stem-cells-affiliated-hospital-of-nantong-university
2.66504	PDCell	HyStem+BMP4-induced SM30 cells	In vitro	Prenatal-PostNatal	Adipose, Bone, Cartilage	12	104	FRZB, RAMP1, DKK1, HOPX, CFH, DHRS3, CYP26B1, FABP4, LAMA2, TIMP4, ATOH8, CRYAB	http://discovery.lifemapsc.com/stem-cell-differentiation/in-vitro-cells/purestem-sm30-ncr-fac-meso-latp-progenitor?TCCellID=75a695cd-c3f3-4d99-ab53-ebd453743dbb
2.64716	AnatCompartment	Zeugopod Growth Plate	In vivo	Prenatal-PostNatal	Bone	17	184	Prelp, Mmp9, S100b, Pla2g16, Klf15, Ddit4l, Chrdl1, Cmtm5, Slc1a3, Lmcd1, Ncmap, Itga7, Hpgd, Fabp3, B3galt2, Gpr17, Angptl1	http://discovery.lifemapsc.com/in-vivo-development/bone/zeugopod-growth-plate
2.64414	OrganSystem	Eye	In vivo	Prenatal-PostNatal	Eye	69	1137	Arg1, Gpi1, Hadha, Lpl, GDF5, Atp1a1, Gstp2, Por, FRZB, PAX6, Atp5b, Atp6v1e1, Ctnna1, Etfb, Hmgcs1, Lamc1, PLA2G6, Echs1, Sdha, Cox6a1, Ddx3x, Mdh1, Acaa2, Smc1a, Taldo1, Fzd4, Gpam, Hoxd11, Prrx1, Smpx, Dhcr24, Gpx1, Dpysl3, Cdh2, GPX3, Prdx2, Zfand5, Acot2, RNF157, P4ha1, Fhl1, Ascl1, Lss, Glul, Slc25a3, Dgkz, Txnip, Mtpn, Polr3gl, Atp1a2, Fyn, Pgrmc1, PRR4, P4hb, Ogdh, Ezr, Fasn, Mthfd1, Acsl…	http://discovery.lifemapsc.com/in-vivo-development/eye
2.62502	Cell	Dental Pulp Stem Cells	In vivo	Prenatal-PostNatal	Tooth, Mesenchymal Stem Cells	2	13	ENG, ITGB1	http://discovery.lifemapsc.com/in-vivo-development/tooth/dental-pulp/dental-pulp-stem-cells
2.61783	BIDiffExpSet	Human Villous Mesenchymal Fibroblasts (HVMF)	In vitro	PostNatal	Intestine, Fibroblasts	17	100	GPNMB, TGFBR3, PRRX1, TBX15, OSR1, EGFL6, CD248, FABP4, TIMP4, FBLN5, MGLL, TWIST2, CTSK, AOX1, RPL14, FABP3, ACTG2	http://discovery.lifemapsc.com/gene-expression-signals/high-throughput/large-scale-dataset-cultured-cell-collection/human-villous-mesenchymal-fibroblasts-hvmf
2.61472	BIDiffExpSet	Ventral Striatum	In vivo	PostNatal	Brain	32	648	Lpl, Atp1a1, Frzb, Pax6, Fn1, Gas1, Lamb1, Timp2, Tpd52l1, Sdha, Mmp2, Acaa2, Pmp22, Dhcr24, Cldn1, Asic4, Fbxo32, Ddit4l, Ccdc3, Ascl1, Tbc1d8, Arpp21, Nnat, Lss, Atp1b1, Hgs, Igfbp5, Ppp6c, Fabp3, Tubb4b, Pcnt, Hmgn2	http://discovery.lifemapsc.com/gene-expression-signals/high-throughput/large-scale-dataset-gensat/ventral-striatum
2.60146	AnatCompartment	Atrioventricular Node	In vivo	Prenatal	Heart	14	100	SERPING1, LPL, PLA2G2A, HBA1, C1S, MFAP5, S100B, PMP22, CFH, GPX3, LAMA2, ATP1A2, CRYAB, CYP2B6	http://discovery.lifemapsc.com/in-vivo-development/heart/atrioventricular-node
2.59927	Cell	Caudal Ganglionic Eminence Progenitor Cells	In vivo	Prenatal	Brain, Neural Tube, Oligodendrocytes	3	16	Pax6, Olig2, Ascl1	http://discovery.lifemapsc.com/in-vivo-development/neural-tube/caudal-ganglionic-eminence/caudal-ganglionic-eminence-progenitor-cells
2.59915	Cell	Astrocyte Precursor Cells	In vivo	Prenatal-PostNatal	Neural Tube, Astrocytes	4	16	Pax6, Olig2, Slc1a3, Aldh1l1	http://discovery.lifemapsc.com/in-vivo-development/neural-tube/pv1-neural-domain/astrocyte-precursor-cells
2.57162	Cell	Myelinating Schwann Cells	In vivo	Prenatal-PostNatal	Peripheral Nervous System, Schwann Cells, Glial Cells	4	24	Dag1, S100b, Pmp22, Itgb1	http://discovery.lifemapsc.com/in-vivo-development/peripheral-nervous-system/peripheral-nerve-domain/myelinating-schwann-cells
2.54995	Cell	Early MN Progenitor Cells	In vivo	Prenatal	Neural Tube, Spinal Cord, Motor Neurons	2	13	Pax6, Olig2	http://discovery.lifemapsc.com/in-vivo-development/neural-tube/motor-neural-progenitor-domain/early-mn-progenitor-cells
2.54723	TCCell	Stem cells from human exfoliated deciduous teeth (family)	In vitro	PostNatal	Tooth	6	42	ENG, PAX6, FN1, TFRC, ITGB1, ANPEP	http://discovery.lifemapsc.com/stem-cell-differentiation/in-vitro-cells/tooth-homo-sapiens-stem-cells-from-human-exfoliated-deciduous-teeth-family
2.53883	Cell	Dermal Fibroblasts	In vivo	Prenatal-PostNatal	Dermis, Fibroblasts	10	132	Eng, Prelp, Sncg, Lyve1, Dkk1, Lmcd1, Itgb1, Fabp4, Twist2, Cd36	http://discovery.lifemapsc.com/in-vivo-development/dermis/dorsal-dermis/dermal-fibroblasts
2.53489	BIDiffExpSet	Brain/hindbrain	In vivo	Prenatal	Brain	86	1368	Gpi1, Hadha, Lpl, Atp1a1, Gstp2, Por, Rps5, Calu, Frzb, Pax6, Atp6v1e1, Ctnna1, Eef1b2, Gas1, Gns, Hmgcs1, Inhbb, Lamc1, Map2k1, Rpn2, Sncg, Sod3, Xpo1, Echs1, Sdha, Cox6a1, Ddx3x, Prdx6, Mdh1, Acaa2, S100b, Smc1a, Taldo1, Phb2, Fzd4, Gpam, Dkk1, Dhcr24, Bok, Dok5, Asah1, Cmtm5, Metrnl, Gpx1, Dpysl3, Cdh2, Gpx3, Dhrs3, Zfand5, Drd2, Cyp26b1, Kcnip2, Acot2, Fhl1, Ascl1, Lss, Atp1b1, Acsl1, Slc25a3…	http://discovery.lifemapsc.com/gene-expression-signals/high-throughput/large-scale-dataset-mgi/brain/hindbrain
2.53153	PDCell	HyStem+TGFbeta3+GDF5-induced 4D20.8 cells	In vitro	Prenatal-PostNatal	Bone, Cartilage	11	106	DPT, FN1, POSTN, PCOLCE2, HOPX, SLC29A1, FBLN5, FGFBP2, CRYAB, CDKN1C, ELN	http://discovery.lifemapsc.com/stem-cell-differentiation/in-vitro-cells/purestem-4d20-8-ncr-fac-progenitor?TCCellID=9b7724d8-05c9-4f07-89e4-6aa3cdb593e2
2.52372	TCCell	Adipose-derived mesenchymal stem cells	In vitro	PostNatal	Adipose, Mesenchymal Stem Cells	2	6	Eng, Itgb1	http://discovery.lifemapsc.com/stem-cell-differentiation/in-vitro-cells/adipose-mesenchymal-stem-cells-mus-musculus-adipose-derived-mesenchymal-stem-cells-kanazawa-university-hospital
2.52334	Cell	Mature Mesothelial Cells	In vivo	PostNatal	Liver	12	100	C1ra, C1s1, Prelp, Mfap5, Galnt15, Sbsn, Cfh, Ces1d, Vsig4, C3, Aox1, Cyp4b1	http://discovery.lifemapsc.com/in-vivo-development/liver/liver-lobule/mature-mesothelial-cells
2.52064	Cell	Lateral Ganglionic Eminence Progenitor Cells	In vivo	Prenatal	Brain, Neural Tube, Oligodendrocytes	3	17	Pax6, Olig2, Ascl1	http://discovery.lifemapsc.com/in-vivo-development/neural-tube/lateral-ganglionic-eminence/lateral-ganglionic-eminence-progenitor-cells
2.51004	Cell	Multinuclear Myocytes	In vivo	Prenatal-PostNatal	Limb, Skeletal Muscle	9	46	Lamb1, Lamc1, Nid1, Dag1, Ankrd2, Itgb1, Lama2, Itga7, Acta1	http://discovery.lifemapsc.com/in-vivo-development/limb/forelimb-ventral-muscles/multinuclear-myocytes
2.51004	Cell	Multinuclear Myocytes	In vivo	Prenatal-PostNatal	Limb, Skeletal Muscle	9	46	Lamb1, Lamc1, Nid1, Dag1, Ankrd2, Itgb1, Lama2, Itga7, Acta1	http://discovery.lifemapsc.com/in-vivo-development/limb/hindlimb-ventral-muscle/multinuclear-myocytes
2.51004	Cell	Multinuclear Myocytes	In vivo	Prenatal-PostNatal	Limb, Skeletal Muscle	9	46	Lamb1, Lamc1, Nid1, Dag1, Ankrd2, Itgb1, Lama2, Itga7, Acta1	http://discovery.lifemapsc.com/in-vivo-development/limb/forelimb-dorsal-muscles/multinuclear-myocytes
2.51004	Cell	Multinuclear Myocytes	In vivo	Prenatal-PostNatal	Skeletal Muscle	9	46	Lamb1, Lamc1, Nid1, Dag1, Ankrd2, Itgb1, Lama2, Itga7, Acta1	http://discovery.lifemapsc.com/in-vivo-development/skeletal-muscle/thoracic-back-muscles/multinuclear-myocytes
2.51004	Cell	Multinuclear Myocytes	In vivo	Prenatal-PostNatal	Skeletal Muscle	9	46	Lamb1, Lamc1, Nid1, Dag1, Ankrd2, Itgb1, Lama2, Itga7, Acta1	http://discovery.lifemapsc.com/in-vivo-development/skeletal-muscle/thoracic-vertebral-colomn-muscles/multinuclear-myocytes
2.51004	Cell	Multinuclear Myocytes	In vivo	Prenatal-PostNatal	Limb, Skeletal Muscle	9	46	Lamb1, Lamc1, Nid1, Dag1, Ankrd2, Itgb1, Lama2, Itga7, Acta1	http://discovery.lifemapsc.com/in-vivo-development/limb/hindlimb-dorsal-muscle/multinuclear-myocytes
2.51004	Cell	Multinuclear Myocytes	In vivo	Prenatal-PostNatal	Skeletal Muscle	9	46	Lamb1, Lamc1, Nid1, Dag1, Ankrd2, Itgb1, Lama2, Itga7, Acta1	http://discovery.lifemapsc.com/in-vivo-development/skeletal-muscle/posterior-neck-muscles/multinuclear-myocytes
2.51004	Cell	Multinuclear Myocytes	In vivo	Prenatal-PostNatal	Skeletal Muscle	9	46	Lamb1, Lamc1, Nid1, Dag1, Ankrd2, Itgb1, Lama2, Itga7, Acta1	http://discovery.lifemapsc.com/in-vivo-development/skeletal-muscle/lumbar-vertebrae-column-muscles/multinuclear-myocytes
2.51004	Cell	Multinuclear Myocytes	In vivo	Prenatal-PostNatal	Skeletal Muscle	9	46	Lamb1, Lamc1, Nid1, Dag1, Ankrd2, Itgb1, Lama2, Itga7, Acta1	http://discovery.lifemapsc.com/in-vivo-development/skeletal-muscle/anterior-neck-muscles/multinuclear-myocytes
2.51004	Cell	Multinuclear Myocytes	In vivo	Prenatal-PostNatal	Skeletal Muscle	9	46	Lamb1, Lamc1, Nid1, Dag1, Ankrd2, Itgb1, Lama2, Itga7, Acta1	http://discovery.lifemapsc.com/in-vivo-development/skeletal-muscle/cervical-back-muscles/multinuclear-myocytes
2.51004	Cell	Multinuclear Myocytes	In vivo	Prenatal-PostNatal	Skeletal Muscle	9	46	Lamb1, Lamc1, Nid1, Dag1, Ankrd2, Itgb1, Lama2, Itga7, Acta1	http://discovery.lifemapsc.com/in-vivo-development/skeletal-muscle/sacral-back-muscles/multinuclear-myocytes
2.51004	Cell	Multinuclear Myocytes	In vivo	Prenatal-PostNatal	Skeletal Muscle	9	46	Lamb1, Lamc1, Nid1, Dag1, Ankrd2, Itgb1, Lama2, Itga7, Acta1	http://discovery.lifemapsc.com/in-vivo-development/skeletal-muscle/lumbar-back-muscles/multinuclear-myocytes
2.51004	Cell	Multinuclear Myocytes	In vivo	Prenatal-PostNatal	Skeletal Muscle	9	46	Lamb1, Lamc1, Nid1, Dag1, Ankrd2, Itgb1, Lama2, Itga7, Acta1	http://discovery.lifemapsc.com/in-vivo-development/skeletal-muscle/pelvic-muscles/multinuclear-myocytes
2.51004	Cell	Multinuclear Myocytes	In vivo	Prenatal-PostNatal	Skeletal Muscle	9	46	Lamb1, Lamc1, Nid1, Dag1, Ankrd2, Itgb1, Lama2, Itga7, Acta1	http://discovery.lifemapsc.com/in-vivo-development/skeletal-muscle/trunk-muscles/multinuclear-myocytes
2.50715	Cell	Adult Retinal Pigmented Epithelium Cells	In vivo	PostNatal	Eye, Retinal Pigmented Epithelium (RPE), Epithelial Cells	13	113	PLA2G2A, C1QB, KLF9, RBP4, HOPX, DPYSL3, SLC1A3, C1QC, FABP4, Ezr, C3, ADIRF, CYP4B1	http://discovery.lifemapsc.com/in-vivo-development/eye/retinal-pigmented-epithelium/adult-retinal-pigmented-epithelium-cells
2.50356	Cell	Subepicardial Cells	In vivo	Prenatal	Heart, Epicardium	3	10	Fbln2, Fn1, Eln	http://discovery.lifemapsc.com/in-vivo-development/heart/epicardium/subepicardial-cells
2.50041	Cell	Adult Oligodendrocyte Precursor Cells	In vivo	PostNatal	Brain, Neural Tube, Oligodendrocytes	6	101	Igfbp3, Gas1, Lad1, Olig2, Ramp2, Gpr17	http://discovery.lifemapsc.com/in-vivo-development/neural-tube/cortical-sub-ventricular-zone/adult-oligodendrocyte-precursor-cells
2.49953	TCCell	Bone marrow-derived mesenchymal stem cells	In vitro	PostNatal	Bone, Mesenchymal Stem Cells	4	34	ENG, PAX6, FOXO1, ITGB1	http://discovery.lifemapsc.com/stem-cell-differentiation/in-vitro-cells/bone-mesenchymal-stem-cells-homo-sapiens-bone-marrow-derived-mesenchymal-stem-cells-tel-aviv-university
2.4988	TCCell	Dental pulp stem cells	In vitro	PostNatal	Tooth	3	21	ENG, ITGB1, ANPEP	http://discovery.lifemapsc.com/stem-cell-differentiation/in-vitro-cells/tooth-homo-sapiens-dental-pulp-stem-cells-g-dannunzio-university
2.49729	Cell	GABAergic Amacrine Cells	In vivo	Prenatal-PostNatal	Eye, Amacrine, Retina, Neurons	14	271	Lpl, Pax6, Lamb1, Plp2, Tspan4, Mmp9, Sh3pxd2a, Kcnip2, Ascl1, Atp1b1, Prkar2b, Hpgd, Col23a1, Lor	http://discovery.lifemapsc.com/in-vivo-development/eye/inner-nuclear-layer/gabaergic-amacrine-cells
2.48784	TCCell	PureStem™ E15, Meso-prx/latp Progenitor	In vitro	Prenatal	Lateral Plate Mesoderm, Paraxial Mesoderm	12	106	GDF5, LTBP1, FBLN2, COL12A1, POSTN, FZD4, PRRX1, TBX15, CDH2, FHL1, CRYAB, SPOCK1	http://discovery.lifemapsc.com/stem-cell-differentiation/in-vitro-cells/purestem-e15-meso-prx-latp-progenitor
2.48028	PDCell	Anterior astrospheres	In vitro	Prenatal	Brain, Astrocytes, Glial Cells	3	12	S100B, SLC1A3, ALDH1L1	http://discovery.lifemapsc.com/stem-cell-differentiation/protocols/astrocytes-brain-differentiation-directed-differentiation-of-functional-astroglial-subtypes-from-human-pluripotent-stem-cells?TCCellID=837e1b35-13a9-4fff-a080-4f0cb961d50a
2.47647	BIDiffExpSet	X-gene Foreskin Fibroblasts	In vitro	PostNatal	Fibroblasts	13	98	IGFBP3, DPT, FBLN2, GAS1, POSTN, DKK1, OSR2, TWIST2, IGFBP5, CTSK, SPOCK1, MASP1, ELN	http://discovery.lifemapsc.com/gene-expression-signals/high-throughput/large-scale-dataset-cultured-cell-collection/x-gene-foreskin-fibroblasts
2.46909	Cell	Non-myelinating Schwann Cells	In vivo	Prenatal-PostNatal	Peripheral Nervous System, Schwann Cells, Glial Cells	3	12	S100b, Itgb1, Ncam1	http://discovery.lifemapsc.com/in-vivo-development/peripheral-nervous-system/peripheral-nerve-domain/non-myelinating-schwann-cells
2.4642	AnatCompartment	Autopod	In vivo	Prenatal	Limb	16	204	Lpl, Gdf5, Sall1, Mmp9, Fstl1, Dkk1, Prrx1, Osr1, Pcolce2, Smpx, Kank1, Htra1, Arpp21, Twist2, Eif2s3x, Angptl1	http://discovery.lifemapsc.com/in-vivo-development/limb/autopod
2.45607	Cell	Astrocyte Precursor Cells	In vivo	Prenatal-PostNatal	Neural Tube, Astrocytes	4	17	Pax6, Olig2, Slc1a3, Aldh1l1	http://discovery.lifemapsc.com/in-vivo-development/neural-tube/pv2-neural-domain/astrocyte-precursor-cells
2.44554	PDCell	Schwann-like cells	In vitro	Prenatal-PostNatal	Peripheral Nervous System, Schwann Cells, Glial Cells	2	6	S100b, Pmp22	http://discovery.lifemapsc.com/stem-cell-differentiation/protocols/peripheral-nervous-system-schwann-cells-differentiation-schwann-cells-differentiation-protocol-from-skin-derived-precursor-cells?TCCellID=3cbff0d2-d0f9-4d8d-bc2f-e1e28129616e
2.44554	PDCell	Lateral Ganglionic Eminence progenitors	In vitro	Prenatal	Neural Tube	2	6	PAX6, ASCL1	http://discovery.lifemapsc.com/stem-cell-differentiation/protocols/brain-neural-ectoderm-spinal-cord-differentiation-generation-of-forebrain-and-spinal-gamma-aminobutyric-acid-gaba-neurons?TCCellID=dc855a92-92cf-4c27-b077-ff7111b7cc05
2.43719	PDCell	Renal progenitor cells	In vitro	Prenatal-PostNatal	Kidney	3	12	HOXD11, OSR1, SIX2	http://discovery.lifemapsc.com/stem-cell-differentiation/protocols/kidney-differentiation-generation-of-kidney-progenitors-from-human-embryonic-stem-cells?TCCellID=73785cde-5cb9-479d-9565-45d6156a0ea6
2.42908	BIDiffExpSet	Brain/midbrain	In vivo	Prenatal	Brain	83	1427	Gbe1, Gpi1, Hadha, Lpl, Atp1a1, Gstp2, Por, Calu, Pax6, Atp5b, Atp6v1e1, Ctnna1, Eef1b2, Gas1, Hmgcs1, Lamc1, Rpn2, Xpo1, Spag9, Echs1, Sdha, Cox6a1, Ddx3x, Olig2, Mdh1, Acaa2, S100b, Smc1a, Taldo1, Fzd4, Gpam, Hoxd11, Ghrh, Dhcr24, Dok5, Asah1, Cmtm5, Gpx1, Dpysl3, Cdh2, Gpx3, Dhrs3, Prdx2, Zfand5, Drd2, Cyp26b1, Acot2, Fhl1, Ascl1, Lss, Btf3, Atp1b1, Glul, Slc25a3, Mtpn, Atp1a2, Fyn, Pgrmc1, Al…	http://discovery.lifemapsc.com/gene-expression-signals/high-throughput/large-scale-dataset-mgi/brain/midbrain
2.42879	Cell	Cervical Committed Brown Preadipocytes	In vivo	Prenatal	Adipose	2	16	Cebpa, Fabp4	http://discovery.lifemapsc.com/in-vivo-development/adipose/cervical-brown-adipose-depot/cervical-committed-brown-preadipocytes
2.42531	Cell	Extraembryonic Angioblasts	In vivo	Prenatal	Extraembryonic Mesoderm, Endothelium	15	213	Lpl, C1qb, Igfbp3, Fn1, Postn, Lyve1, Rbp4, Pmp22, Tyrobp, Nnat, Hpgd, Cryab, Ddr1, Tuba4a, Cd36	http://discovery.lifemapsc.com/in-vivo-development/extraembryonic-mesoderm/extraembryonic-capillary-plexus/extraembryonic-angioblasts
2.41719	Cell	Tenocytes	In vivo	Prenatal-PostNatal	Tendon &amp; Ligament	4	22	Fn1, Tgfb3, Col12a1, Eln	http://discovery.lifemapsc.com/in-vivo-development/tendon-ligament/axial-tendons-and-ligamnets/tenocytes
2.41602	TCCell	Endothelial cells (family)	In vitro	PostNatal	Endothelium	14	200	ENG, S1PR1, FN1, LAMB1, NPAS2, COL12A1, SRPX, LYVE1, FZD4, DKK1, PALMD, CDH2, NCAM1, SPOCK1	http://discovery.lifemapsc.com/stem-cell-differentiation/in-vitro-cells/endothelium-homo-sapiens-endothelial-cells-family
2.41459	TCCell	Human umbilical vein endothelial cells (HUVEC)	In vitro	PostNatal	Endothelium	12	192	ENG, S1PR1, FN1, LAMB1, NPAS2, COL12A1, SRPX, LYVE1, FZD4, DKK1, PALMD, SPOCK1	http://discovery.lifemapsc.com/stem-cell-differentiation/in-vitro-cells/endothelium-homo-sapiens-human-umbilical-vein-endothelial-cells-huvec-lonza
2.40594	Cell	Sacral Committed Brown Preadipocytes	In vivo	Prenatal	Adipose	2	16	Cebpa, Fabp4	http://discovery.lifemapsc.com/in-vivo-development/adipose/sacral-brown-adipose-depot/sacral-committed-brown-preadipocytes
2.40594	Cell	Lumbar Committed Brown Preadipocytes	In vivo	Prenatal	Adipose	2	16	Cebpa, Fabp4	http://discovery.lifemapsc.com/in-vivo-development/adipose/lumbar-brown-adipose-depot/lumbar-committed-brown-preadipocytes
2.40594	Cell	Thoracic Committed Brown Preadipocytes	In vivo	Prenatal	Adipose	2	16	Cebpa, Fabp4	http://discovery.lifemapsc.com/in-vivo-development/adipose/thoracic-brown-adipose-depot/thoracic-committed-brown-preadipocytes
2.40382	AnatCompartment	Corneal Epithelium	In vivo	Prenatal-PostNatal	Eye, Cornea	12	134	LTBP1, Pax6, F3, ECM1, POSTN, SLC7A8, PID1, Fam213a, Dhrs3, FABP4, Ezr, SPOCK1	http://discovery.lifemapsc.com/in-vivo-development/eye/corneal-epithelium
2.39704	AnatCompartment	Interscapular Brown Adipose Depot	In vivo	Prenatal-PostNatal	Adipose	18	251	Eng, Hadhb, Acaa2, S100b, Myot, Tbx15, Xirp2, Cdh2, Slc25a48, Chchd10, Xrcc6, Plin5, Ldhb, Fabp3, Cyp2b10, Coro6, Acta1, Pdk4	http://discovery.lifemapsc.com/in-vivo-development/adipose/interscapular-brown-adipose-depot
2.39286	Cell	Tenocytes	In vivo	Prenatal-PostNatal	Tendon &amp; Ligament	4	26	Fn1, Tgfb3, Col12a1, Eln	http://discovery.lifemapsc.com/in-vivo-development/tendon-ligament/limb-tendons-and-ligaments/tenocytes
2.38648	Cell	Lumbar Brown Adipocyte Cells	In vivo	Prenatal	Adipose	2	18	Cebpa, Fabp4	http://discovery.lifemapsc.com/in-vivo-development/adipose/lumbar-brown-adipose-depot/lumbar-brown-adipocyte-cells
2.38648	Cell	Sacral Brown Adipocyte Cells	In vivo	Prenatal	Adipose	2	18	Cebpa, Fabp4	http://discovery.lifemapsc.com/in-vivo-development/adipose/sacral-brown-adipose-depot/sacral-brown-adipocyte-cells
2.38648	Cell	Thoracic Brown Adipocyte Cells	In vivo	Prenatal	Adipose	2	18	Cebpa, Fabp4	http://discovery.lifemapsc.com/in-vivo-development/adipose/thoracic-brown-adipose-depot/thoracic-brown-adipocyte-cells
2.38648	Cell	Cervical Brown Adipocyte Cells	In vivo	Prenatal	Adipose	2	18	Cebpa, Fabp4	http://discovery.lifemapsc.com/in-vivo-development/adipose/cervical-brown-adipose-depot/cervical-brown-adipocyte-cells
2.38609	Cell	Mature Endothelial Cells	In vivo	PostNatal	Brain, Endothelium, Blood Brain Barrier, Brain Barriers	12	294	Frzb, Pax6, Lamb1, Tfrc, Tpd52l1, Postn, Tbx15, Slc7a8, Igsf10, Slc7a1, Slc1a3, Ctsk	http://discovery.lifemapsc.com/in-vivo-development/brain/blood-brain-barrier/mature-endothelial-cells
2.38423	PDCell	HyStem+BMP4-induced 4D20.8 cells	In vitro	Prenatal-PostNatal	Bone, Cartilage	12	100	DPT, PRELP, COL12A1, POSTN, PCOLCE2, HOPX, TIMP4, FBLN5, FGFBP2, CRYAB, CDKN1C, ELN	http://discovery.lifemapsc.com/stem-cell-differentiation/in-vitro-cells/purestem-4d20-8-ncr-fac-progenitor?TCCellID=0c3214e9-0988-4c8d-9baa-6ddf29b38566
2.37888	TCCell	Bone marrow-derived mesenchymal stem cells	In vitro	PostNatal	Bone, Mesenchymal Stem Cells	2	8	ENG, ITGB1	http://discovery.lifemapsc.com/stem-cell-differentiation/in-vitro-cells/bone-mesenchymal-stem-cells-homo-sapiens-bone-marrow-derived-mesenchymal-stem-cells-osiris-therapeutics-inc
2.37288	Cell	Oligodendrocyte Precursor Cells	In vivo	Prenatal	Spinal Cord, Oligodendrocytes	2	15	Olig2, Gpr17	http://discovery.lifemapsc.com/in-vivo-development/spinal-cord/spinal-cord-white-matter/oligodendrocyte-precursor-cells
2.36861	BIDiffExpSet	Human Preadipocyte-subcutaneous (HPA-s)	In vitro	PostNatal	Adipose	14	97	PCOLCE2, CIDEC, DDIT4L, FABP4, ACSL1, TIMP4, FBLN5, TWIST2, ATOH8, CTSK, ANPEP, AOX1, CD36, AKR1C2	http://discovery.lifemapsc.com/gene-expression-signals/high-throughput/large-scale-dataset-cultured-cell-collection/human-preadipocyte-subcutaneous-hpa-s
2.36574	Cell	Bulge Stem Cells	In vivo	Prenatal-PostNatal	Hair	14	210	Lad1, Ramp1, Mfge8, Postn, Fstl1, Plek2, Egfl6, Clip4, Adamtsl4, Myh14, Igfbp5, Cryab, Cyp2b10, Col17a1	http://discovery.lifemapsc.com/in-vivo-development/hair/bulge/bulge-stem-cells
2.36082	TCCell	mK3	In vitro	Prenatal	Kidney	3	42	Fbln2, Hoxa11, Hoxd11	http://discovery.lifemapsc.com/stem-cell-differentiation/in-vitro-cells/kidney-mus-musculus-mk3-childrens-hospital-medical-center-cincinnati
2.35754	Cell	Primitive Heart Tube Cells	In vivo	Prenatal	Heart, Myocardium	9	118	Eng, Igfbp3, Lipe, Ramp2, Rbp4, Hopx, Ywhaq, Acta1, Myh6	http://discovery.lifemapsc.com/in-vivo-development/heart/primitive-heart-tube/primitive-heart-tube-cells
2.3568	AnatCompartment	Meninges	In vivo	Prenatal-PostNatal	Brain, Meninges	9	66	Slc6a6, Tgfbr3, Ramp2, Lyve1, Osr1, Cfh, Slc7a1, A2m, Hmgcs2	http://discovery.lifemapsc.com/in-vivo-development/brain/meninges
2.3565	Cell	Mature Cardiac Fibroblasts	In vivo	PostNatal	Heart, Epicardium, Fibroblasts	10	103	Serping1, C1s1, Prelp, Mfap5, Postn, Pcolce2, Cfh, Nr1d1, Lama2, C3	http://discovery.lifemapsc.com/in-vivo-development/heart/myocardium/mature-cardiac-fibroblasts
2.35116	Cell	Immature Schwann Cells	In vivo	Prenatal	Peripheral Nervous System, Schwann Cells	10	82	Plp2, Sncg, Timp2, S100b, Pmp22, Itgb1, Lama2, Col6a3, Ncam1, Epb41l4b	http://discovery.lifemapsc.com/in-vivo-development/peripheral-nervous-system/peripheral-nerve-domain/immature-schwann-cells
2.34155	Cell	Basal Keratinocytes	In vivo	Prenatal-PostNatal	Hair, Epidermis, Epithelial Cells	12	151	IGFBP3, C1R, C1S, TSPAN4, Tgm2, POSTN, KANK1, Itgb1, TNS3, SLC2A4, COL17A1, ADH1B	http://discovery.lifemapsc.com/in-vivo-development/epidermis/embryonic-epidermis/basal-keratinocytes
2.32569	TCCell	Adipose-derived stromal vascular fraction and adipocytes (HiQCell)	In vitro	PostNatal	Adipose	11	54	ENG, HADHA, HADHB, PLIN2, PLIN1, ACAA2, FAM213A, CES1, ACSL1, ALDH2, FASN	http://discovery.lifemapsc.com/stem-cell-differentiation/in-vitro-cells/adipose-homo-sapiens-adipose-derived-stromal-vascular-fraction-and-adipocytes-hiqcell-regeneus
2.31442	TCCell	PureStem™ SK11, NCr-fac & Meso-prx Progenitor	In vitro	Prenatal	Neural Crest, Paraxial Mesoderm	13	105	F3, PRRX1, TBX15, CFH, LMCD1, CYP26B1, A2M, ACSL1, COL6A3, CTSK, PAPLN, SPOCK1, ACTG2	http://discovery.lifemapsc.com/stem-cell-differentiation/in-vitro-cells/purestem-sk11-ncr-fac-meso-prx-progenitor
2.31078	Cell	Adult Endothelial Cells	In vivo	PostNatal	Brain, Endothelium, Blood Brain Barrier, Brain Barriers	12	235	Tfrc, Tpd52l1, S100b, Galnt15, Ism1, Cfh, Maob, Slc7a1, Slc1a3, Adamtsl4, Aldh2, Aox1	http://discovery.lifemapsc.com/in-vivo-development/brain/blood-brain-barrier/adult-endothelial-cells
2.29536	Cell	Oligodendrocyte Precursor Cells	In vivo	Prenatal	Brain, Neural Tube, Oligodendrocytes	2	19	Olig2, Gpr17	http://discovery.lifemapsc.com/in-vivo-development/neural-tube/motor-neural-progenitor-domain/oligodendrocyte-precursor-cells
2.28544	AnatCompartment	Pituitary Gland	In vivo	Prenatal-PostNatal	Brain	32	515	Gpi1, Hadha, FSHB, Pax6, Ctnna1, Gas1, Lamc1, Ddx3x, Mdh1, AGR2, RBP4, Ddit4l, Gpx1, Cdh2, Prdx2, Zfand5, Drd2, Slc5a6, NNAT, Atp1b1, Acsl1, Slc25a3, Txnip, Spcs1, Fyn, Ogdh, Ezr, Fasn, Mthfd1, Anpep, Gys1, Gstm2	http://discovery.lifemapsc.com/in-vivo-development/brain/pituitary-gland
2.2704	TCCell	Adipose-derived mesenchymal stem cells	In vitro	PostNatal	Adipose, Mesenchymal Stem Cells	2	12	ENG, ITGB1	http://discovery.lifemapsc.com/stem-cell-differentiation/in-vitro-cells/adipose-mesenchymal-stem-cells-homo-sapiens-adipose-derived-mesenchymal-stem-cells-rnl-bio
2.24497	Cell	Oligodendrocyte Precursor Cells	In vivo	Prenatal-PostNatal	Brain, Oligodendrocytes	8	108	GPNMB, Olig2, S100B, PRRX1, KANK1, FABP4, TNS3, CD36	http://discovery.lifemapsc.com/in-vivo-development/brain/forebrain-white-matter/oligodendrocyte-precursor-cells
2.24445	OrganSystem	Brain	In vivo	Prenatal-PostNatal	Brain	23	845	PAX6, CTNNA1, Inhbb, Hat1, Mmp9, OLIG2, ASTN1, DOK5, Cd248, Cadm3, CMTM5, Kank1, DPYSL3, Itgav, SLC1A3, ARPP21, Nnat, NCAM1, Pgrmc1, FAM107A, GPR17, CDR1, MT3	http://discovery.lifemapsc.com/in-vivo-development/brain
2.24382	PDCell	Oligodendrocyte progenitor cells	In vitro	Prenatal	Brain, Spinal Cord, Oligodendrocytes	6	102	Olig2, Astn1, Ascl1, Timp4, Ncam1, Slc25a18	http://discovery.lifemapsc.com/stem-cell-differentiation/protocols/brain-neural-ectoderm-oligodendrocytes-spinal-cord-differentiation-generation-of-oligodendrocytes-from-epiblast-stem-cells?TCCellID=d85355e6-aade-484b-a83c-8c9d1085286d
2.23451	Cell	Granulosa Cells	In vivo	Prenatal-PostNatal	Ovary	11	189	Foxo1, Ecm1, Asic4, Mrap, Adamtsl4, Nnat, Timp4, Plin5, Plin4, Scd1, Foxl2	http://discovery.lifemapsc.com/in-vivo-development/ovary/primary-follicle/granulosa-cells
2.22598	OrganSystem	Smooth Muscle	In vivo	Prenatal-PostNatal	Smooth Muscle	13	99	CALU, FN1, LAMB1, LAMC1, MFAP5, DPP4, MMP2, SRPX, POSTN, FHL2, MMP14, RPL14, SPOCK1	http://discovery.lifemapsc.com/in-vivo-development/smooth-muscle
2.22032	Cell	Atrioventricular Node Cells	In vivo	Prenatal	Heart, Myocardium	12	178	Dpt, Gpnmb, Prelp, Mfap5, Col12a1, Postn, Scara5, Abca9, Hmgcs2, Crispld2, Aox1, Eln	http://discovery.lifemapsc.com/in-vivo-development/heart/atrioventricular-node/atrioventricular-node-cells
2.21697	Cell	Medial Ganglionic Eminence Progenitor Cells	In vivo	Prenatal	Brain, Neural Tube, Oligodendrocytes	2	16	Olig2, Ascl1	http://discovery.lifemapsc.com/in-vivo-development/neural-tube/medial-ganglionic-eminence/medial-ganglionic-eminence-progenitor-cells
2.2149	TCCell	Schwann cells	In vitro	PostNatal	Peripheral Nervous System, Schwann Cells, Glial Cells	2	18	S100b, Pmp22	http://discovery.lifemapsc.com/stem-cell-differentiation/in-vitro-cells/glial-cells-schwann-cells-mus-musculus-schwann-cells-university-of-bielefeld
2.20469	TCCell	Umbilical cord blood-derived mesenchymal stem cells	In vitro	Prenatal	Umbilical Cord, Blood, Mesenchymal Stem Cells	2	10	ENG, ANPEP	http://discovery.lifemapsc.com/stem-cell-differentiation/in-vitro-cells/blood-mesenchymal-stem-cells-umbilical-cord-homo-sapiens-umbilical-cord-blood-derived-mesenchymal-stem-cells-vietnam-national-university-ho-chi-minh-city
2.20155	BIDiffExpSet	Placenta ; Trophoblastic Cells	In vivo	PostNatal	Placenta	117	2132	ENG, GBE1, HADHB, GSTP1, POR, PPIB, RPS5, TUBG1, PLIN2, CALU, ATP5B, CANX, CTNNA1, ETFB, LAMB1, LAMC1, NID1, MAP2K1, PSMB1, PSMB4, RPN2, SLC6A6, TGFBR3, HSP90B1, XPO1, ZFX, NAA10, HAT1, EIF3I, ECHS1, SDHA, DAG1, PRDX6, RBM8A, HSPA5, PDIA6, POLD2, SMC1A, AGR2, CCT2, PRPF8, SF3A3, TCP1, SBDS, RPLP0, WDR1, VCL, CFLAR, NFKBIA, PIK3R1, DHCR24, PGM3, CLDN1, ARL8B, LRRC47, POPDC2, DERL1, MRAP, GPBAR1, A…	http://discovery.lifemapsc.com/gene-expression-signals/high-throughput/large-scale-dataset-human-protein-atlas-protein-expression-data/placenta-trophoblastic-cells
2.19845	Cell	Endothelial Cells	In vivo	Prenatal	Brain, Endothelium, Blood Brain Barrier, Brain Barriers	13	301	Pax6, Tfrc, Mmp9, Ramp1, S100b, Slc7a8, Galnt15, Ism1, Casq2, Lama2, Fbln5, Mgll, Ctsk	http://discovery.lifemapsc.com/in-vivo-development/brain/blood-brain-barrier/endothelial-cells
2.18505	PDCell	Schwann-like cells	In vitro	Prenatal-PostNatal	Peripheral Nervous System, Schwann Cells, Glial Cells	2	10	S100B, PMP22	http://discovery.lifemapsc.com/stem-cell-differentiation/protocols/neural-crest-schwann-cells-differentiation-schwann-cells-and-sensory-neurons-from-human-embryonic-stem-cells?TCCellID=89e5c79e-1fe0-4a31-bea2-e98d689d2573
2.18505	PDCell	Caudal astrospheres	In vitro	Prenatal	Brain, Astrocytes, Glial Cells	2	14	S100B, ALDH1L1	http://discovery.lifemapsc.com/stem-cell-differentiation/protocols/astrocytes-brain-differentiation-directed-differentiation-of-functional-astroglial-subtypes-from-human-pluripotent-stem-cells?TCCellID=cc824b23-9f8b-4573-a17f-5390d7a58af5
2.18189	PDCell	HyStem+TGFbeta3+GDF5-induced E15 cells	In vitro	Prenatal-PostNatal	Bone, Cartilage	11	101	DPT, LEFTY2, COL12A1, POSTN, PCOLCE2, CYP26B1, TIMP4, SLC29A1, FBLN5, CRYAB, ELN	http://discovery.lifemapsc.com/stem-cell-differentiation/in-vitro-cells/purestem-e15-meso-prx-latp-progenitor?TCCellID=edfd6924-77ba-4931-ba3e-a4d909e87efc
2.17955	BIDiffExpSet	Coronary Artery Smooth Muscle Cells (CASMC)	In vitro	PostNatal	Heart, Smooth Muscle	15	99	IGFBP3, C1R, C1S, GPNMB, SOD3, MFAP5, POSTN, C1orf198, SVEP1, HEPH, ABCA9, IGFBP5, CTSK, CD36, SPOCK1	http://discovery.lifemapsc.com/gene-expression-signals/high-throughput/large-scale-dataset-cultured-cell-collection/coronary-artery-smooth-muscle-cells-casmc
2.16711	AnatCompartment	Lens	In vivo	Prenatal-PostNatal	Eye, Lens	29	440	Hadha, Atp1a1, Pax6, Atp5b, Atp6v1e1, Etfb, Lamc1, Nid1, Sdha, Hspa5, Mdh1, Pla2g16, Hoxd11, Gpx1, Cdh2, Acot2, P4ha1, Slc25a3, Dgkz, Mtpn, Fyn, P4hb, Ezr, Fasn, Cryab, Fth1, Prdx1, Gys1, Atp5h	http://discovery.lifemapsc.com/in-vivo-development/eye/lens
2.16541	BIDiffExpSet	Human Dermal Fibroblasts-neonate (HDF-n)	In vitro	PostNatal	Dermis, Fibroblasts	14	98	FBLN2, TGFBR3, CILP, ECM1, HOXA11, NFIC, CD248, OSR2, SLC1A3, SVEP1, COL6A3, TWIST2, ANPEP, MASP1	http://discovery.lifemapsc.com/gene-expression-signals/high-throughput/large-scale-dataset-cultured-cell-collection/human-dermal-fibroblasts-neonate-hdf-n
2.16277	Cell	Stromal Vascular Preadipocyte Progenitor Cells	In vivo	Prenatal-PostNatal	Adipose	2	20	Cebpa, Twist2	http://discovery.lifemapsc.com/in-vivo-development/adipose/vascular-adipose/stromal-vascular-preadipocyte-progenitor-cells
2.14147	BIDiffExpSet	Appendix	In vivo	PostNatal	Colon	17	99	HBA1, FRZB, C1R, C1S, DPT, LAMC1, SRPX, PMP22, GPX3, FABP4, COL6A3, C3, CTSK, CD36, ACTG2, CDKN1C, ADH1B	http://discovery.lifemapsc.com/gene-expression-signals/high-throughput/large-scale-dataset-gnf-biogps/appendix
2.13812	PDCell	Vascular endothelial growth factor-induced cells	In vitro	Prenatal	Uncategorized	13	185	IGFBP3, FRZB, FN1, LAMB1, SALL1, COL12A1, FGB, POSTN, RBP4, EGFL6, IGFBP5, ACTA1, HSD3B1	http://discovery.lifemapsc.com/stem-cell-differentiation/protocols/endothelium-differentiation-derivation-and-purification-of-endothelial-precursor-cells-following-tgf-beta-inhibition?TCCellID=47e623bd-4acd-4cd5-848c-0b4e8ee18772
2.11684	AnatCompartment	Diencephalic Ventricular Zone	In vivo	Prenatal	Neural Tube	11	176	Pax6, Mfge8, Gpam, Ddit4l, Kank1, Itgav, A2m, Timp4, Slc7a10, Aldh1l1, Mt3	http://discovery.lifemapsc.com/in-vivo-development/neural-tube/diencephalic-ventricular-zone
2.11462	BIDiffExpSet	Human EpiDermal Keratinocytes-adult (HEK-a)	In vitro	PostNatal	Epidermis	14	99	LAD1, KRT23, CLDN1, HOPX, SBSN, NCCRP1, PRSS8, ASPRV1, KPRP, DEFB1, RNASE7, COL17A1, LOR, CRCT1	http://discovery.lifemapsc.com/gene-expression-signals/high-throughput/large-scale-dataset-cultured-cell-collection/human-epidermal-keratinocytes-adult-hek-a
2.10417	OrganSystem	Epidermis	In vivo	Prenatal-PostNatal	Epidermis	13	176	Arg1, Alox12b, F3, Ly6g6c, Wfdc5, Gpx3, Slc46a2, Slc25a48, Cgn, 2300002M23Rik, Hipk2, Lor, Crct1	http://discovery.lifemapsc.com/in-vivo-development/epidermis
2.10063	Cell	Monocytes	In vivo	Prenatal-PostNatal	Blood	18	340	C1QB, CD68, CEBPA, TYROBP, PID1, RASSF4, GPBAR1, Ren1, ANXA5, SLC46A2, HTRA1, TBC1D8, CES1, CRISPLD2, SCARB2, ALDH2, ARSD, Hpgd	http://discovery.lifemapsc.com/in-vivo-development/blood/peripheral-blood/monocytes
2.094	BIDiffExpSet	Uterus Corpus	In vivo	PostNatal	Uterus	20	98	IGFBP3, AEBP1, CALU, GAS1, GPNMB, LEFTY2, MMP2, HOXA11, PIK3R1, CHRDL1, MMP14, HTRA1, TBC1D8, COL6A3, IGFBP5, CTSK, PALLD, SPOCK1, ACTG2, CDKN1C	http://discovery.lifemapsc.com/gene-expression-signals/high-throughput/large-scale-dataset-gnf-biogps/uterus-corpus
2.09252	Cell	Pre-myelinating Oligodendrocyte Cells	In vivo	Prenatal-PostNatal	Spinal Cord, Oligodendrocytes	2	21	Olig2, Gpr17	http://discovery.lifemapsc.com/in-vivo-development/spinal-cord/spinal-cord-white-matter/pre-myelinating-oligodendrocyte-cells
2.08427	Cell	Dental Papilla Cells	In vivo	Prenatal-PostNatal	Tooth	12	131	Fbln2, Fn1, Tgfb3, Timp2, Mmp2, Mmp9, Prrx1, Osr2, Itgav, Mmp14, Itgb1, Lama2	http://discovery.lifemapsc.com/in-vivo-development/tooth/dental-papilla/dental-papilla-cells
2.08006	BIDiffExpSet	Human Prostate Fibroblasts (HPrF)	In vitro	PostNatal	Prostate, Fibroblasts	16	98	SERPING1, C1R, C1S, FOXO1, MFAP5, RAMP1, DKK1, CIDEC, LMCD1, SVEP1, LAMA2, COL6A3, FBLN5, CRISPLD2, AOX1, ACTG2	http://discovery.lifemapsc.com/gene-expression-signals/high-throughput/large-scale-dataset-cultured-cell-collection/human-prostate-fibroblasts-hprf
2.07784	BIDiffExpSet	Human Preadipocyte-visceral (HPA-v)	In vitro	PostNatal	Adipose	14	94	FBLN2, GAS1, DKK1, PCOLCE2, CIDEC, SCARA5, SBSN, SVEP1, FABP4, TIMP4, AOX1, CD36, PDK4, AKR1C2	http://discovery.lifemapsc.com/gene-expression-signals/high-throughput/large-scale-dataset-cultured-cell-collection/human-preadipocyte-visceral-hpa-v
2.07171	BIDiffExpSet	Human Skeletal Muscle Cells (HSkMC)	In vitro	PostNatal	Skeletal Muscle	15	99	C1R, FN1, GPNMB, HSPA5, GPAM, TBX15, CIDEC, CASQ2, ACSL1, TIMP4, COL6A3, ANPEP, TSC22D3, ACTA1, AKR1C2	http://discovery.lifemapsc.com/gene-expression-signals/high-throughput/large-scale-dataset-cultured-cell-collection/human-skeletal-muscle-cells-hskmc
2.06665	BIDiffExpSet	Placenta Pericyte	In vitro	PostNatal	Placenta, Pericytes	15	99	IGFBP3, FBLN2, SOD3, TGFB3, TGM2, EGFL6, CLDN1, SLC1A3, SVEP1, CRISPLD2, IGFBP5, C3, NPPB, MASP1, ACTG2	http://discovery.lifemapsc.com/gene-expression-signals/high-throughput/large-scale-dataset-cultured-cell-collection/placenta-pericytes
2.06654	Cell	Presumptive Podocytes	In vivo	Prenatal	Kidney, Epithelial Cells	13	210	Hba-a1, Fn1, Psmb3, Dpp4, Postn, Aldob, Cfh, Tspan8, Atp1b1, Rps2, Anpep, Rpl5, Tuba1b	http://discovery.lifemapsc.com/in-vivo-development/kidney/podocyte-layer/presumptive-podocytes
2.06198	AnatCompartment	Rib	In vivo	Prenatal-PostNatal	Bone	15	229	Ppib, Aebp1, Fbln2, Mmp9, Cebpz, Postn, Dkk1, Pcolce2, Metrnl, Kank1, Cfh, Cdh2, Ncmap, Cd36, Angptl1	http://discovery.lifemapsc.com/in-vivo-development/bone/rib
2.06146	OrganSystem	Tonsil	In vivo	Prenatal-PostNatal	Tonsil	15	231	RPS5, ALOX12B, PPL, MMP9, ANP32B, RPL8, A2M, SLC25A3, RPS2, CCL18, RPS6, RPL7A, RPL26, NAP1L1, PRR13	http://discovery.lifemapsc.com/in-vivo-development/tonsil
2.05579	AnatCompartment	Mesencephalic Floor Plate	In vivo	Prenatal	Neural Tube	10	112	C1s1, Tgfb3, Lamp1, Ramp1, Rbp4, Ccdc3, Rassf4, Metrnl, Kank1, Slc1a3	http://discovery.lifemapsc.com/in-vivo-development/neural-tube/mesencephalic-floor-plate
2.05393	PDCell	Cardiomyocyte-like progenitor cells	In vitro	Prenatal	Heart	10	109	TGM2, FGB, RBP4, DKK1, SMPX, MYOZ2, POPDC2, A2M, NEXN, MYH6	http://discovery.lifemapsc.com/stem-cell-differentiation/protocols/heart-mesoderm-myocardium-differentiation-derivation-of-cardiomyocytes-from-pluripotent-stem-cells-and-sorting-for-vcam1-marker?TCCellID=b43172ca-193f-4fcd-a3d8-c640e88193d8
2.04883	Cell	Glycinergic Amacrine Cells	In vivo	Prenatal-PostNatal	Eye, Amacrine, Retina, Neurons	9	191	Lpl, Pax6, Lamb1, Kdm6a, Metrnl, Slc1a3, Drd2, Cryab, Palld	http://discovery.lifemapsc.com/in-vivo-development/eye/inner-nuclear-layer/glycinergic-amacrine-cells
2.04104	BIDiffExpSet	Pons+Medulla	In vivo	Prenatal	Brain	35	877	Lpl, Atp1a1, Frzb, Gas1, Lamb1, Slc6a6, Tpd52l1, Mmp2, Olig2, Pmp22, Pik3r1, Dhcr24, Fbxo32, Cfh, Slc1a3, Dhrs3, Drd2, Kcnip2, Ascl1, Arpp21, Nnat, Nmb, Lss, Atp1b1, Hgs, Slc29a1, Mgll, Pgrmc1, Igfbp5, Ppp6c, Pcnt, Aldh1l1, Rps25, Tuba1b, Hmgn2	http://discovery.lifemapsc.com/gene-expression-signals/high-throughput/large-scale-dataset-gensat/pons-medulla
2.03652	PDCell	Schwann-like cells	In vitro	PostNatal	Peripheral Nervous System, Schwann Cells, Glial Cells	2	17	S100b, Pmp22	http://discovery.lifemapsc.com/stem-cell-differentiation/protocols/peripheral-nervous-system-schwann-cells-differentiation-schwann-cells-differentiation-from-rat-adipose-derived-spheroids?TCCellID=b369d706-7ea4-4023-899d-3298cb586b13
2.03454	AnatCompartment	Mesencephalic Ventricular Zone	In vivo	Prenatal	Neural Tube	16	272	Mfge8, Gpam, Rassf4, Metrnl, Kank1, Itgav, Slc1a3, ASCL1, A2m, Timp4, Rbbp7, Ezr, Mthfd1, Slc7a10, Aldh1l1, Mt3	http://discovery.lifemapsc.com/in-vivo-development/neural-tube/mesencephalic-ventricular-zone
2.03333	TCCell	MyoD-transduced multipotent adipose-derived stem cells	In vitro	PostNatal	Adipose, Mesenchymal Stem Cells	3	7	ENG, NCAM1, ANPEP	http://discovery.lifemapsc.com/stem-cell-differentiation/in-vitro-cells/adipose-mesenchymal-stem-cells-homo-sapiens-myod-transduced-multipotent-adipose-derived-stem-cells-centre-national-de-la-recherche-scientifique
2.03201	Cell	Hematopoietic Stem Cells	In vivo	Prenatal-PostNatal	Blood	16	642	Eng, Klf9, Il18, Mmp2, Ramp1, Fstl1, Fzd4, Fhl1, Vat1, Vasn, AMOTL1, GYG2, Epb41l4b, Gnai1, Palld, Pdk4	http://discovery.lifemapsc.com/in-vivo-development/blood/hematopoietic-bone-marrow/hematopoietic-stem-cells
2.02784	BIDiffExpSet	Human Hair Dermal Papilla Cells (HHDPC)	In vitro	PostNatal	Hair, Dermis	13	99	LTBP1, DKK1, PRRX1, TBX15, SLC1A3, SVEP1, LAMA2, COL6A3, FBLN5, TWIST2, CTSK, ANPEP, AOX1	http://discovery.lifemapsc.com/gene-expression-signals/high-throughput/large-scale-dataset-cultured-cell-collection/human-hair-dermal-papilla-cells-hhdpc
2.02667	PDCell	TGFbeta3+BMP7-induced chondrocytes	In vitro	Prenatal-PostNatal	Bone, Cartilage	10	100	DPT, PRELP, COL12A1, POSTN, PCOLCE2, TIMP4, FBLN5, FGFBP2, CRYAB, ELN	http://discovery.lifemapsc.com/stem-cell-differentiation/in-vitro-cells/purestem-4d20-8-ncr-fac-progenitor?TCCellID=89fd6b26-92f8-4c5b-ae1b-1fa00cdd7b8e
2.02355	AnatCompartment	Membranous Facial Bones	In vivo	Prenatal-PostNatal	Bone	21	274	Gstp2, Aebp1, Etfb, Rpn2, Atp6v0e, Cox6a1, Tgm2, S100b, Smpx, Cdh2, Gpx3, Dhrs3, Cyp26b1, P4ha1, Acsl1, Hmgcs2, Abcd1, Fasn, Mthfd1, Anpep, Scd1	http://discovery.lifemapsc.com/in-vivo-development/bone/membranous-facial-bones
2.01341	BIDiffExpSet	Placenta ; Decidual Cells	In vivo	PostNatal	Placenta	89	1466	ENG, GBE1, HADHB, LTBP1, POR, RPS5, TUBG1, CALU, ATP5B, CANX, CTNNA1, ETFB, FBLN2, HMGCS1, LAMC1, PSMB1, RPN2, SLC6A6, TGFBR3, HSP90B1, XPO1, ZFX, NAA10, EIF3I, ECHS1, FKBP5, SDHA, PRDX6, RBM8A, HSPA5, NFIC, PDIA6, POLD2, SMC1A, PRPF8, TBL3, POSTN, SF3A3, TCP1, WDR1, VCL, BCL6, CFLAR, NCOA1, DHCR24, PGM3, LRRC47, DERL1, ACADS, MAOB, FXR2, LMCD1, DCXR, ITGB1, TXLNG, P4HA1, HTRA1, ATP1B1, PSMD8, PN…	http://discovery.lifemapsc.com/gene-expression-signals/high-throughput/large-scale-dataset-human-protein-atlas-protein-expression-data/placenta-decidual-cells
2.01248	BIDiffExpSet	Soft Tissue 2 ; Adipocytes	In vivo	PostNatal	Adipose	63	806	GBE1, POR, PPIB, CANX, ETFB, FN1, PLIN1, RPN2, HSP90B1, XPO1, ECHS1, FKBP5, PRDX6, RBM8A, FGB, HSPA5, LIPE, NFIC, S100B, PRPF8, POSTN, WDR1, VCL, LRRC47, ACADS, MAOB, DHRS3, FXR2, PRDX2, P4HA1, FHL1, FOXO3, HTRA1, FABP4, ACSL1, ITGA7, PSMD8, PNPLA4, SCARB2, OGDH, RBBP7, FASN, MTHFD1, ACSL4, CRYAB, PDIA3, TUBA4A, HIPK2, CD36, HNRNPK, RPS6, YBX1, PRDX1, GYS1, UBC, RPL10, TAF7, HNRNPA1, TUBA3D, EWSR…	http://discovery.lifemapsc.com/gene-expression-signals/high-throughput/large-scale-dataset-human-protein-atlas-protein-expression-data/soft-tissue-2-adipocytes
2	PDCell	Astrocyte-like cells	In vitro	PostNatal	Brain, Astrocytes, Glial Cells	2	6	S100B, GLUL	http://discovery.lifemapsc.com/stem-cell-differentiation/protocols/astrocytes-brain-spinal-cord-differentiation-generation-of-astrocyte-like-cells-from-human-mesenchymal-stem-cells?TCCellID=5b096140-b1f4-4f11-b81e-cce6b126a3fb
2	Cell	Equatorial Lens Epithelial Cells	In vivo	Prenatal-PostNatal	Eye, Lens	2	10	Pax6, Cryab	http://discovery.lifemapsc.com/in-vivo-development/eye/lens/equatorial-lens-epithelial-cells
2	PDCell	Human kidney epithelial cell spheroids	In vitro	Prenatal-PostNatal	Kidney	2	6	SALL1, SIX2	http://discovery.lifemapsc.com/stem-cell-differentiation/in-vitro-cells/epithelial-cells-kidney-homo-sapiens-adult-human-kidney-epithelial-cells-tel-aviv-university?TCCellID=0f2f54d1-244c-4f2e-8d01-37f3ddcb22a5
2	PDCell	Cap mesenchyme-like cells	In vitro	Prenatal-PostNatal	Kidney	2	3	SALL1, SIX2	http://discovery.lifemapsc.com/stem-cell-differentiation/protocols/intermediate-mesoderm-kidney-differentiation-differentiation-of-stem-cells-into-intermediate-mesoderm-and-proximal-tubule-cells?TCCellID=029f4d9a-cd3a-4052-9388-905de47e0c68
1.99885	BIDiffExpSet	Human Bronchial Smooth Muscle Cells (HBSM)	In vitro	PostNatal	Lung, Smooth Muscle	17	97	SERPING1, C1S, DPT, FBLN2, GPNMB, SOCS1, PIK3R1, CD248, MMP14, SVEP1, A2M, COL6A3, ATP1A2, IGFBP5, PLIN4, PAPLN, ACTG2	http://discovery.lifemapsc.com/gene-expression-signals/high-throughput/large-scale-dataset-cultured-cell-collection/human-bronchial-smooth-muscle-cells-hbsm
1.98804	PDCell	HyStem+TGFbeta3+GDF5-induced 7SMOO32 cells	In vitro	Prenatal-PostNatal	Bone, Cartilage	11	107	DPT, CILP, RAMP1, POSTN, LAMA2, TIMP4, FBLN5, PAPLN, PDK4, AKR1C2, ELN	http://discovery.lifemapsc.com/stem-cell-differentiation/in-vitro-cells/purestem-7smoo32-ncr-fac-meso-progenitor?TCCellID=ae184170-fced-40a6-af40-be7695ed610f
1.98379	BIDiffExpSet	Human Dermal Fibroblasts-fetal (HDF-f)	In vitro	Prenatal	Dermis, Fibroblasts	11	98	GAS1, MMP9, LAD1, PRRX1, TBX15, CCDC3, SBSN, CYP26B1, TWIST2, CTSK, RNASE7	http://discovery.lifemapsc.com/gene-expression-signals/high-throughput/large-scale-dataset-cultured-cell-collection/human-dermal-fibroblasts-fetal-hdf-f
1.98226	AnatCompartment	Zeugopod	In vivo	Prenatal	Limb	11	93	Lpl, Gns, Mmp9, Osr1, Smpx, Kank1, Ncmap, Htra1, Eif2s3x, Angptl1, Rpl10	http://discovery.lifemapsc.com/in-vivo-development/limb/zeugopod
1.97749	Cell	nGnG Amacrine Cells	In vivo	PostNatal	Eye, Amacrine, Retina, Neurons	10	239	Ltbp1, Pax6, F3, Gas1, Gemin8, Slc1a3, Vasn, Six2, Spock1, Rps7	http://discovery.lifemapsc.com/in-vivo-development/eye/inner-nuclear-layer/ngng-amacrine-cells
1.97703	Cell	Sertoli cells	In vivo	Prenatal-PostNatal	Testis	9	222	Hba-a2, Sncg, Lefty2, Lad1, Cldn1, Tspan8, Itgb1, Cyp26b1, Scd1	http://discovery.lifemapsc.com/in-vivo-development/testis/seminiferous-tubules/sertoli-cells
1.97575	BIDiffExpSet	Soft Tissue 1 ; Adipocytes	In vivo	PostNatal	Adipose	59	765	GBE1, POR, PPIB, CANX, ETFB, PLIN1, HSP90B1, XPO1, ECHS1, FKBP5, PRDX6, RBM8A, NFIC, S100B, SMC1A, PRPF8, POSTN, SF3A3, WDR1, VCL, CFLAR, PIK3R1, LRRC47, ACADS, MAOB, DHRS3, FXR2, PRDX2, P4HA1, FOXO3, HTRA1, FABP4, ACSL1, ITGA7, PSMD8, PNPLA4, PRODH, SCARB2, CYC1, RBBP7, FASN, MTHFD1, CRYAB, PDIA3, TUBA4A, HIPK2, PLIN4, PZP, HNRNPK, RPS6, GYS1, RPL10, ATP5H, HNRNPA1, TUBA3D, EWSR1, NCL, UBQLN1, M…	http://discovery.lifemapsc.com/gene-expression-signals/high-throughput/large-scale-dataset-human-protein-atlas-protein-expression-data/soft-tissue-1-adipocytes
1.96983	AnatCompartment	Spinal Dorsal Columns	In vivo	Prenatal	Neural Tube	11	163	Gpi1, Lpl, Frzb, Nid1, Asic4, Kank1, Cfh, Slc7a1, Arpp21, Atp1b1, Hmgcs2	http://discovery.lifemapsc.com/in-vivo-development/neural-tube/spinal-dorsal-columns
1.96168	AnatCompartment	Zeugopod Long Bone	In vivo	Prenatal-PostNatal	Bone	13	163	Lpl, Gns, Cebpz, Hoxd11, Dkk1, Smpx, Cd248, Metrnl, Cfh, Htra1, Arpp21, Cd36, Rpl10	http://discovery.lifemapsc.com/in-vivo-development/bone/zeugopod-long-bone
1.9591	TCCell	Dental pulp stem cells	In vitro	PostNatal	Tooth	2	11	ITGB1, ANPEP	http://discovery.lifemapsc.com/stem-cell-differentiation/in-vitro-cells/tooth-homo-sapiens-dental-pulp-stem-cells-nagoya-university-school-of-medicine
1.95485	BIDiffExpSet	Ventral Horn	In vivo	PostNatal	Spinal Cord	46	835	Lpl, Atp1a1, Frzb, Pax6, Fn1, Gas1, Lamb1, Timp2, Tpd52l1, Sdha, Mmp2, Mmp9, Olig2, Acaa2, Pik3r1, Dhcr24, Fam65b, Cldn1, Asic4, Fbxo32, Ddit4l, Ccdc3, Cmtm5, Maob, Slc1a3, Drd2, Kcnip2, Arpp21, Nnat, Vat1, Nmb, Lss, Atp1b1, Hgs, Slc29a1, Prodh, Pgrmc1, Igfbp5, Ddr1, Ppp6c, Tubb4b, Pcnt, Aldh1l1, Rps25, Tuba1b, Hmgn2	http://discovery.lifemapsc.com/gene-expression-signals/high-throughput/large-scale-dataset-gensat/ventral-horn
1.95203	BIDiffExpSet	Dorsal Horn	In vivo	PostNatal	Spinal Cord	48	908	Lpl, Atp1a1, Frzb, Pax6, Fn1, Gas1, Lamb1, Sncg, Timp2, Tpd52l1, Sdha, Mmp2, Mmp9, Olig2, Acaa2, Pmp22, Pik3r1, Dhcr24, Fam65b, Cldn1, Asic4, Fbxo32, Ddit4l, Ccdc3, Cmtm5, Maob, Slc1a3, Drd2, Kcnip2, Ascl1, Tbc1d8, Arpp21, Nnat, Vat1, Nmb, Lss, Atp1b1, Hgs, Mgll, Pgrmc1, Igfbp5, Cryab, Ppp6c, Tubb4b, Pcnt, Aldh1l1, Tuba1b, Hmgn2	http://discovery.lifemapsc.com/gene-expression-signals/high-throughput/large-scale-dataset-gensat/dorsal-horn
1.94454	TCCell	mK4	In vitro	Prenatal	Kidney	3	42	Fn1, Hoxa11, Hoxd11	http://discovery.lifemapsc.com/stem-cell-differentiation/in-vitro-cells/kidney-mus-musculus-mk4-childrens-hospital-medical-center-cincinnati
1.94175	AnatCompartment	Stylopod	In vivo	Prenatal	Limb	10	61	Lpl, Fbln2, Mmp9, Kank1, Ncmap, Htra1, Eif2s3x, Angptl1, Rpl10, Cyp3a11	http://discovery.lifemapsc.com/in-vivo-development/limb/stylopod
1.93962	PDCell	Trophoblast-like cells	In vitro	Prenatal-PostNatal	Trophoblast	11	104	TGFBR3, POSTN, EGFL6, CLIP4, IGSF10, COL6A3, FBLN5, NCAM1, CYB5A, CRYAB, CDR1	http://discovery.lifemapsc.com/stem-cell-differentiation/protocols/early-embryonic-tissues-trophoblast-differentiation-generation-of-trophoblast-cells-from-human-embryonic-stem-cells?TCCellID=74481215-0f2a-4414-bb48-8123d06d9540
1.93664	Cell	Cardiac Fibroblasts	In vivo	Prenatal	Heart, Epicardium, Fibroblasts	13	198	Fn1, Col12a1, Postn, Cflar, Smpx, Errfi1, Cdh2, Itgav, Gpc3, Vasn, Atp1b1, Ldhb, Myh6	http://discovery.lifemapsc.com/in-vivo-development/heart/myocardium/cardiac-fibroblasts
1.93368	TCCell	Peripheral blood-derived hematopoietic stem cells	In vitro	PostNatal	Blood	4	52	KLHL21, HGS, EZR, CDKN1C	http://discovery.lifemapsc.com/stem-cell-differentiation/in-vitro-cells/blood-homo-sapiens-peripheral-blood-derived-hematopoietic-stem-cells-lonza
1.93163	BIDiffExpSet	Central Nervous System	In vivo	Prenatal	Nervous System	98	1691	Gbe1, Gpi1, Hadha, Lpl, Gstp2, Por, Aebp1, Frzb, Pax6, Atp5b, Atp6v1e1, Ctnna1, Etfb, Gas1, Gns, Hmgcs1, Lamc1, Rpn2, Sod3, Xpo1, Atp6v0e, Echs1, Sdha, Cox6a1, Tgm2, Ddx3x, Prdx6, Mdh1, Acaa2, S100b, Smc1a, Taldo1, Phb2, Fzd4, Gpam, Hoxd11, Ghrh, Pik3r1, Prrx1, Slc7a8, Dhcr24, Asah1, Plcd3, Gpx1, Dpysl3, Cdh2, Gpx3, Dhrs3, Prdx2, Zfand5, Drd2, Cyp26b1, Kcnip2, Acot2, Fhl1, Ascl1, Lss, Btf3, Atp1b…	http://discovery.lifemapsc.com/gene-expression-signals/high-throughput/large-scale-dataset-mgi/central-nervous-system
1.92619	TCCell	Human multipotent adipose-derived (hMAD) stem cells	In vitro	PostNatal	Adipose, Mesenchymal Stem Cells	2	11	ENG, ANPEP	http://discovery.lifemapsc.com/stem-cell-differentiation/in-vitro-cells/adipose-mesenchymal-stem-cells-homo-sapiens-human-multipotent-adipose-derived-hmad-stem-cells-centre-national-de-la-recherche-scientifique
1.92236	AnatCompartment	Heart Tube	In vivo	Prenatal	Heart	10	100	Eng, Igfbp3, Ramp2, Pmp22, Phlda3, Smpx, Gpx3, Cryab, Acta1, Myh6	http://discovery.lifemapsc.com/in-vivo-development/heart/heart-tube
1.91324	Cell	Prechondrocytic Mesenchymal Cells	In vivo	Prenatal	Bone, Cartilage	5	35	Gdf5, Fn1, Hoxa11, Hoxd11, Cdh2	http://discovery.lifemapsc.com/in-vivo-development/bone/central-neural-arch/prechondrocytic-mesenchymal-cells
1.91267	OrganSystem	Larynx	In vivo	Prenatal-PostNatal	Larynx	33	550	Hadha, Por, F3, Ddx3x, Mdh1, Acaa2, S100b, FSTL1, CFLAR, SLC7A8, Smpx, KRT23, SBSN, Maob, Dhrs3, MMP14, Zfand5, Cyp26b1, Myh14, CES1, Acsl1, Glul, Txnip, STS, PRR4, Ogdh, Ezr, Mthfd1, USP54, Gstm2, ACTA1, COL17A1, NACA	http://discovery.lifemapsc.com/in-vivo-development/larynx
1.91192	PDCell	Anterior neural specified EBs	In vitro	Prenatal	Eye	3	16	PAX6, DKK1, NCAM1	http://discovery.lifemapsc.com/stem-cell-differentiation/protocols/eye-retina-differentiation-in-vitro-differentiation-to-retinal-photoreceptor?TCCellID=82b5a5c1-d6fa-4e2c-9dd2-0eedda21b5d9
1.91106	Cell	Basal Cells	In vivo	Prenatal-PostNatal	Lung, Epithelial Cells	10	102	Fstl1, Egfl6, Ccdc3, Antxr1, Tns4, Cyp26b1, Htra1, Heph, Amotl1, Col17a1	http://discovery.lifemapsc.com/in-vivo-development/lung/trachea/basal-cells
1.91085	Cell	Prechondrocytic Mesenchymal Cells	In vivo	Prenatal	Bone, Cartilage	5	38	Gdf5, Fn1, Hoxa11, Hoxd11, Cdh2	http://discovery.lifemapsc.com/in-vivo-development/bone/lateral-neural-arch/prechondrocytic-mesenchymal-cells
1.89997	Cell	Cumulus Cells	In vivo	PostNatal	Ovary	14	225	LTBP1, Ramp1, Krt23, Pla1a, DOK5, FBXO32, Mrap, HTRA1, FBLN5, TXNIP, Plin5, IGFBP5, B3GALT2, Cyp4b1	http://discovery.lifemapsc.com/in-vivo-development/ovary/antral-follicle/cumulus-cells
1.89796	BIDiffExpSet	Septum	In vivo	PostNatal	Brain	35	731	Lpl, Atp1a1, Frzb, Pax6, Fn1, Gas1, Lamb1, Slc6a6, Sncg, Timp2, Tpd52l1, Sdha, Acaa2, Pmp22, Pik3r1, Dhcr24, Cldn1, Asic4, Fbxo32, Ddit4l, Ccdc3, Maob, Slc1a3, Drd2, Nnat, Nmb, Lss, Atp1b1, Hgs, Pgrmc1, Igfbp5, Ppp6c, Pcnt, Aldh1l1, Tuba1b	http://discovery.lifemapsc.com/gene-expression-signals/high-throughput/large-scale-dataset-gensat/septum
1.88913	BIDiffExpSet	Kidney ; Cells in Tubules	In vivo	PostNatal	Kidney	125	2287	GBE1, HADHA, HADHB, ATP1A1, GSTP1, POR, PPIB, RPS5, TUBG1, CALU, IL18, ATP5B, ATP6V1E1, CANX, CTNNA1, ETFB, HMGCS1, LAMB1, NID1, PSMB1, PSMB4, RENBP, RPN2, SLC6A6, TPD52L1, HSP90B1, XPO1, ZFX, HAT1, EIF3I, ECHS1, FKBP5, SDHA, PRDX6, RBM8A, HSPA5, PDIA6, HRSP12, MDH1, POLD2, S100B, SMC1A, AGR2, PRPF8, TBL3, RBP4, SF3A3, TCP1, SBDS, WDR1, VCL, CFLAR, NCOA1, PIK3R1, DHCR24, CLDN1, ARL8B, ASAH1, LRRC…	http://discovery.lifemapsc.com/gene-expression-signals/high-throughput/large-scale-dataset-human-protein-atlas-protein-expression-data/kidney-cells-in-tubules
1.87804	TCCell	Wharton's jelly-derived mesenchymal stem cells	In vitro	Prenatal	Umbilical Cord, Mesenchymal Stem Cells	8	110	F3, DPP4, ITGB1, FHL1, TNS3, IGFBP5, NPPB, ACTG2	http://discovery.lifemapsc.com/stem-cell-differentiation/in-vitro-cells/mesenchymal-stem-cells-umbilical-cord-homo-sapiens-whartons-jelly-derived-mesenchymal-stem-cells-national-yang-ming-university
1.87436	Cell	Prechondrocytic Mesenchymal Cells	In vivo	Prenatal	Bone, Cartilage	5	38	Gdf5, Fn1, Hoxa11, Hoxd11, Cdh2	http://discovery.lifemapsc.com/in-vivo-development/bone/dorsal-neural-arch/prechondrocytic-mesenchymal-cells
1.86843	PDCell	Oligodendrocyte-like cells	In vitro	Prenatal-PostNatal	Brain, Spinal Cord, Oligodendrocytes, Glial Cells	6	100	Timp2, Olig2, Cmtm5, Fbln5, Ncam1, Cryab	http://discovery.lifemapsc.com/stem-cell-differentiation/protocols/brain-neural-ectoderm-oligodendrocytes-spinal-cord-differentiation-generation-of-oligodendrocytes-from-epiblast-stem-cells?TCCellID=7f7c4b78-96dc-41be-bc6e-f8c55f83da6a
1.86341	BIDiffExpSet	Skin	In vivo	PostNatal	Skin	13	100	HBA1, FBLN2, GPNMB, PPL, MMP2, LAD1, POSTN, HOPX, KLK11, FABP4, CTSK, DEFB1, LOR	http://discovery.lifemapsc.com/gene-expression-signals/high-throughput/large-scale-dataset-gnf-biogps/skin
1.86003	Cell	Prechondrocytic Mesenchymal Cells	In vivo	Prenatal	Bone, Cartilage	5	41	Gdf5, Fn1, Hoxa11, Hoxd11, Cdh2	http://discovery.lifemapsc.com/in-vivo-development/bone/spinous-process-of-vertebrae/prechondrocytic-mesenchymal-cells
1.85955	BIDiffExpSet	Human Periodontal Ligament Fibroblasts (HPLF)	In vitro	PostNatal	Tendon &amp; Ligament, Fibroblasts	10	98	LTBP1, C1R, PRRX1, ISM1, GPC3, CYP26B1, TWIST2, CTSK, MASP1, ACTG2	http://discovery.lifemapsc.com/gene-expression-signals/high-throughput/large-scale-dataset-cultured-cell-collection/human-periodontal-ligament-fibroblasts-hplf
1.85877	BIDiffExpSet	Vastus Lateralis	In vivo	PostNatal	Skeletal Muscle	11	157	MYOT, SMPX, MYOZ2, DOK5, ANKRD2, FBXO32, XIRP2, ITGB1, BVES, GYS1, MYH6	http://discovery.lifemapsc.com/gene-expression-signals/high-throughput/large-scale-dataset-barcode-u133-plus-2-0/vastus-lateralis
1.84407	Cell	Inner Cell Mass Cells	In vivo	Prenatal	Inner Cell Mass	15	286	Gstp1, Fbln2, Hmgcs1, Lamb1, Ddx3x, Acaa2, Psmd6, Tbx15, Ren1, Cd63, Gpd1l, Fabp3, Scd1, Akr1c21, Ncl	http://discovery.lifemapsc.com/in-vivo-development/inner-cell-mass/inner-cell-mass/inner-cell-mass-cells
1.84385	Cell	Ureteric Bud Cells	In vivo	Prenatal	Kidney	12	230	F3, Col12a1, Dpp4, Postn, Prrx1, Prss8, Slc1a3, Gpc3, Tspan8, Atp1b1, Col23a1, Palld	http://discovery.lifemapsc.com/in-vivo-development/kidney/ureteric-bud/ureteric-bud-cells
1.84061	BIDiffExpSet	Breast ; Adipocytes	In vivo	PostNatal	Breast, Adipose	47	664	POR, CALU, CANX, GNS, LAMC1, PLIN1, PSMB1, HSP90B1, ECHS1, FKBP5, PRDX6, LIPE, NFIC, S100B, POSTN, SF3A3, WDR1, MAOB, FXR2, FHL1, HTRA1, FABP4, ACSL1, ITGA7, PNPLA4, PRODH, SCARB2, RBBP7, MTHFD1, ANPEP, TUBA4A, HIPK2, PLIN4, CD36, PZP, HNRNPK, RPS6, GYS1, UBC, TAF7, AKR1C2, HNRNPA1, TUBA3D, EWSR1, NCL, UBQLN1, MED15	http://discovery.lifemapsc.com/gene-expression-signals/high-throughput/large-scale-dataset-human-protein-atlas-protein-expression-data/breast-adipocytes
1.84041	BIDiffExpSet	Adipose Tissue	In vivo	PostNatal	Adipose	14	52	LIPE, AGPAT2, PHLDA3, PNPLA2, CIDEC, MRAP, KCNIP2, NMB, GYG2, SLC7A10, ORMDL3, TUSC5, SLC29A4, ACACB	http://discovery.lifemapsc.com/gene-expression-signals/high-throughput/large-scale-dataset-barcode-u133-plus-2-0/adipose-tissue
1.83583	PDCell	Brown adipocyte-like cells	In vitro	Prenatal-PostNatal	Adipose	3	6	ADIPOQ, FABP4, CYC1	http://discovery.lifemapsc.com/stem-cell-differentiation/protocols/adipose-differentiation-generation-of-adipocytes-from-human-pluripotent-stem-cells-using-viral-transduction?TCCellID=06b0d9ce-c1a0-44f4-9a4b-b5b175492198
1.82819	TCCell	Peripheral blood-derived hematopoietic stem cells (family)	In vitro	PostNatal	Blood	4	68	KLHL21, HGS, EZR, CDKN1C	http://discovery.lifemapsc.com/stem-cell-differentiation/in-vitro-cells/blood-homo-sapiens-peripheral-blood-derived-hematopoietic-stem-cells-family
1.82442	Cell	Prechondrocytic Mesenchymal Cells	In vivo	Prenatal	Bone, Cartilage	5	42	Gdf5, Fn1, Hoxa11, Hoxd11, Cdh2	http://discovery.lifemapsc.com/in-vivo-development/bone/vertebral-body/prechondrocytic-mesenchymal-cells
1.81506	Cell	Erythroblasts	In vivo	Prenatal-PostNatal	Blood	6	115	Hba-a1, TFRC, Stat5a, CD59, CYBRD1, CD36	http://discovery.lifemapsc.com/in-vivo-development/blood/hematopoietic-bone-marrow/erythroblasts
1.81192	BIDiffExpSet	Human Tracheal Smooth Muscle Cells (HTSMC)	In vitro	PostNatal	Lung, Smooth Muscle	14	97	C1R, GPNMB, TGFBR3, CIDEC, ADAMTSL4, SVEP1, FABP4, TIMP4, FBLN5, TWIST2, NEXN, CTSK, FABP3, ACTG2	http://discovery.lifemapsc.com/gene-expression-signals/high-throughput/large-scale-dataset-cultured-cell-collection/human-tracheal-smooth-muscle-cells-htsmc
1.8012	AnatCompartment	Stylopod Long Bone	In vivo	Prenatal-PostNatal	Bone	12	153	Gdf5, Fbln2, Timp2, Cebpz, Cd248, Metrnl, Cfh, Ncmap, Htra1, Cd36, Rpl10, Eln	http://discovery.lifemapsc.com/in-vivo-development/bone/stylopod-long-bone
1.7988	TCCell	Induced pluripotent stem cell line 1	In vitro	Prenatal	Inner Cell Mass	9	102	LEFTY2, PLA2G16, ADAMTS19, DPYSL3, GPC3, IDO1, GYG2, RBPMS2, ACTA1	http://discovery.lifemapsc.com/stem-cell-differentiation/in-vitro-cells/inner-cell-mass-homo-sapiens-induced-pluripotent-stem-cell-line-1-university-of-pennsylvania-school-of-medicine
1.79399	Cell	Fetal Matrix Cells	In vivo	Prenatal-PostNatal	Hair, Epithelial Cells	9	120	Gpnmb, Krt23, Itgb1, Inpp5k, Rps18, Coro6, Mt3, Lor, Crct1	http://discovery.lifemapsc.com/in-vivo-development/hair/hair-follicle/fetal-matrix-cells
1.78416	TCCell	Hair follicle stem cells	In vitro	PostNatal	Hair	2	9	Eng, Itgb1	http://discovery.lifemapsc.com/stem-cell-differentiation/in-vitro-cells/hair-rattus-norvegicus-hair-follicle-stem-cells-university-of-york
1.78416	PDCell	Mixed hematopoietic progenitor cells	In vitro	PostNatal	Blood	2	6	TFRC, ANPEP	http://discovery.lifemapsc.com/stem-cell-differentiation/in-vitro-cells/fibroblasts-homo-sapiens-adult-dermal-fibroblasts-mcmaster-university?TCCellID=0fbaba45-b05a-47f6-8365-659ae98e7924
1.78185	PDCell	Intermediate mesoderm-like cells	In vitro	Prenatal	Intermediate Mesoderm	2	7	SALL1, OSR1	http://discovery.lifemapsc.com/stem-cell-differentiation/protocols/intermediate-mesoderm-kidney-differentiation-generation-of-nephrogenic-intermediate-mesoderm-from-human-embryonic-stem-cells?TCCellID=04f5d26d-ff27-48c0-8903-15d391c62ec9
1.77837	BIDiffExpSet	Deltoid Muscle	In vivo	PostNatal	Skeletal Muscle	13	171	ZFX, MYOT, SMPX, MYOZ2, ANKRD2, FBXO32, TRIM55, XIRP2, BVES, PCNT, MASP1, GYS1, MYH6	http://discovery.lifemapsc.com/gene-expression-signals/high-throughput/large-scale-dataset-barcode-u133-plus-2-0/deltoid-muscle
1.77758	Cell	Zygote	In vivo	Prenatal	Inner Cell Mass, Trophoblast, Zygote	2	35	IGF2R, ITGB1	http://discovery.lifemapsc.com/in-vivo-development/zygote/zygote/zygote
1.77501	Cell	Anterior Entopeduncular Progenitor Cells	In vivo	Prenatal	Brain, Neural Tube, Oligodendrocytes	2	17	Olig2, Ascl1	http://discovery.lifemapsc.com/in-vivo-development/neural-tube/anterior-entopeduncular-area/anterior-entopeduncular-progenitor-cells
1.77367	AnatCompartment	Diencephalic Roof Plate	In vivo	Prenatal	Neural Tube	5	47	Tpd52l1, Acaa2, Asic4, Kank1, Htra1	http://discovery.lifemapsc.com/in-vivo-development/neural-tube/diencephalic-roof-plate
1.77303	AnatCompartment	Renal Collecting Duct System	In vivo	Prenatal-PostNatal	Kidney	10	149	Tgm2, Lad1, Osr1, Plek2, Krt23, Pdlim1, Prss8, Tspan8, Hmgcs2, Igfbp5	http://discovery.lifemapsc.com/in-vivo-development/kidney/renal-collecting-duct-system
1.77212	BIDiffExpSet	Human Hair Outer Root Sheath Cells (HHORSC)	In vitro	PostNatal	Hair, Epidermis	15	99	LEP, FN1, GPNMB, SOD3, DKK1, CD248, CIDEC, ISM1, SVEP1, A2M, ACSL1, TWIST2, CTSK, AOX1, FABP3	http://discovery.lifemapsc.com/gene-expression-signals/high-throughput/large-scale-dataset-cultured-cell-collection/human-hair-outer-root-sheath-cells-hhorsc
1.77168	Cell	Anterior Lens Epithelial Cells	In vivo	Prenatal-PostNatal	Eye, Lens, Epithelial Cells	4	28	Pax6, Cdh2, Itgb1, Cryab	http://discovery.lifemapsc.com/in-vivo-development/eye/lens/anterior-lens-epithelial-cells
1.76965	BIDiffExpSet	Normal Human Articular Chondrocytes (NHAC)	In vitro	PostNatal	Cartilage	14	96	IGFBP3, AEBP1, FRZB, GPNMB, SOD3, TPD52L1, PMP22, PCOLCE2, SBSN, CFH, TIMP4, IGFBP5, CTSK, AKR1C2	http://discovery.lifemapsc.com/gene-expression-signals/high-throughput/large-scale-dataset-cultured-cell-collection/normal-human-articular-chondrocytes-nhac
1.7661	PDCell	Neural ectoderm cells	In vitro	Prenatal-PostNatal	Neural Ectoderm	8	168	FRZB, PAX6, GAS1, SLC7A8, CLDN1, DHRS3, LMCD1, FAM107A	http://discovery.lifemapsc.com/stem-cell-differentiation/protocols/neural-ectoderm-differentiation-generation-of-functional-floor-plate-or-neuroectoderm-cells-from-human-embryonic-stem-cells?TCCellID=24da9910-b41f-4ff2-aab1-10d28a14f8a5
1.76176	Cell	Mesenchymal Stem Cells	In vivo	PostNatal	Bone, Cartilage, Mesenchymal Stem Cells	2	10	Eng, ANPEP	http://discovery.lifemapsc.com/in-vivo-development/bone/zeugopod-periosteum/mesenchymal-stem-cells
1.76176	TCCell	Clonal bone marrow-derived mesenchymal stem cells (Homeo-GH)	In vitro	PostNatal	Bone, Mesenchymal Stem Cells	2	10	ENG, ITGB1	http://discovery.lifemapsc.com/stem-cell-differentiation/in-vitro-cells/bone-mesenchymal-stem-cells-homo-sapiens-clonal-bone-marrow-derived-mesenchymal-stem-cells-homeo-gh-homeotherapy-co
1.75956	BIDiffExpSet	Small Intestine ; Glandular Cells	In vivo	PostNatal	Intestine	122	2269	GBE1, HADHA, HADHB, ATP1A1, POR, PPIB, RPS5, TUBG1, PLIN2, CALU, IL18, PAX6, ATP5B, ATP6V1E1, CANX, CTNNA1, ETFB, HMGCS1, MAP2K1, PSMB1, PSMB4, RPN2, SLC6A6, HSP90B1, XPO1, ZFX, NAA10, HAT1, EIF3I, ECHS1, FKBP5, SDHA, RBM8A, HSPA5, LIPE, PDIA6, POLD2, SMC1A, AGR2, CCT2, PRPF8, SF3A3, TCP1, SBDS, RPLP0, WDR1, VCL, CFLAR, NCOA1, NFKBIA, PIK3R1, DHCR24, CLDN1, ARL8B, ASAH1, CD248, LRRC47, POPDC2, DE…	http://discovery.lifemapsc.com/gene-expression-signals/high-throughput/large-scale-dataset-human-protein-atlas-protein-expression-data/small-intestine-glandular-cells
1.75535	TCCell	Limbal epithelial stem cells (family)	In vitro	PostNatal	Eye, Epithelial Cells	6	55	ENG, PAX6, FN1, LEFTY2, ITGB1, NCAM1	http://discovery.lifemapsc.com/stem-cell-differentiation/in-vitro-cells/epithelial-cells-eye-homo-sapiens-limbal-epithelial-stem-cells-family
1.75215	Cell	Outer Root Sheath Cells	In vivo	Prenatal-PostNatal	Hair, Epithelial Cells	14	120	Ltbp1, Aebp1, Gas1, Tgfb3, Timp2, Col12a1, Tgm2, Postn, Slc1a3, Lmcd1, Fhl1, Ncam1, Igfbp5, Cryab	http://discovery.lifemapsc.com/in-vivo-development/hair/outer-root-sheath/outer-root-sheath-cells
1.73392	AnatCompartment	Liver Lobule	In vivo	Prenatal-PostNatal	Liver	13	201	Tfrc, Gpam, Dhcr24, Aldob, Maob, Dgat2, Rpl8, Mlxipl, Ces1d, A2m, Acsl1, Slc29a1, Hsp90aa1	http://discovery.lifemapsc.com/in-vivo-development/liver/liver-lobule
1.73272	AnatCompartment	Primitive Spinal Cord	In vivo	Prenatal	Neural Tube	10	206	Arg1, Pax6, Sod3, Dhcr24, ASCL1, Ncam1, Igfbp5, Cybrd1, Fth1, Rps25	http://discovery.lifemapsc.com/in-vivo-development/neural-tube/primitive-spinal-cord
1.73253	Cell	Chondrocytes	In vivo	Prenatal-PostNatal	Bone, Cartilage	10	134	Prelp, Tgm2, S100b, Bcl6, Pla1a, Cmtm5, Cfh, Col6a3, Fabp3, Gpr17	http://discovery.lifemapsc.com/in-vivo-development/bone/zeugopod-epiphyseal-end/chondrocytes
1.73155	Cell	VA2 Fibrous Astrocyte Cells	In vivo	Prenatal-PostNatal	Spinal Cord, Astrocytes, Glial Cells	3	17	Pax6, Glul, Aldh1l1	http://discovery.lifemapsc.com/in-vivo-development/spinal-cord/spinal-cord-white-matter/va2-fibrous-astrocyte-cells
1.73032	PDCell	Vascular endothelial growth factor-induced embryoid bodies	In vitro	Prenatal	Uncategorized	10	101	ARG1, IGFBP3, FRZB, CILP, FGB, POSTN, EGFL6, CLIP4, BCO2, A2M	http://discovery.lifemapsc.com/stem-cell-differentiation/protocols/endothelium-differentiation-two-step-protocol-for-endothelial-differentiation-by-embryoid-body-formation-and-sorting?TCCellID=db05a9d8-2cd1-4bac-9a2b-817ac9ddfca2
1.72528	Cell	Dermal Fibroblasts	In vivo	Prenatal	Dermis, Fibroblasts	4	34	Eng, Dkk1, Itgb1, Twist2	http://discovery.lifemapsc.com/in-vivo-development/dermis/ventral-dermis/dermal-fibroblasts
1.72528	Cell	Dermal Fibroblasts	In vivo	Prenatal-PostNatal	Dermis, Fibroblasts	4	34	Eng, Dkk1, Itgb1, Twist2	http://discovery.lifemapsc.com/in-vivo-development/dermis/cranial-dermis/dermal-fibroblasts
1.72029	Cell	Morula Cells	In vivo	Prenatal	Inner Cell Mass, Trophoblast, Zygote	3	33	Atp1a1, IGF2R, ITGB1	http://discovery.lifemapsc.com/in-vivo-development/zygote/morula/morula-cells
1.71947	Cell	Adult Corneal Basal Epithelial Cells	In vivo	PostNatal	Eye, Cornea, Epithelial Cells	4	55	PAX6, S100B, ITGAV, ITGB1	http://discovery.lifemapsc.com/in-vivo-development/eye/corneal-epithelium/adult-corneal-basal-epithelial-cells
1.713	PDCell	Endoderm-like cells	In vitro	Prenatal	Endoderm	16	105	RPS5, ATP5B, EEF1B2, PSMB1, CDH2, RPL8, BTF3, RPS2, HSP90AA1, RPS6, PRDX1, YWHAQ, UBC, RPS25, TUBA1B, EEF2	http://discovery.lifemapsc.com/stem-cell-differentiation/protocols/endoderm-liver-differentiation-generation-of-hepatocytes-from-human-pluripotent-stem-cells?TCCellID=35e536c6-a468-4dd0-9928-04be3c65e9f7
1.71212	BIDiffExpSet	Skeletal Muscle ; Myocytes	In vivo	PostNatal	Skeletal Muscle	78	1395	GBE1, HADHA, HADHB, RPS5, TUBG1, PLIN2, CALU, ETFB, LAMB1, LAMC1, XPO1, ECHS1, FKBP5, SDHA, DAG1, DMPK, PRDX6, RBM8A, HSPA5, NFIC, S100B, SMC1A, POSTN, MYOT, SF3A3, SBDS, WDR1, CFLAR, NCOA1, NFKBIA, PIK3R1, DHCR24, MYOZ2, ASAH1, ANKRD2, MRAP, ACADS, MAOB, CASQ2, DHRS3, FXR2, PRDX2, LMCD1, ITGB1, FHL1, FOXO3, HTRA1, ATP1B1, ACSL1, ITGA7, PRODH, PREB, SCARB2, ARSD, CYC1, LDHB, OGDH, RBBP7, AOX1, CR…	http://discovery.lifemapsc.com/gene-expression-signals/high-throughput/large-scale-dataset-human-protein-atlas-protein-expression-data/skeletal-muscle-myocytes
1.71194	Cell	Granular Keratinocytes	In vivo	Prenatal-PostNatal	Epidermis, Epithelial Cells	3	39	Ppl, Cyp26b1, Lor	http://discovery.lifemapsc.com/in-vivo-development/epidermis/stratified-epidermis/granular-keratinocytes
1.70121	Cell	Cap Mesenchyme Cells	In vivo	Prenatal	Kidney	5	19	Gas1, Sall1, Hoxa11, Osr1, Six2	http://discovery.lifemapsc.com/in-vivo-development/kidney/cap-mesenchyme/cap-mesenchyme-cells
1.70098	PDCell	Oligodendrocyte precursor cells	In vitro	Prenatal	Brain, Spinal Cord, Oligodendrocytes	3	26	PAX6, OLIG2, ASCL1	http://discovery.lifemapsc.com/stem-cell-differentiation/protocols/brain-oligodendrocytes-spinal-cord-differentiation-generation-of-ng2-oligodendrocyte-precursor-cells-from-stem-cells-in-a-defined-medium?TCCellID=a80ea146-29dc-4f2e-8401-eaba7aa1a640
1.69908	BIDiffExpSet	Small Intestine	In vivo	PostNatal	Intestine	12	98	PLA2G2A, DPT, AGR2, ALDOB, TSPAN8, HEPH, HMGCS2, ANPEP, CYP3A4, ACTG2, ADH1B, CYP3A5	http://discovery.lifemapsc.com/gene-expression-signals/high-throughput/large-scale-dataset-gnf-biogps/small-intestine
1.69749	Cell	Adventitial Reticular Cells	In vivo	Prenatal-PostNatal	Bone, Pericytes, Mesenchymal Stem Cells	2	13	ENG, ANPEP	http://discovery.lifemapsc.com/in-vivo-development/bone/bone-marrow/adventitial-reticular-cells
1.69695	BIDiffExpSet	Human Non-Pigment Ciliary Epithelial Cells (HNPCEpiC)	In vitro	PostNatal	Eye, Epithelial Cells	9	97	PAX6, RENBP, TPD52L1, ASTN1, ASCL1, NNAT, CGN, ATP1A2, TM7SF2	http://discovery.lifemapsc.com/gene-expression-signals/high-throughput/large-scale-dataset-cultured-cell-collection/human-non-pigment-ciliary-epithelial-cells-hnpcepic
1.69645	BIDiffExpSet	Brain/midbrain/lateral Wall/mantle Layer	In vivo	Prenatal	Brain, Neural Tube	11	243	Pax6, Sall1, Sncg, Asic4, Cfh, Slc7a1, Mmp14, Arpp21, Atp1b1, Hmgcs2, Aldh1l1	http://discovery.lifemapsc.com/gene-expression-signals/high-throughput/large-scale-dataset-eurexpress/brain/midbrain/lateral-wall/mantle-layer
1.6878	BIDiffExpSet	Cardiac Myocytes	In vivo	PostNatal	Heart	15	98	IGFBP3, CALU, FBLN2, FN1, LAMB1, LAMC1, MFAP5, SRPX, POSTN, FSTL1, WDR1, DKK1, DPYSL3, P4HA1, SPOCK1	http://discovery.lifemapsc.com/gene-expression-signals/high-throughput/large-scale-dataset-gnf-biogps/cardiac-myocytes
1.68376	PDCell	Intermediate mesoderm derivatives	In vitro	Prenatal-PostNatal	Kidney	2	12	HOXD11, SIX2	http://discovery.lifemapsc.com/stem-cell-differentiation/protocols/kidney-mesoderm-differentiation-generation-of-intermediate-mesoderm-from-human-pluripotent-stem-cells?TCCellID=0e11ff19-7300-495a-b395-c18368a1147a
1.68248	BIDiffExpSet	Skin 1 ; Fibroblasts	In vivo	PostNatal	Skin, Fibroblasts	80	1233	GBE1, HADHB, LTBP1, POR, PPIB, RPS5, TUBG1, CALU, CANX, ETFB, FBLN2, FN1, GNS, NID1, PSMB1, RPN2, HSP90B1, XPO1, ZFX, EIF3I, ECHS1, FKBP5, PRDX6, RBM8A, HSPA5, NFIC, PDIA6, POSTN, SF3A3, WDR1, VCL, CFLAR, NFKBIA, PIK3R1, ARL8B, CD248, LRRC47, DERL1, ACADS, MAOB, ITGAV, DHRS3, FXR2, LMCD1, ITGB1, P4HA1, FOXO3, HTRA1, ATP1B1, ITGA7, PSMD8, STAM, PNPLA4, PRODH, PREB, VSIG4, ARSD, CYC1, OGDH, RBBP7, …	http://discovery.lifemapsc.com/gene-expression-signals/high-throughput/large-scale-dataset-human-protein-atlas-protein-expression-data/skin-1-fibroblasts
1.68209	Cell	Lateral Motor Neurons	In vivo	Prenatal	Spinal Cord, Motor Neurons, Neurons	2	13	HOXA11, HOXD11	http://discovery.lifemapsc.com/in-vivo-development/spinal-cord/lumbar-lateral-motor-column/lateral-motor-neurons
1.68206	BIDiffExpSet	Cerebral Cortex ; Glial Cells	In vivo	PostNatal	Brain, Glial Cells	68	1093	HADHB, POR, PPIB, TUBG1, CALU, CD68, ATP5B, CANX, ETFB, HSP90B1, EIF3I, ECHS1, FKBP5, PRDX6, RBM8A, HSPA5, LIPE, NFIC, PDIA6, S100B, SMC1A, PRPF8, POSTN, SF3A3, SBDS, WDR1, CFLAR, NCOA1, PIK3R1, ARL8B, ASAH1, LRRC47, ACADS, SLC1A3, DHRS3, FXR2, PDIA4, P4HA1, HTRA1, GLUL, PSMD8, STAM, PRODH, SCARB2, ARSD, RBBP7, EZR, MTHFD1, CRYAB, PDIA3, HIPK2, OSBPL9, PZP, HNRNPK, RPS6, YBX1, PRDX1, PDK4, RPL10,…	http://discovery.lifemapsc.com/gene-expression-signals/high-throughput/large-scale-dataset-human-protein-atlas-protein-expression-data/cerebral-cortex-glial-cells
1.68037	Cell	Dermal Condensate Cells	In vivo	Prenatal	Hair, Dermis	4	26	Dkk1, Cyp26b1, Twist2, Ncam1	http://discovery.lifemapsc.com/in-vivo-development/hair/dermal-papilla/dermal-condensate-cells
1.68019	BIDiffExpSet	Human Prostate Epithelial Cells (HPrEpiC)	In vitro	PostNatal	Prostate, Epithelial Cells	11	99	MMP9, LAD1, KRT23, CLDN1, HOPX, SBSN, PRSS8, DEFB1, COL17A1, AKR1C2, CRCT1	http://discovery.lifemapsc.com/gene-expression-signals/high-throughput/large-scale-dataset-cultured-cell-collection/human-prostate-epithelial-cells-hprepic
1.67781	OrganSystem	Bone	In vivo	Prenatal-PostNatal	Bone	11	137	LTBP1, FN1, PRELP, CILP, COL12A1, MMP2, SBSN, COL6A3, VSIG4, FGFBP2, DEFA1	http://discovery.lifemapsc.com/in-vivo-development/bone
1.67383	AnatCompartment	Conjunctival Epithelium	In vivo	Prenatal-PostNatal	Eye, Conjunctiva	9	109	PLA2G2A, IGFBP3, F3, TIMP2, OSR2, CFH, DPYSL3, C3, CYP4B1	http://discovery.lifemapsc.com/in-vivo-development/eye/conjunctival-epithelium
1.66917	Cell	Lens Vesicle Cells	In vivo	Prenatal	Eye, Lens	6	105	Pax6, Nid1, Zfp385a, Adamtsl4, Ezr, Cryab	http://discovery.lifemapsc.com/in-vivo-development/eye/lens-vesicle/lens-vesicle-cells
1.66709	BIDiffExpSet	Human Mesenchymal Stem Cell-hepatic (HMSC-he)	In vitro	PostNatal	Liver, Mesenchymal Stem Cells	14	98	C1R, TGM2, RAMP1, PMP22, GPBAR1, CFH, GPX3, SVEP1, LAMA2, CRISPLD2, IGFBP5, TSC22D3, ACTG2, PDK4	http://discovery.lifemapsc.com/gene-expression-signals/high-throughput/large-scale-dataset-cultured-cell-collection/human-mesenchymal-stem-cell-hepatic-hmsc-he
1.66667	PDCell	Immature adipocyte-like cells	In vitro	Prenatal	Adipose	1	7	CEBPA	http://discovery.lifemapsc.com/stem-cell-differentiation/protocols/adipose-differentiation-generation-of-adipocytes-from-human-pluripotent-stem-cells-using-viral-transduction?TCCellID=3a03f729-a81e-4956-9958-1ad5861d8e8a
1.66667	PDCell	Neural precursor-like cells	In vitro	Prenatal-PostNatal	Neural Tube	1	4	Pax6	http://discovery.lifemapsc.com/stem-cell-differentiation/protocols/neural-ectoderm-differentiation-direct-reprogramming-of-mouse-fibroblasts-into-tripotent-neural-precursor-cells?TCCellID=db61e9e5-9726-4be3-9dde-0365612a7548
1.66667	PDCell	Neural rosettes	In vitro	Prenatal	Neural Ectoderm	1	3	PAX6	http://discovery.lifemapsc.com/stem-cell-differentiation/protocols/brain-motor-neurons-neural-ectoderm-oligodendrocytes-spinal-cord-differentiation-oligodendrocyte-and-motor-neuron-differentiation-from-embryonic-stem-cells?TCCellID=9c6c6496-7d00-4d3e-981e-9b28466dd44b
1.66667	PDCell	Pre-oligodendrocyte progenitor cells	In vitro	Prenatal	Brain, Spinal Cord, Oligodendrocytes	1	2	OLIG2	http://discovery.lifemapsc.com/stem-cell-differentiation/protocols/brain-motor-neurons-neural-ectoderm-oligodendrocytes-spinal-cord-differentiation-oligodendrocyte-and-motor-neuron-differentiation-from-embryonic-stem-cells?TCCellID=3932ee8a-7f56-4af6-9844-7c30db40ebb5
1.66667	PDCell	Spherical neural masses	In vitro	Prenatal	Neural Ectoderm	1	7	PAX6	http://discovery.lifemapsc.com/stem-cell-differentiation/protocols/dopaminergic-neurons-neural-ectoderm-differentiation-highly-efficient-and-large-scale-generation-of-functional-dopaminergic-neurons-from-stem-cells?TCCellID=da1ed1bd-ae1c-466f-92f2-9a7e0fae474d
1.66667	PDCell	Dorsal telencephalic astroglia-like cells	In vitro	Prenatal-PostNatal	Brain, Astrocytes, Glial Cells	1	14	S100B	http://discovery.lifemapsc.com/stem-cell-differentiation/protocols/astrocytes-brain-differentiation-directed-differentiation-of-functional-astroglial-subtypes-from-human-pluripotent-stem-cells?TCCellID=9381f901-f85f-4739-a966-9b621ec33fe7
1.66667	TCCell	Bone marrow-derived mesenchymal stem cells	In vitro	PostNatal	Bone, Mesenchymal Stem Cells	1	6	ENG	http://discovery.lifemapsc.com/stem-cell-differentiation/in-vitro-cells/bone-mesenchymal-stem-cells-homo-sapiens-bone-marrow-derived-mesenchymal-stem-cells-tca-cellular-therapy
1.66667	PDCell	Adipocyte-like cells	In vitro	PostNatal	Adipose	1	2	FABP4	http://discovery.lifemapsc.com/stem-cell-differentiation/protocols/adipose-differentiation-generation-of-adipocytes-from-human-multipotent-derived-stem-cells?TCCellID=6db78d30-0e24-430b-a69a-e6167f4d7a35
1.66667	PDCell	Schwann-like cells	In vitro	PostNatal	Peripheral Nervous System, Schwann Cells, Glial Cells	1	6	S100b	http://discovery.lifemapsc.com/stem-cell-differentiation/protocols/peripheral-nervous-system-schwann-cells-differentiation-schwann-cell-differentiation-protocol-from-rat-mesenchymal-stem-cells?TCCellID=b1b3a09b-d80a-4aff-88d9-4592299d3b9b
1.66667	Cell	Delta Cells	In vivo	Prenatal-PostNatal	Pancreas	1	5	Pax6	http://discovery.lifemapsc.com/in-vivo-development/pancreas/islets-of-langerhans/delta-cells
1.66667	PDCell	Neural rosettes	In vitro	Prenatal	Neural Ectoderm	1	1	PAX6	http://discovery.lifemapsc.com/stem-cell-differentiation/protocols/brain-neural-ectoderm-spinal-cord-differentiation-generation-of-forebrain-and-spinal-gamma-aminobutyric-acid-gaba-neurons?TCCellID=5b272a8f-d622-4da4-ac96-17a52eab11b4
1.66667	PDCell	Neural rosettes	In vitro	Prenatal	Neural Ectoderm	1	11	PAX6	http://discovery.lifemapsc.com/stem-cell-differentiation/protocols/motor-neurons-spinal-cord-differentiation-generation-of-motoneurons-from-stem-cell-by-co-culture-with-ms5-cells-and-a-defined-medium?TCCellID=06271ff9-6aa7-4311-8731-40e960969c8a
1.66667	TCCell	Bone marrow-derived mesenchymal stem cells (Cerecellgram-Stroke)	In vitro	PostNatal	Bone, Mesenchymal Stem Cells	1	4	ENG	http://discovery.lifemapsc.com/stem-cell-differentiation/in-vitro-cells/bone-mesenchymal-stem-cells-homo-sapiens-bone-marrow-derived-mesenchymal-stem-cells-cerecellgram-stroke-samsung-medical-center
1.66667	TCCell	Stem cells from human exfoliated deciduous teeth	In vitro	PostNatal	Tooth	1	8	ITGB1	http://discovery.lifemapsc.com/stem-cell-differentiation/in-vitro-cells/tooth-homo-sapiens-stem-cells-from-human-exfoliated-deciduous-teeth-capital-medical-university-school-of-stomatology
1.66667	TCCell	Bone marrow-derived mesenchymal stem cells	In vitro	PostNatal	Bone, Mesenchymal Stem Cells	1	5	ENG	http://discovery.lifemapsc.com/stem-cell-differentiation/in-vitro-cells/bone-mesenchymal-stem-cells-homo-sapiens-bone-marrow-derived-mesenchymal-stem-cells-mayo-clinic
1.66667	Cell	Dermal Progenitor Cells	In vivo	Prenatal	Dermis	1	6	Twist2	http://discovery.lifemapsc.com/in-vivo-development/dermis/cranial-dermis/dermal-progenitor-cells
1.66667	TCCell	Bone marrow-derived mesenchymal stem cells	In vitro	PostNatal	Bone, Mesenchymal Stem Cells	1	9	ENG	http://discovery.lifemapsc.com/stem-cell-differentiation/in-vitro-cells/bone-mesenchymal-stem-cells-homo-sapiens-bone-marrow-derived-mesenchymal-stem-cells-university-of-cambridge
1.66667	PDCell	Floating retinal precursors	In vitro	Prenatal	Eye	1	2	Pax6	http://discovery.lifemapsc.com/stem-cell-differentiation/protocols/eye-retina-retinal-pigmented-epithelium-rpe-differentiation-retina-photoreceptors-from-mouse-embryonic-stem-cells?TCCellID=b704935b-87ad-49e4-93c6-a2f865044479
1.66667	Cell	Dermal Mesenchyme Cells	In vivo	Prenatal	Dermis	1	5	Twist2	http://discovery.lifemapsc.com/in-vivo-development/dermis/ventral-subectodermal-mesenchyme/dermal-mesenchyme-cells
1.66667	TCCell	Bone marrow-derived mesenchymal stem cells	In vitro	PostNatal	Bone, Mesenchymal Stem Cells	1	1	ENG	http://discovery.lifemapsc.com/stem-cell-differentiation/in-vitro-cells/bone-mesenchymal-stem-cells-homo-sapiens-bone-marrow-derived-mesenchymal-stem-cells-university-of-miami
1.66667	TCCell	Schwann cells	In vitro	PostNatal	Peripheral Nervous System, Schwann Cells	1	1	S100B	http://discovery.lifemapsc.com/stem-cell-differentiation/in-vitro-cells/schwann-cells-homo-sapiens-schwann-cells-harvard-massachusetts-institute-of-technology
1.66667	PDCell	Schwann-like cells	In vitro	PostNatal	Peripheral Nervous System, Schwann Cells, Glial Cells	1	3	S100b	http://discovery.lifemapsc.com/stem-cell-differentiation/protocols/peripheral-nervous-system-schwann-cells-differentiation-schwann-cells-differentiation-protocol-from-adipose-stem-cells?TCCellID=742fbef6-c6db-4693-a07c-05a9cc9324f7
1.66667	PDCell	N2-induced embryoid bodies	In vitro	Prenatal	Neural Tube	1	4	PAX6	http://discovery.lifemapsc.com/stem-cell-differentiation/protocols/motor-neurons-spinal-cord-differentiation-generation-of-motor-neurons-using-a-human-gfp-reporter-cell-line?TCCellID=ad96d029-a767-44cc-8a1f-6efcb5e703e9
1.66667	Cell	Ocular Surface Ectoderm Cells	In vivo	Prenatal	Ectoderm, Eye	1	5	Pax6	http://discovery.lifemapsc.com/in-vivo-development/eye/ocular-surface-ectoderm/ocular-surface-ectoderm-cells
1.66667	TCCell	Bone marrow-derived mesenchymal stromal cells	In vitro	PostNatal	Bone, Mesenchymal Stem Cells	1	5	Eng	http://discovery.lifemapsc.com/stem-cell-differentiation/in-vitro-cells/bone-mesenchymal-stem-cells-rattus-norvegicus-bone-marrow-derived-mesenchymal-stromal-cells-soonchunhyang-university-bucheon-hospital
1.66667	Cell	Inflow Progenitors	In vivo	Prenatal	Heart, Myocardium	1	5	Myh6	http://discovery.lifemapsc.com/in-vivo-development/heart/inflow-tract/inflow-progenitors
1.66667	TCCell	Bone marrow-derived mesenchymal stromal cells	In vitro	PostNatal	Bone, Mesenchymal Stem Cells	1	3	ENG	http://discovery.lifemapsc.com/stem-cell-differentiation/in-vitro-cells/bone-mesenchymal-stem-cells-homo-sapiens-bone-marrow-derived-mesenchymal-stromal-cells-ibgm
1.66667	TCCell	Bone marrow-derived mesenchymal stem cells	In vitro	PostNatal	Bone, Mesenchymal Stem Cells	1	5	ENG	http://discovery.lifemapsc.com/stem-cell-differentiation/in-vitro-cells/bone-mesenchymal-stem-cells-homo-sapiens-bone-marrow-derived-mesenchymal-stem-cells-pharmicell
1.66667	TCCell	Hepatic Mesenchymal Stem Cells	In vitro	PostNatal	Liver, Mesenchymal Stem Cells	1	6	ENG	http://discovery.lifemapsc.com/stem-cell-differentiation/in-vitro-cells/liver-mesenchymal-stem-cells-homo-sapiens-hepatic-mesenchymal-stem-cells
1.66667	Cell	d6 Neural Progenitor Cells	In vivo	Prenatal	Neural Tube	1	4	PAX6	http://discovery.lifemapsc.com/in-vivo-development/neural-tube/dp6-neural-domain/d6-neural-progenitor-cells
1.66667	PDCell	Mesenchymal-like stem cells	In vitro	Prenatal	Mesenchymal Stem Cells	1	6	ENG	http://discovery.lifemapsc.com/stem-cell-differentiation/protocols/cartilage-differentiation-chondrogenic-differentiation-using-articular-chondrocytes-as-feeder-cells?TCCellID=893fb53b-3187-41fe-a426-09a47d1371d3
1.66667	Cell	V1 Neural Progenitor Cells	In vivo	Prenatal	Neural Tube	1	6	Pax6	http://discovery.lifemapsc.com/in-vivo-development/neural-tube/pv1-neural-domain/v1-neural-progenitor-cells
1.66667	PDCell	Eye Field	In vitro	Prenatal	Eye	1	3	PAX6	http://discovery.lifemapsc.com/stem-cell-differentiation/protocols/eye-retina-retinal-pigmented-epithelium-rpe-differentiation-retinal-pigment-epithelium-and-photoreceptors-from-human-embryonic-stem-cells?TCCellID=b568d3dd-33fb-430f-a007-6996ca261c23
1.66667	PDCell	Ventral astrospheres	In vitro	Prenatal	Brain, Astrocytes, Glial Cells	1	3	S100B	http://discovery.lifemapsc.com/stem-cell-differentiation/protocols/astrocytes-brain-differentiation-directed-differentiation-of-functional-astroglial-subtypes-from-human-pluripotent-stem-cells?TCCellID=ffe70988-8659-4312-9203-4dd7a384b2fc
1.66667	PDCell	Neural rosettes	In vitro	Prenatal	Neural Tube	1	2	PAX6	http://discovery.lifemapsc.com/stem-cell-differentiation/protocols/brain-motor-neurons-spinal-cord-differentiation-generation-of-motor-and-gamma-aminobutyric-acid-gaba-neurons?TCCellID=2211a474-24ce-44bc-8e88-3cf379c1d24e
1.66667	TCCell	Bone marrow-derived mesenchymal stem cells	In vitro	PostNatal	Bone, Mesenchymal Stem Cells	1	6	ENG	http://discovery.lifemapsc.com/stem-cell-differentiation/in-vitro-cells/bone-mesenchymal-stem-cells-homo-sapiens-bone-marrow-derived-mesenchymal-stem-cells-yonsei-university
1.66667	PDCell	Neuroectoderm cells	In vitro	Prenatal	Neural Ectoderm	1	6	PAX6	http://discovery.lifemapsc.com/stem-cell-differentiation/protocols/early-embryonic-tissues-neural-ectoderm-paraxial-mesoderm-smooth-muscle-differentiation-human-vascular-smooth-muscle-subtypes-from-human-embryonic-stem-cells?TCCellID=82ff7483-e06b-41db-84a7-c9b7f0cdc941
1.66667	PDCell	Ventral astroglia-like cells	In vitro	Prenatal-PostNatal	Brain, Astrocytes, Glial Cells	1	3	S100B	http://discovery.lifemapsc.com/stem-cell-differentiation/protocols/astrocytes-brain-differentiation-directed-differentiation-of-functional-astroglial-subtypes-from-human-pluripotent-stem-cells?TCCellID=afbb2dda-999d-4944-8420-3d148afc3081
1.66667	PDCell	Dorsal telencephalic astrospheres	In vitro	Prenatal	Brain, Astrocytes, Glial Cells	1	2	S100B	http://discovery.lifemapsc.com/stem-cell-differentiation/protocols/astrocytes-brain-differentiation-directed-differentiation-of-functional-astroglial-subtypes-from-human-pluripotent-stem-cells?TCCellID=320a11da-6726-4e90-92ee-f1be762a6197
1.66667	TCCell	Tissue repair cells	In vitro	PostNatal	Bone, Mesenchymal Stem Cells	1	4	ENG	http://discovery.lifemapsc.com/stem-cell-differentiation/in-vitro-cells/bone-mesenchymal-stem-cells-homo-sapiens-tissue-repair-cells-ruhr-university-of-bochum
1.66667	TCCell	Wharton's jelly-derived mesenchymal stem cells	In vitro	Prenatal	Umbilical Cord, Mesenchymal Stem Cells	1	5	ENG	http://discovery.lifemapsc.com/stem-cell-differentiation/in-vitro-cells/mesenchymal-stem-cells-umbilical-cord-homo-sapiens-whartons-jelly-derived-mesenchymal-stem-cells-isfahan-university-of-medical-sciences
1.66667	PDCell	Anterior astroglia-like cells	In vitro	Prenatal-PostNatal	Brain, Astrocytes, Glial Cells	1	14	S100B	http://discovery.lifemapsc.com/stem-cell-differentiation/protocols/astrocytes-brain-differentiation-directed-differentiation-of-functional-astroglial-subtypes-from-human-pluripotent-stem-cells?TCCellID=af60ad8e-5c7c-40dd-b6e8-613ce4f63f14
1.66667	Cell	Dermal Mesenchyme Cells	In vivo	Prenatal	Dermis	1	6	Twist2	http://discovery.lifemapsc.com/in-vivo-development/dermis/dorsal-subectodermal-mesenchyme/dermal-mesenchyme-cells
1.66667	PDCell	Matured neural rosettes	In vitro	Prenatal	Neural Ectoderm	1	4	PAX6	http://discovery.lifemapsc.com/stem-cell-differentiation/protocols/neural-crest-neural-ectoderm-differentiation-derivation-of-neural-crest-cells-and-their-progeny-ms-5-feeder-cells-feeder-free?TCCellID=b3457623-6f57-433e-8664-3f86cb2b75e3
1.66667	TCCell	Bone marrow-derived mesenchymal stromal cells	In vitro	PostNatal	Bone, Mesenchymal Stem Cells	1	6	ENG	http://discovery.lifemapsc.com/stem-cell-differentiation/in-vitro-cells/bone-mesenchymal-stem-cells-homo-sapiens-bone-marrow-derived-mesenchymal-stromal-cells-royal-perth-hospital
1.66667	PDCell	Oligodendrocyte precursor cells	In vitro	Prenatal	Brain, Spinal Cord, Oligodendrocytes	1	2	OLIG2	http://discovery.lifemapsc.com/stem-cell-differentiation/protocols/brain-motor-neurons-neural-ectoderm-oligodendrocytes-spinal-cord-differentiation-oligodendrocyte-and-motor-neuron-differentiation-from-embryonic-stem-cells?TCCellID=a5a68d77-e53f-4313-be29-f13edd1450fb
1.66667	TCCell	Bone marrow-derived mesenchymal stem cell	In vitro	PostNatal	Bone, Mesenchymal Stem Cells	1	6	ENG	http://discovery.lifemapsc.com/stem-cell-differentiation/in-vitro-cells/bone-mesenchymal-stem-cells-homo-sapiens-bone-marrow-derived-mesenchymal-stem-cell-university-hospital-of-liege
1.66667	TCCell	Bone marrow-derived mesenchymal stem cells	In vitro	PostNatal	Bone, Mesenchymal Stem Cells	1	6	ENG	http://discovery.lifemapsc.com/stem-cell-differentiation/in-vitro-cells/bone-mesenchymal-stem-cells-homo-sapiens-bone-marrow-derived-mesenchymal-stem-cells-hospital-clinic-de-barcelona
1.66667	TCCell	Placenta-derived cells	In vitro	PostNatal	Placenta	1	8	ENG	http://discovery.lifemapsc.com/stem-cell-differentiation/in-vitro-cells/placenta-homo-sapiens-placenta-derived-cells-celgene
1.66667	PDCell	bFGF induced cells	In vitro	Prenatal	Neural Tube	1	3	PAX6	http://discovery.lifemapsc.com/stem-cell-differentiation/protocols/brain-motor-neurons-spinal-cord-differentiation-generation-of-motor-and-gamma-aminobutyric-acid-gaba-neurons?TCCellID=0c31cc14-4170-4c37-a760-1fe128d0f2bb
1.66631	BIDiffExpSet	Human Lens Epithelial Cells (HLEpiC)	In vitro	PostNatal	Eye, Epithelial Cells	9	96	PAX6, ASTN1, CLDN1, SLC1A3, ASCL1, NNAT, CGN, CRYAB, SPOCK1	http://discovery.lifemapsc.com/gene-expression-signals/high-throughput/large-scale-dataset-cultured-cell-collection/human-lens-epithelial-cells-hlepic
1.66613	PDCell	Oligodendrocyte progenitor cells	In vitro	Prenatal	Brain, Spinal Cord, Oligodendrocytes	1	6	OLIG2	http://discovery.lifemapsc.com/stem-cell-differentiation/protocols/astrocytes-brain-neural-ectoderm-oligodendrocytes-spinal-cord-differentiation-derivation-of-oligodendrocyte-progenitor-cells-from-stem-cells-using-defined-medium?TCCellID=ee97eac4-c021-4a9c-97f2-5036a23634ff
1.66262	PDCell	Caudal astroglia-like cells	In vitro	Prenatal-PostNatal	Brain, Astrocytes, Glial Cells	1	14	S100B	http://discovery.lifemapsc.com/stem-cell-differentiation/protocols/astrocytes-brain-differentiation-directed-differentiation-of-functional-astroglial-subtypes-from-human-pluripotent-stem-cells?TCCellID=11b01422-b501-4e18-9196-f904cb838b75
1.662	TCCell	Pulmonary mesenchymal stem cells	In vitro	PostNatal	Lung, Mesenchymal Stem Cells	2	11	ENG, P4HA1	http://discovery.lifemapsc.com/stem-cell-differentiation/in-vitro-cells/lung-mesenchymal-stem-cells-homo-sapiens-pulmonary-mesenchymal-stem-cells-university-of-michigan-health-system
1.65575	Cell	Prechondrocytic Mesenchymal Cells	In vivo	Prenatal	Limb, Bone, Cartilage	7	127	Gdf5, Frzb, Fn1, Hoxa11, Tax1bp1, Hoxd11, Cdh2	http://discovery.lifemapsc.com/in-vivo-development/limb/zeugopod/prechondrocytic-mesenchymal-cells
1.65352	Cell	Terminal Chondrocytes	In vivo	Prenatal-PostNatal	Bone, Cartilage	2	9	Mmp9, Mmp14	http://discovery.lifemapsc.com/in-vivo-development/bone/rib/terminal-chondrocytes
1.65352	Cell	Terminal Chondrocytes	In vivo	Prenatal-PostNatal	Bone, Cartilage	2	9	Mmp9, Mmp14	http://discovery.lifemapsc.com/in-vivo-development/bone/vertebrae/terminal-chondrocytes
1.65106	BIDiffExpSet	Urinary Bladder ; Urothelial Cells	In vivo	PostNatal	Lower Urinary Tract	129	2196	GBE1, HADHA, HADHB, ATP1A1, GSTP1, POR, PPIB, RPS5, TUBG1, CALU, IL18, ATP5B, CANX, CTNNA1, ETFB, HMGCS1, LAMB1, LAMC1, NID1, MAP2K1, PSMB1, PSMB4, RPN2, SLC6A6, SNCG, TGFBR3, HSP90B1, XPO1, ZFX, NAA10, HAT1, EIF3I, ECHS1, FKBP5, SDHA, RBM8A, HSPA5, LIPE, PDIA6, POLD2, SMC1A, AGR2, CCT2, PRPF8, TBL3, SF3A3, TCP1, SBDS, WDR1, VCL, CFLAR, NCOA1, NFKBIA, PIK3R1, DHCR24, CLDN1, ARL8B, ASAH1, LRRC47, …	http://discovery.lifemapsc.com/gene-expression-signals/high-throughput/large-scale-dataset-human-protein-atlas-protein-expression-data/urinary-bladder-urothelial-cells
1.64774	PDCell	Mesenchymal stem cells	In vitro	Prenatal	Mesenchymal Stem Cells	3	16	ENG, FN1, CDH2	http://discovery.lifemapsc.com/stem-cell-differentiation/protocols/smooth-muscle-differentiation-vascular-smooth-muscle-generation-via-mesenchymal-intermediates?TCCellID=db6af5ec-8350-4acb-acdf-94c7a05a740e
1.6466	Cell	8-Cell Embryo	In vivo	Prenatal	Inner Cell Mass, Trophoblast, Zygote	2	38	IGF2R, ITGB1	http://discovery.lifemapsc.com/in-vivo-development/zygote/morula/8-cell-embryo
1.63762	BIDiffExpSet	Stomach 1 ; Glandular Cells	In vivo	PostNatal	Stomach	131	2323	ENG, GBE1, HADHA, HADHB, ATP1A1, POR, PPIB, RPS5, TUBG1, CALU, ATP5B, ATP6V1E1, CANX, CTNNA1, ETFB, HMGCS1, MAP2K1, PSMB1, PSMB4, RPN2, SLC6A6, TGFBR3, HSP90B1, XPO1, ZFX, NAA10, HAT1, EIF3I, ECHS1, FKBP5, SDHA, PRDX6, RBM8A, HSPA5, NFIC, PDIA6, MDH1, POLD2, S100B, SMC1A, AGR2, CCT2, TBL3, SF3A3, TCP1, SBDS, RPLP0, WDR1, VCL, CFLAR, NCOA1, NFKBIA, PIK3R1, DHCR24, CLDN1, ARL8B, ASAH1, CD248, LRRC4…	http://discovery.lifemapsc.com/gene-expression-signals/high-throughput/large-scale-dataset-human-protein-atlas-protein-expression-data/stomach-1-glandular-cells
1.63728	BIDiffExpSet	Human Urothelial Cells (HUC)	In vitro	PostNatal	Lower Urinary Tract, Epithelial Cells	13	99	SERPING1, C1S, FBLN2, FOXO1, GPNMB, CD248, ADAMTSL4, SVEP1, A2M, COL6A3, ATP1A2, IGFBP5, PAPLN	http://discovery.lifemapsc.com/gene-expression-signals/high-throughput/large-scale-dataset-cultured-cell-collection/human-urothelial-cells-huc
1.63449	BIDiffExpSet	Colon ; Glandular Cells	In vivo	PostNatal	Colon	120	2269	GBE1, HADHA, HADHB, ATP1A1, POR, PPIB, RPS5, TUBG1, PLIN2, IL18, ATP5B, ATP6V1E1, CANX, CTNNA1, ETFB, HMGCS1, LAMB1, PSMB1, RPN2, SLC6A6, HSP90B1, XPO1, ZFX, NAA10, HAT1, EIF3I, ECHS1, FKBP5, SDHA, PRDX6, RBM8A, HSPA5, LIPE, NFIC, PDIA6, POLD2, SMC1A, AGR2, CCT2, PRPF8, TBL3, POSTN, SF3A3, TCP1, SBDS, RPLP0, WDR1, VCL, CFLAR, NCOA1, NFKBIA, PIK3R1, DHCR24, CLDN1, ARL8B, ASAH1, LRRC47, POPDC2, DER…	http://discovery.lifemapsc.com/gene-expression-signals/high-throughput/large-scale-dataset-human-protein-atlas-protein-expression-data/colon-glandular-cells
1.6308	BIDiffExpSet	Stomach 2 ; Glandular Cells	In vivo	PostNatal	Stomach	130	2274	ENG, GBE1, HADHA, HADHB, ATP1A1, POR, PPIB, RPS5, TUBG1, CALU, PAX6, ATP5B, ATP6V1E1, CANX, CTNNA1, ETFB, HMGCS1, MAP2K1, PSMB1, PSMB4, RPN2, SLC6A6, HSP90B1, XPO1, ZFX, NAA10, HAT1, EIF3I, ECHS1, FKBP5, SDHA, PRDX6, RBM8A, HSPA5, NFIC, PDIA6, MDH1, POLD2, S100B, SMC1A, AGR2, CCT2, PRPF8, TBL3, POSTN, SF3A3, TCP1, SBDS, RPLP0, WDR1, VCL, CFLAR, NCOA1, NFKBIA, PIK3R1, DHCR24, CLDN1, ARL8B, ASAH1, …	http://discovery.lifemapsc.com/gene-expression-signals/high-throughput/large-scale-dataset-human-protein-atlas-protein-expression-data/stomach-2-glandular-cells
1.62638	AnatCompartment	Zeugopod Periosteum	In vivo	Prenatal-PostNatal	Bone	13	160	Cd68, Gpnmb, Mmp9, Dkk1, Ddit4l, Cfh, Gpx3, Svep1, Atp1b1, Hpgd, B3galt2, Pdk4, Mt3	http://discovery.lifemapsc.com/in-vivo-development/bone/zeugopod-periosteum
1.62628	PDCell	Connective tissue progenitor cells	In vitro	Prenatal	Uncategorized	5	20	ENG, LPL, FN1, COL12A1, ITGB1	http://discovery.lifemapsc.com/stem-cell-differentiation/protocols/tendon-ligament-differentiation-connective-tissue-progenitors-from-human-embryonic-stem-cells?TCCellID=4cbda1af-9770-46ba-88f4-5ec3287f7d73
1.62073	TCCell	Dental pulp stem cells (family)	In vitro	PostNatal	Tooth	2	29	ITGB1, ANPEP	http://discovery.lifemapsc.com/stem-cell-differentiation/in-vitro-cells/tooth-homo-sapiens-dental-pulp-stem-cells-family
1.62058	BIDiffExpSet	Lateral Ventricle ; Glial Cells	In vivo	PostNatal	Brain, Glial Cells	63	1000	HADHA, HADHB, PPIB, TUBG1, CALU, CD68, ATP5B, CANX, ETFB, HSP90B1, XPO1, ECHS1, FKBP5, PRDX6, RBM8A, HSPA5, LIPE, NFIC, S100B, SMC1A, PRPF8, SF3A3, SBDS, CFLAR, NCOA1, PIK3R1, ARL8B, ASAH1, ACADS, SLC1A3, FXR2, PDIA4, PRDX2, P4HA1, GLUL, ITGA7, PNPLA4, PREB, SCARB2, ARSD, LDHB, OGDH, RBBP7, EZR, MTHFD1, CRYAB, PDIA3, HIPK2, SLC2A4, PZP, HNRNPK, YBX1, PRDX1, GYS1, RPL10, ATP5H, HNRNPA1, TUBA3D, EW…	http://discovery.lifemapsc.com/gene-expression-signals/high-throughput/large-scale-dataset-human-protein-atlas-protein-expression-data/lateral-ventricle-glial-cells
1.61147	Cell	Multinuclear Myocytes	In vivo	Prenatal	Skeletal Muscle	2	10	Acta1, Myh6	http://discovery.lifemapsc.com/in-vivo-development/skeletal-muscle/mandibular-arch-muscles/multinuclear-myocytes
1.59939	TCCell	Stem cells from human exfoliated deciduous teeth	In vitro	PostNatal	Tooth	3	11	ENG, PAX6, ANPEP	http://discovery.lifemapsc.com/stem-cell-differentiation/in-vitro-cells/tooth-homo-sapiens-stem-cells-from-human-exfoliated-deciduous-teeth-university-of-regensburg
1.59709	BIDiffExpSet	Adrenal Gland ; Glandular Cells	In vivo	PostNatal	Adrenal Gland	122	2125	GBE1, HADHA, HADHB, ATP1A1, POR, PPIB, RPS5, TUBG1, PLIN2, CALU, ATP5B, ATP6V1E1, CANX, CTNNA1, ETFB, GNS, MAP2K1, PSMB1, PSMB4, RPN2, SNCG, TPD52L1, HSP90B1, XPO1, NAA10, HAT1, EIF3I, ECHS1, FKBP5, SDHA, PRDX6, RBM8A, HSPA5, LIPE, NFIC, PDIA6, HRSP12, MDH1, POLD2, SMC1A, PRPF8, TBL3, POSTN, SF3A3, TCP1, SBDS, RPLP0, WDR1, CFLAR, NCOA1, NFKBIA, PIK3R1, DHCR24, CLDN1, ARL8B, ASAH1, LRRC47, DERL1, …	http://discovery.lifemapsc.com/gene-expression-signals/high-throughput/large-scale-dataset-human-protein-atlas-protein-expression-data/adrenal-gland-glandular-cells
1.59506	TCCell	Trabecular meshwork-derived mesenchymal stem cells	In vitro	PostNatal	Eye, Mesenchymal Stem Cells	5	138	ENG, CLDN1, CYP26B1, NPPB, ACTG2	http://discovery.lifemapsc.com/stem-cell-differentiation/in-vitro-cells/eye-mesenchymal-stem-cells-homo-sapiens-trabecular-meshwork-derived-mesenchymal-stem-cells-genome-institute-of-singapore
1.59403	AnatCompartment	Dorsal Aorta	In vivo	Prenatal	Heart	9	53	Aebp1, Fbln2, Nid1, Ramp2, Postn, Kank1, Htra1, Fbln5, Eln	http://discovery.lifemapsc.com/in-vivo-development/heart/dorsal-aorta
1.59355	BIDiffExpSet	Heart Muscle ; Myocytes	In vivo	PostNatal	Heart	92	1538	GBE1, HADHA, HADHB, RPS5, TUBG1, CALU, ATP5B, CANX, CTNNA1, ETFB, LAMB1, LAMC1, PSMB4, HSP90B1, XPO1, ECHS1, FKBP5, SDHA, DAG1, DMPK, PRDX6, RBM8A, HSPA5, NFIC, MDH1, S100B, SMC1A, SF3A3, SBDS, WDR1, VCL, CFLAR, NFKBIA, PIK3R1, DHCR24, MYOZ2, ASAH1, ANKRD2, CD248, POPDC2, DERL1, MRAP, ACADS, MAOB, CASQ2, FHL2, CDH2, DHRS3, FXR2, PDIA4, PRDX2, ITGB1, FHL1, HTRA1, LSS, ATP1B1, ACSL1, ITGA7, NCAM1, …	http://discovery.lifemapsc.com/gene-expression-signals/high-throughput/large-scale-dataset-human-protein-atlas-protein-expression-data/heart-muscle-myocytes
1.58994	BIDiffExpSet	Gallbladder ; Glandular Cells	In vivo	PostNatal	Gall Bladder	126	2359	GBE1, HADHA, HADHB, ATP1A1, GSTP1, POR, PPIB, RPS5, TUBG1, PLIN2, CALU, ATP5B, ATP6V1E1, CANX, CTNNA1, ETFB, HMGCS1, MAP2K1, PSMB1, RPN2, SLC6A6, TGFBR3, TPD52L1, HSP90B1, XPO1, ZFX, NAA10, HAT1, EIF3I, ECHS1, FKBP5, SDHA, PRDX6, RBM8A, HSPA5, NFIC, PDIA6, MDH1, POLD2, SMC1A, AGR2, CCT2, PRPF8, SF3A3, TCP1, SBDS, WDR1, VCL, CFLAR, NCOA1, PIK3R1, DHCR24, CLDN1, ARL8B, ASAH1, LRRC47, POPDC2, DERL1,…	http://discovery.lifemapsc.com/gene-expression-signals/high-throughput/large-scale-dataset-human-protein-atlas-protein-expression-data/gallbladder-glandular-cells
1.58864	BIDiffExpSet	Bronchus ; Respiratory Epithelial Cells	In vivo	PostNatal	Lung, Epithelial Cells	124	2181	GBE1, HADHA, HADHB, ATP1A1, GSTP1, POR, PPIB, RPS5, TUBG1, PAX6, ATP5B, ATP6V1E1, CANX, CTNNA1, ETFB, GNS, HMGCS1, PSMB1, PSMB4, RPN2, SLC6A6, HSP90B1, XPO1, ZFX, NAA10, HAT1, EIF3I, ECHS1, FKBP5, SDHA, PRDX6, RBM8A, HSPA5, NFIC, PDIA6, POLD2, SMC1A, AGR2, CCT2, PRPF8, POSTN, SF3A3, TCP1, SBDS, WDR1, VCL, BCL6, CFLAR, NCOA1, NFKBIA, PIK3R1, DHCR24, CLDN1, ARL8B, ASAH1, LRRC47, DERL1, MRAP, CHRDL1…	http://discovery.lifemapsc.com/gene-expression-signals/high-throughput/large-scale-dataset-human-protein-atlas-protein-expression-data/bronchus-respiratory-epithelial-cells
1.58792	Cell	Lens Pit Cells	In vivo	Prenatal	Eye, Lens	2	12	Pax6, Cdh2	http://discovery.lifemapsc.com/in-vivo-development/eye/lens-pit/lens-pit-cells
1.58662	Cell	Multinuclear Myocytes	In vivo	Prenatal	Skeletal Muscle	2	11	Acta1, Myh6	http://discovery.lifemapsc.com/in-vivo-development/skeletal-muscle/hyoid-arch-muscles/multinuclear-myocytes
1.58341	BIDiffExpSet	Hippocampus ; Glial Cells	In vivo	PostNatal	Brain, Glial Cells	58	873	HADHA, HADHB, POR, TUBG1, CALU, CD68, ATP5B, CANX, ETFB, HSP90B1, XPO1, ECHS1, FKBP5, PRDX6, RBM8A, LIPE, NFIC, S100B, SMC1A, PRPF8, SF3A3, SBDS, CFLAR, NCOA1, PIK3R1, ARL8B, ASAH1, ACADS, MAOB, SLC1A3, FXR2, PDIA4, P4HA1, GLUL, ITGA7, PREB, SCARB2, ARSD, LDHB, OGDH, RBBP7, EZR, MTHFD1, CRYAB, HIPK2, HNRNPK, PRDX1, GYS1, PDK4, RPL10, ATP5H, HNRNPA1, TUBA3D, EEF2, EWSR1, NCL, MT3, MED15	http://discovery.lifemapsc.com/gene-expression-signals/high-throughput/large-scale-dataset-human-protein-atlas-protein-expression-data/hippocampus-glial-cells
1.5828	Cell	Stellate Reticulum Cells	In vivo	Prenatal-PostNatal	Tooth	7	83	Fn1, Tgfb3, Timp2, Mmp2, Mmp9, Mmp14, Itgb1	http://discovery.lifemapsc.com/in-vivo-development/tooth/dental-core/stellate-reticulum-cells
1.57917	BIDiffExpSet	Human Mesenchymal Stem Cells (hMSC)-2	In vitro	PostNatal	Mesenchymal Stem Cells	11	95	SERPING1, IGFBP3, C1R, C1S, GPNMB, PCOLCE2, DDIT4L, ISM1, CTSK, SPOCK1, AKR1C2	http://discovery.lifemapsc.com/gene-expression-signals/high-throughput/large-scale-dataset-cultured-cell-collection/human-mesenchymal-stem-cells-hmsc-2
1.57732	TCCell	Wharton-Jelly-derived mesenchymal stem cells	In vitro	PostNatal	Umbilical Cord, Mesenchymal Stem Cells	1	6	ENG	http://discovery.lifemapsc.com/stem-cell-differentiation/in-vitro-cells/mesenchymal-stem-cells-umbilical-cord-homo-sapiens-wharton-jelly-derived-mesenchymal-stem-cells-qingdao-university
1.57732	PDCell	Expanded pancreatic progenitor cells	In vitro	Prenatal	Pancreas	1	6	PAX6	http://discovery.lifemapsc.com/stem-cell-differentiation/protocols/endoderm-pancreas-differentiation-derivation-of-beta-cells-including-an-expansion-step?TCCellID=28f20844-a5d8-4ddd-9e3e-0be84b9927d0
1.57732	Cell	Amniotic Mesenchymal Stromal Cells	In vivo	Prenatal-PostNatal	Amnion, Mesenchymal Stem Cells	1	7	ITGB1	http://discovery.lifemapsc.com/in-vivo-development/amnion/amniotic-membrane/amniotic-mesenchymal-stromal-cells
1.57709	BIDiffExpSet	Skin	In vivo	PostNatal	Skin	12	120	Alox12b, Krt23, Ly6g6c, Wfdc5, Tprg, Slc46a2, Klk11, Kprp, Atg9b, Lor, Lce1f, Lce1b	http://discovery.lifemapsc.com/gene-expression-signals/high-throughput/large-scale-dataset-barcode-430-2-0/skin
1.57554	Cell	Oligodendrocyte Precursor Cells	In vivo	Prenatal-PostNatal	Brain, Neural Tube, Oligodendrocytes	2	8	Olig2, Itgb1	http://discovery.lifemapsc.com/in-vivo-development/neural-tube/anterior-entopeduncular-area/oligodendrocyte-precursor-cells
1.5656	BIDiffExpSet	Human Brain Vascular Pericyte (HBVP)	In vitro	PostNatal	Brain, Pericytes	11	98	GPNMB, RENBP, OSR1, CD248, CCDC3, CFH, SLC1A3, TIMP4, MGLL, ATP1A2, ACTG2	http://discovery.lifemapsc.com/gene-expression-signals/high-throughput/large-scale-dataset-cultured-cell-collection/human-brain-vascular-pericyte-hbvp
1.564	BIDiffExpSet	Human Chorionic Mesenchymal Stromal Cells (HCMSC)	In vitro	PostNatal	Chorion	11	96	PLA2G2A, FOXO1, CILP, PMP22, HOPX, SLC7A4, GPC3, LMCD1, CRISPLD2, TSC22D3, TUBA3D	http://discovery.lifemapsc.com/gene-expression-signals/high-throughput/large-scale-dataset-cultured-cell-collection/human-chorionic-mesenchymal-stromal-cells-hcmsc
1.56361	BIDiffExpSet	Human Amniotic Mesenchymal Stromal Cells (HAmMSC)	In vitro	PostNatal	Amnion	11	97	PLA2G2A, FOXO1, CILP, PMP22, HOPX, SLC7A4, GPC3, LMCD1, CRISPLD2, TSC22D3, TUBA3D	http://discovery.lifemapsc.com/gene-expression-signals/high-throughput/large-scale-dataset-cultured-cell-collection/human-amniotic-mesenchymal-stromal-cells-hammsc
1.56003	BIDiffExpSet	Rectum ; Glandular Cells	In vivo	PostNatal	Colon	123	2283	GBE1, HADHA, HADHB, ATP1A1, POR, PPIB, RPS5, TUBG1, CALU, IL18, PAX6, ATP5B, ATP6V1E1, CANX, CTNNA1, ETFB, HMGCS1, MAP2K1, PSMB1, RPN2, SLC6A6, HSP90B1, XPO1, ZFX, NAA10, HAT1, EIF3I, ECHS1, FKBP5, SDHA, PRDX6, RBM8A, HSPA5, LIPE, PDIA6, POLD2, SMC1A, AGR2, CCT2, PRPF8, TBL3, SF3A3, TCP1, SBDS, RPLP0, WDR1, VCL, CFLAR, NCOA1, NFKBIA, PIK3R1, DHCR24, CLDN1, ARL8B, ASAH1, LRRC47, POPDC2, DERL1, MRA…	http://discovery.lifemapsc.com/gene-expression-signals/high-throughput/large-scale-dataset-human-protein-atlas-protein-expression-data/rectum-glandular-cells
1.55957	TCCell	Arterial smooth muscle cells	In vitro	PostNatal	Smooth Muscle	20	84	CALU, ATP5B, TFRC, HSP90B1, PRDX6, HSPA5, PDIA6, CCT2, RPLP0, WDR1, VCL, ANXA5, P4HB, ANXA6, CRYAB, PDIA3, HSP90AB1, HNRNPK, PRDX1, EEF2	http://discovery.lifemapsc.com/stem-cell-differentiation/in-vitro-cells/smooth-muscle-homo-sapiens-arterial-smooth-muscle-cells-institut-pasteur-de-lille
1.55939	Cell	Hematopoietic Stem Cells	In vivo	Prenatal	Lateral Plate Mesoderm, Blood	9	117	C1qb, Cd68, Il18, Timp2, Fam134b, Cfh, C1qc, Abca9, Cd36	http://discovery.lifemapsc.com/in-vivo-development/lateral-plate-mesoderm/aorta-gonad-mesonephros/hematopoietic-stem-cells
1.55698	AnatCompartment	Trachea	In vivo	Prenatal-PostNatal	Lung	25	353	Hadha, Frzb, Ctnna1, Echs1, Ddx3x, Mdh1, S100b, Prrx1, Mrap, Cdh2, Prdx2, Myh14, Ncmap, Htra1, Ces1d, Lss, Atp1b1, Acsl1, Glul, Atp1a2, Pgrmc1, Ezr, Fasn, Prdx1, Gys1	http://discovery.lifemapsc.com/in-vivo-development/lung/trachea
1.55426	BIDiffExpSet	Trigeminal Ganglion	In vivo	PostNatal	Brain	11	100	LPL, PLA2G2A, HBA1, S100B, PMP22, CFH, GPX3, TSPAN8, ATP1A2, CRYAB, CYP2B6	http://discovery.lifemapsc.com/gene-expression-signals/high-throughput/large-scale-dataset-gnf-biogps/trigeminal-ganglion
1.55187	PDCell	Pancreatic progenitor-like cells	In vitro	Prenatal	Pancreas	1	7	PAX6	http://discovery.lifemapsc.com/stem-cell-differentiation/protocols/endoderm-pancreas-differentiation-derivation-of-beta-cells-including-an-expansion-step?TCCellID=36900c17-ac2a-45a6-98d3-d9def0a8bfff
1.55001	Cell	Oligodendrocyte Precursor Cells	In vivo	Prenatal-PostNatal	Brain, Neural Tube, Oligodendrocytes	2	10	Olig2, Itgb1	http://discovery.lifemapsc.com/in-vivo-development/neural-tube/medial-ganglionic-eminence/oligodendrocyte-precursor-cells
1.55001	Cell	Oligodendrocyte Precursor Cells	In vivo	Prenatal	Brain, Neural Tube, Oligodendrocytes	2	10	Olig2, Itgb1	http://discovery.lifemapsc.com/in-vivo-development/neural-tube/lateral-ganglionic-eminence/oligodendrocyte-precursor-cells
1.54944	PDCell	Optic cup	In vitro	Prenatal	Eye	1	8	Pax6	http://discovery.lifemapsc.com/stem-cell-differentiation/protocols/eye-retina-differentiation-retinal-generation-from-three-dimensional-mouse-embryonic-stem-cells-culture?TCCellID=6950c0da-3e8c-4aaf-a8df-baeb25d10591
1.54944	Cell	Preplacodal Lens Ectoderm Cells	In vivo	Prenatal	Eye, Lens	1	10	Pax6	http://discovery.lifemapsc.com/in-vivo-development/eye/ocular-surface-ectoderm/preplacodal-lens-ectoderm-cells
1.54439	BIDiffExpSet	Thyroid Gland ; Glandular Cells	In vivo	PostNatal	Thyroid	111	1996	GBE1, HADHA, HADHB, ATP1A1, GSTP1, POR, PPIB, RPS5, TUBG1, CALU, ATP6V1E1, CANX, CTNNA1, ETFB, GNS, LAMB1, PSMB1, RPN2, HSP90B1, XPO1, ZFX, EIF3I, ECHS1, FKBP5, SDHA, PRDX6, RBM8A, HSPA5, NFIC, PDIA6, MDH1, POLD2, S100B, SMC1A, PRPF8, SF3A3, SBDS, WDR1, VCL, CFLAR, NCOA1, NFKBIA, PIK3R1, DHCR24, ARL8B, ASAH1, LRRC47, DERL1, MRAP, GPBAR1, ACADS, MAOB, CDH2, ITGAV, DHRS3, FXR2, PDIA4, PRDX2, DCXR, …	http://discovery.lifemapsc.com/gene-expression-signals/high-throughput/large-scale-dataset-human-protein-atlas-protein-expression-data/thyroid-gland-glandular-cells
1.54268	Cell	Duct Cells	In vivo	Prenatal-PostNatal	Pancreas, Epithelial Cells	9	146	Dpt, Prelp, Tgfb3, Nfkbia, Krt23, Ces1d, Fabp4, Cryab, Scd1	http://discovery.lifemapsc.com/in-vivo-development/pancreas/pancreatic-ducts/duct-cells
1.54227	Cell	Alpha Progenitor Cells	In vivo	Prenatal-PostNatal	Pancreas	1	12	Pax6	http://discovery.lifemapsc.com/in-vivo-development/pancreas/ventral-pancreatic-bud/alpha-progenitor-cells
1.53737	BIDiffExpSet	Human Mammary Fibroblasts (HMF)	In vitro	PostNatal	Breast, Fibroblasts	8	97	GDF5, TBX15, CADM3, VAT1, COL6A3, FBLN5, CTSK, HSD17B14	http://discovery.lifemapsc.com/gene-expression-signals/high-throughput/large-scale-dataset-cultured-cell-collection/human-mammary-fibroblasts-hmf
1.53544	BIDiffExpSet	Nasopharynx ; Respiratory Epithelial Cells	In vivo	PostNatal	Nose, Epithelial Cells	119	2154	GBE1, HADHA, HADHB, ATP1A1, GSTP1, POR, PPIB, RPS5, TUBG1, PAX6, ATP5B, ATP6V1E1, CANX, CTNNA1, ETFB, HMGCS1, MAP2K1, PSMB1, PSMB4, RPN2, SLC6A6, HSP90B1, XPO1, ZFX, NAA10, HAT1, EIF3I, ECHS1, FKBP5, SDHA, PRDX6, RBM8A, HSPA5, LIPE, NFIC, PDIA6, POLD2, SMC1A, AGR2, CCT2, PRPF8, POSTN, SF3A3, TCP1, SBDS, WDR1, VCL, BCL6, CFLAR, NCOA1, NFKBIA, PIK3R1, DHCR24, ARL8B, ASAH1, LRRC47, POPDC2, DERL1, MR…	http://discovery.lifemapsc.com/gene-expression-signals/high-throughput/large-scale-dataset-human-protein-atlas-protein-expression-data/nasopharynx-respiratory-epithelial-cells
1.53487	PDCell	Renal proximal tubular–like cells	In vitro	Prenatal-PostNatal	Kidney, Epithelial Cells	3	11	ATP1B1, ANPEP, SLC22A5	http://discovery.lifemapsc.com/stem-cell-differentiation/protocols/kidney-differentiation-generation-of-renal-proximal-tubular-cells-from-human-embryonic-stem-cells?TCCellID=63e0c031-1dbd-483e-84eb-4fde8507a5d8
1.52862	Cell	Oligodendrocyte Precursor Cells	In vivo	Prenatal	Brain, Neural Tube, Oligodendrocytes	2	11	Olig2, Itgb1	http://discovery.lifemapsc.com/in-vivo-development/neural-tube/caudal-ganglionic-eminence/oligodendrocyte-precursor-cells
1.52846	TCCell	Umbilical cord-derived mesenchymal stem cells	In vitro	Prenatal	Umbilical Cord, Mesenchymal Stem Cells	1	9	ENG	http://discovery.lifemapsc.com/stem-cell-differentiation/in-vitro-cells/mesenchymal-stem-cells-umbilical-cord-homo-sapiens-umbilical-cord-derived-mesenchymal-stem-cells-general-hospital-of-chinese-armed-police-forces
1.52846	TCCell	Bone marrow-derived mesenchymal stem cells	In vitro	PostNatal	Bone, Mesenchymal Stem Cells	1	8	ENG	http://discovery.lifemapsc.com/stem-cell-differentiation/in-vitro-cells/bone-mesenchymal-stem-cells-homo-sapiens-bone-marrow-derived-mesenchymal-stem-cells-oslo-university-hospital
1.52046	Cell	Adult Corneal Superbasal Epithelial Cells	In vivo	PostNatal	Eye, Cornea, Epithelial Cells	3	42	Pax6, ITGAV, ITGB1	http://discovery.lifemapsc.com/in-vivo-development/eye/corneal-epithelium/adult-corneal-superbasal-epithelial-cells
1.51451	PDCell	GABA neuron-like cells	In vitro	Prenatal-PostNatal	Brain, Neurons	4	32	PAX6, OLIG2, S100B, NCAM1	http://discovery.lifemapsc.com/stem-cell-differentiation/protocols/brain-motor-neurons-spinal-cord-differentiation-generation-of-motor-and-gamma-aminobutyric-acid-gaba-neurons?TCCellID=71574750-8fd9-4713-b739-76166cc5d45a
1.51449	BIDiffExpSet	Human Corneal Epithelial Cells (HCEpiC)	In vitro	PostNatal	Eye, Epithelial Cells	10	99	LAD1, LYVE1, CLDN1, HOPX, SBSN, NCCRP1, PRSS8, FABP4, DEFB1, COL17A1	http://discovery.lifemapsc.com/gene-expression-signals/high-throughput/large-scale-dataset-cultured-cell-collection/human-corneal-epithelial-cells-hcepic
1.50791	BIDiffExpSet	Seminal Vesicle ; Glandular Cells	In vivo	PostNatal	Testis	115	1902	GBE1, HADHA, HADHB, ATP1A1, GSTP1, POR, PPIB, RPS5, TUBG1, CALU, ATP5B, ATP6V1E1, CANX, CTNNA1, ETFB, HMGCS1, NID1, PSMB1, RPN2, TGFBR3, TPD52L1, HSP90B1, XPO1, ZFX, NAA10, HAT1, EIF3I, ECHS1, FKBP5, SDHA, PRDX6, RBM8A, HSPA5, NFIC, PDIA6, SMC1A, AGR2, SF3A3, TCP1, SBDS, WDR1, VCL, CFLAR, NCOA1, NFKBIA, PIK3R1, DHCR24, PGM3, CLDN1, ARL8B, ASAH1, LRRC47, POPDC2, DERL1, MRAP, GPBAR1, ACADS, FHL2, I…	http://discovery.lifemapsc.com/gene-expression-signals/high-throughput/large-scale-dataset-human-protein-atlas-protein-expression-data/seminal-vesicle-glandular-cells
1.50692	AnatCompartment	Outflow Tract	In vivo	Prenatal	Heart	9	113	Foxo1, Rplp0, Mmp14, Htra1, Slc29a2, Calr, Atp1a2, Palld, Eln	http://discovery.lifemapsc.com/in-vivo-development/heart/outflow-tract
1.50685	TCCell	Adipose-derived mesenchymal stem cells combined with allograft bone (AlloStem®)	In vitro	PostNatal	Adipose, Mesenchymal Stem Cells	1	6	ENG	http://discovery.lifemapsc.com/stem-cell-differentiation/in-vitro-cells/adipose-mesenchymal-stem-cells-homo-sapiens-adipose-derived-mesenchymal-stem-cells-combined-with-allograft-bone-allostem-allosource
1.50685	TCCell	Bone marrow-derived mesenchymal stem cells (Stemedyne™-MSC, itMSC)	In vitro	PostNatal	Bone, Mesenchymal Stem Cells	1	12	ENG	http://discovery.lifemapsc.com/stem-cell-differentiation/in-vitro-cells/bone-mesenchymal-stem-cells-homo-sapiens-bone-marrow-derived-mesenchymal-stem-cells-stemedyne-msc-itmsc-stemedica-cell-technologies
1.50685	PDCell	Expanded oligodendrocyte progenitor cells	In vitro	Prenatal	Brain, Spinal Cord, Oligodendrocytes	1	5	Olig2	http://discovery.lifemapsc.com/stem-cell-differentiation/protocols/brain-neural-ectoderm-oligodendrocytes-spinal-cord-differentiation-generation-of-oligodendrocytes-from-epiblast-stem-cells?TCCellID=6e676654-c866-42bb-a2e7-e3dca7eb3cc7
1.50304	BIDiffExpSet	Human Gingival Fibroblasts (HGF)	In vitro	PostNatal	Fibroblasts	7	98	LTBP1, PRRX1, SVEP1, TWIST2, CTSK, AOX1, MASP1	http://discovery.lifemapsc.com/gene-expression-signals/high-throughput/large-scale-dataset-cultured-cell-collection/human-gingival-fibroblasts-hgf
1.50272	Cell	Beta/Delta Progenitor Cells	In vivo	Prenatal-PostNatal	Pancreas	1	14	Pax6	http://discovery.lifemapsc.com/in-vivo-development/pancreas/dorsal-pancreatic-bud/beta-delta-progenitor-cells
1.50056	PDCell	Oligodendrocyte-like cells	In vitro	Prenatal	Brain, Spinal Cord, Oligodendrocytes, Glial Cells	2	19	OLIG2, ASCL1	http://discovery.lifemapsc.com/stem-cell-differentiation/protocols/brain-oligodendrocytes-spinal-cord-differentiation-generation-of-ng2-oligodendrocyte-precursor-cells-from-stem-cells-in-a-defined-medium?TCCellID=38aed4cc-7f6a-4c07-bb03-f808e99d560e
1.49865	Cell	Late MN Progenitor Cells	In vivo	Prenatal	Brain, Neural Tube, Oligodendrocytes	1	16	Olig2	http://discovery.lifemapsc.com/in-vivo-development/neural-tube/motor-neural-progenitor-domain/late-mn-progenitor-cells
1.49492	BIDiffExpSet	Human Pulmonary Microvascular Endothelial Cells (HPMEC)	In vitro	PostNatal	Lung, Endothelium	10	99	LAD1, LYVE1, CLDN1, HOPX, SBSN, NCCRP1, PRSS8, FABP4, DEFB1, COL17A1	http://discovery.lifemapsc.com/gene-expression-signals/high-throughput/large-scale-dataset-cultured-cell-collection/human-pulmonary-microvascular-endothelial-cells-hpmec
1.49295	AnatCompartment	Choroid Plexus	In vivo	Prenatal-PostNatal	Brain, Choroid Plexus	13	146	Lpl, Tgfbr3, Tpd52l1, Acaa2, Cflar, Cldn1, Kank1, Htra1, A2m, Atp1b1, Hmgcs2, Ezr, Slc7a10	http://discovery.lifemapsc.com/in-vivo-development/brain/choroid-plexus
1.49294	TCCell	PureStem™ 4D20.8, NCr-fac Progenitor	In vitro	Prenatal	Neural Crest	10	108	GDF5, COL12A1, POSTN, FZD4, PRRX1, DOK5, CDH2, DHRS3, CTSK, SPOCK1	http://discovery.lifemapsc.com/stem-cell-differentiation/in-vitro-cells/purestem-4d20-8-ncr-fac-progenitor
1.48557	Cell	Interzone Cells	In vivo	Prenatal	Limb, Cartilage	8	53	Gdf5, Mmp9, Hoxa11, Osr1, Itgb1, Ncmap, Htra1, Eif2s3x	http://discovery.lifemapsc.com/in-vivo-development/limb/stylopod-synovial-joint/interzone-cells
1.48425	BIDiffExpSet	Human Hepatocyte (HH)	In vitro	PostNatal	Liver	10	100	FGB, LAD1, RBP4, CLDN1, CIDEC, ALDOB, GPC3, MLXIPL, C3, DEFB1	http://discovery.lifemapsc.com/gene-expression-signals/high-throughput/large-scale-dataset-cultured-cell-collection/human-hepatocyte-hh
1.48383	Cell	Cardiac Crescent Cells	In vivo	Prenatal	Heart, Myocardium	9	101	Pla2g6, Ddx3x, Ramp2, Rbp4, Pmp22, Hopx, Prkar2b, Prodh, Acta1	http://discovery.lifemapsc.com/in-vivo-development/heart/cardiac-crescent/cardiac-crescent-cells
1.48382	PDCell	Hepatocyte-like cells	In vitro	Prenatal-PostNatal	Liver	8	102	IGFBP3, DPP4, FGB, POSTN, RBP4, A2M, HMGCS2, DEFB1	http://discovery.lifemapsc.com/stem-cell-differentiation/protocols/liver-differentiation-generation-of-hepatocyte-like-cells-from-human-pluripotent-stem-cells?TCCellID=78353d46-86ae-446b-a524-38e925e2afd0
1.47573	BIDiffExpSet	Human Bladder Smooth Muscle Cells (HBdSMC)	In vitro	PostNatal	Lower Urinary Tract, Smooth Muscle	12	96	C1R, C1S, HOXD11, PMP22, GPX3, SVEP1, LAMA2, CRISPLD2, IGFBP5, DEFB1, ACTA1, PDK4	http://discovery.lifemapsc.com/gene-expression-signals/high-throughput/large-scale-dataset-cultured-cell-collection/human-bladder-smooth-muscle-cells-hbdsmc
1.4736	Cell	Fetal Corneal Basal Epithelial Cells	In vivo	Prenatal	Eye, Cornea, Epithelial Cells	1	18	PAX6	http://discovery.lifemapsc.com/in-vivo-development/eye/corneal-epithelium/fetal-corneal-basal-epithelial-cells
1.47327	BIDiffExpSet	Lung ; Macrophages	In vivo	PostNatal	Lung, Blood	103	1827	GBE1, HADHA, HADHB, POR, PPIB, RPS5, TUBG1, CALU, CD68, ATP5B, ATP6V1E1, CANX, CTNNA1, ETFB, GNS, MAP2K1, PSMB1, PSMB4, RPN2, HSP90B1, XPO1, EIF3I, ECHS1, FKBP5, SDHA, PRDX6, MMP9, HSPA5, PDIA6, POLD2, S100B, SMC1A, PRPF8, POSTN, SF3A3, TCP1, WDR1, CFLAR, PIK3R1, TYROBP, DHCR24, ARL8B, ASAH1, POPDC2, DERL1, MRAP, CHRDL1, ACADS, REN, DHRS3, FXR2, PDIA4, PRDX2, DCXR, ITGB1, P4HA1, FABP4, LSS, ATP1B…	http://discovery.lifemapsc.com/gene-expression-signals/high-throughput/large-scale-dataset-human-protein-atlas-protein-expression-data/lung-macrophages
1.47006	TCCell	Line H9 (Naive)	In vitro	Prenatal	Inner Cell Mass	8	103	LEFTY2, MFAP5, COL12A1, GPAM, CLDN1, NNAT, TIMP4, ACTG2	http://discovery.lifemapsc.com/stem-cell-differentiation/in-vitro-cells/inner-cell-mass-homo-sapiens-line-h9-naive-weizmann-institute-of-science
1.47006	TCCell	Naive human embryonic stem cells (family)	In vitro	Prenatal	Inner Cell Mass	8	103	LEFTY2, MFAP5, COL12A1, GPAM, CLDN1, NNAT, TIMP4, ACTG2	http://discovery.lifemapsc.com/stem-cell-differentiation/in-vitro-cells/inner-cell-mass-homo-sapiens-naive-human-embryonic-stem-cells-family
1.46813	TCCell	Wharton's jelly-derived mesenchymal stem cells	In vitro	Prenatal	Umbilical Cord, Mesenchymal Stem Cells	1	10	ENG	http://discovery.lifemapsc.com/stem-cell-differentiation/in-vitro-cells/mesenchymal-stem-cells-umbilical-cord-homo-sapiens-whartons-jelly-derived-mesenchymal-stem-cells-institute-of-cell-biology-and-neurobiology
1.46774	BIDiffExpSet	Human Astrocytes	In vitro	PostNatal	Astrocytes	12	97	PAX6, TGFB3, CDC42EP3, HOPX, CDH2, SLC1A3, LMCD1, IGFBP5, CRYAB, ACTA1, ACTG2, ELN	http://discovery.lifemapsc.com/gene-expression-signals/high-throughput/large-scale-dataset-cultured-cell-collection/human-astrocytes
1.46582	BIDiffExpSet	Human Umbilical Smooth Muscle (HUSM)	In vitro	PostNatal	Umbilical Cord, Smooth Muscle	11	99	TGM2, DKK1, PLEK2, DDIT4L, CDH2, ITGB1, FABP4, IGFBP5, SPOCK1, GSTM1, ACTG2	http://discovery.lifemapsc.com/gene-expression-signals/high-throughput/large-scale-dataset-cultured-cell-collection/human-umbilical-smooth-muscle-husm
1.46104	Cell	Testicular Interstitial Cells	In vivo	Prenatal	Testis	11	169	Fn1, Mmp2, Cdc42ep3, Cfh, Ren1, Anxa5, Casq2, Gpc3, Dhrs3, Lama2, Igfbp5	http://discovery.lifemapsc.com/in-vivo-development/testis/testis-interstitium/testicular-interstitial-cells
1.46102	Cell	Pre-myelinating Oligodendrocyte Cells	In vivo	Prenatal-PostNatal	Brain, Oligodendrocytes	1	11	Gpr17	http://discovery.lifemapsc.com/in-vivo-development/brain/forebrain-white-matter/pre-myelinating-oligodendrocyte-cells
1.46041	BIDiffExpSet	Dental Pulp Stem Cells (DPSC)	In vitro	PostNatal	Tooth, Mesenchymal Stem Cells	12	97	GDF5, C1R, C1S, GAS1, COL12A1, PRRX1, CLDN1, CD248, SVEP1, IGFBP5, CTSK, MASP1	http://discovery.lifemapsc.com/gene-expression-signals/high-throughput/large-scale-dataset-cultured-cell-collection/dental-pulp-stem-cells-dpsc
1.4551	AnatCompartment	Stylopod Synovial Joint	In vivo	Prenatal	Limb	6	30	Mmp9, Hoxa11, Osr1, Ncmap, Htra1, Eif2s3x	http://discovery.lifemapsc.com/in-vivo-development/limb/stylopod-synovial-joint
1.45487	AnatCompartment	Interstitial Stroma	In vivo	Prenatal-PostNatal	Kidney	8	71	Ltbp1, Hoxa11, Dkk1, Prrx1, Cfh, Fhl2, Six2, Col23a1	http://discovery.lifemapsc.com/in-vivo-development/kidney/interstitial-stroma
1.4507	Cell	V2 Neural Progenitor Cells	In vivo	Prenatal	Neural Tube	1	9	Pax6	http://discovery.lifemapsc.com/in-vivo-development/neural-tube/pv2-neural-domain/v2-neural-progenitor-cells
1.44365	Cell	Mural Trophectoderm Cells	In vivo	Prenatal	Trophoblast	10	118	LAMB1, LAMC1, NID1, SLC1A3, STS, TNS3, FABP3, TUBB, SCD, HSD3B1	http://discovery.lifemapsc.com/in-vivo-development/trophoblast/mural-trophectoderm/mural-trophectoderm-cells
1.44358	BIDiffExpSet	Normal Human Osteoblasts (NHOST)	In vitro	PostNatal	Bone	10	97	IGFBP3, C1S, MFAP5, COL12A1, POSTN, SVEP1, FHL1, CTSK, SPOCK1, ELN	http://discovery.lifemapsc.com/gene-expression-signals/high-throughput/large-scale-dataset-cultured-cell-collection/normal-human-osteoblasts-nhost
1.44026	BIDiffExpSet	Human Keratocyte (HK)	In vitro	PostNatal	Eye	10	96	C1R, GAS1, GPNMB, COL12A1, EGFL6, ISM1, GPC3, SVEP1, TWIST2, MASP1	http://discovery.lifemapsc.com/gene-expression-signals/high-throughput/large-scale-dataset-cultured-cell-collection/human-keratocyte-hk
1.4383	TCCell	Wharton's jelly-derived mesenchymal stem cells	In vitro	Prenatal	Umbilical Cord, Mesenchymal Stem Cells	2	19	ENG, CDH2	http://discovery.lifemapsc.com/stem-cell-differentiation/in-vitro-cells/mesenchymal-stem-cells-umbilical-cord-homo-sapiens-whartons-jelly-derived-mesenchymal-stem-cells-national-defense-medical-center
1.43436	PDCell	Retinal pigment epithelium-like cells	In vitro	Prenatal	Eye, Retinal Pigmented Epithelium (RPE)	1	5	PAX6	http://discovery.lifemapsc.com/stem-cell-differentiation/protocols/eye-neural-ectoderm-retina-retinal-pigmented-epithelium-rpe-differentiation-generation-of-photoreceptors-and-retinal-epithelium-cells-from-embryonic-stem-cells?TCCellID=035fe7f9-d125-403a-a5f3-b5ee10a94e7f
1.43284	BIDiffExpSet	Epididymis ; Glandular Cells	In vivo	PostNatal	Testis	111	2056	GBE1, HADHB, ATP1A1, GSTP1, POR, PPIB, RPS5, TUBG1, CALU, ATP5B, ATP6V1E1, CANX, CTNNA1, HMGCS1, PSMB1, PSMB4, RPN2, SNCG, TGFBR3, TPD52L1, HSP90B1, XPO1, ZFX, NAA10, HAT1, EIF3I, ECHS1, FKBP5, PRDX6, RBM8A, HSPA5, NFIC, PDIA6, SMC1A, AGR2, CCT2, PRPF8, POSTN, SF3A3, SBDS, WDR1, VCL, CFLAR, NCOA1, PIK3R1, DHCR24, CLDN1, ARL8B, ASAH1, LRRC47, POPDC2, DERL1, CHRDL1, ACADS, MAOB, CDH2, ITGAV, DHRS3,…	http://discovery.lifemapsc.com/gene-expression-signals/high-throughput/large-scale-dataset-human-protein-atlas-protein-expression-data/epididymis-glandular-cells
1.43107	Cell	Ovarian Somatic Cells	In vivo	Prenatal	Ovary	5	111	Arg1, Hba-a2, Sall1, Foxl2, Rps7	http://discovery.lifemapsc.com/in-vivo-development/ovary/ovigerous-cord/ovarian-somatic-cells
1.427	Cell	Muscle Progenitor Cells	In vivo	Prenatal	Skeletal Muscle	10	273	Eng, Klf9, Fam134b, Cadm3, Gpx3, Adamtsl4, Lama2, Acsl1, Cd36, Reep6	http://discovery.lifemapsc.com/in-vivo-development/skeletal-muscle/hyoid-arch-muscles/muscle-progenitor-cells
1.42643	BIDiffExpSet	Uterus 1 ; Glandular Cells	In vivo	PostNatal	Uterus	108	1867	GBE1, HADHA, HADHB, ATP1A1, GSTP1, POR, PPIB, RPS5, TUBG1, PLIN2, CALU, ATP5B, ATP6V1E1, CANX, CTNNA1, ETFB, HMGCS1, LAMB1, PSMB1, PSMB4, RPN2, TPD52L1, HSP90B1, XPO1, ZFX, NAA10, HAT1, EIF3I, ECHS1, FKBP5, SDHA, PRDX6, RBM8A, HSPA5, NFIC, PDIA6, POLD2, S100B, SMC1A, AGR2, CCT2, SF3A3, TCP1, RPLP0, WDR1, VCL, CFLAR, NCOA1, NFKBIA, PIK3R1, CLDN1, ASAH1, LRRC47, DERL1, MRAP, ACADS, MAOB, DHRS3, FXR…	http://discovery.lifemapsc.com/gene-expression-signals/high-throughput/large-scale-dataset-human-protein-atlas-protein-expression-data/uterus-1-glandular-cells
1.419	TCCell	Bone marrow-derived mesenchymal stem cells	In vitro	PostNatal	Bone, Mesenchymal Stem Cells	1	12	ENG	http://discovery.lifemapsc.com/stem-cell-differentiation/in-vitro-cells/bone-mesenchymal-stem-cells-homo-sapiens-bone-marrow-derived-mesenchymal-stem-cells-university-of-torino
1.4189	Cell	Muscle Progenitor Cells	In vivo	Prenatal	Skeletal Muscle	10	280	Eng, Klf9, Fam134b, Cadm3, Gpx3, Adamtsl4, Lama2, Acsl1, Cd36, Reep6	http://discovery.lifemapsc.com/in-vivo-development/skeletal-muscle/mandibular-arch-muscles/muscle-progenitor-cells
1.41752	PDCell	Neural rosettes	In vitro	Prenatal	Neural Tube	1	13	PAX6	http://discovery.lifemapsc.com/stem-cell-differentiation/protocols/eye-neural-ectoderm-retina-retinal-pigmented-epithelium-rpe-differentiation-generation-of-photoreceptors-and-retinal-epithelium-cells-from-embryonic-stem-cells?TCCellID=a820b56c-45d6-418e-94a4-ea1627a9aed2
1.41749	BIDiffExpSet	Appendix ; Glandular Cells	In vivo	PostNatal	Colon	110	2115	GBE1, HADHA, HADHB, ATP1A1, POR, PPIB, RPS5, TUBG1, IL18, ATP5B, ATP6V1E1, CANX, CTNNA1, ETFB, HMGCS1, MAP2K1, PSMB1, PSMB4, RPN2, SLC6A6, HSP90B1, XPO1, ZFX, HAT1, EIF3I, ECHS1, FKBP5, SDHA, PRDX6, RBM8A, HSPA5, LIPE, PDIA6, POLD2, SMC1A, AGR2, CCT2, TBL3, SF3A3, TCP1, SBDS, WDR1, VCL, CFLAR, NCOA1, NFKBIA, PIK3R1, DHCR24, CLDN1, ARL8B, ASAH1, LRRC47, POPDC2, DERL1, MRAP, GPBAR1, ACADS, REN, MAO…	http://discovery.lifemapsc.com/gene-expression-signals/high-throughput/large-scale-dataset-human-protein-atlas-protein-expression-data/appendix-glandular-cells
1.41637	AnatCompartment	Endochondral Facial Bones	In vivo	Prenatal	Bone	8	130	Ppib, Fbln2, Cebpz, Kank1, Ncmap, Tns3, Cd36, Eln	http://discovery.lifemapsc.com/in-vivo-development/bone/endochondral-facial-bones
1.41604	TCCell	Decidua-derived mesenchymal stem cells	In vitro	PostNatal	Placenta, Mesenchymal Stem Cells	1	15	ITGB1	http://discovery.lifemapsc.com/stem-cell-differentiation/in-vitro-cells/mesenchymal-stem-cells-placenta-homo-sapiens-decidua-derived-mesenchymal-stem-cells-korea-university
1.41579	TCCell	CyT49	In vitro	Prenatal	Inner Cell Mass	9	127	FOXO1, MMP9, PLA2G16, BCL6, TXNIP, ATP1A2, IDO1, ACTG2, MT1A	http://discovery.lifemapsc.com/stem-cell-differentiation/in-vitro-cells/inner-cell-mass-homo-sapiens-cyt49-viacyte-novocell-san-diego-ca
1.41457	Cell	Alpha Progenitor Cells	In vivo	Prenatal-PostNatal	Pancreas	1	15	Pax6	http://discovery.lifemapsc.com/in-vivo-development/pancreas/dorsal-pancreatic-bud/alpha-progenitor-cells
1.41374	Cell	Intervertebral Disc Nucleus Pulposus Cells	In vivo	Prenatal-PostNatal	Cartilage	10	89	Psmb2, Timp2, Hsp90b1, Mmp2, Gpc3, Itgb1, A2m, Ncam1, Rpl14, Nap1l1	http://discovery.lifemapsc.com/in-vivo-development/cartilage/nucleus-pulposus/intervertebral-disc-nucleus-pulposus-cells
1.41263	PDCell	human epithelial stem cells	In vitro	Prenatal	Hair, Epidermis	7	120	GPNMB, CLDN1, SBSN, ITGB1, ADIRF, RNASE7, COL17A1	http://discovery.lifemapsc.com/stem-cell-differentiation/protocols/epidermis-differentiation-generation-of-folliculogenic-hepscs-and-keratinocytes-from-pluripotent-stem-cells?TCCellID=ce747989-d2ef-4ca0-bb45-1f80acfa5193
1.41027	BIDiffExpSet	Human Skeletal Muscle Satellite Cells (HSkMSC)	In vitro	PostNatal	Skeletal Muscle	11	99	MMP9, TBX15, CD248, DDIT4L, CASQ2, SLC1A3, DHRS3, ACTA1, AKR1C2, HNRNPA1, MT1A	http://discovery.lifemapsc.com/gene-expression-signals/high-throughput/large-scale-dataset-cultured-cell-collection/human-skeletal-muscle-satellite-cells-hskmsc
1.40892	BIDiffExpSet	Olfactory Bulb	In vivo	PostNatal	Brain	11	99	LPL, AZGP1, S100B, PMP22, CHRDL1, ITGA7, NCAM1, ATP1A2, FAM107A, CRYAB, CDKN1C	http://discovery.lifemapsc.com/gene-expression-signals/high-throughput/large-scale-dataset-gnf-biogps/olfactory-bulb
1.40364	BIDiffExpSet	Pancreas ; Exocrine Glandular Cells	In vivo	PostNatal	Pancreas	109	1959	GBE1, HADHA, HADHB, ATP1A1, GSTP1, POR, PPIB, RPS5, TUBG1, CALU, ATP5B, ATP6V1E1, CANX, CTNNA1, ETFB, HMGCS1, LAMC1, MAP2K1, PSMB1, PSMB4, RPN2, HSP90B1, XPO1, ZFX, EIF3I, ECHS1, FKBP5, SDHA, PRDX6, RBM8A, HSPA5, NFIC, PDIA6, SMC1A, AGR2, CCT2, PRPF8, SF3A3, TCP1, SBDS, RPLP0, WDR1, VCL, CFLAR, NCOA1, PIK3R1, DHCR24, PGM3, CLDN1, ARL8B, ASAH1, CD248, LRRC47, POPDC2, DERL1, MRAP, CHRDL1, ACADS, MA…	http://discovery.lifemapsc.com/gene-expression-signals/high-throughput/large-scale-dataset-human-protein-atlas-protein-expression-data/pancreas-exocrine-glandular-cells
1.40331	AnatCompartment	Frontonasal Process	In vivo	Prenatal-PostNatal	Head Mesenchyme	8	74	Pax6, Olig2, Maob, Ascl1, Fam107a, Six2, Hpgd, Cryab	http://discovery.lifemapsc.com/in-vivo-development/head-mesenchyme/frontonasal-process
1.40184	BIDiffExpSet	Breast ; Glandular Cells	In vivo	PostNatal	Breast	106	1872	GBE1, HADHA, HADHB, ATP1A1, POR, PPIB, RPS5, TUBG1, CALU, ATP5B, ATP6V1E1, CANX, CTNNA1, ETFB, RPN2, SLC6A6, TGFBR3, TPD52L1, HSP90B1, ZFX, NAA10, EIF3I, ECHS1, FKBP5, SDHA, PRDX6, RBM8A, HSPA5, NFIC, PDIA6, S100B, SMC1A, CCT2, PRPF8, TBL3, SF3A3, TCP1, SBDS, RPLP0, WDR1, VCL, CFLAR, NCOA1, NFKBIA, PIK3R1, CLDN1, LRRC47, POPDC2, DERL1, MRAP, GPBAR1, ACADS, MAOB, ITGAV, STAT5A, DHRS3, FXR2, PDIA4,…	http://discovery.lifemapsc.com/gene-expression-signals/high-throughput/large-scale-dataset-human-protein-atlas-protein-expression-data/breast-glandular-cells
1.39955	Cell	Spinal Neural Plate Cells	In vivo	Prenatal	Neural Ectoderm	4	17	PAX6, Chrdl1, Ncam1, Ezr	http://discovery.lifemapsc.com/in-vivo-development/neural-ectoderm/neural-plate/spinal-neural-plate-cells
1.3958	BIDiffExpSet	Human Mesenchymal Stem Cells (hMSC)-1	In vitro	PostNatal	Mesenchymal Stem Cells	9	99	IGFBP3, C1S, GPNMB, POSTN, GPAM, DDIT4L, CTSK, FTH1, SPOCK1	http://discovery.lifemapsc.com/gene-expression-signals/high-throughput/large-scale-dataset-cultured-cell-collection/human-mesenchymal-stem-cells-hmsc-1
1.39562	BIDiffExpSet	Human Mesenchymal Stem Cell-bone Marrow (HMSC-Bone Marrow)	In vitro	PostNatal	Blood, Bone, Mesenchymal Stem Cells	10	99	SMPX, DDIT4L, CCDC3, RASSF4, TRIM55, CASQ2, ARPP21, NCAM1, CRYAB, ACTA1	http://discovery.lifemapsc.com/gene-expression-signals/high-throughput/large-scale-dataset-cultured-cell-collection/human-mesenchymal-stem-cell-bone-marrow-hmsc-bone-marrow
1.39352	BIDiffExpSet	Soft Tissue 1 ; Fibroblasts	In vivo	PostNatal	Fibroblasts	65	1028	GBE1, HADHA, HADHB, POR, PPIB, RPS5, CALU, CANX, FBLN2, FN1, RPN2, HSP90B1, XPO1, ECHS1, FKBP5, PRDX6, RBM8A, PDIA6, POLD2, PRPF8, POSTN, SF3A3, WDR1, VCL, NFKBIA, CD248, MAOB, FHL2, ITGAV, DHRS3, FXR2, PDIA4, LMCD1, ITGB1, P4HA1, FHL1, HTRA1, ITGA7, PSMD8, STAM, PNPLA4, PREB, SCARB2, OGDH, RBBP7, AOX1, PDIA3, TUBA4A, HIPK2, PZP, HNRNPK, RPS6, YBX1, PRDX1, UBC, RPL10, ATP5H, TAF7, HNRNPA1, TUBA3D…	http://discovery.lifemapsc.com/gene-expression-signals/high-throughput/large-scale-dataset-human-protein-atlas-protein-expression-data/soft-tissue-1-fibroblasts
1.3933	BIDiffExpSet	Uterus 2 ; Glandular Cells	In vivo	PostNatal	Uterus	105	1812	GBE1, HADHA, HADHB, ATP1A1, GSTP1, POR, PPIB, RPS5, TUBG1, CALU, ATP5B, ATP6V1E1, CANX, CTNNA1, ETFB, GNS, HMGCS1, PSMB1, PSMB4, RPN2, TPD52L1, HSP90B1, XPO1, ZFX, EIF3I, ECHS1, FKBP5, SDHA, PRDX6, RBM8A, HSPA5, NFIC, PDIA6, POLD2, SMC1A, AGR2, CCT2, TBL3, POSTN, SF3A3, TCP1, RPLP0, WDR1, CFLAR, NCOA1, NFKBIA, PIK3R1, ASAH1, LRRC47, DERL1, CHRDL1, ACADS, MAOB, FHL2, ITGAV, DHRS3, FXR2, PDIA4, PRD…	http://discovery.lifemapsc.com/gene-expression-signals/high-throughput/large-scale-dataset-human-protein-atlas-protein-expression-data/uterus-2-glandular-cells
1.39297	Cell	Lens Placode Cells	In vivo	Prenatal	Eye, Lens	2	29	Pax6, Dkk1	http://discovery.lifemapsc.com/in-vivo-development/eye/lens-placode/lens-placode-cells
1.39087	PDCell	Retinal pigmented epithelium cells	In vitro	Prenatal-PostNatal	Eye, Retinal Pigmented Epithelium (RPE)	1	6	PAX6	http://discovery.lifemapsc.com/stem-cell-differentiation/protocols/eye-retinal-pigmented-epithelium-rpe-differentiation-direct-differentiation-of-human-embryonic-stem-cells-into-retinal-pigment-epithelium-cells?TCCellID=26460a43-075d-42bf-a896-a1571d409b14
1.39084	BIDiffExpSet	Human Pulmonary Alveolar Epithelial Cells (HPAEpiC)	In vitro	PostNatal	Lung, Epithelial Cells	11	98	C1QB, LAD1, AGR2, CLDN1, HOPX, PRSS8, C1QC, CGN, TUBA4A, CD36, PDK4	http://discovery.lifemapsc.com/gene-expression-signals/high-throughput/large-scale-dataset-cultured-cell-collection/human-pulmonary-alveolar-epithelial-cells-hpaepic
1.38195	BIDiffExpSet	Ciliary Ganglion	In vivo	PostNatal	Brain	9	100	LPL, PLIN1, ADIPOQ, S100B, PMP22, FABP4, ATP1A2, ADH1B, AKR1C2	http://discovery.lifemapsc.com/gene-expression-signals/high-throughput/large-scale-dataset-gnf-biogps/ciliary-ganglion
1.38174	BIDiffExpSet	Soft Tissue 2 ; Fibroblasts	In vivo	PostNatal	Fibroblasts	64	979	GBE1, HADHA, HADHB, PPIB, TUBG1, CALU, CANX, ETFB, FBLN2, FN1, GNS, PSMB1, RPN2, HSP90B1, XPO1, ECHS1, FKBP5, PRDX6, RBM8A, HSPA5, NFIC, PDIA6, PRPF8, POSTN, SF3A3, WDR1, PIK3R1, MAOB, ITGAV, DHRS3, FXR2, PDIA4, PRDX2, LMCD1, ITGB1, P4HA1, HTRA1, ATP1B1, ITGA7, PSMD8, STAM, PNPLA4, PREB, SCARB2, CYC1, RBBP7, AOX1, PDIA3, HIPK2, OSBPL9, HNRNPK, RPS6, YBX1, UBC, RPL10, TAF7, HNRNPA1, TUBA3D, EEF2, …	http://discovery.lifemapsc.com/gene-expression-signals/high-throughput/large-scale-dataset-human-protein-atlas-protein-expression-data/soft-tissue-2-fibroblasts
1.37793	PDCell	Rx-GFP+ cells	In vitro	Prenatal	Eye	1	9	Pax6	http://discovery.lifemapsc.com/stem-cell-differentiation/protocols/eye-retina-retinal-pigmented-epithelium-rpe-differentiation-retina-photoreceptors-from-mouse-embryonic-stem-cells?TCCellID=4f5e6ea4-bca3-420b-813d-266f214bd741
1.37793	Cell	Oligodendrocyte Precursor Cells	In vivo	Prenatal	Brain, Neural Tube, Oligodendrocytes	1	7	Olig2	http://discovery.lifemapsc.com/in-vivo-development/neural-tube/dp3-neural-domain/oligodendrocyte-precursor-cells
1.37793	Cell	Oligodendrocyte Precursor Cells	In vivo	Prenatal	Brain, Neural Tube, Oligodendrocytes	1	7	Olig2	http://discovery.lifemapsc.com/in-vivo-development/neural-tube/dp4-neural-domain/oligodendrocyte-precursor-cells
1.37793	Cell	Oligodendrocyte Precursor Cells	In vivo	Prenatal	Brain, Neural Tube, Oligodendrocytes	1	7	Olig2	http://discovery.lifemapsc.com/in-vivo-development/neural-tube/dp5-neural-domain/oligodendrocyte-precursor-cells
1.37793	PDCell	Pigmented epithelium cell clusters	In vitro	Prenatal	Eye, Retinal Pigmented Epithelium (RPE)	1	7	PAX6	http://discovery.lifemapsc.com/stem-cell-differentiation/protocols/eye-retinal-pigmented-epithelium-rpe-differentiation-direct-differentiation-of-human-embryonic-stem-cells-into-retinal-pigment-epithelium-cells?TCCellID=cade8e94-3077-400d-a3aa-01eae3bcc232
1.37698	BIDiffExpSet	Tongue	In vivo	PostNatal	Oral Cavity	9	100	PPL, CILP, ECM1, MYOT, SMPX, HOPX, ACTA1, MYH6, CRCT1	http://discovery.lifemapsc.com/gene-expression-signals/high-throughput/large-scale-dataset-gnf-biogps/tongue
1.37686	AnatCompartment	Thoracic Perivascular Adipose	In vivo	Prenatal-PostNatal	Adipose	13	126	Hadha, Hadhb, Acaa2, Cdh2, Slc25a48, Chchd10, Xrcc6, Plin5, Ldhb, Ogdh, Fabp3, Cyp2b10, Pdk4	http://discovery.lifemapsc.com/in-vivo-development/adipose/thoracic-perivascular-adipose
1.37667	TCCell	Placenta-derived mesenchymal stem cells	In vitro	PostNatal	Placenta, Mesenchymal Stem Cells	1	15	ENG	http://discovery.lifemapsc.com/stem-cell-differentiation/in-vitro-cells/mesenchymal-stem-cells-placenta-homo-sapiens-placenta-derived-mesenchymal-stem-cells-konkuk-university-hospital-school-of-medicine
1.37632	PDCell	Hepatocyte-like cells	In vitro	Prenatal-PostNatal	Liver	2	19	CEBPA, CYP3A4	http://discovery.lifemapsc.com/stem-cell-differentiation/protocols/liver-differentiation-functional-hepatocyte-generation-from-human-embryonic-stem-cells?TCCellID=d98311df-01e8-4e17-898b-b07d8a0c184e
1.37543	TCCell	Placenta-derived mesenchymal stem cells	In vitro	PostNatal	Placenta, Mesenchymal Stem Cells	1	27	ENG	http://discovery.lifemapsc.com/stem-cell-differentiation/in-vitro-cells/mesenchymal-stem-cells-placenta-homo-sapiens-placenta-derived-mesenchymal-stem-cells-university-hospital-zurich
1.3687	Cell	Proximal Tubule Cells	In vivo	Prenatal-PostNatal	Kidney, Epithelial Cells	8	125	Ltbp1, Por, DPP4, Dkk1, Cldn1, Osr2, Hpgd, Aldh1l1	http://discovery.lifemapsc.com/in-vivo-development/kidney/proximal-tubule/proximal-tubule-cells
1.36844	BIDiffExpSet	Tonsil ; Squamous Epithelial Cells	In vivo	PostNatal	Tonsil, Epithelial Cells	96	1837	GBE1, HADHB, ATP1A1, POR, RPS5, CALU, ATP6V1E1, CANX, HMGCS1, MAP2K1, PSMB1, SNCG, TGFBR3, HSP90B1, XPO1, ZFX, NAA10, HAT1, EIF3I, ECHS1, FKBP5, SDHA, PRDX6, RBM8A, HSPA5, POLD2, SMC1A, AGR2, CCT2, SF3A3, TCP1, SBDS, WDR1, VCL, CFLAR, NCOA1, PIK3R1, DHCR24, CLDN1, LRRC47, DERL1, MRAP, ACADS, MAOB, ITGAV, DHRS3, FXR2, PDIA4, PRDX2, DCXR, TXLNG, P4HA1, FOXO3, HTRA1, LSS, ATP1B1, ACSL1, ITGA7, PSMD8…	http://discovery.lifemapsc.com/gene-expression-signals/high-throughput/large-scale-dataset-human-protein-atlas-protein-expression-data/tonsil-squamous-epithelial-cells
1.36566	Cell	Motor Neural Progenitor Cells	In vivo	Prenatal	Neural Tube, Spinal Cord, Motor Neurons, Neurons	1	10	Pax6	http://discovery.lifemapsc.com/in-vivo-development/neural-tube/motor-neural-progenitor-domain/motor-neural-progenitor-cells
1.36452	BIDiffExpSet	Salivary Gland ; Glandular Cells	In vivo	PostNatal	Oral Cavity	103	1765	GBE1, HADHA, HADHB, ATP1A1, POR, PPIB, RPS5, TUBG1, CALU, ATP5B, ATP6V1E1, CANX, CTNNA1, ETFB, PSMB1, RPN2, SLC6A6, TPD52L1, HSP90B1, XPO1, ZFX, HAT1, EIF3I, ECHS1, FKBP5, SDHA, PRDX6, RBM8A, HSPA5, NFIC, PDIA6, S100B, SMC1A, PRPF8, POSTN, SF3A3, TCP1, SBDS, RPLP0, WDR1, VCL, CFLAR, NCOA1, NFKBIA, PIK3R1, CLDN1, ARL8B, ASAH1, LRRC47, DERL1, MRAP, GPBAR1, ACADS, MAOB, DHRS3, FXR2, PDIA4, PRDX2, LM…	http://discovery.lifemapsc.com/gene-expression-signals/high-throughput/large-scale-dataset-human-protein-atlas-protein-expression-data/salivary-gland-glandular-cells
1.36396	PDCell	Syncytiotrophoblast-like cells	In vitro	Prenatal-PostNatal	Placenta	6	57	IGFBP3, CEBPA, KRT23, FBXO32, SLC1A3, DEFB1	http://discovery.lifemapsc.com/stem-cell-differentiation/protocols/early-embryonic-tissues-placenta-differentiation-generation-of-syncytiotrophoblast-cells-from-human-embryonic-stem-cells?TCCellID=97965f4e-72d9-47b5-aeb2-99ad55d2c7ef
1.35715	TCCell	Epithelial cells (family)	In vitro	Prenatal-PostNatal	Epithelial Cells	4	39	FN1, TGFB3, MFGE8, ITGB1	http://discovery.lifemapsc.com/stem-cell-differentiation/in-vitro-cells/epithelial-cells-homo-sapiens-epithelial-cells-family
1.35474	BIDiffExpSet	Brain Pericytes	In vitro	PostNatal	Brain, Pericytes	13	99	SERPING1, IGFBP3, C1S, CILP, ECM1, NNAT, A2M, ATP1A2, IGFBP5, PAPLN, TSC22D3, ACTG2, PDK4	http://discovery.lifemapsc.com/gene-expression-signals/high-throughput/large-scale-dataset-cultured-cell-collection/brain-pericytes
1.354	PDCell	Retinal cells	In vitro	Prenatal-PostNatal	Eye, Retina	1	7	Pax6	http://discovery.lifemapsc.com/stem-cell-differentiation/protocols/eye-retina-differentiation-retinal-generation-from-three-dimensional-mouse-embryonic-stem-cells-culture?TCCellID=7280ffb3-e90f-4a70-9a39-604246e57e30
1.35017	BIDiffExpSet	Prostate ; Glandular Cells	In vivo	PostNatal	Prostate	102	1800	GBE1, HADHA, HADHB, ATP1A1, GSTP1, POR, PPIB, RPS5, TUBG1, CALU, ATP5B, CANX, CTNNA1, ETFB, HMGCS1, PSMB1, PSMB4, RPN2, SLC6A6, TPD52L1, HSP90B1, XPO1, ZFX, NAA10, EIF3I, ECHS1, FKBP5, SDHA, PRDX6, RBM8A, HSPA5, PDIA6, SMC1A, AGR2, PRPF8, SF3A3, WDR1, CFLAR, NCOA1, NFKBIA, PIK3R1, DHCR24, PGM3, CLDN1, ASAH1, LRRC47, DERL1, MRAP, MAOB, ITGAV, DHRS3, FXR2, PDIA4, PRDX2, DCXR, ITGB1, TXLNG, P4HA1, F…	http://discovery.lifemapsc.com/gene-expression-signals/high-throughput/large-scale-dataset-human-protein-atlas-protein-expression-data/prostate-glandular-cells
1.34753	BIDiffExpSet	Testis ; Cells in Seminiferous Ducts	In vivo	PostNatal	Testis	112	2117	GBE1, HADHA, HADHB, ATP1A1, POR, PPIB, RPS5, TUBG1, PLIN2, CALU, ATP5B, CANX, CTNNA1, ETFB, GNS, HMGCS1, PSMB1, PSMB4, RPN2, HSP90B1, XPO1, ZFX, NAA10, HAT1, EIF3I, ECHS1, FKBP5, SDHA, PRDX6, RBM8A, HSPA5, LIPE, PDIA6, POLD2, SMC1A, CCT2, PRPF8, TBL3, SF3A3, TCP1, SBDS, WDR1, VCL, CFLAR, NCOA1, PIK3R1, DHCR24, PGM3, ARL8B, ASAH1, LRRC47, DERL1, MRAP, ACADS, CDH2, ITGAV, DHRS3, FXR2, PDIA4, LMCD1,…	http://discovery.lifemapsc.com/gene-expression-signals/high-throughput/large-scale-dataset-human-protein-atlas-protein-expression-data/testis-cells-in-seminiferous-ducts
1.34693	Cell	Limb Bud Mesenchyme Cells	In vivo	Prenatal	Mesoderm, Limb	4	122	Hoxa11, Hoxd11, Prrx1, Nnat	http://discovery.lifemapsc.com/in-vivo-development/limb/limb-bud/limb-bud-mesenchyme-cells
1.34289	PDCell	Retinal pigment epithelium-like cells	In vitro	Prenatal-PostNatal	Eye, Retinal Pigmented Epithelium (RPE), Epithelial Cells	1	8	PAX6	http://discovery.lifemapsc.com/stem-cell-differentiation/protocols/eye-retinal-pigmented-epithelium-rpe-differentiation-generation-of-retinal-pigment-epithelium-from-embryonic-stem-cells-via-spherical-neural-masses?TCCellID=2e872bbf-6e08-4b35-9d14-89221eb460e6
1.33972	BIDiffExpSet	Forebrain/diencephalon/lateral Wall/mantle Layer	In vivo	Prenatal	Brain	10	207	Pax6, Sall1, Sncg, Asic4, Cfh, Slc7a1, Slc1a3, Arpp21, Hmgcs2, Aldh1l1	http://discovery.lifemapsc.com/gene-expression-signals/high-throughput/large-scale-dataset-eurexpress/forebrain/diencephalon/lateral-wall/mantle-layer
1.33612	Cell	Astrocyte Precursor Cells	In vivo	Prenatal-PostNatal	Neural Tube, Astrocytes	3	10	Olig2, Slc1a3, Aldh1l1	http://discovery.lifemapsc.com/in-vivo-development/neural-tube/dp6-neural-domain/astrocyte-precursor-cells
1.33612	Cell	Astrocyte Precursor Cells	In vivo	Prenatal-PostNatal	Neural Tube, Astrocytes	3	10	Olig2, Slc1a3, Aldh1l1	http://discovery.lifemapsc.com/in-vivo-development/neural-tube/dp5-neural-domain/astrocyte-precursor-cells
1.33386	TCCell	Epiblast Stem Cell line 5	In vitro	Prenatal	Epiblast	11	241	Frzb, Plp2, Lefty2, Dkk1, Cdh2, Gpc3, Chchd10, Heph, Nnat, Rbpms2, Tuba4a	http://discovery.lifemapsc.com/stem-cell-differentiation/in-vitro-cells/epiblast-mus-musculus-epiblast-stem-cell-line-5-ninds-national-institute-of-health
1.33333	AnatCompartment	Mesencephalic Roof Plate	In vivo	Prenatal	Neural Tube	1	11	Asic4	http://discovery.lifemapsc.com/in-vivo-development/neural-tube/mesencephalic-roof-plate
1.33333	TCCell	Neural stem cells	In vitro	Prenatal	Brain	2	16	PAX6, TFRC	http://discovery.lifemapsc.com/stem-cell-differentiation/in-vitro-cells/brain-homo-sapiens-neural-stem-cells-peking-university-beijing
1.33333	TCCell	Bone marrow-derived stem cells	In vitro	PostNatal	Bone	2	8	ENG, ANPEP	http://discovery.lifemapsc.com/stem-cell-differentiation/in-vitro-cells/bone-homo-sapiens-bone-marrow-derived-stem-cells-tehran-university-of-medical-sciences
1.33333	TCCell	Limbal stem cells	In vitro	PostNatal	Eye, Epithelial Cells	2	13	PAX6, LEFTY2	http://discovery.lifemapsc.com/stem-cell-differentiation/in-vitro-cells/epithelial-cells-eye-homo-sapiens-limbal-stem-cells-royan-institute
1.33333	TCCell	Bone marrow-derived mesenchymal stem cells	In vitro	PostNatal	Bone	2	9	Itgb1, Ascl1	http://discovery.lifemapsc.com/stem-cell-differentiation/in-vitro-cells/bone-rattus-norvegicus-bone-marrow-derived-mesenchymal-stem-cells-yokohama-city-university
1.33333	Cell	Transitional Lens Fiber Cells	In vivo	Prenatal-PostNatal	Eye, Lens	2	10	Pax6, Cryab	http://discovery.lifemapsc.com/in-vivo-development/eye/lens/transitional-lens-fiber-cells
1.3323	Cell	Mesenchymal Stem Cells	In vivo	Prenatal-PostNatal	Endothelium, Pericytes, Mesenchymal Stem Cells	1	15	ENG	http://discovery.lifemapsc.com/in-vivo-development/endothelium/microvessels/mesenchymal-stem-cells
1.33046	PDCell	Floor plate-like cells	In vitro	Prenatal-PostNatal	Neural Tube	8	205	IGFBP3, FRZB, PAX6, ETFB, GAS1, CASQ2, TSPAN8, ANPEP	http://discovery.lifemapsc.com/stem-cell-differentiation/protocols/neural-ectoderm-differentiation-generation-of-functional-floor-plate-or-neuroectoderm-cells-from-human-embryonic-stem-cells?TCCellID=06e43ec2-e017-4a36-8008-e2b239179d82
1.32745	Cell	Definitive Hematopoietic Stem Cells	In vivo	Prenatal	Yolk Sac, Blood	10	197	Tgfbr3, Cebpz, Bcl6, Stat5a, Fhl1, Prkar2b, Rbpms2, Epb41l4b, Angptl1, Ncl	http://discovery.lifemapsc.com/in-vivo-development/yolk-sac/definitive-yolk-sac/definitive-hematopoietic-stem-cells
1.32655	Cell	Amniotic Epithelial Cells	In vivo	Prenatal	Amnion, Epithelial Cells	4	29	PAX6, ITGB1, GLUL, CYP3A4	http://discovery.lifemapsc.com/in-vivo-development/amnion/amniotic-membrane/amniotic-epithelial-cells
1.31156	Cell	Cardiomyocytes	In vivo	Prenatal	Heart, Myocardium	1	13	Myh6	http://discovery.lifemapsc.com/in-vivo-development/heart/left-atrium/cardiomyocytes
1.31153	Cell	Early Retinal Progenitor Cells	In vivo	Prenatal	Eye, Retina	2	34	Pax6, Cdh2	http://discovery.lifemapsc.com/in-vivo-development/eye/retinal-neuroblastic-layer/early-retinal-progenitor-cells
1.31134	BIDiffExpSet	Spinal Cord/lateral Wall/ventricular Layer	In vivo	Prenatal	Neural Tube, Spinal Cord	8	103	Pax6, Mfge8, Pea15a, Itgav, Ezr, Slc7a10, Aldh1l1, Mt3	http://discovery.lifemapsc.com/gene-expression-signals/high-throughput/large-scale-dataset-eurexpress/spinal-cord/lateral-wall/ventricular-layer
1.30863	PDCell	Epithelial Podocyte-like cells	In vitro	PostNatal	Kidney, Epithelial Cells	2	8	ITGAV, ITGB1	http://discovery.lifemapsc.com/stem-cell-differentiation/protocols/kidney-differentiation-induction-of-mesenchymal-and-epithelial-like-cells-from-human-amniotic-fluid-stem-cells?TCCellID=c362558d-e16b-41a3-a9d7-2a2171f9ef1f
1.3063	TCCell	Bone marrow-derived hematopoietic stem cells	In vitro	PostNatal	Blood	4	52	CHP1, PIK3R1, CALR, CD36	http://discovery.lifemapsc.com/stem-cell-differentiation/in-vitro-cells/blood-homo-sapiens-bone-marrow-derived-hematopoietic-stem-cells-lonza
1.30557	Cell	Primordial Germ Cells	In vivo	Prenatal	Gonad, Placenta, Germ Cells	10	234	Arg1, Cirbp, Mfge8, Postn, Fstl1, Pmp22, Asah1, Aldh2, Hpgd, Spock1	http://discovery.lifemapsc.com/in-vivo-development/placenta/allantois/primordial-germ-cells
1.30461	BIDiffExpSet	Human Colonic Smooth Muscle Cells (HCoSMC)	In vitro	PostNatal	Colon, Smooth Muscle	10	96	F3, HOXD11, HOPX, SVEP1, MGLL, CRISPLD2, CTSK, FABP3, DEFB1, ACTG2	http://discovery.lifemapsc.com/gene-expression-signals/high-throughput/large-scale-dataset-cultured-cell-collection/human-colonic-smooth-muscle-cells-hcosmc
1.29786	Cell	VA1 Fibrous Astrocyte Cells	In vivo	Prenatal-PostNatal	Spinal Cord, Astrocytes, Glial Cells	3	16	Pax6, Glul, Aldh1l1	http://discovery.lifemapsc.com/in-vivo-development/spinal-cord/spinal-cord-white-matter/va1-fibrous-astrocyte-cells
1.29552	BIDiffExpSet	Skin 2 ; Epidermal Cells	In vivo	PostNatal	Skin, Epidermis	98	1752	GBE1, HADHA, HADHB, POR, PPIB, RPS5, TUBG1, CALU, IL18, ATP5B, CANX, CTNNA1, ETFB, HMGCS1, PSMB1, TGFBR3, HSP90B1, XPO1, ZFX, NAA10, HAT1, EIF3I, ECHS1, FKBP5, SDHA, PRDX6, RBM8A, HSPA5, NFIC, POLD2, SMC1A, CCT2, PRPF8, MYOT, SF3A3, TCP1, SBDS, RPLP0, WDR1, VCL, CFLAR, NCOA1, PIK3R1, DHCR24, CLDN1, ARL8B, LRRC47, DERL1, MAOB, ITGAV, DHRS3, FXR2, PDIA4, PRDX2, DCXR, ITGB1, P4HA1, FOXO3, HTRA1, LSS…	http://discovery.lifemapsc.com/gene-expression-signals/high-throughput/large-scale-dataset-human-protein-atlas-protein-expression-data/skin-2-epidermal-cells
1.29523	BIDiffExpSet	Human Mesenchymal Stem Cells (hMSC)	In vitro	PostNatal	Mesenchymal Stem Cells	10	94	SERPING1, IGFBP3, C1R, C1S, MMP2, PCOLCE2, HEPH, CTSK, SPOCK1, AKR1C2	http://discovery.lifemapsc.com/gene-expression-signals/high-throughput/large-scale-dataset-cultured-cell-collection/human-mesenchymal-stem-cells-hmsc
1.29393	Cell	Limb Muscle Progenitor Cells	In vivo	Prenatal	Limb, Skeletal Muscle	9	113	C1qb, Atp6v1e1, Fn1, Hoxa11, Rbp4, Tbx15, Cdh2, Fam107a, Hpgd	http://discovery.lifemapsc.com/in-vivo-development/limb/forelimb-myotome/limb-muscle-progenitor-cells
1.29037	BIDiffExpSet	Limb/hindlimb	In vivo	Prenatal	Limb	71	1022	Hadha, Lpl, Gdf5, Gstp2, Por, Aebp1, Frzb, Atp5b, Gas1, Lamc1, Rpn2, Xpo1, Echs1, Sdha, Cox6a1, Tgm2, Ddx3x, Mdh1, Acaa2, S100b, Smc1a, Agpat2, Fzd4, Gpam, Dkk1, Prrx1, Smpx, Plcd3, Gpx1, Maob, Dpysl3, Cdh2, Gpx3, Dhrs3, Zfand5, Drd2, Cyp26b1, Dgat2, P4ha1, Fhl1, Lss, Btf3, Glul, Slc25a3, Txnip, Mtpn, Spcs1, Atp1a2, Fyn, Pgrmc1, Abcd1, Aldh2, P4hb, Cyc1, Ldhb, Ogdh, Ezr, Fasn, Mthfd1, Acsl4, Six2…	http://discovery.lifemapsc.com/gene-expression-signals/high-throughput/large-scale-dataset-mgi/limb/hindlimb
1.28919	Cell	Cardiomyocytes	In vivo	Prenatal	Heart, Myocardium	1	14	Myh6	http://discovery.lifemapsc.com/in-vivo-development/heart/right-atrium/cardiomyocytes
1.2887	BIDiffExpSet	Skin	In vivo	PostNatal	Skin	9	87	LY6G6C, WFDC5, NCCRP1, ASPRV1, KPRP, SLC22A5, C1orf68, FLG2, LOR	http://discovery.lifemapsc.com/gene-expression-signals/high-throughput/large-scale-dataset-homer/skin
1.28832	BIDiffExpSet	Human Skeletal Muscle Myoblast (HSkMM)	In vitro	PostNatal	Skeletal Muscle	9	97	FN1, TBX15, CIDEC, SBSN, ANPEP, AOX1, RPL14, RPS7, HNRNPA1	http://discovery.lifemapsc.com/gene-expression-signals/high-throughput/large-scale-dataset-cultured-cell-collection/human-skeletal-muscle-myoblast-hskmm
1.28181	Cell	Pericytes	In vivo	Prenatal	Brain, Pericytes	2	10	Cdh2, Anpep	http://discovery.lifemapsc.com/in-vivo-development/brain/blood-brain-barrier/pericytes
1.28167	Cell	Late Retinal Progenitor Cells	In vivo	Prenatal-PostNatal	Eye, Retina	1	21	Pax6	http://discovery.lifemapsc.com/in-vivo-development/eye/retinal-neuroblastic-layer/late-retinal-progenitor-cells
1.28085	Cell	Mature Granulosa Cells	In vivo	PostNatal	Ovary	5	47	LYVE1, NR1D1, ANPEP, AOX1, HIST2H2BE	http://discovery.lifemapsc.com/in-vivo-development/ovary/antral-follicle/mature-granulosa-cells
1.2776	Cell	Immature Endochondral Osteoblasts	In vivo	Prenatal	Bone	2	35	Fn1, Hdac4	http://discovery.lifemapsc.com/in-vivo-development/bone/vertebrae/immature-endochondral-osteoblasts
1.27283	PDCell	B27-induced oligodendrocyte-like cells	In vitro	Prenatal-PostNatal	Brain, Spinal Cord, Oligodendrocytes, Glial Cells	1	21	OLIG2	http://discovery.lifemapsc.com/stem-cell-differentiation/protocols/brain-oligodendrocytes-spinal-cord-differentiation-generation-of-ng2-oligodendrocyte-precursor-cells-from-stem-cells-in-a-defined-medium?TCCellID=4ac142ae-8f67-4dbb-898c-d545dc2b7f81
1.27193	TCCell	Bone marrow-derived hematopoietic stem cells (family)	In vitro	PostNatal	Blood	4	56	CHP1, PIK3R1, CALR, CD36	http://discovery.lifemapsc.com/stem-cell-differentiation/in-vitro-cells/blood-homo-sapiens-bone-marrow-derived-hematopoietic-stem-cells-family
1.27158	Cell	Inner Enamel Epithelial Cells	In vivo	Prenatal-PostNatal	Tooth, Epithelial Cells	7	118	Fbln2, Timp2, Mmp2, Mmp9, Itgav, Mmp14, Itgb1	http://discovery.lifemapsc.com/in-vivo-development/tooth/dental-enamel/inner-enamel-epithelial-cells
1.27063	AnatCompartment	Meckel's Cartilage	In vivo	Prenatal	Cartilage	7	108	Gdf5, Mmp2, Tgm2, Cebpz, Pcolce2, Cd248, Cd36	http://discovery.lifemapsc.com/in-vivo-development/cartilage/meckels-cartilage
1.27062	BIDiffExpSet	Tonsil ; Non-germinal Center Cells	In vivo	PostNatal	Tonsil	88	1643	GBE1, HADHB, GSTP1, POR, RPS5, TUBG1, CALU, CD68, IL18, ATP5B, ATP6V1E1, CANX, ETFB, MAP2K1, PSMB1, RPN2, HSP90B1, ZFX, HAT1, EIF3I, ECHS1, FKBP5, SDHA, PRDX6, MMP9, RBM8A, HSPA5, NFIC, PDIA6, POLD2, SMC1A, SF3A3, WDR1, VCL, CFLAR, NCOA1, NFKBIA, PIK3R1, TYROBP, DHCR24, LRRC47, DERL1, MRAP, ACADS, MAOB, STAT5A, DHRS3, FXR2, PDIA4, PRDX2, ITGB1, P4HA1, HTRA1, LSS, STAM, DGKZ, PNPLA4, MTPN, PREB, F…	http://discovery.lifemapsc.com/gene-expression-signals/high-throughput/large-scale-dataset-human-protein-atlas-protein-expression-data/tonsil-non-germinal-center-cells
1.2669	BIDiffExpSet	Cervix, Uterine ; Glandular Cells	In vivo	PostNatal	Uterus	93	1586	GBE1, HADHB, ATP1A1, GSTP1, POR, PPIB, RPS5, TUBG1, CALU, ATP5B, ATP6V1E1, CANX, CTNNA1, ETFB, MAP2K1, PSMB1, RPN2, TGFBR3, HSP90B1, XPO1, ZFX, NAA10, HAT1, EIF3I, ECHS1, FKBP5, SDHA, PRDX6, RBM8A, NFIC, POLD2, SMC1A, AGR2, CCT2, PRPF8, POSTN, SF3A3, TCP1, SBDS, WDR1, VCL, CFLAR, NCOA1, PIK3R1, DHCR24, CLDN1, ASAH1, LRRC47, POPDC2, MRAP, GPBAR1, ACADS, MAOB, FHL2, DHRS3, FXR2, PDIA4, ITGB1, P4HA1…	http://discovery.lifemapsc.com/gene-expression-signals/high-throughput/large-scale-dataset-human-protein-atlas-protein-expression-data/cervix-uterine-glandular-cells
1.26663	Cell	Early Tenocyte Cells	In vivo	Prenatal	Tendon &amp; Ligament	3	21	FN1, Tgfb3, Col12a1	http://discovery.lifemapsc.com/in-vivo-development/tendon-ligament/axial-tendon-primordia/early-tenocyte-cells
1.26205	AnatCompartment	Cerebellar Ventricular Zone	In vivo	Prenatal-PostNatal	Neural Tube	6	125	Pax6, Nid1, Gpam, Dhrs3, Timp4, Aldh1l1	http://discovery.lifemapsc.com/in-vivo-development/neural-tube/cerebellar-ventricular-zone
1.26186	TCCell	Human cardiac stem cells	In vitro	PostNatal	Heart	4	16	ENG, TFRC, ITGB1, ANPEP	http://discovery.lifemapsc.com/stem-cell-differentiation/in-vitro-cells/heart-homo-sapiens-human-cardiac-stem-cells-kyoto-prefectural-university-of-medicine
1.25974	PDCell	Intermediate mesoderm-like cells	In vitro	Prenatal	Intermediate Mesoderm	2	7	SALL1, OSR1	http://discovery.lifemapsc.com/stem-cell-differentiation/protocols/kidney-mesoderm-differentiation-generation-of-intermediate-mesoderm-from-human-pluripotent-stem-cells?TCCellID=fc006e13-bd6d-4955-b17c-e00866bf7e59
1.25789	Cell	Cardiomyocytes	In vivo	Prenatal	Heart, Myocardium	2	47	Hopx, Myh6	http://discovery.lifemapsc.com/in-vivo-development/heart/myocardium/cardiomyocytes
1.25764	TCCell	Neural stem/progenitor cells (family)	In vitro	Prenatal-PostNatal	Central Nervous System, Neurons	2	19	PAX6, TFRC	http://discovery.lifemapsc.com/stem-cell-differentiation/in-vitro-cells/central-nervous-system-neurons-homo-sapiens-neural-stem-progenitor-cells-family
1.25693	Cell	Immature Endochondral Osteoblasts	In vivo	Prenatal	Bone	2	33	Fn1, Hdac4	http://discovery.lifemapsc.com/in-vivo-development/bone/rib/immature-endochondral-osteoblasts
1.25078	BIDiffExpSet	Skin	In vivo	PostNatal	Skin	6	35	ALOXE3, ASPRV1, C1orf68, IL37, LCE2B, LCE1B	http://discovery.lifemapsc.com/gene-expression-signals/high-throughput/large-scale-dataset-barcode-u133-plus-2-0/skin
1.24767	Cell	Bone Marrow Stromal Cells	In vivo	Prenatal-PostNatal	Bone, Cartilage, Mesenchymal Stem Cells	1	15	ENG	http://discovery.lifemapsc.com/in-vivo-development/bone/bone-marrow/bone-marrow-stromal-cells
1.24482	BIDiffExpSet	Tonsil ; Germinal Center Cells	In vivo	PostNatal	Tonsil	84	1557	HADHA, HADHB, RPS5, TUBG1, CD68, IL18, ATP5B, ATP6V1E1, CANX, ETFB, MAP2K1, PSMB1, HSP90B1, XPO1, ZFX, NAA10, HAT1, EIF3I, ECHS1, FKBP5, SDHA, PRDX6, RBM8A, PDIA6, POLD2, SMC1A, CCT2, SF3A3, TCP1, RPLP0, WDR1, BCL6, CFLAR, NCOA1, NFKBIA, PIK3R1, LRRC47, DERL1, MRAP, MAOB, STAT5A, DHRS3, FXR2, PDIA4, PRDX2, ITGB1, TXLNG, P4HA1, HTRA1, LSS, ITGA7, PSMD8, DGKZ, MTPN, FYN, LRRFIP1, SCARB2, ARSD, CYC1…	http://discovery.lifemapsc.com/gene-expression-signals/high-throughput/large-scale-dataset-human-protein-atlas-protein-expression-data/tonsil-germinal-center-cells
1.2406	BIDiffExpSet	Colon ; Endothelial Cells	In vivo	PostNatal	Colon, Endothelium	90	1445	GBE1, HADHB, POR, PPIB, TUBG1, CALU, CANX, CTNNA1, FN1, GNS, LAMC1, NID1, PSMB1, PSMB4, RPN2, SNCG, HSP90B1, XPO1, ZFX, NAA10, EIF3I, ECHS1, FKBP5, PRDX6, RBM8A, FGB, HSPA5, NFIC, PDIA6, SMC1A, PRPF8, TBL3, POSTN, SF3A3, SBDS, WDR1, VCL, CFLAR, PIK3R1, ARL8B, LRRC47, MRAP, ACADS, REN, MAOB, ITGAV, DHRS3, FXR2, PDIA4, LMCD1, ITGB1, FHL1, FOXO3, HTRA1, FABP4, LSS, ITGA7, PSMD8, STAM, PNPLA4, PRODH,…	http://discovery.lifemapsc.com/gene-expression-signals/high-throughput/large-scale-dataset-human-protein-atlas-protein-expression-data/colon-endothelial-cells
1.22292	BIDiffExpSet	Cerebral Cortex ; Endothelial Cells	In vivo	PostNatal	Epithelial Cells	63	951	ENG, HADHA, HADHB, GSTP1, POR, CALU, CANX, ETFB, FN1, LAMC1, PSMB1, HSP90B1, ECHS1, FKBP5, PRDX6, FGB, PDIA6, SMC1A, SF3A3, SBDS, WDR1, VCL, CFLAR, NFKBIA, PIK3R1, DHCR24, CLDN1, ARL8B, LRRC47, ACADS, MAOB, ITGAV, SLC1A3, DHRS3, FXR2, PDIA4, LMCD1, ITGB1, FOXO3, HTRA1, LSS, GLUL, ITGA7, PSMD8, PRODH, SCARB2, CYC1, RBBP7, EZR, CD59, HIPK2, OSBPL9, SLC2A4, HNRNPK, RPS6, GYS1, RPL10, HNRNPA1, EWSR1,…	http://discovery.lifemapsc.com/gene-expression-signals/high-throughput/large-scale-dataset-human-protein-atlas-protein-expression-data/cerebral-cortex-endothelial-cells
1.22167	BIDiffExpSet	Salivary Gland	In vivo	PostNatal	Oral Cavity	8	99	AZGP1, GPNMB, TPD52L1, DPP4, KRT23, KLK11, PRR4, DEFB1	http://discovery.lifemapsc.com/gene-expression-signals/high-throughput/large-scale-dataset-gnf-biogps/salivary-gland
1.22167	BIDiffExpSet	Human Bronchial Epithelial Cells (HBEpiC)	In vitro	PostNatal	Lung, Epithelial Cells	8	100	LAD1, AGR2, CLDN1, HOPX, SBSN, NCCRP1, PRSS8, COL17A1	http://discovery.lifemapsc.com/gene-expression-signals/high-throughput/large-scale-dataset-cultured-cell-collection/human-bronchial-epithelial-cells-hbepic
1.22159	PDCell	Optic cup structures	In vitro	Prenatal-PostNatal	Eye	1	13	PAX6	http://discovery.lifemapsc.com/stem-cell-differentiation/protocols/eye-retina-differentiation-neural-retina-and-optic-cups-fom-human-embryonic-stem-cells?TCCellID=20432ab6-7054-4055-a274-cf16ca262394
1.21938	BIDiffExpSet	Human Lymphatic Fibroblasts (HLF)	In vitro	PostNatal	Lymph, Fibroblasts	8	99	ENG, GDF5, COL12A1, SVEP1, COL6A3, FBLN5, ANPEP, AOX1	http://discovery.lifemapsc.com/gene-expression-signals/high-throughput/large-scale-dataset-cultured-cell-collection/human-lymphatic-fibroblasts-hlf
1.219	BIDiffExpSet	Esophagus ; Squamous Epithelial Cells	In vivo	PostNatal	Esophagus, Epithelial Cells	91	1768	GBE1, HADHA, HADHB, POR, RPS5, TUBG1, CALU, IL18, ATP5B, CANX, CTNNA1, ETFB, HMGCS1, PSMB1, RPN2, TGFBR3, HSP90B1, XPO1, ZFX, NAA10, HAT1, EIF3I, ECHS1, FKBP5, SDHA, RBM8A, LIPE, NFIC, POLD2, SMC1A, PRPF8, TBL3, SF3A3, TCP1, SBDS, WDR1, VCL, CFLAR, NCOA1, PIK3R1, DHCR24, CLDN1, LRRC47, DERL1, MRAP, MAOB, ITGAV, DHRS3, FXR2, PDIA4, DCXR, ITGB1, TXLNG, P4HA1, HTRA1, LSS, ATP1B1, ITGA7, PSMD8, STAM,…	http://discovery.lifemapsc.com/gene-expression-signals/high-throughput/large-scale-dataset-human-protein-atlas-protein-expression-data/esophagus-squamous-epithelial-cells
1.21403	OrganSystem	Umbilical Cord	In vivo	Prenatal	Umbilical Cord	8	75	TGM2, RPLP0, GPC3, MYO1C, OGDH, RPS7, RPL26, RPS25	http://discovery.lifemapsc.com/in-vivo-development/umbilical-cord
1.21403	TCCell	MSC-containing human skin substitute (Grafix)	In vitro	PostNatal	Skin	7	29	ENG, IGFBP3, TGFBR3, TIMP2, MMP2, ADIPOQ, MMP9	http://discovery.lifemapsc.com/stem-cell-differentiation/in-vitro-cells/skin-homo-sapiens-msc-containing-human-skin-substitute-grafix-osiris-therapeutics-inc
1.21322	Cell	Early Tenocyte Cells	In vivo	Prenatal	Tendon &amp; Ligament	3	25	FN1, Tgfb3, Col12a1	http://discovery.lifemapsc.com/in-vivo-development/tendon-ligament/limb-tendon-primordia/early-tenocyte-cells
1.20896	Cell	Schwann Precursor Cells	In vivo	Prenatal	Peripheral Nervous System, Schwann Cells	9	176	Timp2, Postn, Pmp22, Pdlim1, Fam134b, Cdh2, Itgb1, Heph, Acsl4	http://discovery.lifemapsc.com/in-vivo-development/peripheral-nervous-system/peripheral-nerve-domain/schwann-precursor-cells
1.20818	Cell	Heart Tube Cells	In vivo	Prenatal	Heart, Myocardium	2	22	Hopx, Myh6	http://discovery.lifemapsc.com/in-vivo-development/heart/heart-tube/heart-tube-cells
1.20647	Cell	Primary Enamel Knot Cells	In vivo	Prenatal	Tooth	5	69	Mmp2, Mmp9, Itgav, Mmp14, Itgb1	http://discovery.lifemapsc.com/in-vivo-development/tooth/enamel-knot/primary-enamel-knot-cells
1.20284	BIDiffExpSet	Oral Mucosa ; Squamous Epithelial Cells	In vivo	PostNatal	Oral Cavity, Epithelial Cells	89	1671	HADHA, HADHB, POR, RPS5, TUBG1, CALU, IL18, ATP5B, CANX, CTNNA1, HMGCS1, NID1, PSMB1, RPN2, HSP90B1, ZFX, NAA10, HAT1, EIF3I, ECHS1, FKBP5, SDHA, PRDX6, RBM8A, LIPE, NFIC, POLD2, SMC1A, PRPF8, TBL3, SF3A3, TCP1, SBDS, RPLP0, WDR1, VCL, CFLAR, NCOA1, PIK3R1, DHCR24, CLDN1, LRRC47, DERL1, MAOB, ITGAV, DHRS3, FXR2, PDIA4, DCXR, ITGB1, TXLNG, P4HA1, HTRA1, LSS, ITGA7, STAM, PNPLA4, PRODH, PREB, LRRFI…	http://discovery.lifemapsc.com/gene-expression-signals/high-throughput/large-scale-dataset-human-protein-atlas-protein-expression-data/oral-mucosa-squamous-epithelial-cells
1.20015	PDCell	Endothelial-like cells	In vitro	Prenatal-PostNatal	Endothelium	6	109	ENG, LYVE1, MYOZ2, PALMD, XIRP2, FABP4	http://discovery.lifemapsc.com/stem-cell-differentiation/protocols/endothelium-differentiation-derivation-and-purification-of-endothelial-precursor-cells-following-tgf-beta-inhibition?TCCellID=1d56ffc5-4325-43a8-8882-5638281a08aa
1.19865	BIDiffExpSet	Atrial Myocardium	In vivo	PostNatal	Heart, Muscle	9	75	ENG, FBLN2, LYVE1, POPDC2, ITGB1, KCNIP2, B3GALT2, NPPB, ELN	http://discovery.lifemapsc.com/gene-expression-signals/high-throughput/large-scale-dataset-barcode-u133a/atrial-myocardium
1.19804	Cell	Astrocyte Precursor Cells	In vivo	Prenatal-PostNatal	Neural Tube, Astrocytes	3	16	Olig2, Slc1a3, Aldh1l1	http://discovery.lifemapsc.com/in-vivo-development/neural-tube/pv3-neural-domain/astrocyte-precursor-cells
1.18944	PDCell	Enriched erythrocyte-like cells	In vitro	Prenatal-PostNatal	Blood	2	12	TFRC, CD36	http://discovery.lifemapsc.com/stem-cell-differentiation/protocols/blood-differentiation-generation-and-expansion-of-erythroid-cells?TCCellID=81edf64b-db19-4570-b5ef-f038e6b4d287
1.1886	AnatCompartment	Stem Bronchi	In vivo	Prenatal-PostNatal	Lung	17	237	Hadha, Por, Atp5b, Ctnna1, Xpo1, Ddx3x, Mdh1, Acaa2, Cdh2, Gpx3, Ces1d, Atp1b1, Acsl1, Mgll, Ezr, Prdx1, Gstm2	http://discovery.lifemapsc.com/in-vivo-development/lung/stem-bronchi
1.18438	BIDiffExpSet	Breast ; Myoepithelial Cells	In vivo	PostNatal	Breast	86	1508	GBE1, HADHA, HADHB, POR, PPIB, RPS5, TUBG1, CALU, ATP5B, CANX, ETFB, PSMB1, RPN2, SNCG, TPD52L1, HSP90B1, ZFX, NAA10, EIF3I, ECHS1, FKBP5, SDHA, PRDX6, RBM8A, NFIC, PDIA6, S100B, SMC1A, CCT2, SF3A3, TCP1, SBDS, RPLP0, WDR1, VCL, CFLAR, NFKBIA, PIK3R1, LRRC47, MRAP, ACADS, MAOB, FHL2, DHRS3, FXR2, DCXR, ITGB1, FOXO3, LSS, ATP1B1, ITGA7, STAM, PNPLA4, PRODH, PREB, LRRFIP1, SCARB2, ARSD, CYC1, LDHB,…	http://discovery.lifemapsc.com/gene-expression-signals/high-throughput/large-scale-dataset-human-protein-atlas-protein-expression-data/breast-myoepithelial-cells
1.18036	BIDiffExpSet	Lymph Node ; Non-germinal Center Cells	In vivo	PostNatal	Lymph	88	1594	HADHB, POR, TUBG1, CD68, IL18, ATP5B, ATP6V1E1, CANX, ETFB, NID1, MAP2K1, PSMB1, RPN2, HSP90B1, ZFX, NAA10, HAT1, EIF3I, ECHS1, FKBP5, SDHA, MMP9, RBM8A, HSPA5, LIPE, NFIC, PDIA6, POLD2, SMC1A, SF3A3, TCP1, WDR1, VCL, CFLAR, NCOA1, NFKBIA, PIK3R1, TYROBP, ASAH1, LRRC47, DERL1, MRAP, MAOB, STAT5A, DHRS3, FXR2, PDIA4, PRDX2, ITGB1, P4HA1, FOXO3, HTRA1, LSS, ATP1B1, ITGA7, STAM, PNPLA4, MTPN, PREB, …	http://discovery.lifemapsc.com/gene-expression-signals/high-throughput/large-scale-dataset-human-protein-atlas-protein-expression-data/lymph-node-non-germinal-center-cells
1.17719	AnatCompartment	Ureter	In vivo	Prenatal-PostNatal	Lower Urinary Tract	12	162	Ctnna1, Acaa2, Prrx1, Pid1, Fam213a, Zfand5, Atp1b1, Ldhb, Ezr, Col23a1, Gys1, Acta1	http://discovery.lifemapsc.com/in-vivo-development/lower-urinary-tract/ureter
1.17678	AnatCompartment	Mesonephros	In vivo	Prenatal	Intermediate Mesoderm	9	210	Ltbp1, Canx, Dkk1, Egfl6, Pid1, Casq2, Lmcd1, Htra1, Col23a1	http://discovery.lifemapsc.com/in-vivo-development/intermediate-mesoderm/mesonephros
1.17632	TCCell	Blimp1- mVenus and stella-ECFP genetically modified stem cells	In vitro	Prenatal	Inner Cell Mass	8	177	Klf9, Nid1, Gpnmb, Olig2, Cfh, Casq2, Ncam1, 2300002M23Rik	http://discovery.lifemapsc.com/stem-cell-differentiation/in-vitro-cells/inner-cell-mass-mus-musculus-blimp1-mvenus-and-stella-ecfp-genetically-modified-stem-cells-rikken-kobe-institute
1.16497	Cell	Cholinergic Amacrine Cells	In vivo	Prenatal-PostNatal	Eye, Amacrine, Retina, Neurons	3	55	Pax6, Dok5, Nnat	http://discovery.lifemapsc.com/in-vivo-development/eye/inner-nuclear-layer/cholinergic-amacrine-cells
1.1616	Cell	Epiblast Cells	In vivo	Prenatal	Epiblast	10	212	Alox12b, Klf9, Klf15, Fam134b, Prss8, Htra1, Myo1c, Acsl4, Hpgd, Fabp3	http://discovery.lifemapsc.com/in-vivo-development/epiblast/epiblast/epiblast-cells
1.16056	PDCell	Extraembryonic endoderm-like cells	In vitro	Prenatal-PostNatal	Hypoblast	2	15	Lamb1, Dkk1	http://discovery.lifemapsc.com/stem-cell-differentiation/protocols/extraembryonic-tissues-hypoblast-differentiation-generation-of-extraembrynic-endoderm-cells-from-mouse-embryonic-stem-cells?TCCellID=5fd56b11-b0d5-40a2-a5ab-91bf6354c6bd
1.15722	AnatCompartment	Renal Vesicle	In vivo	Prenatal	Kidney	11	116	Ltbp1, Frzb, Gas1, Tspan4, Mmp2, Pmp22, Dkk1, Pcolce2, Osr2, Cdh2, Ncam1	http://discovery.lifemapsc.com/in-vivo-development/kidney/renal-vesicle
1.15655	Cell	Fetal Hepatocytes	In vivo	Prenatal	Liver	2	14	Cebpa, Gpc3	http://discovery.lifemapsc.com/in-vivo-development/liver/liver-lobule/fetal-hepatocytes
1.15529	PDCell	Retinal progenitor-like cells	In vitro	Prenatal-PostNatal	Eye, Retina	1	14	PAX6	http://discovery.lifemapsc.com/stem-cell-differentiation/protocols/eye-retina-differentiation-retinal-progenitor-cells-from-human-embryobic-stem-cells?TCCellID=5d337466-dccb-48d6-975a-0dd84877db91
1.15504	BIDiffExpSet	Human Trabecular Meshwork Cells (HTMC)	In vitro	PostNatal	Eye	10	97	C1S, GPNMB, TGFBR3, MMP2, SCARA5, OSR2, SVEP1, IGFBP5, FOXL2, CDKN1C	http://discovery.lifemapsc.com/gene-expression-signals/high-throughput/large-scale-dataset-cultured-cell-collection/human-trabecular-meshwork-cells-htmc
1.1492	BIDiffExpSet	Knee Normal Human Articular Chondrocytes (knNHAC)	In vitro	PostNatal	Cartilage	10	95	IGFBP3, FRZB, SOD3, TPD52L1, POSTN, PCOLCE2, CFH, A2M, IGFBP5, MAP1LC3C	http://discovery.lifemapsc.com/gene-expression-signals/high-throughput/large-scale-dataset-cultured-cell-collection/knee-normal-human-articular-chondrocytes-knnhac
1.14716	Cell	Primordial Germ Cells	In vivo	Prenatal	Gonad, Germ Cells	8	181	Igfbp3, Pax6, Fbln2, Hmgcs1, Lamb1, Zfx, Ddx3x, Vcl	http://discovery.lifemapsc.com/in-vivo-development/gonad/primitive-gonad/primordial-germ-cells
1.14434	Cell	Retinal Pigmented Epithelium Progenitor Cells	In vivo	Prenatal	Eye, Retinal Pigmented Epithelium (RPE)	2	30	Pax6, Gas1	http://discovery.lifemapsc.com/in-vivo-development/eye/retinal-pigmented-epithelium/retinal-pigmented-epithelium-progenitor-cells
1.14372	Cell	Sinusoidal Endothelial Cells	In vivo	Prenatal	Liver, Endothelium	2	17	Eng, Lyve1	http://discovery.lifemapsc.com/in-vivo-development/liver/sinusoids/sinusoidal-endothelial-cells
1.14227	BIDiffExpSet	Gastrocnemius	In vivo	PostNatal	Skeletal Muscle	7	96	Nfic, Vezf1, Ankrd2, Clip4, Zfand5, Clip1, Coro6	http://discovery.lifemapsc.com/gene-expression-signals/high-throughput/large-scale-dataset-barcode-430-2-0/gastrocnemius
1.14086	AnatCompartment	Midgut	In vivo	Prenatal	Gut Tube	10	280	F3, Hrsp12, Agr2, Cdh2, Gpx3, Itgav, Nnat, Dgkz, Ezr, Anpep	http://discovery.lifemapsc.com/in-vivo-development/gut-tube/midgut
1.14003	Cell	Fibrous Astrocyte Cells	In vivo	Prenatal-PostNatal	Spinal Cord, Astrocytes, Glial Cells	2	9	Glul, Aldh1l1	http://discovery.lifemapsc.com/in-vivo-development/spinal-cord/spinal-cord-white-matter/fibrous-astrocyte-cells
1.13881	Cell	Prehypertrophic Chondrocytes	In vivo	Prenatal-PostNatal	Bone, Cartilage	1	15	Hdac4	http://discovery.lifemapsc.com/in-vivo-development/bone/stylopod-growth-plate/prehypertrophic-chondrocytes
1.13881	Cell	Prehypertrophic Chondrocytes	In vivo	Prenatal-PostNatal	Bone, Cartilage	1	15	Hdac4	http://discovery.lifemapsc.com/in-vivo-development/bone/autopod-growth-plate/prehypertrophic-chondrocytes
1.1376	Cell	Prehypertrophic Chondrocytes	In vivo	Prenatal-PostNatal	Bone, Cartilage	1	16	Hdac4	http://discovery.lifemapsc.com/in-vivo-development/bone/zeugopod-growth-plate/prehypertrophic-chondrocytes
1.13659	AnatCompartment	Mandibular Process	In vivo	Prenatal-PostNatal	Bone	6	78	Mmp9, Pmp22, Prrx1, Osr1, Osr2, Twist2	http://discovery.lifemapsc.com/in-vivo-development/bone/mandibular-process
1.13049	BIDiffExpSet	Anterior Olfactory Nucleus	In vivo	PostNatal	Brain	23	557	Frzb, Pax6, Gas1, Slc6a6, Sncg, Timp2, Acaa2, Pmp22, Fbxo32, Ccdc3, Cmtm5, Slc1a3, Drd2, Tbc1d8, Arpp21, Nnat, Atp1b1, Mgll, Prodh, Pgrmc1, Igfbp5, Ddr1, Tuba1b	http://discovery.lifemapsc.com/gene-expression-signals/high-throughput/large-scale-dataset-gensat/anterior-olfactory-nucleus
1.12486	BIDiffExpSet	Ventricular/ Subventricular Zone	In vivo	Prenatal	Brain	4	48	Olig2, Slc1a3, Pgrmc1, Ppp6c	http://discovery.lifemapsc.com/gene-expression-signals/high-throughput/large-scale-dataset-gensat/ventricular/subventricular-zone
1.11923	BIDiffExpSet	Piriform Cortex	In vivo	PostNatal	Brain	20	479	Gas1, Lamb1, Slc6a6, Sncg, Timp2, Mmp2, Pmp22, Fam65b, Fbxo32, Ccdc3, Cmtm5, Drd2, Tbc1d8, Nnat, Atp1b1, Prodh, Pgrmc1, Cryab, Rps25, Tuba1b	http://discovery.lifemapsc.com/gene-expression-signals/high-throughput/large-scale-dataset-gensat/piriform-cortex
1.11866	BIDiffExpSet	Human Choroid Plexus Fibroblasts (HCPF)	In vitro	PostNatal	Brain, Choroid Plexus, Fibroblasts	7	97	C1QB, TGFB3, POSTN, CCDC3, CDH2, RBPMS2, ACTG2	http://discovery.lifemapsc.com/gene-expression-signals/high-throughput/large-scale-dataset-cultured-cell-collection/human-choroid-plexus-fibroblasts-hcpf
1.11676	AnatCompartment	Limb Bud	In vivo	Prenatal	Limb	9	132	Chp1, Hoxd11, Dkk1, Prrx1, Tbx15, Itgav, P4ha1, Nnat, Ercc6l	http://discovery.lifemapsc.com/in-vivo-development/limb/limb-bud
1.11303	BIDiffExpSet	Lung ; Pneumocytes	In vivo	PostNatal	Lung	78	1153	GBE1, HADHB, GSTP1, POR, TUBG1, CALU, ATP5B, CANX, CTNNA1, HMGCS1, LAMC1, PSMB1, RPN2, HSP90B1, XPO1, ZFX, NAA10, ECHS1, FKBP5, PRDX6, RBM8A, HSPA5, NFIC, SMC1A, AGR2, PRPF8, POSTN, SF3A3, TCP1, SBDS, WDR1, CFLAR, NCOA1, DHCR24, GPBAR1, ACADS, MAOB, FXR2, PDIA4, PRDX2, LMCD1, ITGB1, P4HA1, FOXO3, HTRA1, LSS, CD63, ITGA7, STAM, PNPLA4, PRODH, PREB, CGN, CYB5A, LRRFIP1, SCARB2, ARSD, CYC1, OGDH, RB…	http://discovery.lifemapsc.com/gene-expression-signals/high-throughput/large-scale-dataset-human-protein-atlas-protein-expression-data/lung-pneumocytes
1.10863	BIDiffExpSet	Human Iris Pigment Epithelial Cells (HIPEpiC)	In vitro	PostNatal	Eye, Epithelial Cells	6	98	PAX6, TPD52L1, TGM2, CLDN1, DDIT4L, IGFBP5	http://discovery.lifemapsc.com/gene-expression-signals/high-throughput/large-scale-dataset-cultured-cell-collection/human-iris-pigment-epithelial-cells-hipepic
1.10804	PDCell	DKK1-induced cells	In vitro	Prenatal	Uncategorized	7	108	FRZB, FGB, DKK1, SMPX, POPDC2, HMGCS2, MYH6	http://discovery.lifemapsc.com/stem-cell-differentiation/protocols/heart-mesoderm-myocardium-differentiation-derivation-of-cardiomyocytes-from-pluripotent-stem-cells-and-sorting-for-vcam1-marker?TCCellID=4b790c9b-fd70-4edc-9e4d-6e058180e004
1.1073	Cell	Outer Enamel Epithelial Cells	In vivo	Prenatal-PostNatal	Tooth, Epithelial Cells	4	89	Mmp2, Mmp9, Mmp14, Itgb1	http://discovery.lifemapsc.com/in-vivo-development/tooth/dental-enamel/outer-enamel-epithelial-cells
1.10398	BIDiffExpSet	Human Pulmonary Artery Fibroblasts (HPAF)	In vitro	PostNatal	Lung, Fibroblasts	6	96	MFAP5, POSTN, PALMD, CDH2, TSPAN8, SPOCK1	http://discovery.lifemapsc.com/gene-expression-signals/high-throughput/large-scale-dataset-cultured-cell-collection/human-pulmonary-artery-fibroblasts-hpaf
1.10398	BIDiffExpSet	Human Villous Capillary Endothelial Cells (HVCEC)	In vitro	PostNatal	Intestine, Endothelium	8	98	MFAP5, TGM2, LAD1, AGR2, OSR1, PRSS8, IGFBP5, COL17A1	http://discovery.lifemapsc.com/gene-expression-signals/high-throughput/large-scale-dataset-cultured-cell-collection/human-villous-capillary-endothelial-cells-hvcec
1.10207	BIDiffExpSet	TONGUE	In vivo	PostNatal	Oral Cavity	14	299	GBE1, F3, POSTN, TYROBP, RASSF4, TNS4, SBSN, PRDX2, NEXN, PRKX, YIF1A, PDIA3, COL17A1, EEF2	http://discovery.lifemapsc.com/gene-expression-signals/high-throughput/large-scale-dataset-tiger/tongue
1.10141	BIDiffExpSet	Dorsal Root Ganglion	In vivo	PostNatal	Spinal Cord	8	98	LPL, S100B, PMP22, GPX3, TSPAN8, FABP4, ATP1A2, CRYAB	http://discovery.lifemapsc.com/gene-expression-signals/high-throughput/large-scale-dataset-gnf-biogps/dorsal-root-ganglion
1.1	PDCell	Expanded PAX7 cells	In vitro	Prenatal	Uncategorized	6	20	ENG, ITGB1, CD63, ITGA7, NCAM1, ANPEP	http://discovery.lifemapsc.com/stem-cell-differentiation/protocols/skeletal-muscle-differentiation-myogenic-progenitors-derivation-from-pluripotent-cells-by-pax7-expression?TCCellID=539a34b1-b6b0-4129-9d6f-2b83c9650040
1.09886	PDCell	Chondrocyte-like cells	In vitro	Prenatal-PostNatal	Bone, Cartilage	5	63	DPT, RBP4, PCOLCE2, CCDC3, CDKN1C	http://discovery.lifemapsc.com/stem-cell-differentiation/protocols/bone-cartilage-differentiation-generation-of-chondrocytes-from-human-fetal-mesenchymal-stromal-cells?TCCellID=48ac82a2-9b9b-442e-92d7-bc1508e69682
1.09368	PDCell	Epiblast-like cells	In vitro	Prenatal	Epiblast	7	117	Timp2, Cldn1, Slc1a3, Igfbp5, Anpep, Acta1, Mt3	http://discovery.lifemapsc.com/stem-cell-differentiation/protocols/epiblast-germ-cells-reproductive-system-differentiation-reconstitution-of-the-mouse-germ-cell-from-pluripotent-stem-cells?TCCellID=b1624397-7a5d-4377-99ec-ac6fc99d4df9
1.09302	BIDiffExpSet	Human Cardiac Myocytes-adult (HCM-a)	In vitro	PostNatal	Heart	7	100	ENG, FBLN2, POSTN, LYVE1, PCOLCE2, CYP26B1, LAMA2	http://discovery.lifemapsc.com/gene-expression-signals/high-throughput/large-scale-dataset-cultured-cell-collection/human-cardiac-myocytes-adult-hcm-a
1.09253	PDCell	Motor neuron-like cells	In vitro	Prenatal-PostNatal	Spinal Cord, Motor Neurons, Neurons	2	8	PAX6, OLIG2	http://discovery.lifemapsc.com/stem-cell-differentiation/protocols/motor-neurons-spinal-cord-differentiation-generation-of-motor-neurons-from-human-pluripotent-stem-cells?TCCellID=51795e63-56dc-462c-8437-e3cefb75f423
1.08921	BIDiffExpSet	Trachea	In vivo	PostNatal	Lung	9	98	AZGP1, FRZB, AGR2, TSPAN8, KLK11, PRR4, ACTG2, CYP4B1, AKR1C1	http://discovery.lifemapsc.com/gene-expression-signals/high-throughput/large-scale-dataset-gnf-biogps/trachea
1.0878	PDCell	Endocrine progenitors	In vitro	Prenatal-PostNatal	Pancreas	2	15	PAX6, GHRL	http://discovery.lifemapsc.com/stem-cell-differentiation/protocols/pancreas-differentiation-generation-of-pancreatic-progenitor-cells-from-clinical-grade-human-embryonic-stem-cells?TCCellID=86f1b89e-97c0-433c-b327-40c4206563eb
1.08551	TCCell	PureStem™ 7SMOO32, NCr-fac & Meso Progenitor	In vitro	Prenatal	Mesoderm, Neural Crest	8	107	AEBP1, GPNMB, MMP2, PRRX1, EGFL6, DDIT4L, CTSK, SPOCK1	http://discovery.lifemapsc.com/stem-cell-differentiation/in-vitro-cells/purestem-7smoo32-ncr-fac-meso-progenitor
1.08472	Cell	Dental Mesenchymal Cells	In vivo	Prenatal	Tooth, Head Mesenchyme	7	119	Hba-a1, Nid1, Prrx1, Cd248, Osr2, Col6a3, Twist2	http://discovery.lifemapsc.com/in-vivo-development/head-mesenchyme/branchial-arch-1/dental-mesenchymal-cells
1.08353	BIDiffExpSet	Colon ; Peripheral Nerve/ganglion	In vivo	PostNatal	Colon, Peripheral Nervous System	78	1414	SERPING1, GBE1, POR, PPIB, ATP6V1E1, CANX, CTNNA1, ETFB, MAP2K1, PSMB1, RPN2, SNCG, XPO1, EIF3I, ECHS1, SDHA, PRDX6, RBM8A, NFIC, PDIA6, SMC1A, PRPF8, TBL3, SF3A3, TCP1, WDR1, CFLAR, NCOA1, PIK3R1, ARL8B, CADM3, DERL1, ACADS, REN, CDH2, DHRS3, FXR2, PDIA4, PRDX2, P4HA1, LSS, ATP1B1, ITGA7, PSMD8, STAM, NCAM1, PRODH, PREB, IDO1, SCARB2, ALDH2, ARSD, OGDH, FASN, MTHFD1, CD59, AOX1, CRYAB, PDIA3, TU…	http://discovery.lifemapsc.com/gene-expression-signals/high-throughput/large-scale-dataset-human-protein-atlas-protein-expression-data/colon-peripheral-nerve/ganglion
1.08229	Cell	Prehypertrophic Chondrocytes	In vivo	Prenatal-PostNatal	Bone, Cartilage	1	22	Hdac4	http://discovery.lifemapsc.com/in-vivo-development/bone/rib/prehypertrophic-chondrocytes
1.07978	Cell	Basal Cells	In vivo	Prenatal-PostNatal	Lung, Epithelial Cells	6	105	DKK1, AMOTL1, TUBB6, RNASE7, COL17A1, CRCT1	http://discovery.lifemapsc.com/in-vivo-development/lung/respiratory-bronchioles/basal-cells
1.07959	TCCell	Natal dental pulp stem cells	In vitro	PostNatal	Tooth	4	34	ENG, FN1, TFRC, ANPEP	http://discovery.lifemapsc.com/stem-cell-differentiation/in-vitro-cells/tooth-homo-sapiens-natal-dental-pulp-stem-cells-kocaeli-university
1.07642	BIDiffExpSet	Human Mammary Epithelial Cells (HMEpiC)	In vitro	PostNatal	Breast, Epithelial Cells	7	98	LAD1, PLEK2, CLDN1, PRSS8, C6orf15, RNASE7, COL17A1	http://discovery.lifemapsc.com/gene-expression-signals/high-throughput/large-scale-dataset-cultured-cell-collection/human-mammary-epithelial-cells-hmepic
1.06718	BIDiffExpSet	Limb/forelimb	In vivo	Prenatal	Limb	64	951	Hadha, Lpl, Gdf5, Gstp2, Por, Aebp1, Frzb, Atp5b, Gas1, Hmgcs1, Lamc1, Rpn2, Xpo1, Echs1, Sdha, Cox6a1, Tgm2, Ddx3x, Mdh1, Acaa2, Smc1a, Fzd4, Gpam, Dkk1, Prrx1, Smpx, Plcd3, Gpx1, Maob, Dpysl3, Cdh2, Gpx3, Zfand5, Cyp26b1, Dgat2, P4ha1, Fhl1, Btf3, Glul, Slc25a3, Txnip, Mtpn, Atp1a2, Fyn, Pgrmc1, Abcd1, Aldh2, P4hb, Cyc1, Ldhb, Ogdh, Ezr, Fasn, Mthfd1, Acsl4, Six2, Anpep, Hipk2, Fth1, Prdx1, Gys…	http://discovery.lifemapsc.com/gene-expression-signals/high-throughput/large-scale-dataset-mgi/limb/forelimb
1.06667	TCCell	Hepatic stellate cells	In vitro	PostNatal	Liver	3	11	TIMP2, MMP2, ACTA1	http://discovery.lifemapsc.com/stem-cell-differentiation/in-vitro-cells/liver-homo-sapiens-hepatic-stellate-cells-mount-sinai-school-of-medicine
1.06288	BIDiffExpSet	Skin 1 ; Melanocytes	In vivo	PostNatal	Skin, Melanocytes	80	1484	HADHB, POR, PPIB, RPS5, CALU, CANX, ETFB, GNS, PSMB1, PSMB4, RPN2, SLC6A6, HSP90B1, XPO1, ZFX, HAT1, EIF3I, ECHS1, FKBP5, SDHA, PRDX6, RBM8A, HSPA5, NFIC, PDIA6, POLD2, S100B, SMC1A, PRPF8, SF3A3, WDR1, VCL, CFLAR, PIK3R1, CLDN1, ARL8B, LRRC47, ACADS, MAOB, FHL2, ITGAV, DHRS3, FXR2, PRDX2, ITGB1, P4HA1, FOXO3, HTRA1, ATP1B1, ITGA7, PNPLA4, NCAM1, PRODH, ARSD, CYC1, LDHB, OGDH, RBBP7, EZR, MTHFD1,…	http://discovery.lifemapsc.com/gene-expression-signals/high-throughput/large-scale-dataset-human-protein-atlas-protein-expression-data/skin-1-melanocytes
1.05956	TCCell	Wharton's jelly-derived stem cells	In vitro	Prenatal	Umbilical Cord	5	100	PLA2G16, FAM213A, TSPAN8, SLC29A1, NPPB	http://discovery.lifemapsc.com/stem-cell-differentiation/in-vitro-cells/umbilical-cord-homo-sapiens-whartons-jelly-derived-stem-cells-national-university-of-singapore
1.0589	PDCell	Neural rosettes	In vitro	Prenatal	Uncategorized	6	103	Pax6, Sncg, Olig2, Dpysl3, Ascl1, Ncam1	http://discovery.lifemapsc.com/stem-cell-differentiation/protocols/brain-neural-ectoderm-oligodendrocytes-spinal-cord-differentiation-generation-of-oligodendrocytes-from-epiblast-stem-cells?TCCellID=4ec98b80-c04a-48a0-a970-78f0dd06d6d4
1.05869	Cell	Endocardial Tube Cells	In vivo	Prenatal	Heart, Endocardium	6	101	Eng, Fbln2, Ecm1, Dpysl3, Cyp26b1, Igfbp5	http://discovery.lifemapsc.com/in-vivo-development/heart/endocardium/endocardial-tube-cells
1.05763	BIDiffExpSet	Vagina ; Squamous Epithelial Cells	In vivo	PostNatal	Uterus, Epithelial Cells	76	1448	HADHA, HADHB, POR, RPS5, TUBG1, ATP5B, CANX, CTNNA1, HMGCS1, PSMB1, TGFBR3, TPD52L1, HSP90B1, XPO1, ZFX, NAA10, HAT1, EIF3I, ECHS1, FKBP5, SDHA, PRDX6, RBM8A, NFIC, POLD2, SMC1A, PRPF8, TBL3, SF3A3, TCP1, SBDS, WDR1, CFLAR, NCOA1, PIK3R1, DHCR24, CLDN1, LRRC47, MAOB, FXR2, PDIA4, DCXR, ITGB1, TXLNG, P4HA1, FOXO3, HTRA1, STAM, PRODH, LRRFIP1, SCARB2, ARSD, CYC1, OGDH, RBBP7, EZR, MTHFD1, ACSL4, A2…	http://discovery.lifemapsc.com/gene-expression-signals/high-throughput/large-scale-dataset-human-protein-atlas-protein-expression-data/vagina-squamous-epithelial-cells
1.05125	TCCell	Secondary follicles	In vitro	PostNatal	Ovary	6	100	Hba-a1, Klf9, Mmp2, Errfi1, Adamts19, Tubb6	http://discovery.lifemapsc.com/stem-cell-differentiation/in-vitro-cells/ovary-mus-musculus-secondary-follicles-northwestern-university
1.0475	BIDiffExpSet	Gastrocnemius Muscle	In vivo	PostNatal	Skeletal Muscle	5	213	Ankrd2, Calcoco1, Osbpl9, Clip1, Pcnt	http://discovery.lifemapsc.com/gene-expression-signals/high-throughput/large-scale-dataset-barcode-430-2-0/gastrocnemius-muscle
1.04589	BIDiffExpSet	Lymph Node ; Germinal Center Cells	In vivo	PostNatal	Lymph	75	1415	HADHB, RPS5, TUBG1, CALU, CD68, IL18, ATP5B, ATP6V1E1, CANX, MAP2K1, PSMB1, HSP90B1, XPO1, ZFX, NAA10, HAT1, EIF3I, ECHS1, FKBP5, PRDX6, RBM8A, HSPA5, PDIA6, POLD2, SMC1A, CCT2, SF3A3, WDR1, BCL6, CFLAR, NCOA1, PIK3R1, LRRC47, DERL1, MRAP, MAOB, STAT5A, DHRS3, FXR2, PDIA4, ITGB1, TXLNG, P4HA1, HTRA1, ITGA7, STAM, PREB, FYN, LRRFIP1, SCARB2, ARSD, CYC1, LDHB, OGDH, RBBP7, EZR, FASN, MTHFD1, TUBA4A…	http://discovery.lifemapsc.com/gene-expression-signals/high-throughput/large-scale-dataset-human-protein-atlas-protein-expression-data/lymph-node-germinal-center-cells
1.04347	BIDiffExpSet	Penis	In vivo	PostNatal	Reproductive System	6	44	LAD1, ALOXE3, ASPRV1, A2ML1, LCE2B, LCE1B	http://discovery.lifemapsc.com/gene-expression-signals/high-throughput/large-scale-dataset-barcode-u133-plus-2-0/penis
1.04259	PDCell	Pancreatic endoderm and endocrine precursor cells in monolayer	In vitro	Prenatal	Pancreas	2	21	PAX6, GHRL	http://discovery.lifemapsc.com/stem-cell-differentiation/protocols/pancreas-differentiation-generation-of-stem-cells-derived-functional-pancreatic-islets?TCCellID=68d8241a-b626-432d-a740-5cd8bdea88ba
1.04043	BIDiffExpSet	Skin 1 ; Keratinocytes	In vivo	PostNatal	Skin	76	1528	HADHB, LTBP1, POR, RPS5, TUBG1, PLIN2, CANX, CTNNA1, PSMB1, RPN2, TGFBR3, HSP90B1, XPO1, ZFX, HAT1, EIF3I, ECHS1, FKBP5, SDHA, PRDX6, RBM8A, HSPA5, NFIC, POLD2, SMC1A, CCT2, PRPF8, SF3A3, WDR1, VCL, CFLAR, PIK3R1, CLDN1, ARL8B, LRRC47, DERL1, ACADS, MAOB, FHL2, ITGAV, FXR2, PRDX2, DCXR, ITGB1, P4HA1, FOXO3, HTRA1, PSMD8, PNPLA4, PRODH, PREB, LRRFIP1, SCARB2, ARSD, CYC1, RBBP7, EZR, MTHFD1, A2ML1,…	http://discovery.lifemapsc.com/gene-expression-signals/high-throughput/large-scale-dataset-human-protein-atlas-protein-expression-data/skin-1-keratinocytes
1.03796	Cell	Intraembryonic Epiblast Cells	In vivo	Prenatal	Epiblast	6	147	Klf9, Tspan4, Nnat, Acsl4, Ddr1, Acacb	http://discovery.lifemapsc.com/in-vivo-development/epiblast/epiblast/intraembryonic-epiblast-cells
1.0374	Cell	Conventional Dendritic Cells II	In vivo	Prenatal-PostNatal	Spleen, Blood	6	102	Tgm2, Mmp9, Cadm3, Crispld2, Ldhb, Ddr1	http://discovery.lifemapsc.com/in-vivo-development/spleen/spleen/conventional-dendritic-cells-ii
1.03676	OrganSystem	Peripheral Nervous System	In vivo	Prenatal-PostNatal	Peripheral Nervous System	37	606	Arg1, Gpi1, Hadha, Lpl, Ampd3, Atp1a1, Por, Hmgcs1, Lamc1, Sdha, Mdh1, Acaa2, S100b, Myot, Gpam, Hoxd11, Maob, Cdh2, Dhrs3, Zfand5, Acot2, Fhl1, Lss, Acsl1, Slc25a3, Hmgcs2, Mtpn, Fyn, Pgrmc1, Ogdh, Acsl4, Six2, Fabp3, Hipk2, Fth1, Prdx1, Gys1	http://discovery.lifemapsc.com/in-vivo-development/peripheral-nervous-system
1.03564	Cell	Pro-myelinating Schwann Cells	In vivo	Prenatal-PostNatal	Peripheral Nervous System, Schwann Cells	6	48	Dag1, Pmp22, Itgb1, Lama2, Itga7, Epb41l4b	http://discovery.lifemapsc.com/in-vivo-development/peripheral-nervous-system/peripheral-nerve-domain/pro-myelinating-schwann-cells
1.03548	Cell	Hypertrophic Chondrocytes	In vivo	Prenatal-PostNatal	Bone, Cartilage	2	28	Tgfb3, Mmp9	http://discovery.lifemapsc.com/in-vivo-development/bone/rib/hypertrophic-chondrocytes
1.03333	Cell	Intraembryonic Ectoderm Cells	In vivo	Prenatal	Ectoderm	2	20	Pax6, Smad9	http://discovery.lifemapsc.com/in-vivo-development/ectoderm/ectoderm/intraembryonic-ectoderm-cells
1.03333	Cell	Astrocyte Precursor Cells	In vivo	Prenatal-PostNatal	Neural Tube, Astrocytes	2	7	Olig2, Slc1a3	http://discovery.lifemapsc.com/in-vivo-development/neural-tube/cortical-sub-ventricular-zone/astrocyte-precursor-cells
1.03333	AnatCompartment	Optic Cup	In vivo	Prenatal-PostNatal	Eye	2	7	Pax6, Cdh2	http://discovery.lifemapsc.com/in-vivo-development/eye/optic-cup
1.03333	Cell	Ventral Spinal Cord Progenitor Cells	In vivo	Prenatal	Neural Tube	2	13	Pax6, Olig2	http://discovery.lifemapsc.com/in-vivo-development/neural-tube/spinal-ventral-columns/ventral-spinal-cord-progenitor-cells
1.03113	TCCell	hIPS1	In vitro	Prenatal	Inner Cell Mass	7	109	FRZB, LEFTY2, COX6A1, RBPMS2, HPGD, NPPB, ACTA1	http://discovery.lifemapsc.com/stem-cell-differentiation/in-vitro-cells/inner-cell-mass-homo-sapiens-hips1-university-of-california-los-angeles
1.03105	BIDiffExpSet	ESI-053	In vitro	Prenatal	Inner Cell Mass	7	98	PRSS8, GPC3, CGN, IDO1, GYG2, RBPMS2, ACTA1	http://discovery.lifemapsc.com/gene-expression-signals/high-throughput/large-scale-dataset-cultured-cell-collection/esi-053
1.02927	Cell	Double Negative 2 Thymocytes	In vivo	Prenatal	Thymus, Blood	7	141	DDX3X, LAMP1, Atp1b1, GLUL, CALR, SLC29A1, TUBB	http://discovery.lifemapsc.com/in-vivo-development/thymus/thymus/double-negative-2-thymocytes
1.02926	PDCell	Endoderm progenitor-like cells	In vitro	Prenatal-PostNatal	Uncategorized	5	114	PAX6, FN1, SALL1, SMAD9, SLC25A18	http://discovery.lifemapsc.com/stem-cell-differentiation/protocols/endoderm-differentiation-generation-and-expansion-of-endodermal-progenitor-cells?TCCellID=8eb3b1e6-fb99-4da5-bd73-47df4f1fd460
1.02867	PDCell	Induced hepatocyte-like cells	In vitro	Prenatal-PostNatal	Liver, Epithelial Cells	5	103	Fgb, Krt23, Tspan8, Fam107a, C3	http://discovery.lifemapsc.com/stem-cell-differentiation/in-vitro-cells/fibroblasts-mus-musculus-mouse-embryonic-fibroblasts-kyushu-university?TCCellID=5c6c4389-faba-4c52-892d-c38189db4d1c
1.02865	PDCell	Pancreatic endoderm and endocrine precursors in cell suspension	In vitro	Prenatal-PostNatal	Pancreas	2	23	PAX6, GHRL	http://discovery.lifemapsc.com/stem-cell-differentiation/protocols/pancreas-differentiation-generation-of-stem-cells-derived-functional-pancreatic-islets?TCCellID=f0e924a2-b6ca-454d-bb97-1ccf49838328
1.02861	BIDiffExpSet	Appendix ; Lymphoid Tissue	In vivo	PostNatal	Colon	73	1352	GBE1, HADHB, RPS5, CD68, IL18, ATP5B, CANX, ETFB, MAP2K1, PSMB1, HSP90B1, ZFX, HAT1, EIF3I, ECHS1, FKBP5, SDHA, PRDX6, RBM8A, PDIA6, POLD2, SMC1A, CCT2, SF3A3, TCP1, WDR1, VCL, BCL6, CFLAR, NCOA1, NFKBIA, PIK3R1, LRRC47, MRAP, MAOB, CDH2, ITGAV, STAT5A, FXR2, PRDX2, ITGB1, P4HA1, HTRA1, LSS, MTPN, PREB, FYN, LRRFIP1, SCARB2, CYC1, LDHB, OGDH, RBBP7, EZR, MTHFD1, PDIA3, TUBA4A, HIPK2, OSBPL9, HNRN…	http://discovery.lifemapsc.com/gene-expression-signals/high-throughput/large-scale-dataset-human-protein-atlas-protein-expression-data/appendix-lymphoid-tissue
1.02468	Cell	VA3 Fibrous Astrocyte Cells	In vivo	Prenatal-PostNatal	Spinal Cord, Astrocytes, Glial Cells	2	16	Glul, Aldh1l1	http://discovery.lifemapsc.com/in-vivo-development/spinal-cord/spinal-cord-white-matter/va3-fibrous-astrocyte-cells
1.02442	BIDiffExpSet	Human EpiDermal Melanocytes-dark (HEM-dark)	In vitro	PostNatal	Epidermis, Melanocytes	8	97	GPNMB, RENBP, PLA1A, NCCRP1, A2M, RETSAT, CTSK, CD36	http://discovery.lifemapsc.com/gene-expression-signals/high-throughput/large-scale-dataset-cultured-cell-collection/human-epidermal-melanocytes-dark-hem-dark
1.02351	BIDiffExpSet	ESI-035	In vitro	Prenatal	Inner Cell Mass	7	98	LEFTY2, LAD1, PRSS8, CGN, IDO1, RBPMS2, ACTA1	http://discovery.lifemapsc.com/gene-expression-signals/high-throughput/large-scale-dataset-cultured-cell-collection/esi-035
1.02238	Cell	Juxtaglomerular Cells	In vivo	Prenatal-PostNatal	Kidney, Smooth Muscle	3	109	S1pr1, Ghrl, Ren1	http://discovery.lifemapsc.com/in-vivo-development/kidney/afferent-arteriole/juxtaglomerular-cells
1.02082	Cell	AII Amacrine Cells	In vivo	Prenatal-PostNatal	Eye, Amacrine, Retina, Neurons	3	43	Pax6, Fbxo32, Htra1	http://discovery.lifemapsc.com/in-vivo-development/eye/inner-nuclear-layer/aii-amacrine-cells
1.01677	TCCell	hIPS2	In vitro	Prenatal	Inner Cell Mass	7	108	FRZB, LEFTY2, COX6A1, RBPMS2, HPGD, NPPB, ACTA1	http://discovery.lifemapsc.com/stem-cell-differentiation/in-vitro-cells/inner-cell-mass-homo-sapiens-hips2-university-of-california-los-angeles
1.01579	Cell	Ureteric Bud Tip Cells	In vivo	Prenatal	Kidney	7	149	F3, Dpp4, Krt23, Prss8, Tspan8, Mmp14, Atp1b1	http://discovery.lifemapsc.com/in-vivo-development/kidney/ureteric-bud/ureteric-bud-tip-cells
1.01546	BIDiffExpSet	Human Schwann Cells (HSC)	In vitro	PostNatal	Peripheral Nervous System, Schwann Cells	10	172	AEBP1, PRRX1, OSR1, SLC1A3, HEPH, NNAT, COL6A3, ATP1A2, PAPLN, ACTG2	http://discovery.lifemapsc.com/gene-expression-signals/high-throughput/large-scale-dataset-cultured-cell-collection/human-schwann-cells-hsc
1.01474	TCCell	ES03(HES-3)	In vitro	Prenatal	Inner Cell Mass	5	101	PLA2G16, FAM213A, GPC3, IDO1, RBPMS2	http://discovery.lifemapsc.com/stem-cell-differentiation/in-vitro-cells/inner-cell-mass-homo-sapiens-es03-hes-3-wicell-research-institute-inc
1.0122	PDCell	Motor neuron-like precursor cells	In vitro	PostNatal	Spinal Cord, Motor Neurons	2	13	OLIG2, FYN	http://discovery.lifemapsc.com/stem-cell-differentiation/protocols/motor-neurons-spinal-cord-differentiation-generation-of-motor-neuron-precursor-cells-from-amniotic-derived-mesenchymal-stem-cells?TCCellID=5ccf0223-3baa-45fd-8fbc-6c96b0f6be1e
1.01152	AnatCompartment	Epithelial Tubule	In vivo	Prenatal-PostNatal	Kidney	7	120	Ltbp1, Sall1, Dkk1, Cldn1, Osr2, Mlxipl, Hpgd	http://discovery.lifemapsc.com/in-vivo-development/kidney/epithelial-tubule
1.00908	Cell	Mature Ganglion Cells	In vivo	Prenatal-PostNatal	Eye, Ganglion, Retina, Neurons	2	22	Pax6, Sncg	http://discovery.lifemapsc.com/in-vivo-development/eye/ganglion-cell-layer/mature-ganglion-cells
1.0068	BIDiffExpSet	Respiratory System	In vivo	Prenatal	Respiratory System	71	1021	Gpi1, Hadha, Lpl, Gstp1, Por, Frzb, Atp5b, Ctnna1, Gas1, Hmgcs1, Lamc1, Rpn2, Xpo1, Echs1, Sdha, Cox6a1, Tgm2, Ddx3x, Mdh1, Acaa2, S100b, Smc1a, Taldo1, Phb2, Gpam, Hoxd11, Prrx1, Smpx, Dhcr24, Asah1, Plcd3, Maob, Cdh2, Gpx3, Dhrs3, Prdx2, Zfand5, Drd2, Cyp26b1, Acot2, Fhl1, Foxo3, Ces1d, Lss, Btf3, Atp1b1, Acsl1, Glul, Txnip, Mgll, Mtpn, Spcs1, Slc35c1, Atp1a2, Fyn, Pgrmc1, Abcd1, Aldh2, Ldhb, O…	http://discovery.lifemapsc.com/gene-expression-signals/high-throughput/large-scale-dataset-mgi/respiratory-system
1	PDCell	Oligodendrocyte-like cells	In vitro	Prenatal-PostNatal	Brain, Spinal Cord, Oligodendrocytes, Glial Cells	1	5	OLIG2	http://discovery.lifemapsc.com/stem-cell-differentiation/protocols/brain-motor-neurons-neural-ectoderm-oligodendrocytes-spinal-cord-differentiation-oligodendrocyte-and-motor-neuron-differentiation-from-embryonic-stem-cells?TCCellID=adb09089-f5de-4005-8d82-f0c9c7534a11
1	PDCell	Neuroepithelial cells	In vitro	Prenatal	Neural Ectoderm	1	2	PAX6	http://discovery.lifemapsc.com/stem-cell-differentiation/protocols/astrocytes-brain-neural-ectoderm-oligodendrocytes-spinal-cord-differentiation-derivation-of-oligodendrocyte-progenitor-cells-from-stem-cells-using-defined-medium?TCCellID=47fa1c44-3fb6-48fb-be5b-a14d35fe6dfb
1	TCCell	Stem cells from human exfoliated deciduous teeth	In vitro	PostNatal	Tooth	1	4	ENG	http://discovery.lifemapsc.com/stem-cell-differentiation/in-vitro-cells/tooth-homo-sapiens-stem-cells-from-human-exfoliated-deciduous-teeth-university-hospital-regensburg
1	PDCell	Macrophage-like cells	In vitro	Prenatal-PostNatal	Blood	1	2	CD68	http://discovery.lifemapsc.com/stem-cell-differentiation/protocols/blood-differentiation-generation-of-hematopoietic-progenitors-and-matured-blood-cells-under-hypoxic-conditions?TCCellID=39e24a8a-616d-4618-9776-71a8c7c6b6d7
1	Cell	Pancreatic Polypeptide Progenitor Cells	In vivo	Prenatal-PostNatal	Pancreas	1	3	Pax6	http://discovery.lifemapsc.com/in-vivo-development/pancreas/dorsal-pancreatic-bud/pancreatic-polypeptide-progenitor-cells
1	Cell	Definitive Erythrocytes	In vivo	Prenatal	Liver, Blood	1	4	HBA2	http://discovery.lifemapsc.com/in-vivo-development/liver/liver-bud/definitive-erythrocytes
1	TCCell	Hepatocytes	In vitro	PostNatal	Liver, Epithelial Cells	1	4	CYP3A4	http://discovery.lifemapsc.com/stem-cell-differentiation/in-vitro-cells/epithelial-cells-liver-homo-sapiens-hepatocytes-university-of-nebraska-medical-center
1	Cell	Basal Plate Cells	In vivo	Prenatal	Neural Tube	1	6	Pax6	http://discovery.lifemapsc.com/in-vivo-development/neural-tube/mesencephalic-basal-plate/basal-plate-cells
1	Cell	Oligodendrocyte Precursor Cells	In vivo	PostNatal	Brain, Oligodendrocytes	1	3	Olig2	http://discovery.lifemapsc.com/in-vivo-development/brain/cerebral-cortex/oligodendrocyte-precursor-cells
1	PDCell	N2-induced embryoid bodies	In vitro	Prenatal	Neural Ectoderm	1	14	PAX6	http://discovery.lifemapsc.com/stem-cell-differentiation/protocols/eye-neural-ectoderm-retina-retinal-pigmented-epithelium-rpe-differentiation-generation-of-photoreceptors-and-retinal-epithelium-cells-from-embryonic-stem-cells?TCCellID=9794dc15-a5e3-447f-8a7e-822c9e817b77
1	Cell	Parietal Epithelial Cells	In vivo	Prenatal-PostNatal	Kidney, Epithelial Cells	1	3	Cldn1	http://discovery.lifemapsc.com/in-vivo-development/kidney/bowman-s-capsule/parietal-epithelial-cells
1	Cell	Epsilon Cells, Ghrelin Cells	In vivo	Prenatal-PostNatal	Pancreas	1	12	Ghrl	http://discovery.lifemapsc.com/in-vivo-development/pancreas/islets-of-langerhans/epsilon-cells-ghrelin-cells
1	Cell	Early Immature Amacrine Cells	In vivo	Prenatal-PostNatal	Eye, Amacrine, Retina, Neurons	1	9	Pax6	http://discovery.lifemapsc.com/in-vivo-development/eye/inner-nuclear-layer/early-immature-amacrine-cells
1	PDCell	Neuroepithelial cells	In vitro	Prenatal	Neural Ectoderm	1	2	PAX6	http://discovery.lifemapsc.com/stem-cell-differentiation/protocols/astrocytes-brain-differentiation-directed-differentiation-of-functional-astroglial-subtypes-from-human-pluripotent-stem-cells?TCCellID=a983e6ef-664a-4180-9459-d74a53573134
1	TCCell	Epidermal keratinocytes (EpiDex®)	In vitro	PostNatal	Hair, Epidermis, Epithelial Cells	1	4	ITGB1	http://discovery.lifemapsc.com/stem-cell-differentiation/in-vitro-cells/epidermis-epithelial-cells-hair-homo-sapiens-epidermal-keratinocytes-epidex-euroderm-biotech-aesthetics
1	Cell	Cerebellar Radial Glia Cells	In vivo	Prenatal	Neural Tube, Astrocytes	1	4	Slc1a3	http://discovery.lifemapsc.com/in-vivo-development/neural-tube/cerebellar-ventricular-zone/cerebellar-radial-glia-cells
1	Cell	Late Immature Amacrine Cells	In vivo	Prenatal-PostNatal	Eye, Amacrine, Retina, Neurons	1	9	Pax6	http://discovery.lifemapsc.com/in-vivo-development/eye/inner-nuclear-layer/late-immature-amacrine-cells
1	Cell	Dorsolateral Hinge Point Cells	In vivo	Prenatal	Neural Ectoderm, Neural Tube	1	3	PAX6	http://discovery.lifemapsc.com/in-vivo-development/neural-tube/prosencephalon/dorsolateral-hinge-point-cells
1	Cell	Neural Fold Cells	In vivo	Prenatal	Neural Ectoderm, Neural Tube	1	5	PAX6	http://discovery.lifemapsc.com/in-vivo-development/neural-tube/primitive-spinal-cord/neural-fold-cells
1	Cell	Early Beta Progenitor Cells	In vivo	Prenatal-PostNatal	Pancreas	1	7	Pax6	http://discovery.lifemapsc.com/in-vivo-development/pancreas/ventral-pancreatic-bud/early-beta-progenitor-cells
1	Cell	Fetal Conjunctival Epithelial Cells	In vivo	Prenatal	Eye, Conjunctiva	1	4	Pax6	http://discovery.lifemapsc.com/in-vivo-development/eye/conjunctival-epithelium/fetal-conjunctival-epithelial-cells
1	Cell	Early Amacrine Horizontal Precursor Cells	In vivo	Prenatal	Eye, Amacrine, Horizontal, Retina, Neurons	1	3	Pax6	http://discovery.lifemapsc.com/in-vivo-development/eye/retinal-neuroblastic-layer/early-amacrine-horizontal-precursor-cells
1	Cell	Dorsal Telencephalic Progenitor Cells	In vivo	Prenatal	Neural Tube	1	9	Pax6	http://discovery.lifemapsc.com/in-vivo-development/neural-tube/dorsal-telencephalon/dorsal-telencephalic-progenitor-cells
1	PDCell	Intermediate mesoderm cells	In vitro	Prenatal	Intermediate Mesoderm	1	4	OSR1	http://discovery.lifemapsc.com/stem-cell-differentiation/protocols/kidney-differentiation-generation-of-kidney-progenitors-from-human-embryonic-stem-cells?TCCellID=fe356b67-da69-408e-8f21-f4e57028a63e
1	Cell	Early Beta Progenitor Cells	In vivo	Prenatal-PostNatal	Pancreas	1	7	Pax6	http://discovery.lifemapsc.com/in-vivo-development/pancreas/dorsal-pancreatic-bud/early-beta-progenitor-cells
1	Cell	Terminal Chondrocytes	In vivo	Prenatal	Bone, Cartilage	1	6	Mmp14	http://discovery.lifemapsc.com/in-vivo-development/bone/rostral-endochondral-facial-bones/terminal-chondrocytes
1	PDCell	Motor neuron progenitors	In vitro	Prenatal	Spinal Cord	1	7	Olig2	http://discovery.lifemapsc.com/stem-cell-differentiation/protocols/motor-neurons-spinal-cord-differentiation-mouse-neural-stem-cells-into-motor-neurons?TCCellID=b54355c0-c289-4ad7-ab35-c31b8cc2a071
1	Cell	Bergmann Glia Precursor Cells	In vivo	Prenatal-PostNatal	Neural Tube, Astrocytes	1	6	Slc1a3	http://discovery.lifemapsc.com/in-vivo-development/neural-tube/cerebellar-ventricular-zone/bergmann-glia-precursor-cells
1	Cell	Macrophages	In vivo	Prenatal-PostNatal	Blood	1	5	CD68	http://discovery.lifemapsc.com/in-vivo-development/blood/peripheral-blood/macrophages
1	TCCell	Epithelial cell-sheet (OraNera)	In vitro	PostNatal	Oral Cavity, Epithelial Cells	1	4	ITGB1	http://discovery.lifemapsc.com/stem-cell-differentiation/in-vitro-cells/epithelial-cells-oral-cavity-homo-sapiens-epithelial-cell-sheet-oranera-cellseed
1	Cell	Pancreatic Polypeptide Cells	In vivo	Prenatal-PostNatal	Pancreas	1	6	Pax6	http://discovery.lifemapsc.com/in-vivo-development/pancreas/islets-of-langerhans/pancreatic-polypeptide-cells
1	TCCell	Adipose-derived stem cells	In vitro	PostNatal	Adipose	1	2	ITGB1	http://discovery.lifemapsc.com/stem-cell-differentiation/in-vitro-cells/adipose-homo-sapiens-adipose-derived-stem-cells-nanjing-medical-university
1	Cell	Medial Hinge Point Cells	In vivo	Prenatal	Neural Ectoderm, Neural Tube	1	4	PAX6	http://discovery.lifemapsc.com/in-vivo-development/neural-tube/primitive-spinal-cord/medial-hinge-point-cells
1	Cell	Late Amacrine Horizontal Precursor Cells	In vivo	Prenatal-PostNatal	Eye, Amacrine, Retina, Neurons	1	3	Pax6	http://discovery.lifemapsc.com/in-vivo-development/eye/retinal-neuroblastic-layer/late-amacrine-horizontal-precursor-cells
1	TCCell	Adipose-derived mesenchymal stromal cells	In vitro	PostNatal	Adipose, Mesenchymal Stem Cells	1	6	ANPEP	http://discovery.lifemapsc.com/stem-cell-differentiation/in-vitro-cells/adipose-mesenchymal-stem-cells-homo-sapiens-adipose-derived-mesenchymal-stromal-cells-university-hospital-montpellier
1	TCCell	ABCD-1-transduced peripheral blood-derived hematopoietic stem cells	In vitro	PostNatal	Blood	1	2	ABCD1	http://discovery.lifemapsc.com/stem-cell-differentiation/in-vitro-cells/blood-homo-sapiens-abcd-1-transduced-peripheral-blood-derived-hematopoietic-stem-cells-bluebird-bio
1	Cell	Fetal Corneal Superficial Epithelial Cells	In vivo	Prenatal	Eye, Cornea, Epithelial Cells	1	6	PAX6	http://discovery.lifemapsc.com/in-vivo-development/eye/corneal-epithelium/fetal-corneal-superficial-epithelial-cells
1	PDCell	Cardiomyocyte-like cells	In vitro	Prenatal-PostNatal	Heart	1	8	MYH6	http://discovery.lifemapsc.com/stem-cell-differentiation/protocols/heart-myocardium-differentiation-generation-of-cardiomyocytes-from-gfp-labeled-stem-cell-by-p38mapk-inhibition?TCCellID=7fa122d2-7a30-42bf-ba69-66744b547e7a
1	Cell	Sebocyte Progenitor Cells	In vivo	Prenatal-PostNatal	Hair	1	7	Scd1	http://discovery.lifemapsc.com/in-vivo-development/hair/sebaceous-gland/sebocyte-progenitor-cells
1	Cell	Neuroendocrine Cells	In vivo	Prenatal	Lung, Epithelial Cells	1	5	Ascl1	http://discovery.lifemapsc.com/in-vivo-development/lung/stem-bronchi/neuroendocrine-cells
1	TCCell	Immortalized hair follicle stem cells	In vitro	PostNatal	Hair	1	5	ITGB1	http://discovery.lifemapsc.com/stem-cell-differentiation/in-vitro-cells/hair-homo-sapiens-immortalized-hair-follicle-stem-cells-university-of-massachusetts-medical-school
1	PDCell	Skeletal muscle-like cells	In vitro	Prenatal-PostNatal	Skeletal Muscle	1	2	Acta1	http://discovery.lifemapsc.com/stem-cell-differentiation/protocols/paraxial-mesoderm-skeletal-muscle-differentiation-generation-of-skeletal-muscle-cells-from-embryonic-stem-cells-in-a-chemically-defined-medium?TCCellID=ba1a1cbf-1d67-42d0-a411-2989db769b31
1	Cell	SEG Amacrine Cells	In vivo	Prenatal-PostNatal	Eye, Amacrine, Retina, Neurons	1	6	Pax6	http://discovery.lifemapsc.com/in-vivo-development/eye/inner-nuclear-layer/seg-amacrine-cells
1	AnatCompartment	Optic Vesicle	In vivo	Prenatal-PostNatal	Eye	1	5	Pax6	http://discovery.lifemapsc.com/in-vivo-development/eye/optic-vesicle
1	AnatCompartment	Optic Stalk	In vivo	Prenatal-PostNatal	Eye	1	7	Pax6	http://discovery.lifemapsc.com/in-vivo-development/eye/optic-stalk
1	TCCell	Hair follicle stem cells	In vitro	PostNatal	Hair	1	2	ITGB1	http://discovery.lifemapsc.com/stem-cell-differentiation/in-vitro-cells/hair-homo-sapiens-hair-follicle-stem-cells-university-of-massachusetts-medical-school
1	PDCell	Erythroid-like cells	In vitro	Prenatal	Blood	1	2	TFRC	http://discovery.lifemapsc.com/stem-cell-differentiation/protocols/blood-differentiation-generation-of-hematopoietic-progenitors-and-matured-blood-cells-under-hypoxic-conditions?TCCellID=76c88a6d-742d-4701-bbf6-59791b1ce843
1	PDCell	Cardiomyocyte-like cells	In vitro	Prenatal-PostNatal	Heart	1	5	MYH6	http://discovery.lifemapsc.com/stem-cell-differentiation/protocols/heart-myocardium-differentiation-induction-of-mesoderm-formation-and-cardiomyogenesis-in-human-embryonic-stem-cells-using-wnt3a?TCCellID=15cbf711-8397-4795-b637-6c50d62913f3
1	Cell	Extraembryonic Hemangioblast Cells	In vivo	Prenatal	Placenta, Blood, Endothelium	1	6	HBA1	http://discovery.lifemapsc.com/in-vivo-development/placenta/chorionic-villus/extraembryonic-hemangioblast-cells
1	PDCell	Cardiomyocyte-like cells	In vitro	Prenatal-PostNatal	Heart	1	9	MYH6	http://discovery.lifemapsc.com/stem-cell-differentiation/protocols/heart-myocardium-differentiation-isolation-of-stem-cells-derived-cardiomyocytes-by-glucose-depleted-and-lactate-enriched-medium?TCCellID=4acea997-6a91-4cb6-8572-40c5c6b4f276
1	Cell	Displaced Amacrine Cells	In vivo	Prenatal-PostNatal	Eye, Amacrine, Retina, Neurons	1	9	Pax6	http://discovery.lifemapsc.com/in-vivo-development/eye/ganglion-cell-layer/displaced-amacrine-cells
1	Cell	Dorsolateral Hinge Point Cells	In vivo	Prenatal	Neural Ectoderm, Neural Tube	1	3	PAX6	http://discovery.lifemapsc.com/in-vivo-development/neural-tube/primitive-spinal-cord/dorsolateral-hinge-point-cells
1	PDCell	Peripheral neuron-like cells	In vitro	Prenatal-PostNatal	Neurons	1	3	ASCL1	http://discovery.lifemapsc.com/stem-cell-differentiation/protocols/neural-crest-neural-ectoderm-differentiation-derivation-of-neural-crest-cells-and-their-progeny-ms-5-feeder-cells-feeder-free?TCCellID=426cc842-85e6-4183-9c0d-02f80bdbe069
1	PDCell	Pancreatic progenitor-like cells	In vitro	Prenatal	Pancreas	1	5	Pax6	http://discovery.lifemapsc.com/stem-cell-differentiation/protocols/pancreas-differentiation-small-molecules-facilitate-the-reprogramming-of-mouse-fibroblasts-into-pancreatic-lineages?TCCellID=2188b6be-6992-40c6-b42e-164ee1715cdc
1	Cell	Fetal Corneal Superbasal Epithelial Cells	In vivo	Prenatal	Eye, Cornea, Epithelial Cells	1	5	PAX6	http://discovery.lifemapsc.com/in-vivo-development/eye/corneal-epithelium/fetal-corneal-superbasal-epithelial-cells
0.99757	PDCell	Neural precursor spheres	In vitro	Prenatal	Uncategorized	3	23	PAX6, OLIG2, ASCL1	http://discovery.lifemapsc.com/stem-cell-differentiation/protocols/brain-oligodendrocytes-spinal-cord-differentiation-generation-of-ng2-oligodendrocyte-precursor-cells-from-stem-cells-in-a-defined-medium?TCCellID=c37e730f-16d3-453c-b850-0d0b4e9e3a23
0.993795	BIDiffExpSet	Vulva	In vivo	PostNatal	Reproductive System	5	39	LAD1, ASPRV1, HSD3B1, LCE2B, LCE1B	http://discovery.lifemapsc.com/gene-expression-signals/high-throughput/large-scale-dataset-barcode-u133-plus-2-0/vulva
0.992655	Cell	Prehypertrophic Chondrocytes	In vivo	Prenatal-PostNatal	Bone, Cartilage	1	26	Hdac4	http://discovery.lifemapsc.com/in-vivo-development/bone/vertebrae/prehypertrophic-chondrocytes
0.992655	Cell	Intramembranous Preosteoblasts	In vivo	Prenatal	Bone	2	19	Fn1, Postn	http://discovery.lifemapsc.com/in-vivo-development/bone/rostral-skull-membranous-bones/intramembranous-preosteoblasts
0.989351	Cell	Neural Fold Cells	In vivo	Prenatal	Neural Ectoderm, Neural Tube	1	10	PAX6	http://discovery.lifemapsc.com/in-vivo-development/neural-tube/prosencephalon/neural-fold-cells
0.988946	Cell	Endocrine Progenitor Cells	In vivo	Prenatal-PostNatal	Pancreas, Epithelial Cells	3	114	Pax6, Ghrl, Nnat	http://discovery.lifemapsc.com/in-vivo-development/pancreas/dorsal-pancreatic-bud/endocrine-progenitor-cells
0.988571	Cell	Stromal Cells	In vivo	PostNatal	Adipose	5	30	ENG, ITGB1, CD63, CD59, ANPEP	http://discovery.lifemapsc.com/in-vivo-development/adipose/subcutaneous-white-adipose/stromal-cells
0.986839	PDCell	Pancreatic endoderm/endocrine precursor-like cells	In vitro	Prenatal-PostNatal	Pancreas	2	24	PAX6, GHRL	http://discovery.lifemapsc.com/stem-cell-differentiation/protocols/endoderm-pancreas-differentiation-a-scalable-suspension-protocol-for-derivation-of-pancreatic-cells-from-embryonic-stem-cells?TCCellID=2db6f17c-f3ac-4f99-a18a-6e959926bb46
0.984745	Cell	Endocrine Progenitor Cells	In vivo	Prenatal-PostNatal	Pancreas, Epithelial Cells	3	113	Pax6, Ghrl, Nnat	http://discovery.lifemapsc.com/in-vivo-development/pancreas/ventral-pancreatic-bud/endocrine-progenitor-cells
0.983454	BIDiffExpSet	Liver ; Bile Duct Cells	In vivo	PostNatal	Liver	63	849	HADHB, ATP1A1, GSTP1, TUBG1, CALU, IL18, ATP5B, CANX, CTNNA1, ETFB, LAMC1, PSMB1, PSMB4, HSP90B1, ECHS1, SDHA, PRDX6, HSPA5, PDIA6, CCT2, SF3A3, WDR1, CFLAR, CLDN1, ASAH1, GPBAR1, ACADS, MAOB, CDH2, ITGAV, FXR2, PRDX2, ITGB1, P4HA1, FOXO3, HTRA1, LSS, ITGA7, PSMD8, STAM, PRODH, PREB, CGN, LRRFIP1, SCARB2, CYC1, LDHB, OGDH, RBBP7, EZR, MTHFD1, ANPEP, AOX1, PDIA3, HNRNPK, GYS1, UBC, RPL10, ATP5H, H…	http://discovery.lifemapsc.com/gene-expression-signals/high-throughput/large-scale-dataset-human-protein-atlas-protein-expression-data/liver-bile-duct-cells
0.981841	TCCell	Line H1 (WA01)	In vitro	Prenatal	Inner Cell Mass	6	126	LEFTY2, FKBP5, MYOZ2, DPYSL3, ACACB, ACTA1	http://discovery.lifemapsc.com/stem-cell-differentiation/in-vitro-cells/inner-cell-mass-homo-sapiens-line-h1-wa01-wicell-research-institute-inc
0.981469	TCCell	Human umbilical vein endothelial cells	In vitro	PostNatal	Endothelium	1	4	FN1	http://discovery.lifemapsc.com/stem-cell-differentiation/in-vitro-cells/endothelium-homo-sapiens-human-umbilical-vein-endothelial-cells-cornell-medical-center
0.981469	Cell	Terminal Chondrocytes	In vivo	Prenatal	Bone, Cartilage	1	6	Mmp14	http://discovery.lifemapsc.com/in-vivo-development/bone/endochondral-facial-bones/terminal-chondrocytes
0.981469	PDCell	Intermediate mesoderm-like cells	In vitro	Prenatal	Intermediate Mesoderm	1	9	OSR1	http://discovery.lifemapsc.com/stem-cell-differentiation/protocols/intermediate-mesoderm-kidney-differentiation-differentiation-of-stem-cells-into-intermediate-mesoderm-and-proximal-tubule-cells?TCCellID=d2da9492-500d-46fc-8870-09cbc8a40f9d
0.981469	PDCell	Neuronal-like cells	In vitro	PostNatal	Brain	1	6	PAX6	http://discovery.lifemapsc.com/stem-cell-differentiation/protocols/brain-differentiation-neural-progenitors-from-placenta-derived-mesenchymal-stem-cells?TCCellID=514b7371-a4f9-49d7-b92c-d8d3da3ec211
0.980672	Cell	Bipotent Endocrine/Duct Progenitor Cells	In vivo	Prenatal-PostNatal	Pancreas, Epithelial Cells	3	113	Pax6, Gpc3, Nnat	http://discovery.lifemapsc.com/in-vivo-development/pancreas/ventral-pancreatic-bud/bipotent-endocrine-duct-progenitor-cells
0.978199	Cell	Dental Placode Cells	In vivo	Prenatal	Tooth, Epithelial Cells	6	164	Gas1, Ppl, Lad1, Pdlim1, Asprv1, Col17a1	http://discovery.lifemapsc.com/in-vivo-development/tooth/dental-placode/dental-placode-cells
0.976561	BIDiffExpSet	Human Brain Vascular Smooth Muscle Cells (HBVSMC)	In vitro	PostNatal	Brain, Smooth Muscle	9	96	GDF5, TGM2, FGB, LAD1, CCDC3, CFH, DHRS3, FABP3, ACTG2	http://discovery.lifemapsc.com/gene-expression-signals/high-throughput/large-scale-dataset-cultured-cell-collection/human-brain-vascular-smooth-muscle-cells-hbvsmc
0.976517	Cell	Mononuclear Myocytes	In vivo	Prenatal	Somite, Skeletal Muscle	7	51	Mmp2, Mmp9, Cdh2, Itgb1, Myh14, Acta1, Nap1l1	http://discovery.lifemapsc.com/in-vivo-development/somite/cervical-primary-hypaxial-myotome/mononuclear-myocytes
0.976517	Cell	Mononuclear Myocytes	In vivo	Prenatal	Somite, Skeletal Muscle	7	51	Mmp2, Mmp9, Cdh2, Itgb1, Myh14, Acta1, Nap1l1	http://discovery.lifemapsc.com/in-vivo-development/somite/thoracic-primary-hypaxial-myotome/mononuclear-myocytes
0.976517	Cell	Mononuclear Myocytes	In vivo	Prenatal	Somite, Skeletal Muscle	7	51	Mmp2, Mmp9, Cdh2, Itgb1, Myh14, Acta1, Nap1l1	http://discovery.lifemapsc.com/in-vivo-development/somite/sacral-primary-hypaxial-myotome/mononuclear-myocytes
0.976517	Cell	Mononuclear Myocytes	In vivo	Prenatal	Somite, Skeletal Muscle	7	51	Mmp2, Mmp9, Cdh2, Itgb1, Myh14, Acta1, Nap1l1	http://discovery.lifemapsc.com/in-vivo-development/somite/lumbar-primary-hypaxial-myotome/mononuclear-myocytes
0.973266	Cell	Mononuclear Myocytes	In vivo	Prenatal	Somite, Skeletal Muscle	7	52	Mmp2, Mmp9, Cdh2, Itgb1, Myh14, Acta1, Nap1l1	http://discovery.lifemapsc.com/in-vivo-development/somite/cervical-primary-epaxial-myotome/mononuclear-myocytes
0.973266	Cell	Mononuclear Myocytes	In vivo	Prenatal	Somite, Skeletal Muscle	7	52	Mmp2, Mmp9, Cdh2, Itgb1, Myh14, Acta1, Nap1l1	http://discovery.lifemapsc.com/in-vivo-development/somite/lumbar-primary-epaxial-myotome/mononuclear-myocytes
0.973266	Cell	Mononuclear Myocytes	In vivo	Prenatal	Somite, Skeletal Muscle	7	52	Mmp2, Mmp9, Cdh2, Itgb1, Myh14, Acta1, Nap1l1	http://discovery.lifemapsc.com/in-vivo-development/somite/thoracic-primary-epaxial-myotome/mononuclear-myocytes
0.973266	Cell	Mononuclear Myocytes	In vivo	Prenatal-PostNatal	Limb, Skeletal Muscle	7	52	Mmp2, Mmp9, Cdh2, Itgb1, Myh14, Acta1, Nap1l1	http://discovery.lifemapsc.com/in-vivo-development/limb/forelimb-ventral-muscles/mononuclear-myocytes
0.973266	Cell	Mononuclear Myocytes	In vivo	Prenatal	Somite, Skeletal Muscle	7	52	Mmp2, Mmp9, Cdh2, Itgb1, Myh14, Acta1, Nap1l1	http://discovery.lifemapsc.com/in-vivo-development/somite/sacral-primary-epaxial-myotome/mononuclear-myocytes
0.972617	Cell	Bipotent Endocrine/Duct Progenitor Cells	In vivo	Prenatal-PostNatal	Pancreas, Epithelial Cells	3	115	Pax6, Gpc3, Nnat	http://discovery.lifemapsc.com/in-vivo-development/pancreas/dorsal-pancreatic-bud/bipotent-endocrine-duct-progenitor-cells
0.972057	Cell	Intermediate Beta Progenitor Cells	In vivo	Prenatal-PostNatal	Pancreas	1	8	Pax6	http://discovery.lifemapsc.com/in-vivo-development/pancreas/ventral-pancreatic-bud/intermediate-beta-progenitor-cells
0.971986	Cell	Hypertrophic Chondrocytes	In vivo	Prenatal-PostNatal	Bone, Cartilage	2	34	Tgfb3, Mmp9	http://discovery.lifemapsc.com/in-vivo-development/bone/vertebrae/hypertrophic-chondrocytes
0.97023	Cell	Cranial Neural Plate Cells	In vivo	Prenatal	Neural Ectoderm	1	9	PAX6	http://discovery.lifemapsc.com/in-vivo-development/neural-ectoderm/neural-plate/cranial-neural-plate-cells
0.964412	Cell	Mature Retinal Pigmented Epithelium Cells	In vivo	Prenatal-PostNatal	Eye, Retinal Pigmented Epithelium (RPE), Epithelial Cells	5	119	FBLN2, SLC5A6, LAMA2, Ezr, ELN	http://discovery.lifemapsc.com/in-vivo-development/eye/retinal-pigmented-epithelium/mature-retinal-pigmented-epithelium-cells
0.963925	Cell	Mononuclear Myocytes	In vivo	Prenatal	Somite, Skeletal Muscle	7	52	Mmp2, Mmp9, Cdh2, Itgb1, Myh14, Acta1, Nap1l1	http://discovery.lifemapsc.com/in-vivo-development/somite/sacral-hypaxial-myotome/mononuclear-myocytes
0.963925	Cell	Mononuclear Myocytes	In vivo	Prenatal	Somite, Skeletal Muscle	7	52	Mmp2, Mmp9, Cdh2, Itgb1, Myh14, Acta1, Nap1l1	http://discovery.lifemapsc.com/in-vivo-development/somite/sacral-epaxial-myotome/mononuclear-myocytes
0.963925	Cell	Mononuclear Myocytes	In vivo	Prenatal	Somite, Skeletal Muscle	7	52	Mmp2, Mmp9, Cdh2, Itgb1, Myh14, Acta1, Nap1l1	http://discovery.lifemapsc.com/in-vivo-development/somite/thoracic-hypaxial-myotome/mononuclear-myocytes
0.963925	Cell	Mononuclear Myocytes	In vivo	Prenatal	Somite, Skeletal Muscle	7	52	Mmp2, Mmp9, Cdh2, Itgb1, Myh14, Acta1, Nap1l1	http://discovery.lifemapsc.com/in-vivo-development/somite/lumbar-epaxial-myotome/mononuclear-myocytes
0.963925	Cell	Mononuclear Myocytes	In vivo	Prenatal	Somite, Skeletal Muscle	7	52	Mmp2, Mmp9, Cdh2, Itgb1, Myh14, Acta1, Nap1l1	http://discovery.lifemapsc.com/in-vivo-development/somite/thoracic-epaxial-myotome/mononuclear-myocytes
0.963925	Cell	Mononuclear Myocytes	In vivo	Prenatal	Somite, Skeletal Muscle	7	52	Mmp2, Mmp9, Cdh2, Itgb1, Myh14, Acta1, Nap1l1	http://discovery.lifemapsc.com/in-vivo-development/somite/lumbar-hypaxial-myotome/mononuclear-myocytes
0.963265	Cell	Corneocytes	In vivo	Prenatal-PostNatal	Epidermis, Epithelial Cells	2	33	Prss8, Lor	http://discovery.lifemapsc.com/in-vivo-development/epidermis/stratified-epidermis/corneocytes
0.963097	PDCell	Corneal epithelial-like cells	In vitro	Prenatal-PostNatal	Eye, Cornea	1	5	PAX6	http://discovery.lifemapsc.com/stem-cell-differentiation/protocols/cornea-differentiation-generation-of-corneal-epithelial-cells-from-pluripotent-stem-cells-using-stromal-cells?TCCellID=44ab374c-6687-44c0-9d00-2be81a0dd1c9
0.963097	TCCell	Cardiac stem cells	In vitro	PostNatal	Heart	3	16	ENG, TFRC, ITGB1	http://discovery.lifemapsc.com/stem-cell-differentiation/in-vitro-cells/heart-homo-sapiens-cardiac-stem-cells-kyoto-university-hospital
0.961552	BIDiffExpSet	Human Renal Proximal Tubular Epithelial Cells (HRPTEpiC)	In vitro	PostNatal	Kidney, Epithelial Cells	8	99	LAD1, CLDN1, FAM134B, GPX3, PRSS8, GPC3, ATP1B1, CRYAB	http://discovery.lifemapsc.com/gene-expression-signals/high-throughput/large-scale-dataset-cultured-cell-collection/human-renal-proximal-tubular-epithelial-cells-hrptepic
0.96105	PDCell	N2/LSB/S/F8-induced cells	In vitro	Prenatal	Brain	4	53	IGFBP3, PMP22, HOPX, ASCL1	http://discovery.lifemapsc.com/stem-cell-differentiation/protocols/brain-dopaminergic-neurons-differentiation-generation-of-midbrain-dopaminergic-forebrain-and-hypothalamic-neural-progenitors?TCCellID=486bf610-285a-4bb4-87d9-44d79bfddfe6
0.960939	Cell	Mononuclear Myocytes	In vivo	Prenatal-PostNatal	Limb, Skeletal Muscle	7	53	Mmp2, Mmp9, Cdh2, Itgb1, Myh14, Acta1, Nap1l1	http://discovery.lifemapsc.com/in-vivo-development/limb/hindlimb-ventral-muscle/mononuclear-myocytes
0.960939	Cell	Mononuclear Myocytes	In vivo	Prenatal-PostNatal	Limb, Skeletal Muscle	7	53	Mmp2, Mmp9, Cdh2, Itgb1, Myh14, Acta1, Nap1l1	http://discovery.lifemapsc.com/in-vivo-development/limb/hindlimb-dorsal-muscle/mononuclear-myocytes
0.960939	Cell	Mononuclear Myocytes	In vivo	Prenatal-PostNatal	Limb, Skeletal Muscle	7	53	Mmp2, Mmp9, Cdh2, Itgb1, Myh14, Acta1, Nap1l1	http://discovery.lifemapsc.com/in-vivo-development/limb/forelimb-dorsal-muscles/mononuclear-myocytes
0.960652	PDCell	Synthetic vascular smooth muscle-like cells	In vitro	Prenatal-PostNatal	Smooth Muscle	4	8	FN1, MMP2, MMP14, ELN	http://discovery.lifemapsc.com/stem-cell-differentiation/protocols/smooth-muscle-differentiation-derivation-of-contractile-vascular-smooth-muscle-cells-from-pluripotent-stem-cells?TCCellID=2419a5fc-9f6c-4d00-8214-17bb4c30f17f
0.957679	AnatCompartment	Retinal Pigmented Epithelium	In vivo	Prenatal-PostNatal	Eye, Retinal Pigmented Epithelium (RPE)	2	20	Pax6, Gas1	http://discovery.lifemapsc.com/in-vivo-development/eye/retinal-pigmented-epithelium
0.957115	Cell	T Helper Cells	In vivo	Prenatal-PostNatal	Thymus, Blood	7	178	FOXO1, FAM65B, CLDN1, FAM134B, TPRG1, DHRS3, HPGD	http://discovery.lifemapsc.com/in-vivo-development/thymus/thymus/t-helper-cells
0.956387	Cell	Endochondral Osteoblasts	In vivo	Prenatal-PostNatal	Bone	2	37	Igfbp3, Hdac4	http://discovery.lifemapsc.com/in-vivo-development/bone/vertebrae/endochondral-osteoblasts
0.956134	Cell	Double Positive Thymocytes	In vivo	Prenatal-PostNatal	Thymus, Blood	7	177	BCL6, PIK3IP1, PRDX2, MYO1C, ARPP21, COL6A3, LRRFIP1	http://discovery.lifemapsc.com/in-vivo-development/thymus/thymus/double-positive-thymocytes
0.955556	BIDiffExpSet	Omental Adipose Tissue	In vivo	PostNatal	Adipose	7	28	AGPAT2, CIDEC, MRAP, GYG2, SLC7A10, TUSC5, ACACB	http://discovery.lifemapsc.com/gene-expression-signals/high-throughput/large-scale-dataset-barcode-u133-plus-2-0/omental-adipose-tissue
0.954172	Cell	Intramembranous Preosteoblasts	In vivo	Prenatal	Bone	2	23	Fn1, Postn	http://discovery.lifemapsc.com/in-vivo-development/bone/membranous-facial-bones/intramembranous-preosteoblasts
0.951877	Cell	Extraembryonic Mural Cells	In vivo	Prenatal	Epiblast, Primitive Streak, Extraembryonic Mesoderm	4	26	Eng, S1pr1, Fn1, Cdh2	http://discovery.lifemapsc.com/in-vivo-development/extraembryonic-mesoderm/extraembryonic-mesoderm/extraembryonic-mural-cells
0.951577	BIDiffExpSet	Reproductive System	In vivo	Prenatal	Reproductive System	63	872	Gpi1, Hadha, Atp1a1, Por, Aebp1, Frzb, Atp5b, Atp6v1e1, Ctnna1, Gas1, Hmgcs1, Xpo1, Echs1, Sdha, Cox6a1, Ddx3x, Mdh1, Acaa2, Smc1a, Taldo1, Gpam, Dkk1, Prrx1, Smpx, Asah1, Plcd3, Gpx1, Maob, Dpysl3, Cdh2, Gpx3, Dhrs3, Prdx2, Zfand5, Drd2, Dgat2, Fhl1, Foxo3, Ascl1, Lss, Btf3, Atp1b1, Acsl1, Glul, Slc25a3, Txnip, Mtpn, Fyn, Pgrmc1, Ldhb, Ogdh, Ezr, Fasn, Mthfd1, Six2, Fabp3, Hipk2, Fth1, Prdx1, Gy…	http://discovery.lifemapsc.com/gene-expression-signals/high-throughput/large-scale-dataset-mgi/reproductive-system
0.949984	PDCell	Definitive endoderm-like cells	In vitro	Prenatal-PostNatal	Endoderm	9	101	FRZB, CFLAR, NFKBIA, CLDN1, IGFBP5, HIPK2, PALLD, SPOCK1, NPPB	http://discovery.lifemapsc.com/stem-cell-differentiation/protocols/endoderm-differentiation-generation-of-mesendoderm-and-definitive-endoderm-cells?TCCellID=64df24b5-229f-4e52-8e15-c05f079a7e22
0.949726	BIDiffExpSet	Human Hippocampal Astrocytes	In vitro	PostNatal	Brain, Astrocytes	7	99	LPL, MFAP5, HOPX, CDH2, ASCL1, NNAT, CRYAB	http://discovery.lifemapsc.com/gene-expression-signals/high-throughput/large-scale-dataset-cultured-cell-collection/human-hippocampal-astrocytes
0.949229	BIDiffExpSet	Sensory Organ/ear	In vivo	Prenatal	Ear	61	809	Gpi1, Hadha, Atp1a1, Por, Frzb, Atp6v1e1, Gas1, Hmgcs1, Lamc1, Rpn2, Xpo1, Echs1, Sdha, Tgm2, Ddx3x, Mdh1, Acaa2, S100b, Smc1a, Fzd4, Gpam, Prrx1, Smpx, Dhcr24, Gpx1, Maob, Dpysl3, Cdh2, Gpx3, Prdx2, Zfand5, Cyp26b1, Acot2, P4ha1, Lss, Btf3, Atp1b1, Acsl1, Glul, Slc25a3, Dgkz, Txnip, Mtpn, Spcs1, Atp1a2, Pgrmc1, P4hb, Ogdh, Ezr, Fasn, Mthfd1, Acsl4, Six2, Anpep, Hipk2, Fth1, Prdx1, Gys1, Gstm2, A…	http://discovery.lifemapsc.com/gene-expression-signals/high-throughput/large-scale-dataset-mgi/sensory-organ/ear
0.946395	Cell	Terminal Chondrocytes	In vivo	Prenatal-PostNatal	Bone, Cartilage	1	6	Mmp14	http://discovery.lifemapsc.com/in-vivo-development/bone/zeugopod-growth-plate/terminal-chondrocytes
0.946395	Cell	Terminal Chondrocytes	In vivo	Prenatal-PostNatal	Bone, Cartilage	1	6	Mmp14	http://discovery.lifemapsc.com/in-vivo-development/bone/stylopod-growth-plate/terminal-chondrocytes
0.946395	PDCell	Vascular smooth muscle-like cells	In vitro	Prenatal-PostNatal	Smooth Muscle	1	6	ACTA1	http://discovery.lifemapsc.com/stem-cell-differentiation/protocols/smooth-muscle-differentiation-generation-of-vascular-smooth-muscle-cells-from-human-embryonic-stem-cells?TCCellID=8a453074-6e08-4d65-8144-38413108dacf
0.946395	PDCell	Otx2+Corin+ cells	In vitro	Prenatal	Neural Tube	1	9	Slc1a3	http://discovery.lifemapsc.com/stem-cell-differentiation/protocols/brain-dopaminergic-neurons-differentiation-derivation-of-dopaminergic-neurons-by-isolation-of-stem-cells-derived-neural-progenitors?TCCellID=36fa016f-2d3c-43ea-a02f-4b0b93e106ee
0.946395	Cell	Terminal Chondrocytes	In vivo	Prenatal	Bone, Cartilage	1	6	Mmp14	http://discovery.lifemapsc.com/in-vivo-development/bone/caudal-facial-endochondral-bones/terminal-chondrocytes
0.946395	TCCell	Bone marrow-derived mesenchymal stem cells	In vitro	PostNatal	Bone, Mesenchymal Stem Cells	1	4	ENG	http://discovery.lifemapsc.com/stem-cell-differentiation/in-vitro-cells/bone-mesenchymal-stem-cells-homo-sapiens-bone-marrow-derived-mesenchymal-stem-cells-royan-institute
0.946395	Cell	Terminal Chondrocytes	In vivo	Prenatal-PostNatal	Bone, Cartilage	1	6	Mmp14	http://discovery.lifemapsc.com/in-vivo-development/bone/autopod-growth-plate/terminal-chondrocytes
0.946395	PDCell	Motor neurons progenitors	In vitro	Prenatal	Spinal Cord, Motor Neurons, Neurons	1	5	OLIG2	http://discovery.lifemapsc.com/stem-cell-differentiation/protocols/motor-neurons-spinal-cord-differentiation-motor-neuron-differentiation-using-noggin-induction?TCCellID=4c065489-78ad-4157-ad62-fcd620b983fd
0.943238	Cell	Megakaryocyte-Erythroid Precursor Cells	In vivo	Prenatal-PostNatal	Blood	2	46	Tfrc, GYG2	http://discovery.lifemapsc.com/in-vivo-development/blood/hematopoietic-bone-marrow/megakaryocyte-erythroid-precursor-cells
0.941623	Cell	Mononuclear Myocytes	In vivo	Prenatal	Somite, Skeletal Muscle	7	57	Mmp2, Mmp9, Cdh2, Itgb1, Myh14, Acta1, Nap1l1	http://discovery.lifemapsc.com/in-vivo-development/somite/cervical-hypaxial-myotome/mononuclear-myocytes
0.941426	BIDiffExpSet	Cervix, Uterine ; Squamous Epithelial Cells	In vivo	PostNatal	Uterus, Epithelial Cells	67	1362	SERPING1, HADHA, HADHB, RPS5, CALU, ATP5B, CANX, CTNNA1, HMGCS1, PSMB1, TGFBR3, HSP90B1, XPO1, ZFX, NAA10, HAT1, ECHS1, FKBP5, SDHA, PRDX6, RBM8A, NFIC, POLD2, SMC1A, PRPF8, SF3A3, SBDS, RPLP0, WDR1, CFLAR, PIK3R1, DHCR24, CLDN1, LRRC47, MAOB, FHL2, DHRS3, FXR2, PDIA4, DCXR, TXLNG, P4HA1, PSMD8, PRODH, LRRFIP1, SCARB2, ARSD, OGDH, RBBP7, EZR, MTHFD1, A2ML1, TUBA4A, HIPK2, HNRNPK, RPS6, YBX1, UBC,…	http://discovery.lifemapsc.com/gene-expression-signals/high-throughput/large-scale-dataset-human-protein-atlas-protein-expression-data/cervix-uterine-squamous-epithelial-cells
0.939068	Cell	Mononuclear Myocytes	In vivo	Prenatal	Somite, Skeletal Muscle	7	58	Mmp2, Mmp9, Cdh2, Itgb1, Myh14, Acta1, Nap1l1	http://discovery.lifemapsc.com/in-vivo-development/somite/cervical-epaxial-myotome/mononuclear-myocytes
0.938592	Cell	Intermediate Beta Progenitor Cells	In vivo	Prenatal-PostNatal	Pancreas	1	8	Pax6	http://discovery.lifemapsc.com/in-vivo-development/pancreas/dorsal-pancreatic-bud/intermediate-beta-progenitor-cells
0.93717	Cell	Natural Killer Cells	In vivo	Prenatal-PostNatal	Blood	5	156	Clip4, Fhl2, Dcxr, NCAM1, FGFBP2	http://discovery.lifemapsc.com/in-vivo-development/blood/peripheral-blood/natural-killer-cells
0.937072	Cell	Medial Hinge Point Cells	In vivo	Prenatal	Neural Ectoderm, Neural Tube	1	10	PAX6	http://discovery.lifemapsc.com/in-vivo-development/neural-tube/prosencephalon/medial-hinge-point-cells
0.935741	BIDiffExpSet	SMALL INTESTINE	In vivo	PostNatal	Intestine	9	78	PAX6, TFRC, DKK1, CLPTM1L, OSR2, ALDOB, ITGAV, CALR, SCD	http://discovery.lifemapsc.com/gene-expression-signals/high-throughput/large-scale-dataset-tiger/small-intestine
0.93112	PDCell	Cardiomyocytes-like cells	In vitro	Prenatal-PostNatal	Heart	1	11	MYH6	http://discovery.lifemapsc.com/stem-cell-differentiation/protocols/heart-mesoderm-myocardium-differentiation-cardiomyocytes-derivation-from-human-embryonic-stem-cells-by-a-small-molecule-wnt-inhibitor?TCCellID=6a9f6712-e913-448f-ae51-8aab8563265b
0.93112	Cell	Dopaminergic Amacrine Cells	In vivo	Prenatal-PostNatal	Eye, Amacrine, Retina, Neurons	1	11	Pax6	http://discovery.lifemapsc.com/in-vivo-development/eye/ganglion-cell-layer/dopaminergic-amacrine-cells
0.93112	Cell	Duct Progenitor Cells	In vivo	Prenatal	Pancreas, Epithelial Cells	1	10	Pax6	http://discovery.lifemapsc.com/in-vivo-development/pancreas/dorsal-pancreatic-bud/duct-progenitor-cells
0.93112	Cell	Dopaminergic Amacrine Cells	In vivo	Prenatal-PostNatal	Eye, Amacrine, Retina, Neurons	1	11	Pax6	http://discovery.lifemapsc.com/in-vivo-development/eye/inner-nuclear-layer/dopaminergic-amacrine-cells
0.930041	BIDiffExpSet	Kidney ; Cells in Glomeruli	In vivo	PostNatal	Kidney	64	1144	ENG, GBE1, HADHB, RPS5, TUBG1, CALU, ATP5B, CANX, ETFB, GNS, LAMC1, PSMB4, TGFBR3, HSP90B1, ZFX, ECHS1, FKBP5, PRDX6, RBM8A, PDIA6, POLD2, SMC1A, SF3A3, SBDS, WDR1, NCOA1, PIK3R1, ACADS, MAOB, FHL2, ITGAV, FXR2, ITGB1, P4HA1, FOXO3, HTRA1, ATP1B1, ITGA7, PSMD8, STAM, PREB, SCARB2, ALDH2, ARSD, CYC1, LDHB, OGDH, RBBP7, EZR, PDIA3, TUBA4A, OSBPL9, HNRNPK, RPS6, GYS1, UBC, RPL10, TAF7, HNRNPA1, TUBA…	http://discovery.lifemapsc.com/gene-expression-signals/high-throughput/large-scale-dataset-human-protein-atlas-protein-expression-data/kidney-cells-in-glomeruli
0.927232	PDCell	Midbrain dopaminergic-like neurons	In vitro	Prenatal-PostNatal	Brain, Neurons	6	73	F3, TGFBR3, POSTN, PMP22, ASCL1, IGFBP5	http://discovery.lifemapsc.com/stem-cell-differentiation/protocols/brain-dopaminergic-neurons-differentiation-generation-of-midbrain-dopaminergic-forebrain-and-hypothalamic-neural-progenitors?TCCellID=984ef745-35d2-4f9a-aed6-ee1a755dd57f
0.925654	BIDiffExpSet	Huvec	In vivo	PostNatal	Umbilical Cord, Endothelium	5	93	ENG, TGM2, DDX3X, MMP14, VAT1	http://discovery.lifemapsc.com/gene-expression-signals/high-throughput/large-scale-dataset-barcode-u133a/huvec
0.925365	Cell	Zone Of Polarizing Activity Cells	In vivo	Prenatal	Mesoderm, Limb	1	13	Hoxd11	http://discovery.lifemapsc.com/in-vivo-development/limb/limb-bud/zone-of-polarizing-activity-cells
0.920519	Cell	Mature Beta Cells	In vivo	Prenatal-PostNatal	Pancreas	2	26	Pax6, Itgb1	http://discovery.lifemapsc.com/in-vivo-development/pancreas/islets-of-langerhans/mature-beta-cells
0.92046	Cell	Proerythroblasts	In vivo	Prenatal-PostNatal	Blood	8	284	Kdm6a, Tspan8, Foxo3, Igfbp5, Hipk2, Slc2a4, Cyp4b1, Reep6	http://discovery.lifemapsc.com/in-vivo-development/blood/hematopoietic-bone-marrow/proerythroblasts
0.920408	BIDiffExpSet	Human Esophageal Epithelial Cells (HEEpiC)	In vitro	PostNatal	Esophagus, Epithelial Cells	6	99	LAD1, AGR2, HOPX, PRSS8, COL17A1, AKR1C2	http://discovery.lifemapsc.com/gene-expression-signals/high-throughput/large-scale-dataset-cultured-cell-collection/human-esophageal-epithelial-cells-heepic
0.917078	PDCell	Skeletal myocytes	In vitro	Prenatal-PostNatal	Skeletal Muscle	1	6	ACTA1	http://discovery.lifemapsc.com/stem-cell-differentiation/protocols/skeletal-muscle-differentiation-skeletal-myoblasts-from-human-embryonic-stem-cells?TCCellID=c762b913-9e18-468a-9e74-2ea00e420844
0.916644	AnatCompartment	Head Mesenchyme	In vivo	Prenatal	Head Mesenchyme	12	98	Sall1, Fzd4, Prrx1, Osr1, Ddit4l, Osr2, GPC3, Abcf3, Fhl1, Fbln5, Nexn, Eif2s3x	http://discovery.lifemapsc.com/in-vivo-development/head-mesenchyme/head-mesenchyme
0.916465	BIDiffExpSet	Human Tracheal Epithelial Cells (HTEpiC)	In vitro	PostNatal	Lung, Epithelial Cells	6	99	LAD1, AGR2, CLDN1, PRSS8, COL17A1, AKR1C2	http://discovery.lifemapsc.com/gene-expression-signals/high-throughput/large-scale-dataset-cultured-cell-collection/human-tracheal-epithelial-cells-htepic
0.915735	Cell	Beta/Delta Progenitor Cells	In vivo	Prenatal-PostNatal	Pancreas	1	14	Pax6	http://discovery.lifemapsc.com/in-vivo-development/pancreas/ventral-pancreatic-bud/beta-delta-progenitor-cells
0.913737	OrganSystem	Thymus	In vivo	Prenatal-PostNatal	Thymus	6	241	HBA2, CIRBP, CALCOCO1, CYP26B1, SLC46A2, ARPP21	http://discovery.lifemapsc.com/in-vivo-development/thymus
0.913455	AnatCompartment	Metencephalon	In vivo	Prenatal-PostNatal	Neural Tube	5	71	Gns, Prdx6, Lamp1, Ccdc3, Kank1	http://discovery.lifemapsc.com/in-vivo-development/neural-tube/metencephalon
0.912001	BIDiffExpSet	Human EpiDermal Keratinocytes (HEK)	In vitro	PostNatal	Epidermis	6	98	MMP9, LAD1, PLEK2, CLDN1, PRSS8, COL17A1	http://discovery.lifemapsc.com/gene-expression-signals/high-throughput/large-scale-dataset-cultured-cell-collection/human-epidermal-keratinocytes-hek
0.910468	PDCell	Pancreatic progenitors-like cells	In vitro	Prenatal-PostNatal	Pancreas	1	9	Pax6	http://discovery.lifemapsc.com/stem-cell-differentiation/protocols/pancreas-differentiation-stepwise-generation-of-pancreatic-progenitors-from-stem-cells-using-growth-factors?TCCellID=a3fa478a-b97f-4f0e-a5f1-95bb51fe63a8
0.909772	PDCell	Mature follicles	In vitro	PostNatal	Ovary	6	76	Naglu, Inhbb, Gpnmb, Asah1, Fhl1, Scd1	http://discovery.lifemapsc.com/stem-cell-differentiation/in-vitro-cells/ovary-mus-musculus-secondary-follicles-northwestern-university?TCCellID=3300bbd0-1da7-48b6-8acc-ad9be3865f1a
0.904108	PDCell	Motor neuron progenitors	In vitro	Prenatal	Spinal Cord, Motor Neurons	1	5	PAX6	http://discovery.lifemapsc.com/stem-cell-differentiation/protocols/motor-neurons-spinal-cord-differentiation-generation-of-motor-neurons-using-a-human-gfp-reporter-cell-line?TCCellID=767afa47-7c2f-4864-80a5-1c245d9c9bb2
0.904108	TCCell	Hair follicle-derived mesenchymal stem cells	In vitro	PostNatal	Hair, Mesenchymal Stem Cells	1	9	ENG	http://discovery.lifemapsc.com/stem-cell-differentiation/in-vitro-cells/hair-mesenchymal-stem-cells-homo-sapiens-hair-follicle-derived-mesenchymal-stem-cells-university-at-buffalo
0.904108	Cell	Preganglionic Motor Neurons	In vivo	Prenatal	Spinal Cord, Motor Neurons, Neurons	1	7	Smad9	http://discovery.lifemapsc.com/in-vivo-development/spinal-cord/preganglionic-column/preganglionic-motor-neurons
0.904108	TCCell	Bone marrow-derived adherent progenitor cells (MultiStem)	In vitro	PostNatal	Bone	1	19	ANPEP	http://discovery.lifemapsc.com/stem-cell-differentiation/in-vitro-cells/bone-homo-sapiens-bone-marrow-derived-adherent-progenitor-cells-multistem-athersys-inc
0.904108	Cell	Terminal Chondrocytes	In vivo	Prenatal	Bone, Cartilage	1	7	Mmp14	http://discovery.lifemapsc.com/in-vivo-development/bone/mandibular-condyle/terminal-chondrocytes
0.901918	BIDiffExpSet	Pancreatic Islet	In vivo	PostNatal	Pancreas	6	100	AZGP1, FABP4, C3, AOX1, EPB41L4B, DEFB1	http://discovery.lifemapsc.com/gene-expression-signals/high-throughput/large-scale-dataset-gnf-biogps/pancreatic-islet
0.89677	BIDiffExpSet	Peripheral Blood Immature Myeloid Dendritic Cells	In vitro	PostNatal	Blood	7	99	LPL, C1QB, GPNMB, CEBPA, TYROBP, FABP4, A2M	http://discovery.lifemapsc.com/gene-expression-signals/high-throughput/large-scale-dataset-cultured-cell-collection/peripheral-blood-immature-myeloid-dendritic-cells
0.892079	Cell	Mononuclear Myocyte	In vivo	Prenatal	Skeletal Muscle	1	6	Acta1	http://discovery.lifemapsc.com/in-vivo-development/skeletal-muscle/extraocular-muscles/mononuclear-myocyte
0.891697	BIDiffExpSet	Integumental System	In vivo	Prenatal	Hair, Tooth, Skin	62	1038	Arg1, Gpi1, Hadha, Lpl, Gstp1, Atp5b, Ctnna1, Gas1, Hmgcs1, Lamc1, Xpo1, Echs1, Sdha, Ddx3x, Mdh1, Acaa2, S100b, Smc1a, Postn, Gpam, Dkk1, Prrx1, Smpx, Dhcr24, Plcd3, Gpx1, Cdh2, Gpx3, Zfand5, Cyp26b1, Dgat2, Ascl1, Lss, Btf3, Acsl1, Glul, Slc25a3, Dgkz, Txnip, Mgll, Mtpn, Spcs1, Slc35c1, Atp1a2, Fyn, Pgrmc1, Aldh2, P4hb, Cyc1, Ldhb, Ogdh, Ezr, Fasn, Mthfd1, Hipk2, Fth1, Scd1, Prdx1, Gys1, Gstm2,…	http://discovery.lifemapsc.com/gene-expression-signals/high-throughput/large-scale-dataset-mgi/integumental-system
0.890924	Cell	Alpha Cells	In vivo	Prenatal-PostNatal	Pancreas	1	12	Pax6	http://discovery.lifemapsc.com/in-vivo-development/pancreas/islets-of-langerhans/alpha-cells
0.890924	Cell	Lymphatic Endothelial Cells	In vivo	Prenatal	Endothelium, Lymph	1	15	Lyve1	http://discovery.lifemapsc.com/in-vivo-development/lymph/lymphatic-vessels/lymphatic-endothelial-cells
0.890924	Cell	Intermediate Mesoderm Cells	In vivo	Prenatal	Mesoderm, Intermediate Mesoderm	1	9	Osr1	http://discovery.lifemapsc.com/in-vivo-development/intermediate-mesoderm/intermediate-mesoderm/intermediate-mesoderm-cells
0.890924	Cell	Hofbauer Cells	In vivo	Prenatal-PostNatal	Chorion, Placenta	1	13	CD68	http://discovery.lifemapsc.com/in-vivo-development/placenta/chorionic-villus/hofbauer-cells
0.886	BIDiffExpSet	Skin 1 ; Langerhans	In vivo	PostNatal	Skin	62	1204	HADHA, HADHB, POR, RPS5, TUBG1, CALU, CANX, PSMB1, HSP90B1, XPO1, ZFX, HAT1, EIF3I, ECHS1, FKBP5, SDHA, PRDX6, RBM8A, HSPA5, POLD2, SMC1A, PRPF8, SF3A3, WDR1, CFLAR, PIK3R1, CLDN1, ARL8B, LRRC47, DERL1, MAOB, DHRS3, FXR2, PRDX2, FOXO3, HTRA1, PSMD8, STAM, PRODH, PREB, LRRFIP1, ARSD, CYC1, RBBP7, EZR, HPGD, PDIA3, TUBA4A, HIPK2, HNRNPK, RPS6, YBX1, UBC, RPL10, ATP5H, HNRNPA1, TUBA3D, EEF2, EWSR1, …	http://discovery.lifemapsc.com/gene-expression-signals/high-throughput/large-scale-dataset-human-protein-atlas-protein-expression-data/skin-1-langerhans
0.885293	BIDiffExpSet	ESI-051	In vitro	Prenatal	Inner Cell Mass	6	98	LAD1, PRSS8, CGN, IDO1, RBPMS2, ACTA1	http://discovery.lifemapsc.com/gene-expression-signals/high-throughput/large-scale-dataset-cultured-cell-collection/esi-051
0.885267	Cell	Immature Beta Progenitor Cells	In vivo	Prenatal-PostNatal	Pancreas	1	10	Pax6	http://discovery.lifemapsc.com/in-vivo-development/pancreas/ventral-pancreatic-bud/immature-beta-progenitor-cells
0.880881	PDCell	Micromass-induced chondrocytes	In vitro	Prenatal-PostNatal	Bone, Cartilage	1	7	CILP	http://discovery.lifemapsc.com/stem-cell-differentiation/in-vitro-cells/purestem-sk11-ncr-fac-meso-prx-progenitor?TCCellID=dfc40fe4-48f1-44ba-a481-6ceedd5193ef
0.880881	PDCell	Motor neuron-like cells	In vitro	Prenatal	Spinal Cord, Motor Neurons, Neurons	1	5	OLIG2	http://discovery.lifemapsc.com/stem-cell-differentiation/protocols/brain-motor-neurons-neural-ectoderm-oligodendrocytes-spinal-cord-differentiation-oligodendrocyte-and-motor-neuron-differentiation-from-embryonic-stem-cells?TCCellID=8c814fa4-f5d2-47fb-9525-888c3694063c
0.879409	BIDiffExpSet	Spleen ; Cells in Red Pulp	In vivo	PostNatal	Spleen	63	1253	HADHB, GSTP1, POR, PPIB, TUBG1, CALU, CD68, IL18, ATP6V1E1, CANX, NID1, RPN2, HSP90B1, ECHS1, FKBP5, PRDX6, MMP9, RBM8A, NFIC, PDIA6, SF3A3, WDR1, VCL, BCL6, CFLAR, PIK3R1, TYROBP, ASAH1, DERL1, MRAP, FXR2, PDIA4, PRDX2, ITGB1, P4HA1, FOXO3, HTRA1, LSS, PSMD8, MTPN, PREB, IDO1, LRRFIP1, SCARB2, ARSD, CYC1, OGDH, RBBP7, EZR, TUBA4A, HIPK2, HNRNPK, PRDX1, PDK4, RPL10, ATP5H, TAF7, HNRNPA1, EEF2, EW…	http://discovery.lifemapsc.com/gene-expression-signals/high-throughput/large-scale-dataset-human-protein-atlas-protein-expression-data/spleen-cells-in-red-pulp
0.878758	BIDiffExpSet	ESI-017	In vitro	Prenatal	Inner Cell Mass	6	98	LAD1, CGN, IDO1, GYG2, RBPMS2, ACTA1	http://discovery.lifemapsc.com/gene-expression-signals/high-throughput/large-scale-dataset-cultured-cell-collection/esi-017
0.874023	AnatCompartment	Pelvic Girdle	In vivo	Prenatal-PostNatal	Limb, Bone	4	79	Cebpz, Cd248, Kank1, Eln	http://discovery.lifemapsc.com/in-vivo-development/limb/pelvic-girdle
0.870419	Cell	Cartilage Cells	In vivo	Prenatal	Cartilage	1	6	Cilp	http://discovery.lifemapsc.com/in-vivo-development/cartilage/nasal-capsule/cartilage-cells
0.870419	Cell	Cartilage Cells	In vivo	Prenatal	Cartilage	1	6	Cilp	http://discovery.lifemapsc.com/in-vivo-development/cartilage/reicherts-cartilage/cartilage-cells
0.86941	PDCell	Ureteric bud-like cells	In vitro	Prenatal-PostNatal	Kidney	1	9	OSR1	http://discovery.lifemapsc.com/stem-cell-differentiation/protocols/kidney-differentiation-direct-differentiation-of-pluripotent-cells-to-ureteric-bud-kidney-progenitor-cells?TCCellID=a147334e-34f8-4bad-97e1-ccbfd6d63348
0.867912	Cell	Periportal Hepatocytes	In vivo	Prenatal-PostNatal	Liver	4	98	Arg1, Gas1, Tfrc, Atp1b1	http://discovery.lifemapsc.com/in-vivo-development/liver/liver-lobule/periportal-hepatocytes
0.866667	BIDiffExpSet	Sensory Organ/eye/cornea	In vivo	Prenatal	Eye	10	100	Arg1, Pax6, Mdh1, Acaa2, Prrx1, Smpx, Cdh2, Txnip, Anpep, Gys1	http://discovery.lifemapsc.com/gene-expression-signals/high-throughput/large-scale-dataset-mgi/sensory-organ/eye/cornea
0.865924	Cell	Cushion Mesenchymal Cells	In vivo	Prenatal	Heart, Endocardium	5	102	Eng, Fbln2, Dpysl3, Cyp26b1, Ncam1	http://discovery.lifemapsc.com/in-vivo-development/heart/endocardium/cushion-mesenchymal-cells
0.864582	AnatCompartment	Proximal Tubule	In vivo	Prenatal-PostNatal	Kidney	7	98	Ltbp1, Por, Dkk1, Cldn1, Osr2, Hpgd, Aldh1l1	http://discovery.lifemapsc.com/in-vivo-development/kidney/proximal-tubule
0.861018	BIDiffExpSet	Forebrain/telencephalon/olfactory Lobe/olfactory Cortex	In vivo	Prenatal	Brain	47	854	Gbe1, Gpi1, Hadha, Lpl, Gstp1, Por, Pax6, Atp5b, Atp6v1e1, Ctnna1, Gas1, Hmgcs1, Rpn2, Echs1, Sdha, Cox6a1, Prdx6, Mdh1, Taldo1, Dpysl3, Cdh2, Prdx2, Zfand5, Acot2, Lss, Btf3, Atp1b1, Acsl1, Glul, Slc25a3, Mtpn, Atp1a2, Fyn, Pgrmc1, Cyc1, Ldhb, Ogdh, Fasn, Mthfd1, Acsl4, Six2, Tm7sf2, Fabp3, Fth1, B3galt2, Prdx1, Aldh1l1	http://discovery.lifemapsc.com/gene-expression-signals/high-throughput/large-scale-dataset-mgi/forebrain/telencephalon/olfactory-lobe/olfactory-cortex
0.860615	Cell	Cartilage Cells	In vivo	Prenatal	Cartilage	1	7	Cilp	http://discovery.lifemapsc.com/in-vivo-development/cartilage/meckels-cartilage/cartilage-cells
0.851956	Cell	Mesothelial Cells	In vivo	Prenatal	Liver, Mesoderm	5	105	Postn, Cdh2, Prkar2b, Fam107a, Lor	http://discovery.lifemapsc.com/in-vivo-development/mesoderm/hepatic-mesenchyme/mesothelial-cells
0.851402	Cell	Erythroid Progenitor Cells	In vivo	Prenatal-PostNatal	Blood	1	8	Tfrc	http://discovery.lifemapsc.com/in-vivo-development/blood/hematopoietic-bone-marrow/erythroid-progenitor-cells
0.851402	PDCell	Cardiac mesoderm embryoid bodies	In vitro	Prenatal	Heart	1	10	MYH6	http://discovery.lifemapsc.com/stem-cell-differentiation/protocols/heart-mesoderm-myocardium-differentiation-cardiomyocyte-generation-and-purification-using-sirpa-cd172a-specific-marker?TCCellID=25ca872b-16b6-42a1-8eaf-ed66962334c5
0.851402	PDCell	Beta-like cells	In vitro	Prenatal-PostNatal	Pancreas	1	6	GHRL	http://discovery.lifemapsc.com/stem-cell-differentiation/protocols/endoderm-pancreas-differentiation-generation-of-beta-cells-through-a-definitive-endoderm-stage?TCCellID=6af73e33-595a-49c4-ab68-f5841edc0b59
0.85051	TCCell	Full-thickness skin substitutes	In vitro	PostNatal	Epidermis, Epithelial Cells	1	15	DEFA3	http://discovery.lifemapsc.com/stem-cell-differentiation/in-vitro-cells/epidermis-epithelial-cells-homo-sapiens-full-thickness-skin-substitutes-stratatech
0.847743	Cell	Type1 Off Cone Bipolar Cells	In vivo	Prenatal-PostNatal	Eye, Bipolar, Retina, Neurons	5	102	Fn1, Mmp2, Postn, Lyve1, Itgb1	http://discovery.lifemapsc.com/in-vivo-development/eye/inner-nuclear-layer/type1-off-cone-bipolar-cells
0.846132	Cell	Immature Beta Progenitor Cells	In vivo	Prenatal-PostNatal	Pancreas	1	10	Pax6	http://discovery.lifemapsc.com/in-vivo-development/pancreas/dorsal-pancreatic-bud/immature-beta-progenitor-cells
0.845179	PDCell	Mesenchymal Progenitor Cells - Passage 2	In vitro	Prenatal	Uncategorized	4	105	ENG, SLC7A8, ITGB1, CYP2B6	http://discovery.lifemapsc.com/stem-cell-differentiation/protocols/adipose-differentiation-generation-of-adipocytes-from-human-pluripotent-stem-cells-using-viral-transduction?TCCellID=354e9104-2e38-4776-bd14-95425a956a09
0.84392	Cell	Podocytes	In vivo	Prenatal-PostNatal	Kidney, Epithelial Cells	6	125	Il18, Lamb1, Htra1, Abca9, Cd59b, B3galt2	http://discovery.lifemapsc.com/in-vivo-development/kidney/podocyte-layer/podocytes
0.84272	Cell	Cholinergic Amacrine Cells	In vivo	Prenatal-PostNatal	Eye, Amacrine, Retina, Neurons	1	17	Pax6	http://discovery.lifemapsc.com/in-vivo-development/eye/ganglion-cell-layer/cholinergic-amacrine-cells
0.841787	AnatCompartment	Hindgut	In vivo	Prenatal	Gut Tube	8	191	F3, Hrsp12, Agr2, Cdh2, Gpx3, Atp1b1, Ezr, Anpep	http://discovery.lifemapsc.com/in-vivo-development/gut-tube/hindgut
0.840202	Cell	Muscle Progenitor Cells	In vivo	Prenatal	Somite, Skeletal Muscle	5	112	Arg1, Irs2, Dhcr24, Abca9, Cd36	http://discovery.lifemapsc.com/in-vivo-development/somite/thoracic-ventrolateral-dermomyotome-lip/muscle-progenitor-cells
0.834521	TCCell	Neural stem cell line (CTX0E03)	In vitro	PostNatal	Brain	1	13	LEP	http://discovery.lifemapsc.com/stem-cell-differentiation/in-vitro-cells/brain-homo-sapiens-neural-stem-cell-line-ctx0e03-reneuron
0.834168	BIDiffExpSet	Smooth Muscle ; Smooth Muscle Cells	In vivo	PostNatal	Smooth Muscle	58	1079	GBE1, HADHA, TUBG1, CALU, ATP5B, CANX, FBLN2, LAMC1, HSP90B1, XPO1, ECHS1, FKBP5, DMPK, PRDX6, RBM8A, HSPA5, NFIC, SF3A3, SBDS, WDR1, VCL, NCOA1, CLDN1, MRAP, ACADS, MAOB, ITGAV, DHRS3, FXR2, ITGB1, FHL1, HTRA1, LSS, ITGA7, STAM, FBLN5, NCAM1, PRODH, SCARB2, ARSD, CYC1, LDHB, OGDH, RBBP7, TUBA4A, HIPK2, PLIN4, SLC2A4, HNRNPK, GYS1, ACTA1, RPL10, HNRNPA1, TUBA3D, EWSR1, NCL, UBQLN1, MED15	http://discovery.lifemapsc.com/gene-expression-signals/high-throughput/large-scale-dataset-human-protein-atlas-protein-expression-data/smooth-muscle-smooth-muscle-cells
0.833325	BIDiffExpSet	Basal Forebrain	In vivo	PostNatal	Brain	23	573	Lpl, Atp1a1, Frzb, Fn1, Gas1, Tpd52l1, Sdha, Acaa2, Pik3r1, Dhcr24, Cldn1, Asic4, Fbxo32, Ddit4l, Ccdc3, Slc1a3, Drd2, Ascl1, Nnat, Lss, Pgrmc1, Igfbp5, Fabp3	http://discovery.lifemapsc.com/gene-expression-signals/high-throughput/large-scale-dataset-gensat/basal-forebrain
0.832529	BIDiffExpSet	Uterus 2 ; Cells in Endometrial Stroma	In vivo	PostNatal	Uterus	52	742	HADHA, POR, TUBG1, CALU, ATP5B, CANX, FBLN2, HSP90B1, XPO1, ZFX, ECHS1, FKBP5, PRDX6, RBM8A, HSPA5, NFIC, PDIA6, SMC1A, SF3A3, VCL, CFLAR, CD248, LRRC47, MAOB, FHL2, ITGAV, FXR2, PRDX2, ITGB1, P4HA1, FOXO3, HTRA1, ITGA7, STAM, SCARB2, ARSD, CYC1, OGDH, RBBP7, PDIA3, OSBPL9, HNRNPK, RPS6, YBX1, RPL10, TAF7, HNRNPA1, TUBA3D, EEF2, EWSR1, NCL, MED15	http://discovery.lifemapsc.com/gene-expression-signals/high-throughput/large-scale-dataset-human-protein-atlas-protein-expression-data/uterus-2-cells-in-endometrial-stroma
0.828278	Cell	Sclerotome Cells	In vivo	Prenatal	Somite, Bone, Cartilage, Tendon &amp; Ligament	1	18	Hoxd11	http://discovery.lifemapsc.com/in-vivo-development/somite/sacral-mesenchymal-sclerotome/sclerotome-cells
0.826759	PDCell	Retinoic acid- and Sonic hedgehog-induced neural rosettes	In vitro	Prenatal	Spinal Cord, Motor Neurons	1	11	OLIG2	http://discovery.lifemapsc.com/stem-cell-differentiation/protocols/motor-neurons-spinal-cord-differentiation-generation-of-motoneurons-from-stem-cell-by-co-culture-with-ms5-cells-and-a-defined-medium?TCCellID=7d6d9515-9b6e-40c4-94e4-2fdc3f3b0ad7
0.826759	PDCell	Micromass-induced chondrocytes	In vitro	Prenatal-PostNatal	Bone, Cartilage	1	9	CILP	http://discovery.lifemapsc.com/stem-cell-differentiation/in-vitro-cells/purestem-7smoo32-ncr-fac-meso-progenitor?TCCellID=40d5ed56-658e-401d-ab0d-13f6f30a8184
0.826759	PDCell	Micromass-induced chondrocytes	In vitro	Prenatal-PostNatal	Bone, Cartilage	1	9	CILP	http://discovery.lifemapsc.com/stem-cell-differentiation/in-vitro-cells/purestem-7pend24-ncr-fac-meso-prx-progenitor?TCCellID=38019910-fc7e-4b87-8058-27ee2fd1ad66
0.826005	PDCell	Retinal pigmented epithelial-like cells	In vitro	Prenatal-PostNatal	Eye, Retinal Pigmented Epithelium (RPE), Epithelial Cells	1	9	PAX6	http://discovery.lifemapsc.com/stem-cell-differentiation/protocols/retinal-pigmented-epithelium-rpe-differentiation-retinal-pigmented-epithelial-cells-from-highly-confluent-human-pluripotent-stem-cell-cultures?TCCellID=ac40e49e-e26b-47d6-a13a-b39c23e3af5c
0.825013	BIDiffExpSet	Ovary ; Follicle Cells	In vivo	PostNatal	Ovary	54	916	ENG, HADHA, HADHB, LTBP1, POR, ATP5B, CTNNA1, ETFB, PSMB1, SLC6A6, HSP90B1, XPO1, FKBP5, RBM8A, POLD2, SMC1A, SF3A3, TCP1, CFLAR, NCOA1, DERL1, ACADS, DCXR, P4HA1, FOXO3, HTRA1, LSS, ATP1B1, ITGA7, PSMD8, PRODH, PREB, SCARB2, CYC1, OGDH, EZR, MTHFD1, CD59, TUBA4A, HIPK2, PZP, HNRNPK, RPS6, GYS1, UBC, PDK4, RPL10, ATP5H, TUBA3D, EEF2, EWSR1, NCL, UBQLN1, MED15	http://discovery.lifemapsc.com/gene-expression-signals/high-throughput/large-scale-dataset-human-protein-atlas-protein-expression-data/ovary-follicle-cells
0.82475	PDCell	Photoreceptor-like cells	In vitro	Prenatal-PostNatal	Eye, Retina	2	15	PAX6, NCAM1	http://discovery.lifemapsc.com/stem-cell-differentiation/protocols/eye-retina-differentiation-in-vitro-differentiation-to-retinal-photoreceptor?TCCellID=c426871e-8195-466c-a93d-9c5b871741d7
0.824509	Cell	Proepicardial Progenitor cells	In vivo	Prenatal	Heart, Lateral Plate Mesoderm, Epicardium	1	18	Bves	http://discovery.lifemapsc.com/in-vivo-development/lateral-plate-mesoderm/proepicardium/proepicardial-progenitor-cells
0.823011	OrganSystem	Blood	In vivo	Prenatal-PostNatal	Blood	21	545	ARG1, AMPD3, SLC6A6, PLA2G6, MMP9, BCL6, NFKBIA, TYROBP, FAM65B, GHRL, TSPYL2, CXorf21, PRDX2, PSMD8, FGFBP2, HDAC4, COL23A1, CD36, YBX1, RPS18, DEFA3	http://discovery.lifemapsc.com/in-vivo-development/blood
0.822856	AnatCompartment	Spinal Floor Plate	In vivo	Prenatal	Neural Tube	4	39	Gns, Prdx6, Ccdc3, Metrnl	http://discovery.lifemapsc.com/in-vivo-development/neural-tube/spinal-floor-plate
0.819396	PDCell	Beta-like cells	In vitro	Prenatal-PostNatal	Pancreas	1	10	PAX6	http://discovery.lifemapsc.com/stem-cell-differentiation/protocols/endoderm-pancreas-differentiation-derivation-of-beta-cells-including-an-expansion-step?TCCellID=e66e2cb4-6b49-4334-a681-303cbdcc2b89
0.81868	Cell	4-Cell Embryo	In vivo	Prenatal	Inner Cell Mass, Trophoblast, Zygote	1	17	ITGB1	http://discovery.lifemapsc.com/in-vivo-development/zygote/zygote/4-cell-embryo
0.815776	BIDiffExpSet	Human Umbilical Mesenchymal Stem Cells (HUMSC)	In vitro	PostNatal	Umbilical Cord, Mesenchymal Stem Cells	6	96	TGM2, HOXD11, PID1, LMCD1, CRISPLD2, HNRNPA1	http://discovery.lifemapsc.com/gene-expression-signals/high-throughput/large-scale-dataset-cultured-cell-collection/human-umbilical-mesenchymal-stem-cells-humsc
0.81342	BIDiffExpSet	Uterus 1 ; Cells in Endometrial Stroma	In vivo	PostNatal	Uterus	53	889	PPIB, TUBG1, CALU, ATP5B, CANX, FBLN2, FN1, GNS, RPN2, HSP90B1, EIF3I, ECHS1, FKBP5, PRDX6, RBM8A, NFIC, SMC1A, SF3A3, WDR1, VCL, CFLAR, NCOA1, CD248, LRRC47, MAOB, ITGAV, DHRS3, PDIA4, ITGB1, P4HA1, FOXO3, HTRA1, ITGA7, STAM, PREB, SCARB2, ARSD, CYC1, OGDH, RBBP7, PDIA3, HNRNPK, RPS6, YBX1, GYS1, PDK4, RPL10, ATP5H, HNRNPA1, EEF2, EWSR1, NCL, MED15	http://discovery.lifemapsc.com/gene-expression-signals/high-throughput/large-scale-dataset-human-protein-atlas-protein-expression-data/uterus-1-cells-in-endometrial-stroma
0.812077	BIDiffExpSet	Sensory Organ/nose	In vivo	Prenatal	Nose	54	694	Arg1, Gpi1, Hadha, Atp1a1, Por, Frzb, Pax6, Atp6v1e1, Ctnna1, Fbln2, Gas1, Hmgcs1, Map2k1, Xpo1, Atp6v0e, Sdha, Cox6a1, Tgm2, Ddx3x, Mdh1, Acaa2, Smc1a, Phb2, Fzd4, Dhcr24, Cd248, Gpx1, Dpysl3, Cdh2, Prdx2, Drd2, Dgat2, Ascl1, Mlxipl, Lss, Atp1b1, Acsl1, Slc25a3, Txnip, Mtpn, Atp1a2, Fyn, Pgrmc1, Ldhb, Ogdh, Ezr, Fasn, Mthfd1, Hpgd, Anpep, Hipk2, Prdx1, Gys1, Gstm2	http://discovery.lifemapsc.com/gene-expression-signals/high-throughput/large-scale-dataset-mgi/sensory-organ/nose
0.811039	Cell	Late Floor Plate Cells	In vivo	Prenatal	Neural Tube	3	30	Lamp1, Ccdc3, Kank1	http://discovery.lifemapsc.com/in-vivo-development/neural-tube/mesencephalic-floor-plate/late-floor-plate-cells
0.810808	Cell	Choroid Plexus Progenitor Cells	In vivo	Prenatal	Brain, Brain Barriers, Choroid Plexus	4	113	Gdf5, Tgfb3, Rassf4, Gpc3	http://discovery.lifemapsc.com/in-vivo-development/brain/choroid-plexus/choroid-plexus-progenitor-cells
0.810278	TCCell	Limbal epithelial stem cells	In vitro	PostNatal	Eye, Epithelial Cells	4	40	ENG, FN1, ITGB1, NCAM1	http://discovery.lifemapsc.com/stem-cell-differentiation/in-vitro-cells/epithelial-cells-eye-homo-sapiens-limbal-epithelial-stem-cells-university-of-debrecen
0.809707	AnatCompartment	Nucleus Pulposus	In vivo	Prenatal-PostNatal	Cartilage	4	42	Psmb2, Hsp90b1, Rpl14, Nap1l1	http://discovery.lifemapsc.com/in-vivo-development/cartilage/nucleus-pulposus
0.807042	Cell	Hypertrophic Chondrocytes	In vivo	Prenatal-PostNatal	Bone, Cartilage	1	23	Mmp9	http://discovery.lifemapsc.com/in-vivo-development/bone/stylopod-growth-plate/hypertrophic-chondrocytes
0.807042	Cell	Hypertrophic Chondrocytes	In vivo	Prenatal-PostNatal	Bone, Cartilage	1	23	Mmp9	http://discovery.lifemapsc.com/in-vivo-development/bone/zeugopod-growth-plate/hypertrophic-chondrocytes
0.807042	Cell	Hypertrophic Chondrocytes	In vivo	Prenatal-PostNatal	Bone, Cartilage	1	23	Mmp9	http://discovery.lifemapsc.com/in-vivo-development/bone/autopod-growth-plate/hypertrophic-chondrocytes
0.805828	BIDiffExpSet	Spleen ; Cells in White Pulp	In vivo	PostNatal	Spleen	55	1079	HADHB, RPS5, TUBG1, CD68, IL18, CANX, ETFB, PSMB1, HSP90B1, NAA10, EIF3I, ECHS1, FKBP5, SDHA, PRDX6, RBM8A, SF3A3, RPLP0, WDR1, CFLAR, PIK3R1, ASAH1, LRRC47, MRAP, ITGAV, DHRS3, FXR2, PDIA4, ITGB1, P4HA1, FOXO3, HTRA1, LSS, PNPLA4, MTPN, LRRFIP1, ARSD, CYC1, LDHB, OGDH, RBBP7, EZR, TUBA4A, HNRNPK, YBX1, PRDX1, PDK4, RPL10, ATP5H, HNRNPA1, EEF2, EWSR1, NCL, UBQLN1, MED15	http://discovery.lifemapsc.com/gene-expression-signals/high-throughput/large-scale-dataset-human-protein-atlas-protein-expression-data/spleen-cells-in-white-pulp
0.805735	Cell	2-Cell Embryo	In vivo	Prenatal	Inner Cell Mass, Trophoblast, Zygote	1	19	ITGB1	http://discovery.lifemapsc.com/in-vivo-development/zygote/zygote/2-cell-embryo
0.805735	PDCell	Early cardiomyocytes	In vitro	Prenatal	Heart	1	10	MYH6	http://discovery.lifemapsc.com/stem-cell-differentiation/protocols/heart-myocardium-differentiation-derivation-of-cardiomyocytes-from-stem-cells-using-xeno-free-medium-and-ky02111?TCCellID=9434f6b2-0360-46e3-9ee8-7cb1aee8e5e5
0.805735	PDCell	Cardiomyocyte-like cells	In vitro	Prenatal-PostNatal	Heart	1	14	MYH6	http://discovery.lifemapsc.com/stem-cell-differentiation/protocols/heart-mesoderm-myocardium-differentiation-cardiomyocyte-generation-and-purification-using-sirpa-cd172a-specific-marker?TCCellID=3f846e39-9e0f-4b31-aea9-b850c214d2b8
0.805735	PDCell	Floating colonies of cardiomyocytes	In vitro	Prenatal-PostNatal	Heart	1	10	MYH6	http://discovery.lifemapsc.com/stem-cell-differentiation/protocols/heart-myocardium-differentiation-derivation-of-cardiomyocytes-from-stem-cells-using-xeno-free-medium-and-ky02111?TCCellID=a33d5c32-ed78-43a9-80ee-f4ffddf832db
0.803087	BIDiffExpSet	Human Annulus Fibrosus Cells (HAFC)	In vitro	PostNatal	Cartilage	6	96	GDF5, PPL, FBXO32, SVEP1, PDK4, AKR1C2	http://discovery.lifemapsc.com/gene-expression-signals/high-throughput/large-scale-dataset-cultured-cell-collection/human-annulus-fibrosus-cells-hafc
0.802324	BIDiffExpSet	Sensory Organ/ear/inner Ear/labyrinth	In vivo	Prenatal	Bone	47	526	Hadha, Atp1a1, Por, Frzb, Gas1, Hmgcs1, Lamc1, Rpn2, Xpo1, Echs1, Sdha, Tgm2, Ddx3x, Mdh1, Acaa2, S100b, Fzd4, Gpam, Prrx1, Smpx, Gpx1, Maob, Cdh2, Gpx3, Prdx2, Zfand5, Cyp26b1, Acot2, P4ha1, Lss, Atp1b1, Glul, Slc25a3, Txnip, Mtpn, Atp1a2, P4hb, Ldhb, Ogdh, Fasn, Acsl4, Six2, Hipk2, Fth1, Prdx1, Gys1, Atp5h	http://discovery.lifemapsc.com/gene-expression-signals/high-throughput/large-scale-dataset-mgi/sensory-organ/ear/inner-ear/labyrinth
0.802121	BIDiffExpSet	Oral Region/gland/salivary Gland	In vivo	Prenatal	Gastrointestinal Tract	39	546	Gpi1, Hadha, Lpl, Atp1a1, Gstp1, Por, Ctnna1, Lamc1, Rpn2, Xpo1, Cox8a, Sdha, Ddx3x, Mdh1, Acaa2, Smc1a, Prrx1, Gpx1, Cdh2, Zfand5, Foxo3, Lss, Btf3, Acsl1, Glul, Slc25a3, Dgkz, Pgrmc1, Aldh2, Cyc1, Ldhb, Ogdh, Ezr, Fasn, Mthfd1, Fth1, Prdx1, Gys1, Cyp3a11	http://discovery.lifemapsc.com/gene-expression-signals/high-throughput/large-scale-dataset-mgi/oral-region/gland/salivary-gland
0.801781	BIDiffExpSet	Nose/nasal Cavity/epithelium/olfactory	In vivo	Prenatal	Nose	53	685	Arg1, Gpi1, Hadha, Atp1a1, Por, Frzb, Pax6, Atp6v1e1, Ctnna1, Gas1, Hmgcs1, Map2k1, Xpo1, Atp6v0e, Sdha, Cox6a1, Tgm2, Ddx3x, Mdh1, Acaa2, S100b, Smc1a, Phb2, Fzd4, Dhcr24, Gpx1, Dpysl3, Cdh2, Prdx2, Dgat2, Ascl1, Mlxipl, Lss, Atp1b1, Acsl1, Slc25a3, Txnip, Mtpn, Atp1a2, Fyn, Pgrmc1, Ldhb, Ogdh, Ezr, Fasn, Mthfd1, Hpgd, Anpep, Hipk2, Pcnt, Prdx1, Gys1, Gstm2	http://discovery.lifemapsc.com/gene-expression-signals/high-throughput/large-scale-dataset-mgi/nose/nasal-cavity/epithelium/olfactory
0.800003	Cell	Extravillous Cytotrophoblast Cells	In vivo	Prenatal-PostNatal	Placenta	1	32	ITGB1	http://discovery.lifemapsc.com/in-vivo-development/placenta/extravillous-cytotrophoblast-layer/extravillous-cytotrophoblast-cells
0.799525	BIDiffExpSet	Spinal/ganglion/dorsal Root Ganglion	In vivo	Prenatal	Spinal Cord, Peripheral Nervous System	23	559	Sncg, Irs2, Dhcr24, Cadm3, Asic4, Rassf4, 2310022B05Rik, Dpysl3, Cdh2, Tbc1d8, Nnat, Dgkz, Ncam1, Pgrmc1, Fasn, Hdac4, Six2, Hsp90aa1, Tubb6, Gnai1, Spock1, Cyp3a11, Gabarapl1	http://discovery.lifemapsc.com/gene-expression-signals/high-throughput/large-scale-dataset-eurexpress/spinal/ganglion/dorsal-root-ganglion
0.799381	PDCell	Mature retinal pigmented epithelium cells	In vitro	Prenatal-PostNatal	Eye, Retinal Pigmented Epithelium (RPE), Epithelial Cells	1	9	PAX6	http://discovery.lifemapsc.com/stem-cell-differentiation/protocols/eye-retinal-pigmented-epithelium-rpe-differentiation-generation-of-clinically-compliant-retinal-pigment-epithelium-cells-from-human-embryonic-stem-cells?TCCellID=c00ce520-15bb-415d-ba2e-d2d1949f2581
0.79667	BIDiffExpSet	Salivary Gland	In vivo	PostNatal	Oral Cavity	5	109	IGFBP3, POLD2, STARD7, FTH1, SLC25A1	http://discovery.lifemapsc.com/gene-expression-signals/high-throughput/large-scale-dataset-homer/salivary-gland
0.795859	Cell	Cortical Stroma Cells	In vivo	Prenatal-PostNatal	Kidney	5	51	Hoxa11, Dkk1, Prrx1, Fhl2, Col23a1	http://discovery.lifemapsc.com/in-vivo-development/kidney/interstitial-stroma/cortical-stroma-cells
0.795758	BIDiffExpSet	Ear	In vivo	PostNatal	Ear	6	55	LAMB1, NID1, S100B, PMP22, ANTXR1, ATP1A2	http://discovery.lifemapsc.com/gene-expression-signals/high-throughput/large-scale-dataset-homer/ear
0.793311	Cell	Granulocyte-Monocyte Progenitor Cells	In vivo	Prenatal-PostNatal	Blood	1	10	ANPEP	http://discovery.lifemapsc.com/in-vivo-development/blood/hematopoietic-bone-marrow/granulocyte-monocyte-progenitor-cells
0.790959	Cell	Common Myeloid Progenitor Cells	In vivo	Prenatal-PostNatal	Blood	1	16	Cebpa	http://discovery.lifemapsc.com/in-vivo-development/blood/hematopoietic-bone-marrow/common-myeloid-progenitor-cells
0.788809	BIDiffExpSet	Brain/hindbrain	In vivo	Prenatal	Brain	2	40	Hat1, Asic4	http://discovery.lifemapsc.com/gene-expression-signals/high-throughput/large-scale-dataset-eurexpress/brain/hindbrain
0.787833	BIDiffExpSet	Blood Vessel	In vivo	PostNatal	Endothelium	9	304	ENG, GBE1, CALU, TMEM135, TRIM55, TPRG1, CYB5A, ANGPTL1, SH3BGR	http://discovery.lifemapsc.com/gene-expression-signals/high-throughput/large-scale-dataset-homer/blood-vessel
0.787216	Cell	Osteochondro Mesenchymal Cells	In vivo	Prenatal	Bone, Cartilage	4	46	Gdf5, Dpt, Fn1, Cdh2	http://discovery.lifemapsc.com/in-vivo-development/bone/vertebrae/osteochondro-mesenchymal-cells
0.786122	BIDiffExpSet	Nose/nasal Cavity/epithelium/olfactory	In vivo	Prenatal	Nose	27	561	Arg1, Lpl, Por, Pax6, F3, Tgm2, Prdx6, Ncoa1, Pcolce2, Krt23, Fam134b, Cadm3, Fbxo32, Fam213a, Mrap, Ccdc3, Rassf4, Maob, Dpysl3, Prss8, Myh14, Ces1d, Ncam1, Fam107a, Spock1, Cyp3a11, Gabarapl1	http://discovery.lifemapsc.com/gene-expression-signals/high-throughput/large-scale-dataset-eurexpress/nose/nasal-cavity/epithelium/olfactory
0.785749	BIDiffExpSet	Striatum	In vivo	PostNatal	Brain	4	45	Cmtm5, Drd2, Tbc1d8, Ido1	http://discovery.lifemapsc.com/gene-expression-signals/high-throughput/large-scale-dataset-barcode-430-2-0/striatum
0.782347	BIDiffExpSet	Human Small Airway Epithelial Cells (HSAEpiC)	In vitro	PostNatal	Lung, Epithelial Cells	6	99	LAD1, PRSS8, TUBA4A, RNASE7, COL17A1, AKR1C2	http://discovery.lifemapsc.com/gene-expression-signals/high-throughput/large-scale-dataset-cultured-cell-collection/human-small-airway-epithelial-cells-hsaepic
0.781219	BIDiffExpSet	Human Renal Epithelial Cells (HREpiC)	In vitro	PostNatal	Kidney, Epithelial Cells	6	99	LAD1, HOXD11, CLDN1, PRSS8, CGN, TUBA4A	http://discovery.lifemapsc.com/gene-expression-signals/high-throughput/large-scale-dataset-cultured-cell-collection/human-renal-epithelial-cells-hrepic
0.780851	Cell	Pre-Sertoli Cells	In vivo	Prenatal-PostNatal	Testis	7	224	Tpd52l1, Pla2g16, Smpx, Anxa5, Scarb2, Fabp3, Gstm2	http://discovery.lifemapsc.com/in-vivo-development/testis/testis-cord/pre-sertoli-cells
0.780473	BIDiffExpSet	Parathyroid Gland	In vivo	PostNatal	Thyroid	7	106	AMPD3, PSMB3, COX6A1, MDH1, CHRDL1, ATP1B1, CD59	http://discovery.lifemapsc.com/gene-expression-signals/high-throughput/large-scale-dataset-homer/parathyroid-gland
0.780201	Cell	Floor Plate Cells	In vivo	Prenatal	Neural Tube	4	42	Gns, Prdx6, Ccdc3, Metrnl	http://discovery.lifemapsc.com/in-vivo-development/neural-tube/spinal-floor-plate/floor-plate-cells
0.777449	BIDiffExpSet	Human Renal Mesangial Cells (HRMC)	In vitro	PostNatal	Kidney	5	98	TPD52L1, LAD1, PLA2G16, HOXD11, CLDN1	http://discovery.lifemapsc.com/gene-expression-signals/high-throughput/large-scale-dataset-cultured-cell-collection/human-renal-mesangial-cells-hrmc
0.77661	Cell	Atrioventricular Valve Cells	In vivo	Prenatal	Heart, Endocardium, Myocardium	1	13	Myh6	http://discovery.lifemapsc.com/in-vivo-development/heart/atrioventricular-valves/atrioventricular-valve-cells
0.775048	BIDiffExpSet	Human Retinal Pigment Epithelial Cells (HRPEpiC)	In vitro	PostNatal	Eye, Retinal Pigmented Epithelium (RPE)	5	98	FBLN2, GPNMB, SLC7A8, CRYAB, NPPB	http://discovery.lifemapsc.com/gene-expression-signals/high-throughput/large-scale-dataset-cultured-cell-collection/human-retinal-pigment-epithelial-cells-hrpepic
0.773699	Cell	Mesenchymal Condensate Cells	In vivo	Prenatal	Limb, Bone, Cartilage	7	56	Lpl, Fbln2, Fn1, Cdh2, Ncam1, Rpl10, Cyp3a11	http://discovery.lifemapsc.com/in-vivo-development/limb/stylopod/mesenchymal-condensate-cells
0.771487	Cell	Cardiomyocytes	In vivo	Prenatal	Heart, Myocardium	1	15	Smpx	http://discovery.lifemapsc.com/in-vivo-development/heart/outer-curvature/cardiomyocytes
0.771487	PDCell	Micromass-induced chondrocytes	In vitro	Prenatal-PostNatal	Bone, Cartilage	1	12	CILP	http://discovery.lifemapsc.com/stem-cell-differentiation/in-vitro-cells/purestem-sm30-ncr-fac-meso-latp-progenitor?TCCellID=f9e5a1fb-98e3-4486-8ce8-f1f48a6fb448
0.771487	PDCell	Immature hepatocytes	In vitro	Prenatal-PostNatal	Liver	1	14	CYP2B6	http://discovery.lifemapsc.com/stem-cell-differentiation/protocols/liver-differentiation-functional-immature-hepatocyte-differentiation-from-human-embryonic-stem-cells?TCCellID=2308f25a-44cb-4578-80f8-b52fd297a719
0.770988	Cell	Distal Tubule Cells	In vivo	Prenatal-PostNatal	Kidney, Epithelial Cells	4	34	Ltbp1, Atp6v1e1, MFGE8, Aldh1l1	http://discovery.lifemapsc.com/in-vivo-development/kidney/distal-tubule/distal-tubule-cells
0.770837	BIDiffExpSet	Fetal Neuronal Stem Cells (NSC)	In vitro	Prenatal	Brain	6	99	OLIG2, FAM134B, HOPX, SLC1A3, ASCL1, A2M	http://discovery.lifemapsc.com/gene-expression-signals/high-throughput/large-scale-dataset-cultured-cell-collection/fetal-neuronal-stem-cells-nsc
0.766822	BIDiffExpSet	Superior Cervical Ganglion	In vivo	PostNatal	Spinal Cord	5	99	PMP22, HEPH, ATP1A2, CYP2B6, CYP3A5	http://discovery.lifemapsc.com/gene-expression-signals/high-throughput/large-scale-dataset-gnf-biogps/superior-cervical-ganglion
[truncated: 752 more rows]

## Sheet: Diseases
GeneAnalytics - Disease results			Prepared for: Moran Gershoni (moran.gershoni@weizmann.ac.il)
[truncated: 3,196 more rows]

## Sheet: Pathways
GeneAnalytics - Pathway results			Prepared for: Moran Gershoni (moran.gershoni@weizmann.ac.il)
[truncated: 106 more rows]

[truncated: 4 more sheets: GO - Biological Process, GO - Molecular Function, Phenotypes, Compounds]
