# Supplementary material for: The landscape of sex-differential transcriptome and its consequent selection in human adults
Source: BMC Biol. 2017 Feb 7;15:7. doi: 10.1186/s12915-017-0352-z (PMC5297171; doi:10.1186/s12915-017-0352-z)
Supplement: Additional file 14: Table S5. — Men-biased protein-coding gene terms enrichment analyses. Multiple Excel worksheets summarizing GeneAnalytics [35] gene enrichments including diseases, GO-terms, and pathways. (XLSX 557 kb) [file 12915_2017_352_MOESM14_ESM.xlsx]

## Sheet: Gene Set
GeneAnalytics - Analysis Report			Prepared for: Moran Gershoni (moran.gershoni@weizmann.ac.il)
			Date: 5/1/2016
Copyright © LifeMap Sciences, Inc.
Species	Human
Identified genes (521)
Symbol	Full Name	Aliases	GeneCards URL
ACTA2	Actin, Alpha 2, Smooth Muscle, Aorta	AAT6, MYMY5, ACTSA, ACTVS, Alpha-actin-2	http://www.genecards.org/cgi-bin/carddisp.pl?gene=ACTA2
ADA	Adenosine Deaminase	ADA1	http://www.genecards.org/cgi-bin/carddisp.pl?gene=ADA
ADAM11	ADAM Metallopeptidase Domain 11	MDC, metalloproteinase-like, disintegrin-like	http://www.genecards.org/cgi-bin/carddisp.pl?gene=ADAM11
ADAMTS1	ADAM Metallopeptidase With Thrombospondin Type 1 Motif, 1	C3-C5, ADAM-TS1, ADAMTS-1, METH-1, METH1, KIAA1346	http://www.genecards.org/cgi-bin/carddisp.pl?gene=ADAMTS1
ADAMTS9	ADAM Metallopeptidase With Thrombospondin Type 1 Motif, 9	ADAM-TS9, ADAMTS-9, KIAA1312	http://www.genecards.org/cgi-bin/carddisp.pl?gene=ADAMTS9
AES	Amino-Terminal Enhancer Of Split	ESP1, GRG5, AES-1, AES-2, TLE5, GRG, Grg-5	http://www.genecards.org/cgi-bin/carddisp.pl?gene=AES
AGAP2	ArfGAP With GTPase Domain, Ankyrin Repeat And PH Domain 2	cnt-g1, CENTG1, GGAP2, PIKE, AGAP-2, Centaurin-gamma-1, KIAA0167	http://www.genecards.org/cgi-bin/carddisp.pl?gene=AGAP2
AGL	Amylo-Alpha-1, 6-Glucosidase, 4-Alpha-Glucanotransferase	GDE	http://www.genecards.org/cgi-bin/carddisp.pl?gene=AGL
ALDH1A1	Aldehyde Dehydrogenase 1 Family, Member A1	ALDC, ALDH11, HEL-9, HEL-S-53e, HEL12, RALDH1, ALDH1, PUMB1, ALDH-E1, ALHDII	http://www.genecards.org/cgi-bin/carddisp.pl?gene=ALDH1A1
ALDH3B2	Aldehyde Dehydrogenase 3 Family, Member B2	ALDH8	http://www.genecards.org/cgi-bin/carddisp.pl?gene=ALDH3B2
ALDOA	Aldolase A, Fructose-Bisphosphate	GSD12, HEL-S-87p, ALDA	http://www.genecards.org/cgi-bin/carddisp.pl?gene=ALDOA
ALOX15B	Arachidonate 15-Lipoxygenase, Type B	15S-lipoxygenase, 15-LOX-2, 15-LOX-B	http://www.genecards.org/cgi-bin/carddisp.pl?gene=ALOX15B
AMELY	Amelogenin, Y-Linked	AMGL, AMGY	http://www.genecards.org/cgi-bin/carddisp.pl?gene=AMELY
AMER2	APC Membrane Recruitment Protein 2	FAM123A, Amer2	http://www.genecards.org/cgi-bin/carddisp.pl?gene=AMER2
ANG	Angiogenin, Ribonuclease, RNase A Family, 5	ALS9, HEL168, RAA1, RNASE4, RNASE5	http://www.genecards.org/cgi-bin/carddisp.pl?gene=ANG
ANGPT2	Angiopoietin 2	AGPT2, ANG2, Tie2-ligand, angiopoietin-2B, angiopoietin-2a, ANG-2	http://www.genecards.org/cgi-bin/carddisp.pl?gene=ANGPT2
ANGPTL4	Angiopoietin-Like 4	Arp4, HARP, FIAF, NL2, TGQTL, UNQ171, pp1158, HFARP, PGAR	http://www.genecards.org/cgi-bin/carddisp.pl?gene=ANGPTL4
ANGPTL7	Angiopoietin-Like 7	AngX, dJ647M16.1, CDT6	http://www.genecards.org/cgi-bin/carddisp.pl?gene=ANGPTL7
AP2M1	Adaptor-Related Protein Complex 2, Mu 1 Subunit	mu2, AP50, adaptin-mu2, CLAPM1, KIAA0109	http://www.genecards.org/cgi-bin/carddisp.pl?gene=AP2M1
APLP2	Amyloid Beta (A4) Precursor-Like Protein 2	APPL2, APLP-2, APPH, CDEBP	http://www.genecards.org/cgi-bin/carddisp.pl?gene=APLP2
APOBEC2	Apolipoprotein B MRNA Editing Enzyme, Catalytic Polypeptide-Like 2	Arp1, ARCD1	http://www.genecards.org/cgi-bin/carddisp.pl?gene=APOBEC2
APOC1	Apolipoprotein C-I	apo-CIB, apoC-IB, Apo-CI, ApoC-I	http://www.genecards.org/cgi-bin/carddisp.pl?gene=APOC1
APOD	Apolipoprotein D	apo-D, ApoD	http://www.genecards.org/cgi-bin/carddisp.pl?gene=APOD
APOE	Apolipoprotein E	APO-E, LDLCQ5, LPG, AD2	http://www.genecards.org/cgi-bin/carddisp.pl?gene=APOE
APOL4	Apolipoprotein L, 4	APOL-IV, APOLIV	http://www.genecards.org/cgi-bin/carddisp.pl?gene=APOL4
ARHGEF25	Rho Guanine Nucleotide Exchange Factor (GEF) 25	GEFT, p63RhoGEF	http://www.genecards.org/cgi-bin/carddisp.pl?gene=ARHGEF25
ARID5A	AT Rich Interactive Domain 5A (MRF1-Like)	RFVG5814, RP11-363D14, MRF-1, MRF1	http://www.genecards.org/cgi-bin/carddisp.pl?gene=ARID5A
ASB15	Ankyrin Repeat And SOCS Box Containing 15	ASB-15	http://www.genecards.org/cgi-bin/carddisp.pl?gene=ASB15
ASMTL	Acetylserotonin O-Methyltransferase-Like	ASMTLY, ASTML, ASMTLX	http://www.genecards.org/cgi-bin/carddisp.pl?gene=ASMTL
ASPN	Asporin	PLAP-1, asporin, OS3, PLAP1, SLRR1C	http://www.genecards.org/cgi-bin/carddisp.pl?gene=ASPN
ATN1	Atrophin 1	HRS, B37, NOD, D12S755E, DRPLA	http://www.genecards.org/cgi-bin/carddisp.pl?gene=ATN1
ATP1B3	ATPase, Na+/K+ Transporting, Beta 3 Polypeptide	ATPB-3, CD298	http://www.genecards.org/cgi-bin/carddisp.pl?gene=ATP1B3
ATP2A1	ATPase, Ca++ Transporting, Cardiac Muscle, Fast Twitch 1	ATP2A, SERCA1	http://www.genecards.org/cgi-bin/carddisp.pl?gene=ATP2A1
ATP5A1	ATP Synthase, H+ Transporting, Mitochondrial F1 Complex, Alpha Subunit 1, Cardiac Muscle	ORM, ATP5A, ATPM, COXPD22, HEL-S-123m, MC5DN4, MOM2, OMR, hATP1, ATP5AL2	http://www.genecards.org/cgi-bin/carddisp.pl?gene=ATP5A1
ATRAID	All-Trans Retinoic Acid-Induced Differentiation Factor	APR--3, HSPC013, PRO240, C2orf28, APR-3, APR3, p18	http://www.genecards.org/cgi-bin/carddisp.pl?gene=ATRAID
AVP	Arginine Vasopressin	VP, neurohypophyseal, ADH, AVRP, ARVP, AVP-NPII	http://www.genecards.org/cgi-bin/carddisp.pl?gene=AVP
AWAT2	Acyl-CoA Wax Alcohol Acyltransferase 2	DC4, MFAT, hDC4, hWS, DGAT2L4, ARAT, WS	http://www.genecards.org/cgi-bin/carddisp.pl?gene=AWAT2
B3GAT1	Beta-1,3-Glucuronyltransferase 1	NK1, glcUAT-P, NK-1, HNK1, GLCUATP, GlcAT-P, GLCATP, CD57, LEU7	http://www.genecards.org/cgi-bin/carddisp.pl?gene=B3GAT1
BAG3	BCL2-Associated Athanogene 3	CAIR-1, MFM6, BAG-3, BIS	http://www.genecards.org/cgi-bin/carddisp.pl?gene=BAG3
BCAM	Basal Cell Adhesion Molecule (Lutheran Blood Group)	CD239, LU, MSK19, AU	http://www.genecards.org/cgi-bin/carddisp.pl?gene=BCAM
BCAS1	Breast Carcinoma Amplified Sequence 1	NABC1, AIBC1	http://www.genecards.org/cgi-bin/carddisp.pl?gene=BCAS1
BHLHE40	Basic Helix-Loop-Helix Family, Member E40	HLHB2, Stra14, BHLHB2, STRA13, DEC1, SHARP-2, SHARP2, bHLHe40	http://www.genecards.org/cgi-bin/carddisp.pl?gene=BHLHE40
BIN1	Bridging Integrator 1	AMPH2, SH3P9, AMPHL	http://www.genecards.org/cgi-bin/carddisp.pl?gene=BIN1
BIRC5	Baculoviral IAP Repeat Containing 5	EPR-1, IAP4, API4	http://www.genecards.org/cgi-bin/carddisp.pl?gene=BIRC5
BPIFB2	BPI Fold Containing Family B, Member 2	dJ726C3.2, BPIL1, C20orf184, LPLUNC2, RYSR	http://www.genecards.org/cgi-bin/carddisp.pl?gene=BPIFB2
BTBD6	BTB (POZ) Domain Containing 6	BDPL	http://www.genecards.org/cgi-bin/carddisp.pl?gene=BTBD6
C10orf10	Chromosome 10 Open Reading Frame 10	DEPP, Fseg, FIG	http://www.genecards.org/cgi-bin/carddisp.pl?gene=C10orf10
C10orf99	Chromosome 10 Open Reading Frame 99	RLLV1833, UNQ1833, AP-57, CSBF	http://www.genecards.org/cgi-bin/carddisp.pl?gene=C10orf99
C16orf89	Chromosome 16 Open Reading Frame 89		http://www.genecards.org/cgi-bin/carddisp.pl?gene=C16orf89
C2orf40	Chromosome 2 Open Reading Frame 40	ECRG4	http://www.genecards.org/cgi-bin/carddisp.pl?gene=C2orf40
CADPS	Ca++-Dependent Secretion Activator	CAPS1, CADPS1, CAPS, CAPS-1, KIAA1121	http://www.genecards.org/cgi-bin/carddisp.pl?gene=CADPS
CALCA	Calcitonin-Related Polypeptide Alpha	CGRP, calcitonin, CGRP1, CT, KC, katacalcin, CALC1, CGRP-I	http://www.genecards.org/cgi-bin/carddisp.pl?gene=CALCA
CALCB	Calcitonin-Related Polypeptide Beta	CGRP2, beta-CGRP, CALC2, CGRP-II	http://www.genecards.org/cgi-bin/carddisp.pl?gene=CALCB
CALD1	Caldesmon 1	H-CAD, HCAD, L-CAD, LCAD, NAG22, CDM, CAD	http://www.genecards.org/cgi-bin/carddisp.pl?gene=CALD1
CALML3	Calmodulin-Like 3	CLP	http://www.genecards.org/cgi-bin/carddisp.pl?gene=CALML3
CARTPT	CART Prepropeptide	CART	http://www.genecards.org/cgi-bin/carddisp.pl?gene=CARTPT
CASKIN1	CASK Interacting Protein 1	KIAA1306, ANKS5A	http://www.genecards.org/cgi-bin/carddisp.pl?gene=CASKIN1
CASQ1	Calsequestrin 1 (Fast-Twitch, Skeletal Muscle)	fast-twitch, calmitine, PDIB1, VMCQA, calmitin, CASQ	http://www.genecards.org/cgi-bin/carddisp.pl?gene=CASQ1
CAV1	Caveolin 1, Caveolae Protein, 22kDa	BSCL3, CGL3, LCCNS, MSTP085, PPH3, VIP21, CAV	http://www.genecards.org/cgi-bin/carddisp.pl?gene=CAV1
CAV2	Caveolin 2	CAV	http://www.genecards.org/cgi-bin/carddisp.pl?gene=CAV2
CCDC69	Coiled-Coil Domain Containing 69		http://www.genecards.org/cgi-bin/carddisp.pl?gene=CCDC69
CCL19	Chemokine (C-C Motif) Ligand 19	CKb11, MIP-3b, exodus-3, SCYA19, ELC, MIP-3-beta, MIP3B	http://www.genecards.org/cgi-bin/carddisp.pl?gene=CCL19
CCL2	Chemokine (C-C Motif) Ligand 2	SCYA2, GDCF-2, HSMCR30, SMC-CF, HC11, MCAF, MCP-1, MCP1	http://www.genecards.org/cgi-bin/carddisp.pl?gene=CCL2
CCL20	Chemokine (C-C Motif) Ligand 20	CKb4, Exodus, MIP-3a, ST38, SCYA20, LARC, MIP-3-alpha, MIP3A	http://www.genecards.org/cgi-bin/carddisp.pl?gene=CCL20
CD14	CD14 Molecule		http://www.genecards.org/cgi-bin/carddisp.pl?gene=CD14
CD99	CD99 Molecule	HBA71, MSK5X, MIC2, MIC2X, MIC2Y, 12E7	http://www.genecards.org/cgi-bin/carddisp.pl?gene=CD99
CDH20	Cadherin 20, Type 2	CDH7L3, Cdh7	http://www.genecards.org/cgi-bin/carddisp.pl?gene=CDH20
CDK2AP2	Cyclin-Dependent Kinase 2 Associated Protein 2	P14, DOC-1R, DOC1R	http://www.genecards.org/cgi-bin/carddisp.pl?gene=CDK2AP2
CDKN1A	Cyclin-Dependent Kinase Inhibitor 1A (P21, Cip1)	CIP1, P21, p21CIP1, CDKN1, CAP20, MDA-6, SDI1, WAF1, MDA6, PIC1	http://www.genecards.org/cgi-bin/carddisp.pl?gene=CDKN1A
CEBPD	CCAAT/Enhancer Binding Protein (C/EBP), Delta	CRP3, C/EBP-delta, CELF, NF-IL6-beta	http://www.genecards.org/cgi-bin/carddisp.pl?gene=CEBPD
CELA3A	Chymotrypsin-Like Elastase Family, Member 3A	ELA3A, ELA3, elastase-3A	http://www.genecards.org/cgi-bin/carddisp.pl?gene=CELA3A
CELA3B	Chymotrypsin-Like Elastase Family, Member 3B	E1, CBPP, EL-1, elastase-3B, ELA3B	http://www.genecards.org/cgi-bin/carddisp.pl?gene=CELA3B
CEND1	Cell Cycle Exit And Neuronal Differentiation 1	BM88	http://www.genecards.org/cgi-bin/carddisp.pl?gene=CEND1
CFD	Complement Factor D (Adipsin)	ADIPSIN, ADN, DF, PFD	http://www.genecards.org/cgi-bin/carddisp.pl?gene=CFD
CHGA	Chromogranin A	SP-I, chromofungin, catestatin, CGA, vasostatin, pancreastatin, parastatin	http://www.genecards.org/cgi-bin/carddisp.pl?gene=CHGA
CHGB	Chromogranin B	CGB, chromogranin-B, sgI, SCG1	http://www.genecards.org/cgi-bin/carddisp.pl?gene=CHGB
CHI3L1	Chitinase 3-Like 1 (Cartilage Glycoprotein-39)	gp39, ASRT7, HC-gp39, HCGP-3P, YKL40, YYL-40, CGP-39, GP-39, YKL-40, hCGP-39	http://www.genecards.org/cgi-bin/carddisp.pl?gene=CHI3L1
CKM	Creatine Kinase, Muscle	CKMM, M-CK	http://www.genecards.org/cgi-bin/carddisp.pl?gene=CKM
CLCA2	Chloride Channel Accessory 2	CACC3, CaCC-3, hCLCA2, hCaCC-3, CACC, CLCRG2	http://www.genecards.org/cgi-bin/carddisp.pl?gene=CLCA2
CLCF1	Cardiotrophin-Like Cytokine Factor 1	CISS2, BSF-3, BSF3, CLC, NNT-1, NNT1, NR6	http://www.genecards.org/cgi-bin/carddisp.pl?gene=CLCF1
CLCN4	Chloride Channel, Voltage-Sensitive 4	ClC-4, CLC4, ClC-4A	http://www.genecards.org/cgi-bin/carddisp.pl?gene=CLCN4
CLDN5	Claudin 5	BEC1, CPETRL1, AWAL, TMVCF, TMDVCF	http://www.genecards.org/cgi-bin/carddisp.pl?gene=CLDN5
CLPS	Colipase, Pancreatic		http://www.genecards.org/cgi-bin/carddisp.pl?gene=CLPS
CLU	Clusterin	clusterin, AAG4, APO-J, CLU1, CLU2, SGP-2, SGP2, SP-40, TRPM2, APOJ, CLI, KUB1, NA1/NA2, TRPM-2	http://www.genecards.org/cgi-bin/carddisp.pl?gene=CLU
CNN1	Calponin 1, Basic, Smooth Muscle	SMCC, HEL-S-14, Sm-Calp	http://www.genecards.org/cgi-bin/carddisp.pl?gene=CNN1
CNN3	Calponin 3, Acidic		http://www.genecards.org/cgi-bin/carddisp.pl?gene=CNN3
CNOT8	CCR4-NOT Transcription Complex, Subunit 8	CAF1, hCAF1, POP2, CAF2, CALIF, CALIFp, Caf1b	http://www.genecards.org/cgi-bin/carddisp.pl?gene=CNOT8
COL1A1	Collagen, Type I, Alpha 1	OI4, EDSC, OI1, OI2, OI3	http://www.genecards.org/cgi-bin/carddisp.pl?gene=COL1A1
COL1A2	Collagen, Type I, Alpha 2	OI4	http://www.genecards.org/cgi-bin/carddisp.pl?gene=COL1A2
COL6A2	Collagen, Type VI, Alpha 2	PP3610	http://www.genecards.org/cgi-bin/carddisp.pl?gene=COL6A2
COMP	Cartilage Oligomeric Matrix Protein	MED, thrombospondin-5, THBS5, EDM1, EPD1, PSACH, TSP5	http://www.genecards.org/cgi-bin/carddisp.pl?gene=COMP
CORIN	Corin, Serine Peptidase	CRN, ATC2, Lrp4, PEE5, pro-ANP-convertase, TMPRSS10, Corin	http://www.genecards.org/cgi-bin/carddisp.pl?gene=CORIN
COX6A1P2	Cytochrome C Oxidase Subunit VIa Polypeptide 1 Pseudogene 2		http://www.genecards.org/cgi-bin/carddisp.pl?gene=COX6A1P2
CPAMD8	C3 And PZP-Like, Alpha-2-Macroglobulin Domain Containing 8	KIAA1283, VIP, K-CAP	http://www.genecards.org/cgi-bin/carddisp.pl?gene=CPAMD8
CPE	Carboxypeptidase E	CPH	http://www.genecards.org/cgi-bin/carddisp.pl?gene=CPE
CPLX3	Complexin 3	CPX-III, CPXIII, Nbla11589	http://www.genecards.org/cgi-bin/carddisp.pl?gene=CPLX3
CPNE9	Copine Family Member IX		http://www.genecards.org/cgi-bin/carddisp.pl?gene=CPNE9
CPQ	Carboxypeptidase Q	LDP, aminopeptidase, PGCP, LCH1	http://www.genecards.org/cgi-bin/carddisp.pl?gene=CPQ
CRABP2	Cellular Retinoic Acid Binding Protein 2	CRABP-II, RBP6	http://www.genecards.org/cgi-bin/carddisp.pl?gene=CRABP2
CSF3	Colony Stimulating Factor 3 (Granulocyte)	pluripoietin, filgrastim, lenograstim, CSF3OS, C17orf33, GCSF, G-CSF	http://www.genecards.org/cgi-bin/carddisp.pl?gene=CSF3
CSRP1	Cysteine And Glycine-Rich Protein 1	CRP1, D1S181E, CYRP, CRP, CSRP, HEL-141	http://www.genecards.org/cgi-bin/carddisp.pl?gene=CSRP1
CSRP2	Cysteine And Glycine-Rich Protein 2	CRP2, LMO-5, LMO5, SmLIM	http://www.genecards.org/cgi-bin/carddisp.pl?gene=CSRP2
CST3	Cystatin C	ARMD11, cystatin-3, gamma-trace, post-gamma-globulin	http://www.genecards.org/cgi-bin/carddisp.pl?gene=CST3
CST6	Cystatin E/M	cystatin-6, cystatin-E	http://www.genecards.org/cgi-bin/carddisp.pl?gene=CST6
CT45A6	Cancer/Testis Antigen Family 45, Member A6	CT45.6, CT45-6	http://www.genecards.org/cgi-bin/carddisp.pl?gene=CT45A6
CTRB1	Chymotrypsinogen B1	CTRB	http://www.genecards.org/cgi-bin/carddisp.pl?gene=CTRB1
CTXN3	Cortexin 3	KABE	http://www.genecards.org/cgi-bin/carddisp.pl?gene=CTXN3
CUX2	Cut-Like Homeobox 2	CDP2, CUTL2, KIAA0293	http://www.genecards.org/cgi-bin/carddisp.pl?gene=CUX2
CXCL14	Chemokine (C-X-C Motif) Ligand 14	KS1, BMAC, BRAK, KEC, MIP-2g, bolekine, SCYB14, MIP2G, NJAC	http://www.genecards.org/cgi-bin/carddisp.pl?gene=CXCL14
DAZ1	Deleted In Azoospermia 1	DAZ, SPGY	http://www.genecards.org/cgi-bin/carddisp.pl?gene=DAZ1
DAZ2	Deleted In Azoospermia 2	pDP1678	http://www.genecards.org/cgi-bin/carddisp.pl?gene=DAZ2
DAZ3	Deleted In Azoospermia 3	pDP1679	http://www.genecards.org/cgi-bin/carddisp.pl?gene=DAZ3
DAZ4	Deleted In Azoospermia 4	pDP1681, pDP1680	http://www.genecards.org/cgi-bin/carddisp.pl?gene=DAZ4
DBI	Diazepam Binding Inhibitor (GABA Receptor Modulator, Acyl-CoA Binding Protein)	Ep, ACBP, endozepine, ACBD1, CCK-RP	http://www.genecards.org/cgi-bin/carddisp.pl?gene=DBI
DBNDD1	Dysbindin (Dystrobrevin Binding Protein 1) Domain Containing 1		http://www.genecards.org/cgi-bin/carddisp.pl?gene=DBNDD1
DCD	Dermcidin	hCAP, DSEP, dermcidin, preproteolysin, DCD-1, PIF, AIDD	http://www.genecards.org/cgi-bin/carddisp.pl?gene=DCD
DCN	Decorin	PGS2, PG-S2, PG40, SLRR1B, CSCD, DSPG2, PGII, decorin	http://www.genecards.org/cgi-bin/carddisp.pl?gene=DCN
DCTD	DCMP Deaminase		http://www.genecards.org/cgi-bin/carddisp.pl?gene=DCTD
DDN	Dendrin	dendrin, KIAA0749	http://www.genecards.org/cgi-bin/carddisp.pl?gene=DDN
DDX43	DEAD (Asp-Glu-Ala-Asp) Box Polypeptide 43	CT13, HAGE	http://www.genecards.org/cgi-bin/carddisp.pl?gene=DDX43
DDX5	DEAD (Asp-Glu-Ala-Asp) Box Helicase 5	p68, HUMP68, G17P1, HLR1, HELR	http://www.genecards.org/cgi-bin/carddisp.pl?gene=DDX5
DES	Desmin	desmin, CSM1, CSM2, LGMD2R	http://www.genecards.org/cgi-bin/carddisp.pl?gene=DES
DHRS7C	Dehydrogenase/Reductase (SDR Family) Member 7C	SDR32C2	http://www.genecards.org/cgi-bin/carddisp.pl?gene=DHRS7C
DLG4	Discs, Large Homolog 4 (Drosophila)	PSD95, SAP-90, SAP90, PSD-95	http://www.genecards.org/cgi-bin/carddisp.pl?gene=DLG4
DNAJA4	DnaJ (Hsp40) Homolog, Subfamily A, Member 4	MST104, MSTP104, PRO1472	http://www.genecards.org/cgi-bin/carddisp.pl?gene=DNAJA4
DNAJB1	DnaJ (Hsp40) Homolog, Subfamily B, Member 1	Hdj1, Hsp40, RSPH16B, Sis1, HSPF1, DNAJ1, hDj-1	http://www.genecards.org/cgi-bin/carddisp.pl?gene=DNAJB1
DNM1	Dynamin 1	EIEE31, DNM	http://www.genecards.org/cgi-bin/carddisp.pl?gene=DNM1
DSG4	Desmoglein 4	CDGF13, HYPT6, LAH, CDHF13	http://www.genecards.org/cgi-bin/carddisp.pl?gene=DSG4
DSTN	Destrin (Actin Depolymerizing Factor)	ADF, HEL32, bA462D18.2, ACTDP, DSN	http://www.genecards.org/cgi-bin/carddisp.pl?gene=DSTN
DUSP13	Dual Specificity Phosphatase 13	SKRP4, BEDP, DUSP13A, DUSP13B, MDSP, TMDP	http://www.genecards.org/cgi-bin/carddisp.pl?gene=DUSP13
DUSP27	Dual Specificity Phosphatase 27 (Putative)		http://www.genecards.org/cgi-bin/carddisp.pl?gene=DUSP27
EDN3	Endothelin 3	ET3, HSCR4, WS4B, preproendothelin-3, ET-3, PPET3	http://www.genecards.org/cgi-bin/carddisp.pl?gene=EDN3
EEF1A2	Eukaryotic Translation Elongation Factor 1 Alpha 2	statin-like, statin, EF1A, EIEE33, HS1, MRD38, statin-S1, STNL, STN, EEF1AL, EF-1-alpha-2, eEF1A-2	http://www.genecards.org/cgi-bin/carddisp.pl?gene=EEF1A2
EFNA1	Ephrin-A1	EFL1, ephrin-A1, B61, ECKLG, EPLG1, TNFAIP4, LERK-1, LERK1	http://www.genecards.org/cgi-bin/carddisp.pl?gene=EFNA1
EGR1	Early Growth Response 1	G0S30, KROX-24, TIS8, ZIF-268, AT225, EGR-1, NGFI-A, ZNF225, KROX24	http://www.genecards.org/cgi-bin/carddisp.pl?gene=EGR1
ELOVL3	ELOVL Fatty Acid Elongase 3	CIG-30, CIG30	http://www.genecards.org/cgi-bin/carddisp.pl?gene=ELOVL3
EMC10	ER Membrane Protein Complex Subunit 10	HSS1, C19orf63, HSM1, INM02	http://www.genecards.org/cgi-bin/carddisp.pl?gene=EMC10
EMP1	Epithelial Membrane Protein 1	EMP-1, TMP, B4B, CL-20	http://www.genecards.org/cgi-bin/carddisp.pl?gene=EMP1
ENO1	Enolase 1, (Alpha)	PPH, enolase-alpha, tau-crystallin, ENO1L1, MPB1, NNE, MBP-1, MBPB1, MPB-1	http://www.genecards.org/cgi-bin/carddisp.pl?gene=ENO1
ENO3	Enolase 3 (Beta, Muscle)	GSD13, MSE	http://www.genecards.org/cgi-bin/carddisp.pl?gene=ENO3
EPHX1	Epoxide Hydrolase 1, Microsomal (Xenobiotic)	HYL1, MEH, EPHX, EPOX	http://www.genecards.org/cgi-bin/carddisp.pl?gene=EPHX1
F2RL3	Coagulation Factor II (Thrombin) Receptor-Like 3	PAR-4, PAR4	http://www.genecards.org/cgi-bin/carddisp.pl?gene=F2RL3
FABP9	Fatty Acid Binding Protein 9, Testis	PERF, PERF15, T-FABP, TLBP	http://www.genecards.org/cgi-bin/carddisp.pl?gene=FABP9
FADS1	Fatty Acid Desaturase 1	FADS6, TU12, LLCDL1, D5D, FADSD5	http://www.genecards.org/cgi-bin/carddisp.pl?gene=FADS1
FADS2	Fatty Acid Desaturase 2	delta-6-desaturase, DES6, FADSD6, SLL0262, TU13, LLCDL2, D6D	http://www.genecards.org/cgi-bin/carddisp.pl?gene=FADS2
FAM153B	Family With Sequence Similarity 153, Member B		http://www.genecards.org/cgi-bin/carddisp.pl?gene=FAM153B
FAM155B	Family With Sequence Similarity 155, Member B	bB57D9.1, CXorf63, TMEM28, TED	http://www.genecards.org/cgi-bin/carddisp.pl?gene=FAM155B
FAM210B	Family With Sequence Similarity 210, Member B	5A3, dJ1167H4.1, C20orf108	http://www.genecards.org/cgi-bin/carddisp.pl?gene=FAM210B
FAM26D	Family With Sequence Similarity 26, Member D	C6orf78	http://www.genecards.org/cgi-bin/carddisp.pl?gene=FAM26D
FAM83A	Family With Sequence Similarity 83, Member A	BJ-TSA-9, TSGP	http://www.genecards.org/cgi-bin/carddisp.pl?gene=FAM83A
FAXDC2	Fatty Acid Hydroxylase Domain Containing 2	C5orf4	http://www.genecards.org/cgi-bin/carddisp.pl?gene=FAXDC2
FBLN1	Fibulin 1	FBLN, FIBL1, FIBL-1	http://www.genecards.org/cgi-bin/carddisp.pl?gene=FBLN1
FBP2	Fructose-1,6-Bisphosphatase 2	hexosediphosphatase	http://www.genecards.org/cgi-bin/carddisp.pl?gene=FBP2
FBXO2	F-Box Protein 2	FBG1, Fbs1, NFB42, OCP1, FBX2	http://www.genecards.org/cgi-bin/carddisp.pl?gene=FBXO2
FEM1A	Fem-1 Homolog A (C. Elegans)	FEM1A, EPRAP, FEM1-alpha	http://www.genecards.org/cgi-bin/carddisp.pl?gene=FEM1A
FGFBP1	Fibroblast Growth Factor Binding Protein 1	FGF-BP, FGF-BP1, FGFBP, FGFBP-1, HBP17	http://www.genecards.org/cgi-bin/carddisp.pl?gene=FGFBP1
FHL5	Four And A Half LIM Domains 5	1700027G07Rik, dJ393D12.2, ACT, FHL-5	http://www.genecards.org/cgi-bin/carddisp.pl?gene=FHL5
FLNA	Filamin A, Alpha	MNS, FMD, ABP-280, ABPX, CSBS, CVD1, NHBP, OPD, XLVD, XMVD, alpha-filamin, filamin-1, OPD1, OPD2, FLN, FLN1, FLN-A	http://www.genecards.org/cgi-bin/carddisp.pl?gene=FLNA
FLNC	Filamin C, Gamma	ABP-280, ABP280A, ABPA, MFM5, MPD4, filamin-2, FLN2, ABPL, ABP-L, FLN-C, FLNc, Gamma-filamin	http://www.genecards.org/cgi-bin/carddisp.pl?gene=FLNC
FMOD	Fibromodulin	fibromodulin, FM, SLRR2E	http://www.genecards.org/cgi-bin/carddisp.pl?gene=FMOD
FOLR1	Folate Receptor 1 (Adult)	FBP, FOLR, FR-alpha	http://www.genecards.org/cgi-bin/carddisp.pl?gene=FOLR1
FOS	FBJ Murine Osteosarcoma Viral Oncogene Homolog	p55, AP-1, C-FOS, G0S7	http://www.genecards.org/cgi-bin/carddisp.pl?gene=FOS
FOSL1	FOS-Like Antigen 1	FRA, fra-1, FRA1	http://www.genecards.org/cgi-bin/carddisp.pl?gene=FOSL1
FTL	Ferritin, Light Polypeptide	LFTD, NBIA3	http://www.genecards.org/cgi-bin/carddisp.pl?gene=FTL
FUCA1	Fucosidase, Alpha-L- 1, Tissue	FUCA	http://www.genecards.org/cgi-bin/carddisp.pl?gene=FUCA1
FXYD1	FXYD Domain Containing Ion Transport Regulator 1	phospholemman, PLM	http://www.genecards.org/cgi-bin/carddisp.pl?gene=FXYD1
GADD45B	Growth Arrest And DNA-Damage-Inducible, Beta	GADD45BETA, MYD118	http://www.genecards.org/cgi-bin/carddisp.pl?gene=GADD45B
GADD45G	Growth Arrest And DNA-Damage-Inducible, Gamma	GADD45-gamma, GADD45gamma, GRP17, CR6, DDIT-2, DDIT2	http://www.genecards.org/cgi-bin/carddisp.pl?gene=GADD45G
GAP43	Growth Associated Protein 43	neuromodulin, B-50, PP46	http://www.genecards.org/cgi-bin/carddisp.pl?gene=GAP43
GAPDH	Glyceraldehyde-3-Phosphate Dehydrogenase	G3PD, HEL-S-162eP, GAPD	http://www.genecards.org/cgi-bin/carddisp.pl?gene=GAPDH
GAS6	Growth Arrest-Specific 6	AXSF, AXLLG, GAS-6	http://www.genecards.org/cgi-bin/carddisp.pl?gene=GAS6
GFRA3	GDNF Family Receptor Alpha 3	GDNFR3, GDNFR-alpha-3, GFR-alpha-3	http://www.genecards.org/cgi-bin/carddisp.pl?gene=GFRA3
GGT7	Gamma-Glutamyltransferase 7	D20S101, GGT4, dJ18C9.2, GGTL3, GGTL5	http://www.genecards.org/cgi-bin/carddisp.pl?gene=GGT7
GIP	Gastric Inhibitory Polypeptide		http://www.genecards.org/cgi-bin/carddisp.pl?gene=GIP
GIT1	G Protein-Coupled Receptor Kinase Interacting ArfGAP 1	CAT1, CAT-1	http://www.genecards.org/cgi-bin/carddisp.pl?gene=GIT1
GJA1	Gap Junction Protein, Alpha 1, 43kDa	AVSD3, CMDR, CX43, EKVP, HLHS1, HSS, PPKCA, connexin-43, ODDD, GJAL	http://www.genecards.org/cgi-bin/carddisp.pl?gene=GJA1
GJA4	Gap Junction Protein, Alpha 4, 37kDa	CX37, connexin-37	http://www.genecards.org/cgi-bin/carddisp.pl?gene=GJA4
GJB2	Gap Junction Protein, Beta 2, 26kDa	PPK, CX26, DFNA3A, DFNB1A, HID, KID, NSRD1, DFNA3, DFNB1, Connexin-26	http://www.genecards.org/cgi-bin/carddisp.pl?gene=GJB2
GJB6	Gap Junction Protein, Beta 6, 30kDa	DFNA3, CX30, DFNA3B, DFNB1B, ECTD2, EDH, HED, HED2, connexin-30, ED2	http://www.genecards.org/cgi-bin/carddisp.pl?gene=GJB6
GPD1	Glycerol-3-Phosphate Dehydrogenase 1 (Soluble)	GPDH-C, HTGTI, GPD-C	http://www.genecards.org/cgi-bin/carddisp.pl?gene=GPD1
GPR4	G Protein-Coupled Receptor 4	GPR19	http://www.genecards.org/cgi-bin/carddisp.pl?gene=GPR4
GPRC5A	G Protein-Coupled Receptor, Class C, Group 5, Member A	TIG1, RAI3, GPCR5A, PEIG-1, RAIG1, RAIG-1	http://www.genecards.org/cgi-bin/carddisp.pl?gene=GPRC5A
GPRC5B	G Protein-Coupled Receptor, Class C, Group 5, Member B	RAIG-2, RAIG2, A-69G12.1	http://www.genecards.org/cgi-bin/carddisp.pl?gene=GPRC5B
GPRC5D	G Protein-Coupled Receptor, Class C, Group 5, Member D		http://www.genecards.org/cgi-bin/carddisp.pl?gene=GPRC5D
GPX2	Glutathione Peroxidase 2	GPx-GI, GSHPx-2, GSHPX-GI, GPRP-2, GPx-2, GI-GPx, GPRP	http://www.genecards.org/cgi-bin/carddisp.pl?gene=GPX2
GREB1L	Growth Regulation By Estrogen In Breast Cancer-Like	KIAA1772, C18orf6	http://www.genecards.org/cgi-bin/carddisp.pl?gene=GREB1L
GRP	Gastrin-Releasing Peptide	BN, GRP-10, bombesin, prepro-GRP, preproGRP, proGRP	http://www.genecards.org/cgi-bin/carddisp.pl?gene=GRP
GSDMC	Gasdermin C	MLZE	http://www.genecards.org/cgi-bin/carddisp.pl?gene=GSDMC
GSTM5	Glutathione S-Transferase Mu 5	GTM5, GSTM5-5	http://www.genecards.org/cgi-bin/carddisp.pl?gene=GSTM5
GTPBP6	GTP Binding Protein 6 (Putative)	PGPL	http://www.genecards.org/cgi-bin/carddisp.pl?gene=GTPBP6
HAO2	Hydroxyacid Oxidase 2 (Long Chain)	GIG16, HAOX2	http://www.genecards.org/cgi-bin/carddisp.pl?gene=HAO2
HEPHL1	Hephaestin-Like 1		http://www.genecards.org/cgi-bin/carddisp.pl?gene=HEPHL1
HILPDA	Hypoxia Inducible Lipid Droplet-Associated	HIG-2, C7orf68, HIG2	http://www.genecards.org/cgi-bin/carddisp.pl?gene=HILPDA
HIST1H1C	Histone Cluster 1, H1c	H1.2, H1C, H1s-1, H1F2	http://www.genecards.org/cgi-bin/carddisp.pl?gene=HIST1H1C
HLA-DRB5	Major Histocompatibility Complex, Class II, DR Beta 5	HLA-DRB, DR-9, DR9, dw2, DR2-beta-2	http://www.genecards.org/cgi-bin/carddisp.pl?gene=HLA-DRB5
HMOX1	Heme Oxygenase 1	HMOX1D, HSP32, bK286B10, HO-1, HO, HO1	http://www.genecards.org/cgi-bin/carddisp.pl?gene=HMOX1
HP	Haptoglobin	haptoglobin, BP, HP2ALPHA2, HPA1S, zonulin	http://www.genecards.org/cgi-bin/carddisp.pl?gene=HP
HSD11B1	Hydroxysteroid (11-Beta) Dehydrogenase 1	HSD11, CORTRD2, HDL, HSD11B, 11-DH, 11-beta-HSD1, HSD11L, SDR26C1	http://www.genecards.org/cgi-bin/carddisp.pl?gene=HSD11B1
HSD17B2	Hydroxysteroid (17-Beta) Dehydrogenase 2	HSD17, 20-ALPHA-HSD, E2DH, EDH17B2, SDR9C2	http://www.genecards.org/cgi-bin/carddisp.pl?gene=HSD17B2
HSPA1B	Heat Shock 70kDa Protein 1B	HSP70-1/HSP70-2, HSP70.1/HSP70.2, HSP70-1B, HSP70-2, HSP70.2	http://www.genecards.org/cgi-bin/carddisp.pl?gene=HSPA1B
HSPA6	Heat Shock 70kDa Protein 6 (HSP70B')	HSP70B	http://www.genecards.org/cgi-bin/carddisp.pl?gene=HSPA6
HSPB1	Heat Shock 27kDa Protein 1	CMT2F, HEL-S-102, HMN2B, HS.76067, Hsp25, HSP27, HSP28, SRP27, HspB1	http://www.genecards.org/cgi-bin/carddisp.pl?gene=HSPB1
HSPD1	Heat Shock 60kDa Protein 1 (Chaperonin)	HSP60, GROEL, HLD4, HSP65, SPG13, CPN60, HSP-60, HuCHA60	http://www.genecards.org/cgi-bin/carddisp.pl?gene=HSPD1
HSPE1	Heat Shock 10kDa Protein 1	GROES, HSP10, CPN10, EPF	http://www.genecards.org/cgi-bin/carddisp.pl?gene=HSPE1
HSPH1	Heat Shock 105kDa/110kDa Protein 1	HSP105A, HSP105B, NY-CO-25, HSP105, HSP110, KIAA0201	http://www.genecards.org/cgi-bin/carddisp.pl?gene=HSPH1
IDH2	Isocitrate Dehydrogenase 2 (NADP+), Mitochondrial	IDH, IDP, D2HGA2, IDHM, IDPM, mNADP-IDH, ICD-M	http://www.genecards.org/cgi-bin/carddisp.pl?gene=IDH2
IFITM2	Interferon Induced Transmembrane Protein 2	1-8D, DSPA2c	http://www.genecards.org/cgi-bin/carddisp.pl?gene=IFITM2
IFITM3	Interferon Induced Transmembrane Protein 3	1-8U, IP15, DSPA2b	http://www.genecards.org/cgi-bin/carddisp.pl?gene=IFITM3
IGFBP4	Insulin-Like Growth Factor Binding Protein 4	BP-4, HT29-IGFBP, IBP-4, IBP4, IGFBP-4	http://www.genecards.org/cgi-bin/carddisp.pl?gene=IGFBP4
IGFBP6	Insulin-Like Growth Factor Binding Protein 6	IBP-6, IBP6, IGFBP-6	http://www.genecards.org/cgi-bin/carddisp.pl?gene=IGFBP6
IGFBP7	Insulin-Like Growth Factor Binding Protein 7	TAF, PSF, AGM, FSTL2, IGFBP-7v, IGFBPRP1, RAMSVPS, angiomodulin, IBP-7, IGFBP-7, IGFBP-rP1, MAC25	http://www.genecards.org/cgi-bin/carddisp.pl?gene=IGFBP7
IL1R1	Interleukin 1 Receptor, Type I	IL1RA, p80, CD121A, D2S1473, IL1R, IL-1R-1, IL-1R-alpha, IL-1RT-1, IL-1RT1, IL1RT1	http://www.genecards.org/cgi-bin/carddisp.pl?gene=IL1R1
IL1RL1	Interleukin 1 Receptor-Like 1	T1, FIT-1, IL33R, ST2L, ST2V, DER4, ST2	http://www.genecards.org/cgi-bin/carddisp.pl?gene=IL1RL1
IL33	Interleukin 33	DVS27, NFEHEV, C9orf26, IL1F11, NF-HEV, IL-1F11, IL-33, NFHEV	http://www.genecards.org/cgi-bin/carddisp.pl?gene=IL33
IL3RA	Interleukin 3 Receptor, Alpha (Low Affinity)	CD123, IL3RAY, IL3RX, IL3RY, hIL-3Ra, IL-3R-alpha, IL-3RA, IL3R	http://www.genecards.org/cgi-bin/carddisp.pl?gene=IL3RA
IL4R	Interleukin 4 Receptor	IL-4RA, CD124, IL4RA, IL-4R-alpha	http://www.genecards.org/cgi-bin/carddisp.pl?gene=IL4R
IL6	Interleukin 6	interferon, BSF2, HGF, HSF, IFNB2, BSF-2, CDF, IFN-beta-2, IL-6	http://www.genecards.org/cgi-bin/carddisp.pl?gene=IL6
INPP5J	Inositol Polyphosphate-5-Phosphatase J	INPP5, PIB5PA, PIPP	http://www.genecards.org/cgi-bin/carddisp.pl?gene=INPP5J
IP6K3	Inositol Hexakisphosphate Kinase 3	INSP6K3, IHPK3	http://www.genecards.org/cgi-bin/carddisp.pl?gene=IP6K3
IRAK1	Interleukin-1 Receptor-Associated Kinase 1	pelle, IRAK, IRAK-1	http://www.genecards.org/cgi-bin/carddisp.pl?gene=IRAK1
IRX3	Iroquois Homeobox 3	IRX-1, IRXB1	http://www.genecards.org/cgi-bin/carddisp.pl?gene=IRX3
ISYNA1	Inositol-3-Phosphate Synthase 1	IPS, INOS, IPS-1, INO1, hINO1, hIPS	http://www.genecards.org/cgi-bin/carddisp.pl?gene=ISYNA1
ITM2A	Integral Membrane Protein 2A	BRICD2A, E25A	http://www.genecards.org/cgi-bin/carddisp.pl?gene=ITM2A
ITM2B	Integral Membrane Protein 2B	ABRI, BRICD2B, E25B, E3-16, FBD, RDGCA, BRI, BRI2, imBRI2	http://www.genecards.org/cgi-bin/carddisp.pl?gene=ITM2B
ITPKA	Inositol-Trisphosphate 3-Kinase A	IP3-3KA, IP3KA	http://www.genecards.org/cgi-bin/carddisp.pl?gene=ITPKA
JUN	Jun Proto-Oncogene	P39, AP-1, c-Jun, AP1	http://www.genecards.org/cgi-bin/carddisp.pl?gene=JUN
KCNE4	Potassium Channel, Voltage Gated Subfamily E Regulatory Beta Subunit 4	MIRP3	http://www.genecards.org/cgi-bin/carddisp.pl?gene=KCNE4
KCNIP3	Kv Channel Interacting Protein 3, Calsenilin	CSEN, DREAM, KCHIP3	http://www.genecards.org/cgi-bin/carddisp.pl?gene=KCNIP3
KCNS3	Potassium Voltage-Gated Channel, Modifier Subfamily S, Member 3	KV9.3	http://www.genecards.org/cgi-bin/carddisp.pl?gene=KCNS3
KIF1A	Kinesin Family Member 1A	HSN2C, MRD9, UNC104, tmp_locus_27, SPG30, ATSV, C2orf20, hUnc-104	http://www.genecards.org/cgi-bin/carddisp.pl?gene=KIF1A
KIF1C	Kinesin Family Member 1C	LTXS1, SATX2, SPAX2, SPG58, SAX2, KIAA0706	http://www.genecards.org/cgi-bin/carddisp.pl?gene=KIF1C
KIF5A	Kinesin Family Member 5A	NKHC, D12S1889, MY050, SPG10, NKHC1	http://www.genecards.org/cgi-bin/carddisp.pl?gene=KIF5A
KLK6	Kallikrein-Related Peptidase 6	neurosin, zyme, PRSS18, PRSS9, SP59, hK6, Bssp, Klk7	http://www.genecards.org/cgi-bin/carddisp.pl?gene=KLK6
KRT13	Keratin 13, Type I	keratin, CK13, WSN2, cytokeratin-13, keratin-13, CK-13, K13	http://www.genecards.org/cgi-bin/carddisp.pl?gene=KRT13
KRT16	Keratin 16, Type I	PC1, CK16, FNEPPK, K1CP, NEPPK, cytokeratin-16, keratin-16, K16, KRT16A, CK-16	http://www.genecards.org/cgi-bin/carddisp.pl?gene=KRT16
KRT17	Keratin 17, Type I	PC2, PC, cytokeratin-17, keratin-17, PCHC1, 39.1, CK-17, K17	http://www.genecards.org/cgi-bin/carddisp.pl?gene=KRT17
KRT25	Keratin 25, Type I	cytokeratin-25, keratin-25, keratin-25A, CK-25, KRT25A, K25, K25A	http://www.genecards.org/cgi-bin/carddisp.pl?gene=KRT25
KRT26	Keratin 26, Type I	CK26, K25IRS2, cytokeratin-26, keratin-25B, keratin-26, KRT25B, CK-26, K25B, K26	http://www.genecards.org/cgi-bin/carddisp.pl?gene=KRT26
KRT27	Keratin 27, Type I	cytokeratin-27, keratin-25C, keratin-27, KRT25C, CK-27, K25C, K27	http://www.genecards.org/cgi-bin/carddisp.pl?gene=KRT27
KRT28	Keratin 28, Type I	cytokeratin-28, keratin-25D, keratin-28, KRT25D, CK-28, K25D, K28	http://www.genecards.org/cgi-bin/carddisp.pl?gene=KRT28
KRT31	Keratin 31, Type I	HA1, Ha-1, hHa1, keratin-31, KRTHA1, K31, HKA1	http://www.genecards.org/cgi-bin/carddisp.pl?gene=KRT31
KRT32	Keratin 32, Type I	HA2, hHa2, keratin-32, KRTHA2, HKA2, K32	http://www.genecards.org/cgi-bin/carddisp.pl?gene=KRT32
KRT33A	Keratin 33A, Type I	HA3I, Ha-3I, Krt1-3, hHa3-I, KRTHA3A, K33A, HKA3A, Keratin-33A	http://www.genecards.org/cgi-bin/carddisp.pl?gene=KRT33A
KRT33B	Keratin 33B, Type I	KRTHA3A, HA3II, Ha-3II, hHa3-II, KRTHA3B, K33B, HKA3B, Keratin-33B	http://www.genecards.org/cgi-bin/carddisp.pl?gene=KRT33B
KRT34	Keratin 34, Type I	HA4, Ha-4, hHa4, keratin-34, KRTHA4, K34, HKA4	http://www.genecards.org/cgi-bin/carddisp.pl?gene=KRT34
KRT35	Keratin 35, Type I	K35, HA5, Ha-5, hHa5, keratin-35, KRTHA5, HKA5	http://www.genecards.org/cgi-bin/carddisp.pl?gene=KRT35
KRT39	Keratin 39, Type I	cytokeratin-39, keratin-39, CK-39, K39, KA35	http://www.genecards.org/cgi-bin/carddisp.pl?gene=KRT39
KRT6A	Keratin 6A, Type II	cytokeratin-6C, cytokeratin-6E, keratin-6C, CK-6C, CK-6E, K6C, CK6A, CK6C, CK6D, K6D, KDAMP, PC3, KRT6C, KRT6D, K6A, CK-6A, CK-6D, Cytokeratin-6A, Cytokeratin-6D, Keratin-6A	http://www.genecards.org/cgi-bin/carddisp.pl?gene=KRT6A
KRT6B	Keratin 6B, Type II	CK6B, PC2, PC4, cytokeratin-6B, keratin-6B, KRTL1, CK-6B, K6B	http://www.genecards.org/cgi-bin/carddisp.pl?gene=KRT6B
KRT6C	Keratin 6C, Type II	K6E, PPKNEFD, cytokeratin-6C, cytokeratin-6E, keratin-6C, KRT6E, CK-6C, CK-6E, K6C	http://www.genecards.org/cgi-bin/carddisp.pl?gene=KRT6C
KRT71	Keratin 71, Type II	HYPT13, KRT6IRS, cytokeratin-71, keratin-71, CK-71, K6IRS1, K71, KRT6IRS1, hK6irs, hK6irs1, KB34	http://www.genecards.org/cgi-bin/carddisp.pl?gene=KRT71
KRT74	Keratin 74, Type II	HTSS2, HYPT3, cytokeratin-74, keratin-5c, keratin-74, CK-74, K5C, K6IRS4, K74, KRT5C, KRT6IRS4, KB37, ADWH	http://www.genecards.org/cgi-bin/carddisp.pl?gene=KRT74
KRT75	Keratin 75, Type II	PFB, cytokeratin-75, keratin-75, CK-75, K6HF, K75, KB18, hK6hf	http://www.genecards.org/cgi-bin/carddisp.pl?gene=KRT75
KRT79	Keratin 79, Type II	cytokeratin-79, keratin-6L, keratin-79, CK-79, K6L, K79, KRT6L, KB38, Keratin-6-like	http://www.genecards.org/cgi-bin/carddisp.pl?gene=KRT79
KRT81	Keratin 81, Type II	Hb1, KRTHB1, Hb-1, ghHkb1, hHAKB2-1, keratin-81, K81, MLN137, ghHb1	http://www.genecards.org/cgi-bin/carddisp.pl?gene=KRT81
KRT82	Keratin 82, Type II	HB2, Hb-2, keratin-82, KRTHB2, K82	http://www.genecards.org/cgi-bin/carddisp.pl?gene=KRT82
KRT83	Keratin 83, Type II	keratin-83, KRTHB3, K83, HB3, Hb-3, hHb3	http://www.genecards.org/cgi-bin/carddisp.pl?gene=KRT83
KRT85	Keratin 85, Type II	ECTD4, HB5, Hb-5, hHb5, keratin-85, KRTHB5, K85	http://www.genecards.org/cgi-bin/carddisp.pl?gene=KRT85
KRT86	Keratin 86, Type II	HB6, Hb1, KRTHB1, MNX, hHb6, keratin-86, KRTHB6, K86	http://www.genecards.org/cgi-bin/carddisp.pl?gene=KRT86
KRTAP1-1	Keratin Associated Protein 1-1	KAP1.6, HB2A, KAP1.1A, KAP1.1B, KRTAP1A, hKAP1.7, KAP1.1, KAP1.7, KRTAP1.1, B2A	http://www.genecards.org/cgi-bin/carddisp.pl?gene=KRTAP1-1
KRTAP1-3	Keratin Associated Protein 1-3	KAP1.6, KAP1.8A, KAP1.8B, KRTAP1.3, KAP1.2, KAP1.3, KAP1.9, B2B, KAP1.8, KRATP1.9, KRTAP1.8	http://www.genecards.org/cgi-bin/carddisp.pl?gene=KRTAP1-3
KRTAP10-10	Keratin Associated Protein 10-10	KRTAP18-1, KAP18.10, KRTAP18-10, KAP10.10, KRTAP18.10, KAP18-10, KRTAP10.10	http://www.genecards.org/cgi-bin/carddisp.pl?gene=KRTAP10-10
KRTAP10-3	Keratin Associated Protein 10-3	KAP18.3, KRTAP18-3, KAP10.3, KAP18-3, KRTAP10.3, KRTAP18.3	http://www.genecards.org/cgi-bin/carddisp.pl?gene=KRTAP10-3
KRTAP10-5	Keratin Associated Protein 10-5	KRTAP18.1, KAP18.5, KRTAP18-5, KAP10.5, KAP18-5, KRTAP10.5, KRTAP18.5	http://www.genecards.org/cgi-bin/carddisp.pl?gene=KRTAP10-5
KRTAP11-1	Keratin Associated Protein 11-1	HACL-1, HACL1, KAP11.1, KRTAP11.1	http://www.genecards.org/cgi-bin/carddisp.pl?gene=KRTAP11-1
KRTAP12-1	Keratin Associated Protein 12-1	KAP12.1, KRTAP12.1	http://www.genecards.org/cgi-bin/carddisp.pl?gene=KRTAP12-1
KRTAP12-2	Keratin Associated Protein 12-2	KAP12.2, KRTAP12.2	http://www.genecards.org/cgi-bin/carddisp.pl?gene=KRTAP12-2
KRTAP16-1	Keratin Associated Protein 16-1	KAP16.1	http://www.genecards.org/cgi-bin/carddisp.pl?gene=KRTAP16-1
KRTAP17-1	Keratin Associated Protein 17-1	KRTAP17.1, KAP17.1, KRTAP16.1	http://www.genecards.org/cgi-bin/carddisp.pl?gene=KRTAP17-1
KRTAP19-5	Keratin Associated Protein 19-5	KAP19.5	http://www.genecards.org/cgi-bin/carddisp.pl?gene=KRTAP19-5
KRTAP2-1	Keratin Associated Protein 2-1	KAP2.1A, KRTAP2.1A, KAP2.1, KRTAP2.1B	http://www.genecards.org/cgi-bin/carddisp.pl?gene=KRTAP2-1
KRTAP2-2	Keratin Associated Protein 2-2	KAP2.2, KRTAP2.2	http://www.genecards.org/cgi-bin/carddisp.pl?gene=KRTAP2-2
KRTAP2-3	Keratin Associated Protein 2-3	KAP2.3, KRTAP2.3	http://www.genecards.org/cgi-bin/carddisp.pl?gene=KRTAP2-3
KRTAP2-4	Keratin Associated Protein 2-4	KAP2.1B, KAP2.4, KRTAP2.4	http://www.genecards.org/cgi-bin/carddisp.pl?gene=KRTAP2-4
KRTAP26-1	Keratin Associated Protein 26-1	KAP26.1	http://www.genecards.org/cgi-bin/carddisp.pl?gene=KRTAP26-1
KRTAP3-1	Keratin Associated Protein 3-1	KAP3.1, KRTAP3.1	http://www.genecards.org/cgi-bin/carddisp.pl?gene=KRTAP3-1
KRTAP3-2	Keratin Associated Protein 3-2	KAP3.2, KRTAP3.2	http://www.genecards.org/cgi-bin/carddisp.pl?gene=KRTAP3-2
KRTAP3-3	Keratin Associated Protein 3-3	KAP3.3, KRTAP3.3	http://www.genecards.org/cgi-bin/carddisp.pl?gene=KRTAP3-3
KRTAP4-12	Keratin Associated Protein 4-12	KAP4.12, KRTAP4.12	http://www.genecards.org/cgi-bin/carddisp.pl?gene=KRTAP4-12
KRTAP4-2	Keratin Associated Protein 4-2	KAP4.2, KRTAP4.2	http://www.genecards.org/cgi-bin/carddisp.pl?gene=KRTAP4-2
KRTAP4-3	Keratin Associated Protein 4-3	KAP4.3, KRTAP4.3	http://www.genecards.org/cgi-bin/carddisp.pl?gene=KRTAP4-3
KRTAP4-4	Keratin Associated Protein 4-4	KRTAP4-13, KAP4.13, KAP4.4, KRTAP4.13, KRTAP4.4	http://www.genecards.org/cgi-bin/carddisp.pl?gene=KRTAP4-4
KRTAP4-5	Keratin Associated Protein 4-5	KAP4.5, KRTAP4.5	http://www.genecards.org/cgi-bin/carddisp.pl?gene=KRTAP4-5
KRTAP4-6	Keratin Associated Protein 4-6	KAP4.6, KRTAP4-15, KAP4.15, KRTAP4.15, KRTAP4.6	http://www.genecards.org/cgi-bin/carddisp.pl?gene=KRTAP4-6
KRTAP4-7	Keratin Associated Protein 4-7	KAP4.7, KRTAP4.7	http://www.genecards.org/cgi-bin/carddisp.pl?gene=KRTAP4-7
KRTAP4-8	Keratin Associated Protein 4-8	KAP4.8, KRTAP4.8	http://www.genecards.org/cgi-bin/carddisp.pl?gene=KRTAP4-8
KRTAP4-9	Keratin Associated Protein 4-9	KAP4.9, KRTAP4.9	http://www.genecards.org/cgi-bin/carddisp.pl?gene=KRTAP4-9
KRTAP9-3	Keratin Associated Protein 9-3	KAP9.3, KRTAP9.3	http://www.genecards.org/cgi-bin/carddisp.pl?gene=KRTAP9-3
KRTAP9-4	Keratin Associated Protein 9-4	KAP9.4, KRTAP9.4	http://www.genecards.org/cgi-bin/carddisp.pl?gene=KRTAP9-4
KRTAP9-8	Keratin Associated Protein 9-8	KAP9.8, KRTAP9.8	http://www.genecards.org/cgi-bin/carddisp.pl?gene=KRTAP9-8
KRTAP9-9	Keratin Associated Protein 9-9	KRTAP9-5, KAP9.5, KAP9.9, KRTAP9.9, KRTAP9.5	http://www.genecards.org/cgi-bin/carddisp.pl?gene=KRTAP9-9
LAMA5	Laminin, Alpha 5	KIAA0533, KIAA1907	http://www.genecards.org/cgi-bin/carddisp.pl?gene=LAMA5
LDHA	Lactate Dehydrogenase A	GSD11, HEL-S-133P, LDHM, PIG19, LDH-A, LDH-M	http://www.genecards.org/cgi-bin/carddisp.pl?gene=LDHA
LDLR	Low Density Lipoprotein Receptor	FHC, FH, LDLCQ2	http://www.genecards.org/cgi-bin/carddisp.pl?gene=LDLR
LGALS3BP	Lectin, Galactoside-Binding, Soluble, 3 Binding Protein	90K, BTBD17B, CyCAP, MAC-2-BP, TANGO10B, M2BP, MAC2BP, gp90	http://www.genecards.org/cgi-bin/carddisp.pl?gene=LGALS3BP
LIF	Leukemia Inhibitory Factor	CDF, DIA, HILDA, MLPLI, Emfilermin	http://www.genecards.org/cgi-bin/carddisp.pl?gene=LIF
LMAN1L	Lectin, Mannose-Binding, 1 Like	ERGIC-53L, ERGL	http://www.genecards.org/cgi-bin/carddisp.pl?gene=LMAN1L
LMOD1	Leiomodin 1 (Smooth Muscle)	D1, 1D, 64kD, SM-LMOD, SMLMOD	http://www.genecards.org/cgi-bin/carddisp.pl?gene=LMOD1
LRRC20	Leucine Rich Repeat Containing 20		http://www.genecards.org/cgi-bin/carddisp.pl?gene=LRRC20
LSMEM1	Leucine-Rich Single-Pass Membrane Protein 1	C7orf53	http://www.genecards.org/cgi-bin/carddisp.pl?gene=LSMEM1
LTBP4	Latent Transforming Growth Factor Beta Binding Protein 4	ARCL1C, LTBP4L, LTBP4S, LTBP-4	http://www.genecards.org/cgi-bin/carddisp.pl?gene=LTBP4
LUM	Lumican	lumican, LDC, SLRR2D	http://www.genecards.org/cgi-bin/carddisp.pl?gene=LUM
LY6H	Lymphocyte Antigen 6 Complex, Locus H	NMLY6, ly-6H	http://www.genecards.org/cgi-bin/carddisp.pl?gene=LY6H
LYG2	Lysozyme G-Like 2	LYGH	http://www.genecards.org/cgi-bin/carddisp.pl?gene=LYG2
MAFF	V-Maf Avian Musculoaponeurotic Fibrosarcoma Oncogene Homolog F	U-MAF, hMafF	http://www.genecards.org/cgi-bin/carddisp.pl?gene=MAFF
MAP3K10	Mitogen-Activated Protein Kinase Kinase Kinase 10	MEKK10, MLK2, MST	http://www.genecards.org/cgi-bin/carddisp.pl?gene=MAP3K10
MAPK8IP2	Mitogen-Activated Protein Kinase 8 Interacting Protein 2	PRKM8IPL, IB-2, IB2, JIP2, JIP-2, Islet-brain-2	http://www.genecards.org/cgi-bin/carddisp.pl?gene=MAPK8IP2
MAPKAPK2	Mitogen-Activated Protein Kinase-Activated Protein Kinase 2	MAPKAP-K2, MK-2, MK2, MAPKAPK-2	http://www.genecards.org/cgi-bin/carddisp.pl?gene=MAPKAPK2
MARCKSL1	MARCKS-Like 1	MLP1, MRP, MLP, F52, MACMARCKS, mac-MARCKS	http://www.genecards.org/cgi-bin/carddisp.pl?gene=MARCKSL1
MAT2A	Methionine Adenosyltransferase II, Alpha	MATII, SAMS2, MAT-II, MATA2, AMS2	http://www.genecards.org/cgi-bin/carddisp.pl?gene=MAT2A
MFAP4	Microfibrillar-Associated Protein 4		http://www.genecards.org/cgi-bin/carddisp.pl?gene=MFAP4
MKNK2	MAP Kinase Interacting Serine/Threonine Kinase 2	GPRK7, MNK2	http://www.genecards.org/cgi-bin/carddisp.pl?gene=MKNK2
MLKL	Mixed Lineage Kinase Domain-Like	hMLKL	http://www.genecards.org/cgi-bin/carddisp.pl?gene=MLKL
MMP3	Matrix Metallopeptidase 3	CHDS6, STR1, proteoglycanase, transin-1, STMY, STMY1, MMP-3, SL-1	http://www.genecards.org/cgi-bin/carddisp.pl?gene=MMP3
MPZ	Myelin Protein Zero	CMT4E, DSS, P0, CMT1, MPP, CHM, CMT2I, CMT2J, CMTDI3, CMTDID, HMSNIB, CMT1B	http://www.genecards.org/cgi-bin/carddisp.pl?gene=MPZ
MPZL2	Myelin Protein Zero-Like 2	EVA, EVA1	http://www.genecards.org/cgi-bin/carddisp.pl?gene=MPZL2
MRGPRF	MAS-Related GPR, Member F	RTA, GPR140, GPR168, MRGF	http://www.genecards.org/cgi-bin/carddisp.pl?gene=MRGPRF
MRPL18	Mitochondrial Ribosomal Protein L18	MRP-L18, HSPC071, L18mt	http://www.genecards.org/cgi-bin/carddisp.pl?gene=MRPL18
MRVI1	Murine Retrovirus Integration Site 1 Homolog	IRAG, JAW1L	http://www.genecards.org/cgi-bin/carddisp.pl?gene=MRVI1
MT-ND3	Mitochondrially Encoded NADH Dehydrogenase 3	MTND3, ND3, NADH3	http://www.genecards.org/cgi-bin/carddisp.pl?gene=MT-ND3
MT1M	Metallothionein 1M	MT1, MT1K, MT-IM, Metallothionein-IM, MT-1M	http://www.genecards.org/cgi-bin/carddisp.pl?gene=MT1M
MT1X	Metallothionein 1X	MT1, MT-1L, metallothionein-IX, MT-1X, MT-IX	http://www.genecards.org/cgi-bin/carddisp.pl?gene=MT1X
MT2A	Metallothionein 2A	metallothionein-2A, metallothionein-II, MT2, MT-2, MT-II, CES1	http://www.genecards.org/cgi-bin/carddisp.pl?gene=MT2A
MTRNR2L2	MT-RNR2-Like 2	hN2	http://www.genecards.org/cgi-bin/carddisp.pl?gene=MTRNR2L2
MTSS1L	Metastasis Suppressor 1-Like	ABBA-1	http://www.genecards.org/cgi-bin/carddisp.pl?gene=MTSS1L
MUCL1	Mucin-Like 1	SBEM	http://www.genecards.org/cgi-bin/carddisp.pl?gene=MUCL1
MYBPC2	Myosin Binding Protein C, Fast Type	MYBPC, MYBPCF	http://www.genecards.org/cgi-bin/carddisp.pl?gene=MYBPC2
MYBPH	Myosin Binding Protein H	myBP-H, H-protein	http://www.genecards.org/cgi-bin/carddisp.pl?gene=MYBPH
MYEOV2	Myeloma Overexpressed 2		http://www.genecards.org/cgi-bin/carddisp.pl?gene=MYEOV2
MYH1	Myosin, Heavy Chain 1, Skeletal Muscle, Adult	HEL71, MYHSA1, MYHa, MyHC-2X/D, myHC-IIx/d, MyHC-2x	http://www.genecards.org/cgi-bin/carddisp.pl?gene=MYH1
MYH11	Myosin, Heavy Chain 11, Smooth Muscle	AAT4, FAA4, SMHC, SMMHC, KIAA0866	http://www.genecards.org/cgi-bin/carddisp.pl?gene=MYH11
MYH2	Myosin, Heavy Chain 2, Skeletal Muscle, Adult	MYH2A, MYHas8, MYPOP, MyHC-2A, IBM3, MYHSA2, MyHC-IIa	http://www.genecards.org/cgi-bin/carddisp.pl?gene=MYH2
MYL1	Myosin, Light Chain 1, Alkali; Skeletal, Fast	MLC1F, MLC3F, MLC1/MLC3, MLC1F/MLC3F	http://www.genecards.org/cgi-bin/carddisp.pl?gene=MYL1
MYL4	Myosin, Light Chain 4, Alkali; Atrial, Embryonic	GT1, ALC1, myosin, AMLC, PRO1957, MLC1	http://www.genecards.org/cgi-bin/carddisp.pl?gene=MYL4
MYL9	Myosin, Light Chain 9, Regulatory	MLC2, LC20, MLC-2C, MRLC1, MYRL2	http://www.genecards.org/cgi-bin/carddisp.pl?gene=MYL9
MYLPF	Myosin Light Chain, Phosphorylatable, Fast Skeletal Muscle	MRLC2, myosin, regulatory, HUMMLC2B, MYL11, MLC2B	http://www.genecards.org/cgi-bin/carddisp.pl?gene=MYLPF
MYOC	Myocilin, Trabecular Meshwork Inducible Glucocorticoid Response	GPOA, JOAG, JOAG1, myocilin, GLC1A, TIGR	http://www.genecards.org/cgi-bin/carddisp.pl?gene=MYOC
NAB2	NGFI-A Binding Protein 2 (EGR1 Binding Protein 2)	MADER	http://www.genecards.org/cgi-bin/carddisp.pl?gene=NAB2
NANOS2	Nanos Homolog 2 (Drosophila)	NOS-2, NOS2	http://www.genecards.org/cgi-bin/carddisp.pl?gene=NANOS2
NELL2	Neural EGFL Like 2	NRP2	http://www.genecards.org/cgi-bin/carddisp.pl?gene=NELL2
NME4	NME/NM23 Nucleoside Diphosphate Kinase 4	NDK, NDPK-D, NM23H4, NDPKD, nm23-H4, NM23D	http://www.genecards.org/cgi-bin/carddisp.pl?gene=NME4
NOS3	Nitric Oxide Synthase 3 (Endothelial Cell)	ECNOS, EC-NOS, NOSIII, cNOS, eNOS	http://www.genecards.org/cgi-bin/carddisp.pl?gene=NOS3
NOTCH3	Notch 3	CADASIL, LMNS, IMF2, CASIL	http://www.genecards.org/cgi-bin/carddisp.pl?gene=NOTCH3
NOTCH4	Notch 4	INT3, hNotch4	http://www.genecards.org/cgi-bin/carddisp.pl?gene=NOTCH4
NOX5	NADPH Oxidase, EF-Hand Calcium Binding Domain 5		http://www.genecards.org/cgi-bin/carddisp.pl?gene=NOX5
NPC1L1	NPC1-Like 1	NPC11L1	http://www.genecards.org/cgi-bin/carddisp.pl?gene=NPC1L1
NPY2R	Neuropeptide Y Receptor Y2	NPY2-R	http://www.genecards.org/cgi-bin/carddisp.pl?gene=NPY2R
NQO1	NAD(P)H Dehydrogenase, Quinone 1	DTD, DHQU, NMORI, azoreductase, diaphorase-4, DIA4, NMOR1, DT-diaphorase, QR1	http://www.genecards.org/cgi-bin/carddisp.pl?gene=NQO1
OLFML3	Olfactomedin-Like 3	OLF44, HNOEL-iso, hOLF44	http://www.genecards.org/cgi-bin/carddisp.pl?gene=OLFML3
OOEP	Oocyte Expressed Protein	FLOPED, HOEP19, C6orf156, KHDC2, OEP19	http://www.genecards.org/cgi-bin/carddisp.pl?gene=OOEP
OPRD1	Opioid Receptor, Delta 1	D-OR-1, DOR-1, OPRD	http://www.genecards.org/cgi-bin/carddisp.pl?gene=OPRD1
OTOS	Otospiralin	otospiralin, OTOSP	http://www.genecards.org/cgi-bin/carddisp.pl?gene=OTOS
OXT	Oxytocin/Neurophysin I Prepropeptide	oxytocin, OXT-NPI, OT, OT-NPI	http://www.genecards.org/cgi-bin/carddisp.pl?gene=OXT
OXTR	Oxytocin Receptor	OT-R	http://www.genecards.org/cgi-bin/carddisp.pl?gene=OXTR
P2RX1	Purinergic Receptor P2X, Ligand Gated Ion Channel, 1	P2X1	http://www.genecards.org/cgi-bin/carddisp.pl?gene=P2RX1
PCDH11Y	Protocadherin 11 Y-Linked	PCDH11, PCDHX, Protocadherin-11, PCDH-PC, protocadherin-PC, PCDH22, PCDHY, PCDH-Y, Protocadherin-22	http://www.genecards.org/cgi-bin/carddisp.pl?gene=PCDH11Y
PDE6A	Phosphodiesterase 6A, CGMP-Specific, Rod, Alpha	CGPR-A, RP43, PDEA	http://www.genecards.org/cgi-bin/carddisp.pl?gene=PDE6A
PDPN	Podoplanin	GP40, podoplanin, AGGRUS, Gp38, HT1A-1, OTS8, PA2.26, T1A-2, T1A2, TI1A, hT1alpha-1, hT1alpha-2, GP36, T1-alpha, T1A	http://www.genecards.org/cgi-bin/carddisp.pl?gene=PDPN
PDZRN4	PDZ Domain Containing Ring Finger 4	IMAGE5767589, SAMCAP3L, LNX4, SEMCAP3L	http://www.genecards.org/cgi-bin/carddisp.pl?gene=PDZRN4
PFKP	Phosphofructokinase, Platelet	PFK-C, PFK-P, PFKF, ATP-PFK, Phosphofructokinase, phosphohexokinase	http://www.genecards.org/cgi-bin/carddisp.pl?gene=PFKP
PGAM1	Phosphoglycerate Mutase 1 (Brain)	PGAM-B, HEL-S-35, PGAMA	http://www.genecards.org/cgi-bin/carddisp.pl?gene=PGAM1
PGK1	Phosphoglycerate Kinase 1	HEL-S-68p, MIG10, PGKA	http://www.genecards.org/cgi-bin/carddisp.pl?gene=PGK1
PGM1	Phosphoglucomutase 1	CDG1T, GSD14	http://www.genecards.org/cgi-bin/carddisp.pl?gene=PGM1
PIP	Prolactin-Induced Protein	GCDFP-15, GCDFP15, GPIP4, SABP, gp17	http://www.genecards.org/cgi-bin/carddisp.pl?gene=PIP
PITX3	Paired-Like Homeodomain 3	ASOD, CTPP4, CTRCT11, ASMD, PTX3	http://www.genecards.org/cgi-bin/carddisp.pl?gene=PITX3
PKIA	Protein Kinase (CAMP-Dependent, Catalytic) Inhibitor Alpha	PRKACN1, PKI-alpha	http://www.genecards.org/cgi-bin/carddisp.pl?gene=PKIA
PKIG	Protein Kinase (CAMP-Dependent, Catalytic) Inhibitor Gamma	PKI-gamma	http://www.genecards.org/cgi-bin/carddisp.pl?gene=PKIG
PKM	Pyruvate Kinase, Muscle	p58, HEL-S-30, TCB, PKM2, CTHBP, OIP-3, OIP3, PK3, THBP1, PK2	http://www.genecards.org/cgi-bin/carddisp.pl?gene=PKM
PLA2G1B	Phospholipase A2, Group IB (Pancreas)	PLA2, PLA2A, PPLA2	http://www.genecards.org/cgi-bin/carddisp.pl?gene=PLA2G1B
PLAUR	Plasminogen Activator, Urokinase Receptor	CD87, URKR, U-PAR, UPAR, MO3	http://www.genecards.org/cgi-bin/carddisp.pl?gene=PLAUR
PLCXD1	Phosphatidylinositol-Specific Phospholipase C, X Domain Containing 1	LL0XNC01-136G2.1	http://www.genecards.org/cgi-bin/carddisp.pl?gene=PLCXD1
PLEKHM2	Pleckstrin Homology Domain Containing, Family M (With RUN Domain) Member 2	KIAA0842, SKIP	http://www.genecards.org/cgi-bin/carddisp.pl?gene=PLEKHM2
PLN	Phospholamban	phospholamban, CMD1P, CMH18, PLB	http://www.genecards.org/cgi-bin/carddisp.pl?gene=PLN
PM20D1	Peptidase M20 Domain Containing 1	Cps1	http://www.genecards.org/cgi-bin/carddisp.pl?gene=PM20D1
PNLIP	Pancreatic Lipase	PL, PNLIPD, PTL	http://www.genecards.org/cgi-bin/carddisp.pl?gene=PNLIP
PNP	Purine Nucleoside Phosphorylase	NP, HEL-S-156an, PRO1837, PUNP	http://www.genecards.org/cgi-bin/carddisp.pl?gene=PNP
PPP1R14C	Protein Phosphatase 1, Regulatory (Inhibitor) Subunit 14C	CPI17-like, NY-BR-81, KEPI	http://www.genecards.org/cgi-bin/carddisp.pl?gene=PPP1R14C
PPP1R27	Protein Phosphatase 1, Regulatory Subunit 27	toonin, DYSFIP1	http://www.genecards.org/cgi-bin/carddisp.pl?gene=PPP1R27
PPP2R3B	Protein Phosphatase 2, Regulatory Subunit B'', Beta	NYREN8, PPP2R3LY, PR48, PPP2R3L	http://www.genecards.org/cgi-bin/carddisp.pl?gene=PPP2R3B
PRKAR1A	Protein Kinase, CAMP-Dependent, Regulatory, Type I, Alpha	CAR, CNC, PKR1, PRKAR1, ACRDYS1, ADOHR, CNC1, PPNAD1, TSE1	http://www.genecards.org/cgi-bin/carddisp.pl?gene=PRKAR1A
PRL	Prolactin	prolactin	http://www.genecards.org/cgi-bin/carddisp.pl?gene=PRL
PRM1	Protamine 1	P1, CT94.1	http://www.genecards.org/cgi-bin/carddisp.pl?gene=PRM1
PRM2	Protamine 2	CT94.2	http://www.genecards.org/cgi-bin/carddisp.pl?gene=PRM2
PROCR	Protein C Receptor, Endothelial	CCCA, CCD41, centrocyclin, EPCR	http://www.genecards.org/cgi-bin/carddisp.pl?gene=PROCR
PROK1	Prokineticin 1	PRK1, PK1, mambakine, EGVEGF, EG-VEGF	http://www.genecards.org/cgi-bin/carddisp.pl?gene=PROK1
PRR9	Proline Rich 9		http://www.genecards.org/cgi-bin/carddisp.pl?gene=PRR9
PRSS1	Protease, Serine, 1 (Trypsin 1)	TRP1, TRY1, TRY4, beta-trypsin, TRYP1	http://www.genecards.org/cgi-bin/carddisp.pl?gene=PRSS1
PRSS3	Protease, Serine, 3	mesotrypsin, MTG, T9, mesotrypsinogen, PRSS4, TRY3, TRY4	http://www.genecards.org/cgi-bin/carddisp.pl?gene=PRSS3
PSORS1C2	Psoriasis Susceptibility 1 Candidate 2	C6orf17, SPR1	http://www.genecards.org/cgi-bin/carddisp.pl?gene=PSORS1C2
PTGDS	Prostaglandin D2 Synthase 21kDa (Brain)	PDS, PGD2, PGDS, L-PGDS, LPGDS, cerebrin-28, PGDS2	http://www.genecards.org/cgi-bin/carddisp.pl?gene=PTGDS
PTGFR	Prostaglandin F Receptor (FP)	FP	http://www.genecards.org/cgi-bin/carddisp.pl?gene=PTGFR
PTK2B	Protein Tyrosine Kinase 2 Beta	PKB, FADK2, PTK, FAK2, CADTK, CAK-beta, CAKB, PYK2, RAFTK	http://www.genecards.org/cgi-bin/carddisp.pl?gene=PTK2B
PVALB	Parvalbumin	parvalbumin, D22S749	http://www.genecards.org/cgi-bin/carddisp.pl?gene=PVALB
RAB38	RAB38, Member RAS Oncogene Family	NY-MEL-1, rrGTPbp	http://www.genecards.org/cgi-bin/carddisp.pl?gene=RAB38
RAI2	Retinoic Acid Induced 2		http://www.genecards.org/cgi-bin/carddisp.pl?gene=RAI2
RALGDS	Ral Guanine Nucleotide Dissociation Stimulator	RGDS, RGF, RalGEF, KIAA1308, RalGDS	http://www.genecards.org/cgi-bin/carddisp.pl?gene=RALGDS
RASD1	RAS, Dexamethasone-Induced 1	AGS1, MGC:26290, DEXRAS1	http://www.genecards.org/cgi-bin/carddisp.pl?gene=RASD1
RBP7	Retinol Binding Protein 7, Cellular	CRBPIV, CRABP-IV, CRABP4, CRBP4	http://www.genecards.org/cgi-bin/carddisp.pl?gene=RBP7
RCAN2	Regulator Of Calcineurin 2	CSP2, RCN2, ZAKI-4, DSCR1L1, MCIP2, ZAKI4	http://www.genecards.org/cgi-bin/carddisp.pl?gene=RCAN2
RGCC	Regulator Of Cell Cycle	bA157L14.2, C13orf15, RGC-32, RGC32	http://www.genecards.org/cgi-bin/carddisp.pl?gene=RGCC
RGS5	Regulator Of G-Protein Signaling 5	MST092, MST106, MST129, MSTP032, MSTP092, MSTP106, MSTP129	http://www.genecards.org/cgi-bin/carddisp.pl?gene=RGS5
RHCG	Rh Family, C Glycoprotein	SLC42A3, C15orf6, PDRC2, RHGK, CDRC2	http://www.genecards.org/cgi-bin/carddisp.pl?gene=RHCG
RIMS3	Regulating Synaptic Membrane Exocytosis 3	NIM3, RIM3, KIAA0237	http://www.genecards.org/cgi-bin/carddisp.pl?gene=RIMS3
RORB	RAR-Related Orphan Receptor B	ROR-BETA, RZR-BETA, bA133M9.1, NR1F2, RZRB	http://www.genecards.org/cgi-bin/carddisp.pl?gene=RORB
ROS1	ROS Proto-Oncogene 1 , Receptor Tyrosine Kinase	c-ros-1, MCF3, ROS	http://www.genecards.org/cgi-bin/carddisp.pl?gene=ROS1
RPL9	Ribosomal Protein L9	L9, NPC-A-16	http://www.genecards.org/cgi-bin/carddisp.pl?gene=RPL9
RPRML	Reprimo-Like	reprimo-like	http://www.genecards.org/cgi-bin/carddisp.pl?gene=RPRML
RPS12	Ribosomal Protein S12	S12	http://www.genecards.org/cgi-bin/carddisp.pl?gene=RPS12
RPS3A	Ribosomal Protein S3A	S3A, fte-1, MFTL, FTE1	http://www.genecards.org/cgi-bin/carddisp.pl?gene=RPS3A
RPS4Y2	Ribosomal Protein S4, Y-Linked 2	RPS4Y2P	http://www.genecards.org/cgi-bin/carddisp.pl?gene=RPS4Y2
RPS8	Ribosomal Protein S8	OK/SW-cl.83, S8	http://www.genecards.org/cgi-bin/carddisp.pl?gene=RPS8
RXFP2	Relaxin/Insulin-Like Family Peptide Receptor 2	INSL3R, LGR8.1, RXFPR2, LGR8, GPR106, GREAT	http://www.genecards.org/cgi-bin/carddisp.pl?gene=RXFP2
S100A11	S100 Calcium Binding Protein A11	HEL-S-43, calgizzarin, MLN70, S100C	http://www.genecards.org/cgi-bin/carddisp.pl?gene=S100A11
S100A16	S100 Calcium Binding Protein A16	AAG13, DT1P1A7, S100F	http://www.genecards.org/cgi-bin/carddisp.pl?gene=S100A16
S100A2	S100 Calcium Binding Protein A2	S100L, CAN19	http://www.genecards.org/cgi-bin/carddisp.pl?gene=S100A2
S100A3	S100 Calcium Binding Protein A3	S100E	http://www.genecards.org/cgi-bin/carddisp.pl?gene=S100A3
S100A4	S100 Calcium Binding Protein A4	MTS1, 18A2, 42A, FSP1, P9KA, PEL98, CAPL, Calvasculin, Metastasin	http://www.genecards.org/cgi-bin/carddisp.pl?gene=S100A4
S100A6	S100 Calcium Binding Protein A6	2A9, 5B10, CABP, calcyclin, CACY, PRA	http://www.genecards.org/cgi-bin/carddisp.pl?gene=S100A6
S100A7	S100 Calcium Binding Protein A7	S100A7c, PSOR1, Psoriasin	http://www.genecards.org/cgi-bin/carddisp.pl?gene=S100A7
S100A8	S100 Calcium Binding Protein A8	p8, 60B8AG, CGLA, CP-10, L1Ag, MA387, MIF, NIF, calgranulin-A, CAGA, CFAG, MRP-8, MRP8	http://www.genecards.org/cgi-bin/carddisp.pl?gene=S100A8
S100A9	S100 Calcium Binding Protein A9	P14, 60B8AG, L1Ag, MIF, NIF, CFAG, CGLB, LIAG, MAC387, calgranulin-B, CAGB, MRP-14, MRP14	http://www.genecards.org/cgi-bin/carddisp.pl?gene=S100A9
SAA1	Serum Amyloid A1	PIG4, SAA, SAA2, TP53I4	http://www.genecards.org/cgi-bin/carddisp.pl?gene=SAA1
SAA2	Serum Amyloid A2		http://www.genecards.org/cgi-bin/carddisp.pl?gene=SAA2
SAT1	Spermidine/Spermine N1-Acetyltransferase 1	KFSDX, KFSD, SSAT, SSAT-1, DC21, SAT	http://www.genecards.org/cgi-bin/carddisp.pl?gene=SAT1
SBF1	SET Binding Factor 1	CMT4B3, DENND7A, MTMR5, Sbf1	http://www.genecards.org/cgi-bin/carddisp.pl?gene=SBF1
SBNO2	Strawberry Notch Homolog 2 (Drosophila)	SNO, KIAA0963, STNO	http://www.genecards.org/cgi-bin/carddisp.pl?gene=SBNO2
SDF2L1	Stromal Cell-Derived Factor 2-Like 1	OTTHUMT00000075032	http://www.genecards.org/cgi-bin/carddisp.pl?gene=SDF2L1
SELE	Selectin E	CD62E, ESEL, ELAM, ELAM1, ELAM-1, LECAM2	http://www.genecards.org/cgi-bin/carddisp.pl?gene=SELE
SEMA3F	Sema Domain, Immunoglobulin Domain (Ig), Short Basic Domain, Secreted, (Semaphorin) 3F	SEMA-IV, SEMA4, SEMAK	http://www.genecards.org/cgi-bin/carddisp.pl?gene=SEMA3F
SEPW1	Selenoprotein W, 1	selW	http://www.genecards.org/cgi-bin/carddisp.pl?gene=SEPW1
SERPINA5	Serpin Peptidase Inhibitor, Clade A (Alpha-1 Antiproteinase, Antitrypsin), Member 5	PCI-B, PCI, PLANH3, PAI-3, PAI3, PROCI	http://www.genecards.org/cgi-bin/carddisp.pl?gene=SERPINA5
SERPINB3	Serpin Peptidase Inhibitor, Clade B (Ovalbumin), Member 3	SCCA1, HsT1196, SCCA-PD, T4-A, SCC, SCCA-1, SCCA	http://www.genecards.org/cgi-bin/carddisp.pl?gene=SERPINB3
SERPINB4	Serpin Peptidase Inhibitor, Clade B (Ovalbumin), Member 4	LEUPIN, SCCA1, SCCA2, PI11, SCCA-2, PI-11	http://www.genecards.org/cgi-bin/carddisp.pl?gene=SERPINB4
SERPINF1	Serpin Peptidase Inhibitor, Clade F (Alpha-2 Antiplasmin, Pigment Epithelium Derived Factor), Member 1	OI6, OI12, PIG35, PEDF, EPC-1	http://www.genecards.org/cgi-bin/carddisp.pl?gene=SERPINF1
SERPINH1	Serpin Peptidase Inhibitor, Clade H (Heat Shock Protein 47), Member 1, (Collagen Binding Protein 1)	SERPINH2, AsTP3, HSP47, Colligin, OI10, PIG14, PPROM, RA-A47, colligin-1, colligin-2, gp46, CBP1, CBP2	http://www.genecards.org/cgi-bin/carddisp.pl?gene=SERPINH1
SFN	Stratifin	stratifin, YWHAS, HME1	http://www.genecards.org/cgi-bin/carddisp.pl?gene=SFN
SFRP2	Secreted Frizzled-Related Protein 2	FRP-2, SDF-5, SARP-1, SARP1, sFRP-2, FRP2	http://www.genecards.org/cgi-bin/carddisp.pl?gene=SFRP2
SFRP4	Secreted Frizzled-Related Protein 4	sFRP-4, FRPHE, FRP-4	http://www.genecards.org/cgi-bin/carddisp.pl?gene=SFRP4
SHANK1	SH3 And Multiple Ankyrin Repeat Domains 1	synamon, SSTRIP, SPANK-1, Shank1	http://www.genecards.org/cgi-bin/carddisp.pl?gene=SHANK1
SHISA4	Shisa Family Member 4	C1orf40, TMEM58	http://www.genecards.org/cgi-bin/carddisp.pl?gene=SHISA4
SIGIRR	Single Immunoglobulin And Toll-Interleukin 1 Receptor (TIR) Domain	TIR8	http://www.genecards.org/cgi-bin/carddisp.pl?gene=SIGIRR
SLC25A5	Solute Carrier Family 25 (Mitochondrial Carrier; Adenine Nucleotide Translocator), Member 5	2F1, AAC2, T2, T3, ANT2	http://www.genecards.org/cgi-bin/carddisp.pl?gene=SLC25A5
SLC25A6	Solute Carrier Family 25 (Mitochondrial Carrier; Adenine Nucleotide Translocator), Member 6	ANT, AAC3, ANT3Y, ANT3	http://www.genecards.org/cgi-bin/carddisp.pl?gene=SLC25A6
SLCO4A1	Solute Carrier Organic Anion Transporter Family, Member 4A1	OATP1, SLC21A12, OATP-E, OATP-RP1, OATP4A1, OATPE, OATPRP1, POAT	http://www.genecards.org/cgi-bin/carddisp.pl?gene=SLCO4A1
SLITRK4	SLIT And NTRK-Like Family, Member 4		http://www.genecards.org/cgi-bin/carddisp.pl?gene=SLITRK4
SMCO1	Single-Pass Membrane Protein With Coiled-Coil Domains 1	C3orf43	http://www.genecards.org/cgi-bin/carddisp.pl?gene=SMCO1
SMOC2	SPARC Related Modular Calcium Binding 2	SMAP2, DTDP1, MST117, MSTP117, MSTP140, bA270C4A.1, bA37D8.1, dJ421D16.1, SMAP-2, SMOC-2	http://www.genecards.org/cgi-bin/carddisp.pl?gene=SMOC2
SMTN	Smoothelin	smoothelin, SMSMO	http://www.genecards.org/cgi-bin/carddisp.pl?gene=SMTN
SNN	Stannin	stannin, AG8_1	http://www.genecards.org/cgi-bin/carddisp.pl?gene=SNN
SOCS3	Suppressor Of Cytokine Signaling 3	ATOD4, Cish3, CIS3, SOCS-3, SSI-3, SSI3, CIS-3	http://www.genecards.org/cgi-bin/carddisp.pl?gene=SOCS3
SOD2	Superoxide Dismutase 2, Mitochondrial	IPOB, MNSOD, MVCD6	http://www.genecards.org/cgi-bin/carddisp.pl?gene=SOD2
SOX9	SRY (Sex Determining Region Y)-Box 9	SRA1, CMPD1, SRXX2, SRXY10, CMD1	http://www.genecards.org/cgi-bin/carddisp.pl?gene=SOX9
SPINT2	Serine Peptidase Inhibitor, Kunitz Type, 2	PB, DIAR3, Kop, HAI-2, HAI2	http://www.genecards.org/cgi-bin/carddisp.pl?gene=SPINT2
SPP1	Secreted Phosphoprotein 1	BNSP, osteopontin, BSPI, ETA-1, nephropontin, uropontin, OPN, SPP-1	http://www.genecards.org/cgi-bin/carddisp.pl?gene=SPP1
SPRR1A	Small Proline-Rich Protein 1A	SPRK, SPR-IA	http://www.genecards.org/cgi-bin/carddisp.pl?gene=SPRR1A
SPRR1B	Small Proline-Rich Protein 1B	cornifin, GADD33, SPRR1, SPR-IB	http://www.genecards.org/cgi-bin/carddisp.pl?gene=SPRR1B
SPRR2A	Small Proline-Rich Protein 2A	2-1, SPR-2A	http://www.genecards.org/cgi-bin/carddisp.pl?gene=SPRR2A
SPRR3	Small Proline-Rich Protein 3	esophagin, SPRC	http://www.genecards.org/cgi-bin/carddisp.pl?gene=SPRR3
SPRR4	Small Proline-Rich Protein 4		http://www.genecards.org/cgi-bin/carddisp.pl?gene=SPRR4
SREBF1	Sterol Regulatory Element Binding Transcription Factor 1	SREBP-1c, SREBP-1, SREBP1, bHLHd1	http://www.genecards.org/cgi-bin/carddisp.pl?gene=SREBF1
SST	Somatostatin	somatostatin, somatostatin-14, somatostatin-28, prepro-somatostatin, SMST	http://www.genecards.org/cgi-bin/carddisp.pl?gene=SST
STC1	Stanniocalcin 1	STC, STC-1	http://www.genecards.org/cgi-bin/carddisp.pl?gene=STC1
STEAP4	STEAP Family Member 4	TIARP, TNFAIP9, STAMP2	http://www.genecards.org/cgi-bin/carddisp.pl?gene=STEAP4
STIP1	Stress-Induced Phosphoprotein 1	HEL-S-94n, IEF-SSP-3521, STI1L, STI1, P60, HOP	http://www.genecards.org/cgi-bin/carddisp.pl?gene=STIP1
STMN2	Stathmin 2	SCGN10, SCG10	http://www.genecards.org/cgi-bin/carddisp.pl?gene=STMN2
STOM	Stomatin	stomatin, EPB7, EPB72, BND7	http://www.genecards.org/cgi-bin/carddisp.pl?gene=STOM
SYCN	Syncollin	syncollin, INSSA1, SYL	http://www.genecards.org/cgi-bin/carddisp.pl?gene=SYCN
SYNDIG1L	Synapse Differentiation Inducing 1-Like	CAPUCIN, IFITMD4, TMEM90A, DSPC1	http://www.genecards.org/cgi-bin/carddisp.pl?gene=SYNDIG1L
SYNM	Synemin, Intermediate Filament Protein	desmuslin, DMN, SYN, KIAA0353	http://www.genecards.org/cgi-bin/carddisp.pl?gene=SYNM
SYNPO2	Synaptopodin 2	genethonin-2, myopodin	http://www.genecards.org/cgi-bin/carddisp.pl?gene=SYNPO2
SYP	Synaptophysin	synaptophysin, MRX96, MRXSYP	http://www.genecards.org/cgi-bin/carddisp.pl?gene=SYP
TAC1	Tachykinin, Precursor 1	NKNA, TAC2, PPT, NKA, NPK, preprotachykinin, Hs.2563, NK2	http://www.genecards.org/cgi-bin/carddisp.pl?gene=TAC1
TAGLN	Transgelin	transgelin, SM22-alpha, SMCC, TAGLN1, SM22, WS3-10	http://www.genecards.org/cgi-bin/carddisp.pl?gene=TAGLN
TAGLN2	Transgelin 2	HA1756, KIAA0120	http://www.genecards.org/cgi-bin/carddisp.pl?gene=TAGLN2
TCEA3	Transcription Elongation Factor A (SII), 3	TFIIS, TFIIS.H, TFIISH	http://www.genecards.org/cgi-bin/carddisp.pl?gene=TCEA3
TCEAL4	Transcription Elongation Factor A (SII)-Like 4	NPD017, WEX7	http://www.genecards.org/cgi-bin/carddisp.pl?gene=TCEAL4
TCHH	Trichohyalin	trichohyalin, THH, THL, TRHY	http://www.genecards.org/cgi-bin/carddisp.pl?gene=TCHH
TCIRG1	T-Cell, Immune Regulator 1, ATPase, H+ Transporting, Lysosomal V0 Subunit A3	Atp6i, OC-116kDa, OPTB1, Stv1, Vph1, a3, ATP6N1C, ATP6V0A3, OC116, TIRC7	http://www.genecards.org/cgi-bin/carddisp.pl?gene=TCIRG1
TEAD4	TEA Domain Family Member 4	TEF3, EFTR-2, TEF-3, TEFR-1, hRTEF-1B, TCF13L1, RTEF1, TEAD-4	http://www.genecards.org/cgi-bin/carddisp.pl?gene=TEAD4
TESC	Tescalcin	TSC, tescalcin, CHP3	http://www.genecards.org/cgi-bin/carddisp.pl?gene=TESC
TGFBI	Transforming Growth Factor, Beta-Induced, 68kDa	CDGG1, EBMD, betaig-h3, kerato-epithelin, CSD1, CSD2, CSD3, LCD1, BIGH3, RGD-CAP, CSD, CDB1, CDG2	http://www.genecards.org/cgi-bin/carddisp.pl?gene=TGFBI
THBD	Thrombomodulin	TM, thrombomodulin, AHUS6, BDCA3, CD141, THPH12, fetomodulin, THRM	http://www.genecards.org/cgi-bin/carddisp.pl?gene=THBD
THBS4	Thrombospondin 4	TSP-4, TSP4	http://www.genecards.org/cgi-bin/carddisp.pl?gene=THBS4
THRSP	Thyroid Hormone Responsive	S14, SPOT14, Lpgp, THRP, LPGP1	http://www.genecards.org/cgi-bin/carddisp.pl?gene=THRSP
TKT	Transketolase	transketolase, HEL107, TKT1, TK	http://www.genecards.org/cgi-bin/carddisp.pl?gene=TKT
TM4SF1	Transmembrane 4 L Six Family Member 1	L6, H-L6, M3S1, TAAL6	http://www.genecards.org/cgi-bin/carddisp.pl?gene=TM4SF1
TMCC2	Transmembrane And Coiled-Coil Domain Family 2	HUCEP11, KIAA0481	http://www.genecards.org/cgi-bin/carddisp.pl?gene=TMCC2
TMEM38A	Transmembrane Protein 38A	TRIC-A, TRICA	http://www.genecards.org/cgi-bin/carddisp.pl?gene=TMEM38A
TMEM59L	Transmembrane Protein 59-Like	C19orf4, BSMAP	http://www.genecards.org/cgi-bin/carddisp.pl?gene=TMEM59L
TNFRSF10D	Tumor Necrosis Factor Receptor Superfamily, Member 10d, Decoy With Truncated Death Domain	CD264, TRAIL-R4, TRAILR4, TRUNDD, DCR2	http://www.genecards.org/cgi-bin/carddisp.pl?gene=TNFRSF10D
TNFRSF12A	Tumor Necrosis Factor Receptor Superfamily, Member 12A	CD266, TWEAKR, tweak-receptor, FN14	http://www.genecards.org/cgi-bin/carddisp.pl?gene=TNFRSF12A
TNFRSF1A	Tumor Necrosis Factor Receptor Superfamily, Member 1A	TNF-R-I, TNF-R55, TNFR1-d2, TNFR55, TNFR60, p55-R, TNFR1, TNF-R1, TNF-RI, TNFAR, TNFR-I, P60, tbp1, p55, CD120a, FPF, MS5, TNF-R	http://www.genecards.org/cgi-bin/carddisp.pl?gene=TNFRSF1A
TNK2	Tyrosine Kinase, Non-Receptor, 2	ACK, p21cdc42Hs, ACK-1, ACK1	http://www.genecards.org/cgi-bin/carddisp.pl?gene=TNK2
TNNC2	Troponin C Type 2 (Fast)		http://www.genecards.org/cgi-bin/carddisp.pl?gene=TNNC2
TNNT3	Troponin T Type 3 (Skeletal, Fast)	skeletal, troponin-T3, fast, TNTF, beta-TnTF, fTnT	http://www.genecards.org/cgi-bin/carddisp.pl?gene=TNNT3
TPI1	Triosephosphate Isomerase 1	TPI, HEL-S-49, TPID, TIM	http://www.genecards.org/cgi-bin/carddisp.pl?gene=TPI1
TPM1	Tropomyosin 1 (Alpha)	CMD1Y, HEL-S-265, HTM-alpha, alpha-tropomyosin, CMH3, C15orf13, TMSA, Tropomyosin-1, LVNC9	http://www.genecards.org/cgi-bin/carddisp.pl?gene=TPM1
TPM2	Tropomyosin 2 (Beta)	DA1, DA2B, NEM4, AMCD1, TMSB, HEL-S-273, Beta-tropomyosin, Tropomyosin-2	http://www.genecards.org/cgi-bin/carddisp.pl?gene=TPM2
TPPP3	Tubulin Polymerization-Promoting Protein Family Member 3	p20, CGI-38, p25gamma, TPPP/p20	http://www.genecards.org/cgi-bin/carddisp.pl?gene=TPPP3
TPSAB1	Tryptase Alpha/Beta 1	TPS2, tryptase-I, tryptase-II, tryptase-III, tryptase-1, TPS1, TPSB1	http://www.genecards.org/cgi-bin/carddisp.pl?gene=TPSAB1
TSHB	Thyroid Stimulating Hormone, Beta	TSH-BETA, TSH-B	http://www.genecards.org/cgi-bin/carddisp.pl?gene=TSHB
TSPAN1	Tetraspanin 1	NET1, TM4C, TM4SF, Tspan-1	http://www.genecards.org/cgi-bin/carddisp.pl?gene=TSPAN1
TSPAN5	Tetraspanin 5	NET-4, NET4, TSPAN-5, TM4SF9	http://www.genecards.org/cgi-bin/carddisp.pl?gene=TSPAN5
TSPY2	Testis Specific Protein, Y-Linked 2	TSPYQ1	http://www.genecards.org/cgi-bin/carddisp.pl?gene=TSPY2
TUBA1A	Tubulin, Alpha 1a	alpha, tubulin, brain-specific, B-ALPHA-1, LIS3, hum-a-tub1, hum-a-tub2, TUBA3	http://www.genecards.org/cgi-bin/carddisp.pl?gene=TUBA1A
TUBAL3	Tubulin, Alpha-Like 3		http://www.genecards.org/cgi-bin/carddisp.pl?gene=TUBAL3
TUBB2B	Tubulin, Beta 2B Class IIb	PMGYSA, bA506K6.1	http://www.genecards.org/cgi-bin/carddisp.pl?gene=TUBB2B
TXN	Thioredoxin	ADF, TRX, SASP, TRX1, thioredoxin, TRDX	http://www.genecards.org/cgi-bin/carddisp.pl?gene=TXN
UGT2B11	UDP Glucuronosyltransferase 2 Family, Polypeptide B11		http://www.genecards.org/cgi-bin/carddisp.pl?gene=UGT2B11
ULK3	Unc-51 Like Kinase 3		http://www.genecards.org/cgi-bin/carddisp.pl?gene=ULK3
UQCRQ	Ubiquinol-Cytochrome C Reductase, Complex III Subunit VII, 9.5kDa	QPC, QP-C, MC3DN4, QCR8, UQCR7	http://www.genecards.org/cgi-bin/carddisp.pl?gene=UQCRQ
VAMP5	Vesicle-Associated Membrane Protein 5	myobrevin, VAMP-5	http://www.genecards.org/cgi-bin/carddisp.pl?gene=VAMP5
VEGFA	Vascular Endothelial Growth Factor A	MVCD1, VEGF, VPF, VEGF-A	http://www.genecards.org/cgi-bin/carddisp.pl?gene=VEGFA
VGF	VGF Nerve Growth Factor Inducible	SCG7, SgVII	http://www.genecards.org/cgi-bin/carddisp.pl?gene=VGF
VSIG8	V-Set And Immunoglobulin Domain Containing 8	C1orf204	http://www.genecards.org/cgi-bin/carddisp.pl?gene=VSIG8
WISP2	WNT1 Inducible Signaling Pathway Protein 2	CT58, CCN5, CTGF-L, WISP-2, CTGFL	http://www.genecards.org/cgi-bin/carddisp.pl?gene=WISP2
XBP1	X-Box Binding Protein 1	TREB5, XBP-1, XBP2, TREB-5	http://www.genecards.org/cgi-bin/carddisp.pl?gene=XBP1
YBX3	Y Box Binding Protein 3	CSDA1, ZONAB, CSDA, DBPA	http://www.genecards.org/cgi-bin/carddisp.pl?gene=YBX3
ZBED1	Zinc Finger, BED-Type Containing 1	TRAMP, hDREF, ALTE, DREF, KIAA0785	http://www.genecards.org/cgi-bin/carddisp.pl?gene=ZBED1
ZFAND2A	Zinc Finger, AN1-Type Domain 2A	AIRAP	http://www.genecards.org/cgi-bin/carddisp.pl?gene=ZFAND2A
ZFP36	ZFP36 Ring Finger Protein	tristetraprolin, GOS24, NUP475, tristetraproline, zfp-36, G0S24, RNF162A, TIS11, TTP, TIS11A	http://www.genecards.org/cgi-bin/carddisp.pl?gene=ZFP36

## Sheet: Tissues & Cells
GeneAnalytics - Tissue & Cell results			Prepared for: Moran Gershoni (moran.gershoni@weizmann.ac.il)
			Date: 5/1/2016
Copyright © LifeMap Sciences, Inc.
Statistics:
# Identified genes	521
Aboundant genes	ADAMTS1, ADAMTS9, ALDH1A1, ALDOA, AP2M1, APLP2, APOE, ASMTL, ATP1B3, ATP5A1, BAG3, BIN1, BIRC5, CALD1, CAV2, CCL2, CDH20, CDKN1A, CLU, CNN3, COL1A2, COL6A2, CPE, CSRP1, CST3, DCN, DDX5, DSTN, EGR1, ENO1, EPHX1, FADS1, FBLN1, FOS, GJA1, GPRC5B, GSTM5, HSPB1, HSPD1, HSPE1, IFITM3, IGFBP7, IRAK1, JUN, LDHA, LUM, MARCKSL1, MFAP4, MRVI1, MYL9, PGK1, PTGDS, RGS5, RPS12, S100A11, SAT1, SERPINF1, SFRP2, …
HKG	ACTA2, AES, ALDOA, AP2M1, APLP2, ATN1, ATP1B3, ATP5A1, CD99, CEBPD, CLU, CSRP1, CST3, DBI, DCTD, DDX5, DNAJA4, DNAJB1, DSTN, EGR1, ENO1, EPHX1, FLNA, FOS, FTL, GAPDH, GAS6, GGT7, HSPA1B, HSPB1, HSPD1, HSPE1, IFITM2, IFITM3, IGFBP6, IRAK1, ITM2B, JUN, LDHA, LGALS3BP, MAPKAPK2, MARCKSL1, MAT2A, MKNK2, MRPL18, MT1X, MT2A, MYEOV2, NME4, PFKP, PGK1, PGM1, PKIG, PRKAR1A, RALGDS, RPL9, RPS12, RPS3A, RPS…
# Matched genes	479
# Matched entities	1659
# In vivo entities	1212
# In vitro entities	447
# Cells	689
# Compartments	131
# Organs / Tissues	38
# HT Experiments	801
# Prenatal	1158
# Postnatal	972
Matching score statistics:
# High score matches	0
# Med score matches	2
# Low score matches	1657
Results
Score	Entity type	Name	In vivo / In vitro	Pre/Postnatal	Organ / Tissue	# Matched Genes	# Total Genes	Matched Genes (Symbols)	Entity URL (LifeMap Discovery)
13.2435	AnatCompartment	Cerebral Cortex	In vivo	PostNatal	Brain	166	5055	COL1A2, CST3, EPHX1, GJA1, Pnp, SOX9, Cdkn1a, Notch3, Avp, SOD2, Agl, NQO1, Npy2r, PTGDS, SST, Aes, CAV2, CHGA, DLG4, Emp1, Igfbp4, IGFBP7, Apod, CAV1, CHGB, CLU, COL6A2, ATN1, GAP43, Grp, HSPD1, Ly6h, PVALB, CCL2, Sepw1, Sfrp4, STC1, SYP, Tac1, Thrsp, Vegfa, Rgs5, BCAS1, Cadps, ATP5A1, AP2M1, SREBF1, FADS2, BAG3, Cartpt, Efna1, Pitx3, FOS, Gpr4, TNK2, MRVI1, Sfn, Nell2, PROCR, CLCA2, STIP1, STMN…	http://discovery.lifemapsc.com/in-vivo-development/brain/cerebral-cortex
10.6462	AnatCompartment	Cerebellum	In vivo	Prenatal-PostNatal	Brain	99	3335	COL1A2, CST3, Gja1, Sox9, Cdkn1a, Notch3, SOD2, NQO1, Npy2r, Ptgds, DLG4, Emp1, Igfbp4, Apod, CHGB, Clu, COL6A2, GAP43, Grp, HSPD1, JUN, Ly6h, PVALB, Sepw1, Sfrp4, SYP, Tac1, Thrsp, Vegfa, Rgs5, Cadps, Atp5a1, BAG3, Cartpt, Efna1, Fos, TNK2, MRVI1, STMN2, DDX5, Irx3, Itm2b, Adam11, CDH20, Tmem59l, MAPK8IP2, KCNIP3, Tnfrsf12a, Inpp5j, RIMS3, GPRC5B, Smoc2, Ppp1r14c, Slitrk4, Oxtr, Serpinh1, HSPE1,…	http://discovery.lifemapsc.com/in-vivo-development/brain/cerebellum
10.4501	OrganSystem	Esophagus	In vivo	Prenatal-PostNatal	Esophagus	124	1457	COL1A2, CST3, EPHX1, GJA1, CDKN1A, SOD2, NQO1, PTGDS, TNFRSF1A, CNN1, EMP1, HSPB1, IGFBP7, CAV1, CLU, COL6A2, CRABP2, HSPD1, IGFBP6, JUN, SERPINF1, S100A8, S100A9, CCL2, TAGLN, VEGFA, ZFP36, LTBP4, RGS5, BHLHE40, GJB2, ATP5A1, AP2M1, SREBF1, CXCL14, XBP1, FGFBP1, FOS, LGALS3BP, SFN, RALGDS, CLCA2, KIF1C, GJB6, STIP1, PKIG, DDX5, MPZL2, ITM2B, TM4SF1, SPINT2, LMOD1, HILPDA, CPQ, SMOC2, BPIFB2, FAM…	http://discovery.lifemapsc.com/in-vivo-development/esophagus
9.72371	OrganSystem	Lung	In vivo	Prenatal-PostNatal	Lung	148	2821	COL1A2, CST3, Edn3, EPHX1, GJA1, Pnp, Sox9, THBD, Notch3, CD14, IL6, SOD2, IL1R1, PLA2G1B, PTGDS, TNFRSF1A, Aes, CAV2, CST6, EMP1, HSPB1, IGFBP7, CAV1, CLU, COL6A2, GRP, JUN, SERPINF1, S100A8, S100A9, CCL2, TAGLN, Thrsp, CLDN5, VEGFA, ZFP36, LTBP4, RGS5, BHLHE40, IL1RL1, SOCS3, GPRC5A, ATP5A1, AP2M1, SREBF1, EFNA1, CCL20, XBP1, FOS, GPR4, Lama5, LGALS3BP, TCIRG1, CCL19, KIF1C, VAMP5, PKIG, DDX5, …	http://discovery.lifemapsc.com/in-vivo-development/lung
9.48599	OrganSystem	Placenta	In vivo	Prenatal	Placenta	114	1869	COL1A2, CST3, GJA1, NOTCH3, Sele, CD14, NOS3, SOD2, IL1R1, PTGDS, TNFRSF1A, CAV2, CST6, EMP1, HSPB1, IGFBP7, CAV1, CLU, COL6A2, GJA4, HSPD1, KRT35, SERPINF1, S100A8, S100A9, TAGLN, VEGFA, ZFP36, BHLHE40, IL1RL1, Gjb2, ATP5A1, AP2M1, EFNA1, CXCL14, XBP1, Fgfbp1, FOS, LGALS3BP, Procr, PDPN, VAMP5, STIP1, PKIG, ISYNA1, DDX5, ITM2B, TM4SF1, MAFF, S100a6, SPINT2, Hilpda, RGCC, Slco4a1, OLFML3, ATRAID,…	http://discovery.lifemapsc.com/in-vivo-development/placenta
9.48412	AnatCompartment	Medulla Oblongata	In vivo	Prenatal-PostNatal	Brain	100	2179	Gja1, Sox9, Cdkn1a, Notch3, Sod2, Npy2r, Ptgds, Sst, Aes, Dlg4, Emp1, Igfbp4, Apod, Clu, Crabp2, GAP43, Grp, Jun, Ly6h, Pvalb, Sepw1, Sfrp4, Tac1, Thrsp, Vegfa, Rgs5, Cadps, Atp5a1, Ap2m1, Srebf1, Cartpt, Efna1, Pitx3, Fos, Gpr4, Sfn, Nell2, Corin, STMN2, Gpd1, Ddx5, Irx3, Tm4sf1, Pkia, Adam11, Spint2, Cdh20, Tmem59l, Mapk8ip2, Inpp5j, RIMS3, GPRC5B, Smoc2, Ppp1r14c, Slitrk4, Fuca1, SPP1, Oxtr, S…	http://discovery.lifemapsc.com/in-vivo-development/brain/medulla-oblongata
9.14017	AnatCompartment	Thalamus	In vivo	Prenatal-PostNatal	Brain	89	1666	Gja1, Sox9, Cdkn1a, Notch3, Avp, Npy2r, Ptgds, Sst, Aes, Dlg4, Emp1, Igfbp4, Apod, Clu, GAP43, Grp, Jun, Ly6h, PVALB, Sepw1, Sfrp4, Tac1, Thrsp, Rgs5, Cadps, Atp5a1, Ap2m1, Srebf1, Fads2, Cartpt, Efna1, Pitx3, Fos, Gpr4, STMN2, Ddx5, Irx3, Itm2b, Pkia, Adam11, Cdh20, Tmem59l, Inpp5j, RIMS3, GPRC5B, Smoc2, Ppp1r14c, Slitrk4, Fuca1, SPP1, Oxtr, Serpinh1, Ckm, Pfkp, Thbs4, Sema3f, Gadd45g, Pgk1, Ang…	http://discovery.lifemapsc.com/in-vivo-development/brain/thalamus
8.92425	OrganSystem	Gall Bladder	In vivo	Prenatal-PostNatal	Gall Bladder	111	1326	COL1A2, CST3, EPHX1, GJA1, CDKN1A, CD14, SOD2, IL1R1, NQO1, PTGDS, TNFRSF1A, CAV2, CNN1, EMP1, HSPB1, IGFBP7, CAV1, CLU, COL6A2, HSPD1, JUN, SERPINF1, S100A8, S100A9, CCL2, TAGLN, VEGFA, ZFP36, LTBP4, RGS5, BHLHE40, ATP5A1, AP2M1, SREBF1, XBP1, FOS, LGALS3BP, RALGDS, VAMP5, PKIG, DDX5, MPZL2, ITM2B, TM4SF1, GADD45B, SPINT2, LMOD1, TNFRSF12A, CPQ, OLFML3, SMOC2, SYNPO2, ATRAID, FUCA1, SPP1, SERPIN…	http://discovery.lifemapsc.com/in-vivo-development/gall-bladder
8.63207	OrganSystem	Ovary	In vivo	Prenatal-PostNatal	Ovary	114	1726	COL1A2, CST3, EPHX1, Gja1, CDKN1A, SOD2, Gas6, PLA2G1B, TNFRSF1A, HSPB1, IGFBP4, IGFBP7, CAV1, CLU, CLPS, COL6A2, ATN1, HSPD1, IGFBP6, JUN, SERPINF1, S100A8, S100a9, SFRP4, TAC1, TAGLN, Cldn5, ZFP36, LTBP4, WISP2, SOCS3, ATP5A1, AP2M1, SREBF1, XBP1, CEBPD, FOS, LGALS3BP, RALGDS, STIP1, ISYNA1, DDX5, FOLR1, IRX3, ITM2B, SPINT2, CLCF1, HILPDA, CPQ, OLFML3, SMOC2, PROK1, ATRAID, AU021092, EMC10, Ser…	http://discovery.lifemapsc.com/in-vivo-development/ovary
8.43535	AnatCompartment	Hypothalamus	In vivo	Prenatal-PostNatal	Brain	84	1736	Cst3, Gja1, SOX9, Cdkn1a, Notch3, AVP, Npy2r, Ptgds, Sst, Dlg4, Emp1, Igfbp4, Apod, Clu, GAP43, Grp, Ly6h, Pvalb, Sepw1, Sfrp4, Tac1, Thrsp, Vegfa, Rgs5, Cadps, Atp5a1, Ap2m1, Srebf1, Cartpt, Efna1, Pitx3, Fos, STMN2, Irx3, Itm2b, Pkia, Adam11, Tmem59l, Mapk8ip2, Inpp5j, RIMS3, GPRC5B, Smoc2, Ppp1r14c, Slitrk4, SPP1, Oxtr, Serpinh1, Ckm, Pfkp, Thbs4, Sema3f, Gadd45g, Pgk1, Angpt2, Hmox1, Tppp3, B…	http://discovery.lifemapsc.com/in-vivo-development/brain/hypothalamus
8.20877	OrganSystem	Prostate	In vivo	Prenatal-PostNatal	Prostate	104	1439	COL1A2, CST3, EPHX1, GJA1, SOD2, IL1R1, PTGDS, PTGFR, ALOX15B, CNN1, HSPB1, IGFBP7, CAV1, CLU, COL6A2, HSPD1, IGFBP6, JUN, SERPINF1, PIP, CCL2, TAGLN, VEGFA, ZFP36, LTBP4, RGS5, BHLHE40, ATP5A1, AP2M1, SREBF1, FADS2, EFNA1, NME4, XBP1, FOS, LGALS3BP, SFN, PKIG, DDX5, MPZL2, ITM2B, TM4SF1, GADD45B, SPINT2, LMOD1, SMTN, LMAN1L, FAM83A, SYNPO2, ATRAID, EMC10, APLP2, CKM, TAGLN2, TSPAN1, MYL9, FBLN1,…	http://discovery.lifemapsc.com/in-vivo-development/prostate
8.19444	AnatCompartment	Duodenum	In vivo	Prenatal-PostNatal	Intestine	114	3186	COL1A2, CST3, EPHX1, SOX9, CDKN1A, SOD2, NQO1, SST, TNFRSF1A, CHGA, CNN1, HSPB1, IGFBP7, CHGB, CLU, COL6A2, HSPD1, JUN, MAP3K10, PGM1, SYP, TAGLN, VEGFA, ZFP36, LTBP4, RGS5, GJB2, ATP5A1, AP2M1, GIP, SREBF1, BAG3, EFNA1, CXCL14, XBP1, FOS, LGALS3BP, TNK2, TCIRG1, MRVI1, KIF1C, GPD1, DDX5, ITM2B, IL4R, SPINT2, CDH20, SYNM, GPRC5B, SDF2L1, ATRAID, EMC10, ADAMTS9, FUCA1, APLP2, GPX2, HSPE1, TAGLN2, …	http://discovery.lifemapsc.com/in-vivo-development/intestine/duodenum
7.91245	OrganSystem	Adipose	In vivo	Prenatal-PostNatal	Adipose	97	1215	COL1A2, CST3, EPHX1, MYOC, SOD2, NQO1, PTGDS, TNFRSF1A, CAV2, CNN1, EMP1, HSPB1, IGFBP7, CAV1, CLU, COL6A2, ATN1, HSPD1, IGFBP6, JUN, SERPINF1, PGM1, TAGLN, THRSP, CLDN5, VEGFA, ZFP36, LTBP4, RGS5, WISP2, ATP5A1, AP2M1, SREBF1, CXCL14, FOS, LGALS3BP, KIF1C, VAMP5, PKIG, GPD1, DDX5, ITM2B, TM4SF1, GADD45B, RASD1, RGCC, C2orf40, ATRAID, SERPINH1, APLP2, CFD, THBS4, TAGLN2, MYL9, FBLN1, DSTN, PGK1, …	http://discovery.lifemapsc.com/in-vivo-development/adipose
7.88628	OrganSystem	Colon	In vivo	Prenatal-PostNatal	Colon	102	1668	COL1A2, CST3, EPHX1, CDKN1A, NOS3, SOD2, NQO1, TNFRSF1A, CHGA, CNN1, EMP1, HSPB1, IGFBP7, CLU, COL6A2, HSPD1, JUN, PGM1, CCL2, TAGLN, ZFP36, LTBP4, RGS5, BCAS1, GPRC5A, ATP5A1, AP2M1, EFNA1, CCL20, CXCL14, XBP1, FOS, LGALS3BP, SFN, CORIN, KIF1C, DDX5, MPZL2, ITM2B, SPINT2, Lmod1, SMTN, SYNM, SLCO4A1, Sycn, ATRAID, EMC10, DUSP27, FUCA1, APLP2, GPX2, HSPE1, TAGLN2, TSPAN1, MYL9, FBLN1, DSTN, PGK1, …	http://discovery.lifemapsc.com/in-vivo-development/colon
7.81714	OrganSystem	Testis	In vivo	Prenatal-PostNatal	Testis	107	3815	COL1A2, CST3, EPHX1, SOX9, Thbd, Cdkn1a, SOD2, Gas6, PTGDS, CHGA, CNN1, IGFBP7, CLU, COL6A2, SERPINF1, Stc1, TAGLN, Cldn5, LTBP4, RGS5, Cadps, Gjb2, ATP5A1, AP2M1, SREBF1, FOS, LGALS3BP, STIP1, PKIG, Gpd1, ISYNA1, DDX5, ITM2B, SPINT2, GPRC5B, Olfml3, SMOC2, OOEP, SYCN, PROK1, ATRAID, EMC10, Adamts9, Spp1, SERPINA5, OXTR, APLP2, CKM, PFKP, TAGLN2, MYL9, HSPH1, DSTN, PGK1, DCN, DNAJA4, FHL5, APOE, …	http://discovery.lifemapsc.com/in-vivo-development/testis
7.76363	Cell	Fetal Inner Root Sheath Cells	In vivo	Prenatal	Hair, Epithelial Cells	8	29	Krt27, Krt75, Krt26, Krt74, Krt25, Krt71, Krt28, Tchh	http://discovery.lifemapsc.com/in-vivo-development/hair/inner-root-sheath/fetal-inner-root-sheath-cells
7.75874	OrganSystem	Uterus	In vivo	Prenatal-PostNatal	Uterus	103	1297	COL1A2, CST3, EPHX1, GJA1, SOD2, PTGDS, TNFRSF1A, CNN1, EMP1, FLNA, HSPB1, IGFBP7, CAV1, CLU, COL6A2, CRABP2, ATN1, HSPD1, JUN, SERPINF1, SFRP4, TAGLN, VEGFA, ZFP36, LTBP4, RGS5, BHLHE40, ATP5A1, AP2M1, FADS2, XBP1, FOS, LGALS3BP, MRVI1, STIP1, PKIG, ISYNA1, DDX5, ITM2B, TM4SF1, SPINT2, LMOD1, SMTN, CPQ, OLFML3, SMOC2, SYNPO2, ATRAID, MRGPRF, SPP1, OXTR, SERPINH1, APLP2, MMP3, TAGLN2, MYL9, FBLN1…	http://discovery.lifemapsc.com/in-vivo-development/uterus
7.47283	OrganSystem	Stomach	In vivo	Prenatal-PostNatal	Stomach	94	1346	COL1A2, CST3, NOS3, SOD2, NQO1, PTGDS, SST, TNFRSF1A, CHGA, CNN1, HSPB1, IGFBP4, IGFBP7, CHGB, CLU, COL6A2, HSPD1, JUN, TAGLN, VEGFA, ZFP36, LTBP4, RGS5, BCAS1, GPRC5A, ATP5A1, AP2M1, EFNA1, CXCL14, XBP1, FGFBP1, FOS, LGALS3BP, TCIRG1, KIF1C, STIP1, DDX5, ITM2B, TM4SF1, GADD45B, S100A6, SPINT2, CLCF1, ATRAID, C16orf89, EMC10, FUCA1, APLP2, GPX2, TAGLN2, TSPAN1, MYL9, FBLN1, DSTN, PGK1, DCN, PTK2B…	http://discovery.lifemapsc.com/in-vivo-development/stomach
7.39504	OrganSystem	Adrenal Gland	In vivo	Prenatal-PostNatal	Adrenal Gland	104	1640	COL1A2, CST3, EPHX1, GJA1, CDKN1A, CD14, SOD2, IL1R1, PTGDS, TNFRSF1A, Aes, CHGA, EMP1, HSPB1, IGFBP7, CHGB, CLU, Col6a2, ATN1, HSPD1, IGFBP6, JUN, SERPINF1, CCL2, TAGLN, VEGFA, ZFP36, RGS5, BHLHE40, Cadps, ATP5A1, AP2M1, SREBF1, FADS2, CARTPT, XBP1, FOS, LGALS3BP, TCIRG1, VAMP5, STIP1, STMN2, PKIG, DDX5, ITM2B, TM4SF1, GADD45B, ATRAID, SERPINA5, APLP2, HSPE1, Pfkp, TAGLN2, MYL9, FBLN1, DSTN, ADA…	http://discovery.lifemapsc.com/in-vivo-development/adrenal-gland
7.26522	OrganSystem	Thyroid	In vivo	Prenatal-PostNatal	Thyroid	90	1711	COL1A2, CST3, EPHX1, GJA1, SOD2, NQO1, CAV2, EMP1, HSPB1, IGFBP7, CAV1, CLU, ATN1, HSPD1, JUN, TAGLN, VEGFA, ZFP36, LTBP4, RGS5, GPRC5A, ATP5A1, AP2M1, XBP1, FOS, LGALS3BP, CDK2AP2, PKIG, DDX5, ITM2B, GADD45B, ATP2A1, SPINT2, RGCC, INPP5J, CPQ, C2orf40, ATRAID, OTOS, C16orf89, EMC10, FUCA1, APLP2, CKM, TAGLN2, TSPAN1, MYL9, DSTN, PGK1, DCN, MYLPF, MYH2, MYL1, ITM2A, FLNC, CNN3, PRKAR1A, SAT1, CSR…	http://discovery.lifemapsc.com/in-vivo-development/thyroid
7.22302	OrganSystem	Pancreas	In vivo	Prenatal-PostNatal	Pancreas	89	1223	CST3, EDN3, EPHX1, Gja1, SOX9, CDKN1A, Notch3, SOD2, PLA2G1B, PTGDS, SST, CHGA, EMP1, HSPB1, IGFBP7, CHGB, CLU, CLPS, SERPINF1, CCL2, TAGLN, VEGFA, VGF, ZFP36, Gjb2, ATP5A1, AP2M1, Srebf1, Efna1, XBP1, FOS, TCIRG1, APOBEC2, DDX5, ITM2B, TM4SF1, SPINT2, TNFRSF12A, SYCN, ATRAID, SPP1, OPRD1, APLP2, GPX2, TAGLN2, DSTN, Adamts1, PGK1, DCN, PNLIP, RBP7, KRT6A, Birc5, Idh2, LUM, Pkm, SAT1, MAT2A, DBI, …	http://discovery.lifemapsc.com/in-vivo-development/pancreas
7.02325	AnatCompartment	Pons	In vivo	Prenatal-PostNatal	Brain	58	1033	Gja1, Cdkn1a, IL6, Npy2r, PTGDS, Dlg4, Emp1, Igfbp4, Apod, Clu, GAP43, Grp, Ly6h, Pvalb, Sepw1, Sfrp4, Tac1, Vegfa, Rgs5, Cadps, Cartpt, Efna1, Pitx3, Fos, Gpr4, STMN2, Irx3, Itm2b, Adam11, Tmem59l, Inpp5j, RIMS3, GPRC5B, Smoc2, Ppp1r14c, Slitrk4, Oxtr, Serpinh1, Thbs4, Sema3f, Angpt2, Tppp3, Rorb, Dbi, Cpe, B3gat1, Oxt, Dnajb1, Egr1, Sfrp2, Hsd11b1, Cplx3, Syndig1l, Calca, DNM1, Rcan2, Eno1, Mfa…	http://discovery.lifemapsc.com/in-vivo-development/brain/pons
7.006	AnatCompartment	Hippocampus	In vivo	Prenatal-PostNatal	Brain	82	2609	COL1A2, CST3, Gja1, Sox9, Notch3, SOD2, NQO1, Npy2r, Ptgds, DLG4, Emp1, Igfbp4, Apod, CHGB, Clu, COL6A2, GAP43, Grp, HSPD1, Ly6h, Pvalb, Sepw1, Sfrp4, Tac1, Thrsp, Vegfa, Rgs5, Cadps, Atp5a1, Cartpt, Efna1, Fos, DDX5, Itm2b, Adam11, CDH20, Tmem59l, KCNIP3, Inpp5j, SYNM, SDF2L1, Smoc2, Ppp1r14c, Slitrk4, Oxtr, Serpinh1, HSPE1, Thbs4, Sema3f, HSPH1, Angpt2, PTK2B, APOE, GIT1, Tppp3, ASMTL, FLNC, IR…	http://discovery.lifemapsc.com/in-vivo-development/brain/hippocampus
6.88492	PDCell	Lateral plate mesoderm-derived smooth muscle cells	In vitro	Prenatal-PostNatal	Smooth Muscle	6	7	CNN1, TAGLN, SMTN, MYH11, ACTA2, CALD1	http://discovery.lifemapsc.com/stem-cell-differentiation/protocols/early-embryonic-tissues-neural-ectoderm-paraxial-mesoderm-smooth-muscle-differentiation-human-vascular-smooth-muscle-subtypes-from-human-embryonic-stem-cells?TCCellID=166c9907-7de2-4b75-81f0-50b9c4153ef2
6.75342	PDCell	Neuroectoderm-derived smooth muscle cells	In vitro	Prenatal	Smooth Muscle	5	5	CNN1, TAGLN, SMTN, MYH11, ACTA2	http://discovery.lifemapsc.com/stem-cell-differentiation/protocols/early-embryonic-tissues-neural-ectoderm-paraxial-mesoderm-smooth-muscle-differentiation-human-vascular-smooth-muscle-subtypes-from-human-embryonic-stem-cells?TCCellID=a9b6a4a3-fa98-4708-833b-07f469935f43
6.74176	PDCell	Paraxial mesoderm-derived smooth muscle cells	In vitro	Prenatal-PostNatal	Smooth Muscle	6	9	CNN1, TAGLN, SMTN, MYH11, ACTA2, CALD1	http://discovery.lifemapsc.com/stem-cell-differentiation/protocols/early-embryonic-tissues-neural-ectoderm-paraxial-mesoderm-smooth-muscle-differentiation-human-vascular-smooth-muscle-subtypes-from-human-embryonic-stem-cells?TCCellID=23481623-b058-4f8f-91d6-4adf01569fdb
6.63066	OrganSystem	Skeletal Muscle	In vivo	Prenatal-PostNatal	Skeletal Muscle	42	379	Mpz, PGM1, Pvalb, YBX3, MYBPC2, Mybph, FXYD1, KIF1C, VAMP5, APOBEC2, ATP2A1, FEM1A, SYNM, SYNPO2, Shisa4, LSMEM1, SMCO1, DUSP27, DHRS7C, CASQ1, CKM, Cfd, MYLPF, MYH2, MYL1, TNNT3, FLNC, IDH2, LRRC20, PPP1R27, TNNC2, DES, PPP2R3B, ENO3, TEAD4, BIN1, EEF1A2, DUSP13, TPM1, MT1X, MYH1, TPM2	http://discovery.lifemapsc.com/in-vivo-development/skeletal-muscle
6.53176	Cell	Vascular Smooth Muscle Cells	In vivo	Prenatal	Lateral Plate Mesoderm, Smooth Muscle	7	19	Notch3, Cnn1, Tagln, Smtn, Myh11, Acta2, Cald1	http://discovery.lifemapsc.com/in-vivo-development/lateral-plate-mesoderm/splanchnic-mesoderm/vascular-smooth-muscle-cells
6.53176	Cell	Vascular Smooth Muscle Cells	In vivo	Prenatal	Endothelium, Smooth Muscle	7	19	Notch3, Cnn1, Tagln, Smtn, Myh11, Acta2, Cald1	http://discovery.lifemapsc.com/in-vivo-development/endothelium/veins/vascular-smooth-muscle-cells
6.32876	PDCell	Smooth muscle-like cells	In vitro	Prenatal-PostNatal	Smooth Muscle	5	5	CNN1, TAGLN, MYH11, ACTA2, CALD1	http://discovery.lifemapsc.com/stem-cell-differentiation/protocols/smooth-muscle-differentiation-vascular-smooth-muscle-generation-via-mesenchymal-intermediates?TCCellID=1d83be14-9733-4bc7-a415-2498c99d2adc
6.32876	PDCell	Smooth muscle-like cells	In vitro	Prenatal-PostNatal	Smooth Muscle	5	5	CNN1, TAGLN, MYH11, ACTA2, CALD1	http://discovery.lifemapsc.com/stem-cell-differentiation/protocols/endothelium-smooth-muscle-differentiation-isolation-of-vascular-cells-from-embryoid-bodies-ebs-at-different-stages?TCCellID=e41bc28e-aaba-4b98-b56d-8a922527337e
6.30544	BIDiffExpSet	Urinary Bladder	In vivo	PostNatal	Lower Urinary Tract	109	1440	COL1A2, CST3, EPHX1, GJA1, CDKN1A, CD14, IL6, SOD2, IL1R1, NQO1, PTGDS, TNFRSF1A, CAV2, CNN1, EMP1, HSPB1, IGFBP7, CAV1, CLU, COL6A2, CRABP2, HSPD1, JUN, SERPINF1, S100A8, S100A9, CCL2, TAGLN, VEGFA, ZFP36, LTBP4, RGS5, BHLHE40, ATP5A1, AP2M1, CXCL14, XBP1, FOS, LGALS3BP, PDPN, VAMP5, STIP1, PKIG, DDX5, MPZL2, ITM2B, TM4SF1, SPINT2, LMOD1, CPQ, OLFML3, SMOC2, IL33, SYNPO2, ATRAID, FUCA1, SERPINH1…	http://discovery.lifemapsc.com/gene-expression-signals/high-throughput/large-scale-dataset-human-protein-atlas-rna-sequencing-data/urinary-bladder
6.27027	OrganSystem	Liver	In vivo	Prenatal-PostNatal	Liver	92	2260	CST3, EPHX1, Pnp, CDKN1A, CD14, SOD2, TNFRSF1A, HSPB1, IGFBP7, CLU, HSPD1, JUN, SERPINF1, PGM1, S100A8, S100A9, CCL2, TAGLN, THRSP, VEGFA, ZFP36, BHLHE40, Gjb2, ATP5A1, AP2M1, SREBF1, FADS2, EFNA1, XBP1, FOS, FOSL1, LGALS3BP, GPD1, DDX5, ITM2B, GADD45B, ANGPTL4, SERPINA5, APLP2, GPX2, HSPE1, TAGLN2, Myl9, DSTN, Adamts1, PGK1, DCN, APOE, Hmox1, TGFBI, Birc5, CNN3, LUM, Pgam1, PRKAR1A, SAT1, CSRP1,…	http://discovery.lifemapsc.com/in-vivo-development/liver
6.08516	AnatCompartment	Amygdala	In vivo	Prenatal-PostNatal	Brain	57	1003	Gja1, Cdkn1a, Npy2r, Ptgds, Dlg4, Emp1, Igfbp4, Apod, Clu, GAP43, Grp, LY6H, Pvalb, Sepw1, Sfrp4, Tac1, Vegfa, Rgs5, Cadps, Atp5a1, Cartpt, Efna1, Fos, Gpr4, STMN2, Irx3, Itm2b, Adam11, Tmem59l, Inpp5j, GPRC5B, Smoc2, Ppp1r14c, Slitrk4, Oxtr, Serpinh1, Thbs4, Sema3f, Angpt2, Tppp3, Rorb, Dbi, CPE, B3gat1, TUBB2B, Dnajb1, Egr1, Sfrp2, Hsd11b1, Cplx3, Syndig1l, Calca, EEF1A2, DNM1, Rcan2, Eno1, Mfa…	http://discovery.lifemapsc.com/in-vivo-development/brain/amygdala
5.9472	PDCell	Smooth muscle-like cells	In vitro	Prenatal	Smooth Muscle	4	6	CNN1, TAGLN, MYH11, ACTA2	http://discovery.lifemapsc.com/stem-cell-differentiation/protocols/smooth-muscle-differentiation-derivation-of-contractile-vascular-smooth-muscle-cells-from-pluripotent-stem-cells?TCCellID=bca11562-e1d1-4807-a153-6ac3a3563cc5
5.9308	Cell	Vascular Smooth Muscle Cells	In vivo	Prenatal	Heart, Smooth Muscle	7	25	Notch3, Cnn1, Tagln, Smtn, Myh11, Acta2, Cald1	http://discovery.lifemapsc.com/in-vivo-development/heart/aortic-arch-arteries/vascular-smooth-muscle-cells
5.9124	AnatCompartment	Foregut	In vivo	Prenatal	Gut Tube	83	1576	Gja1, Pnp, Sox9, Thbd, Cdkn1a, Notch3, Agl, Gas6, Sst, Aes, Cnn1, Chgb, Clu, Fmod, Jun, Serpinf1, Sfrp4, Tagln, Thrsp, Gjb2, Atp5a1, Ap2m1, Srebf1, Efna1, Mybph, Lama5, Lgals3bp, Sfn, Stmn2, Ddx5, Irx3, Pkia, Atp2a1, Spint2, Mapk8ip2, Smtn, S100a16, Fuca1, Ckm, Gpx2, Myl4, Pfkp, Thbs4, Krt16, Myl9, Fbln1, Rab38, Dstn, Adamts1, Pgk1, Dcn, Mylpf, Myl1, Apoe, Tnnt3, Tgfbi, Birc5, Flnc, Idh2, Pgam1, …	http://discovery.lifemapsc.com/in-vivo-development/gut-tube/foregut
5.89709	PDCell	Smooth muscle-like cells	In vitro	PostNatal	Smooth Muscle	5	5	CNN1, SMTN, DES, MYH11, ACTA2	http://discovery.lifemapsc.com/stem-cell-differentiation/protocols/smooth-muscle-differentiation-smooth-muscle-differentiation-of-human-amniotic-fluid-stem-cells?TCCellID=3c03c195-bf4a-4ebd-9674-04096e316868
5.89316	PDCell	Contractile smooth muscle-like cells	In vitro	Prenatal-PostNatal	Smooth Muscle	5	12	CNN1, TAGLN, COL1A1, MYH11, ACTA2	http://discovery.lifemapsc.com/stem-cell-differentiation/protocols/smooth-muscle-differentiation-derivation-of-contractile-vascular-smooth-muscle-cells-from-pluripotent-stem-cells?TCCellID=7d8f61d6-3893-4671-b8df-6514b598ccd7
5.70154	OrganSystem	Kidney	In vivo	Prenatal-PostNatal	Kidney	84	1946	CST3, EPHX1, SOD2, PTGDS, HSPB1, IGFBP7, CLU, HSPD1, JUN, PVALB, CCL2, STC1, TAGLN, VEGFA, ZFP36, RGS5, BHLHE40, ATP5A1, AP2M1, CXCL14, XBP1, CEBPD, FOS, LGALS3BP, KIF1C, PKIG, GPD1, DDX5, FOLR1, ITM2B, TM4SF1, GADD45B, SPINT2, CPQ, ATRAID, EMC10, ADAMTS9, FUCA1, SPP1, SERPINA5, OXTR, APLP2, HSPE1, TAGLN2, SEMA3F, BCAM, TSPAN1, MYL9, DSTN, PGK1, DCN, APOE, HMOX1, RHCG, TGFBI, ATP1B3, CNN3, LUM, P…	http://discovery.lifemapsc.com/in-vivo-development/kidney
5.68887	Cell	Fetal Medulla Cells	In vivo	Prenatal-PostNatal	Hair, Epithelial Cells	6	30	Krt17, Krt82, Krt16, Krt32, Krt31, Tchh	http://discovery.lifemapsc.com/in-vivo-development/hair/hair-shaft/fetal-medulla-cells
5.6598	OrganSystem	Spleen	In vivo	Prenatal-PostNatal	Spleen	77	1534	COL1A2, CST3, EPHX1, NOS3, SOD2, PTGDS, TNFRSF1A, CAV2, HSPB1, IGFBP7, CAV1, CLU, COL6A2, HSPD1, JUN, S100A8, S100A9, TAGLN, VEGFA, ZFP36, LTBP4, ATP5A1, AP2M1, CXCL14, XBP1, FOS, LGALS3BP, TCIRG1, VAMP5, DDX5, ITM2B, TM4SF1, IL4R, ATRAID, FUCA1, APLP2, MYL4, TAGLN2, MYL9, DSTN, PGK1, PTK2B, APOE, HMOX1, RBP7, TGFBI, CNN3, PRKAR1A, SAT1, CSRP1, MAT2A, DBI, UQCRQ, CD99, MKNK2, DCTD, S100A11, EGR1,…	http://discovery.lifemapsc.com/in-vivo-development/spleen
5.65766	AnatCompartment	Telencephalon	In vivo	Prenatal-PostNatal	Neural Tube	67	1836	Gja1, Pnp, SOX9, Cdkn1a, Notch3, Avp, Sod2, Agl, Sst, Aes, Apod, Clu, GAP43, Gja4, Jun, Sfrp4, Tac1, Thrsp, Atp5a1, Ap2m1, Fads2, Efna1, Sfn, Nell2, Ddx5, Itm2b, Pkia, Cdh20, Tmem59l, Mapk8ip2, Rgcc, Inpp5j, Fuca1, Serpinh1, Ckm, Pfkp, Sema3f, Gadd45g, Adamts1, Pgk1, Dcn, Fads1, Apoe, Birc5, Cnn3, Pgam1, Pkm, Rorb, Marcksl1, Uqcrq, Cpe, B3gat1, Dctd, Kif5a, SFRP2, Ldha, Tkt, Eno3, Hsd11b1, Ggt7, …	http://discovery.lifemapsc.com/in-vivo-development/neural-tube/telencephalon
5.27997	AnatCompartment	Striatum	In vivo	Prenatal-PostNatal	Brain	55	1139	Pnp, Sox9, Notch3, Sod2, Ptgds, Sst, Emp1, Igfbp4, Apod, Clu, Gap43, Ly6h, Sepw1, Tac1, Atp5a1, Cartpt, Efna1, Pitx3, Fos, Ddx5, Irx3, Tmem59l, Inpp5j, Ppp1r14c, Fuca1, Serpinh1, Ckm, Pfkp, Thbs4, Sema3f, Gadd45g, Pgk1, Fads1, Birc5, Pgam1, Pkm, Rorb, Cpe, Dctd, Dnajb1, Egr1, SFRP2, Ldha, Tkt, Hsd11b1, Ggt7, Syndig1l, Calca, Gapdh, Gstm1, Aldoa, Tpi1, Rcan2, Eno1, Mfap4	http://discovery.lifemapsc.com/in-vivo-development/brain/striatum
5.26758	AnatCompartment	Bone Marrow	In vivo	Prenatal-PostNatal	Bone	61	1543	COL1A2, CST3, SELE, SOD2, HSPD1, JUN, S100A8, S100A9, CCL2, ZFP36, BHLHE40, ATP5A1, AP2M1, SREBF1, XBP1, FOS, LGALS3BP, TCIRG1, RALGDS, DDX5, ITM2B, GADD45B, RGCC, TMCC2, ATRAID, APLP2, MYL4, TAGLN2, PGK1, PTK2B, DNAJA4, ITM2A, FAM210B, SAT1, MAT2A, DBI, UQCRQ, ASB15, CD99, PLAUR, CNOT8, MKNK2, S100A11, DNAJB1, EGR1, MAPKAPK2, LDHA, ZFAND2A, TKT, TUBA1A, IFITM2, TESC, SERPINB4, STOM, RPL9, RPS12,…	http://discovery.lifemapsc.com/in-vivo-development/bone/bone-marrow
5	PDCell	Smooth muscle-like cells	In vitro	PostNatal	Smooth Muscle	3	3	CNN1, MYH11, ACTA2	http://discovery.lifemapsc.com/stem-cell-differentiation/protocols/smooth-muscle-differentiation-generation-of-smooth-muscle-cells-from-hair-follicle-stem-cells?TCCellID=a0b53c00-8572-42ab-a01b-6dcbc35c7cf9
4.97034	Cell	Fetal Cortex Cells	In vivo	Prenatal-PostNatal	Hair, Epithelial Cells	7	24	Krt35, Krt82, Krt85, Krt81, Krt32, Krt31, Tchh	http://discovery.lifemapsc.com/in-vivo-development/hair/hair-shaft/fetal-cortex-cells
4.92788	BIDiffExpSet	Appendix	In vivo	PostNatal	Colon	91	1299	COL1A2, CST3, CDKN1A, CD14, SOD2, IL1R1, PTGDS, TNFRSF1A, CNN1, EMP1, HSPB1, IGFBP7, CLU, COL6A2, HSPD1, SERPINF1, S100A8, S100A9, CCL2, TAGLN, VEGFA, ZFP36, BHLHE40, ATP5A1, AP2M1, CXCL14, XBP1, FOS, LGALS3BP, TCIRG1, VAMP5, STIP1, PKIG, DDX5, ITM2B, IL4R, SPINT2, IL33, SYNPO2, ATRAID, SPP1, SERPINH1, APLP2, GPX2, HSPE1, TAGLN2, TSPAN1, MYL9, FBLN1, DSTN, ADAMTS1, PGK1, DCN, PTK2B, APOE, TGFBI, …	http://discovery.lifemapsc.com/gene-expression-signals/high-throughput/large-scale-dataset-human-protein-atlas-rna-sequencing-data/appendix
4.82191	PDCell	Smooth muscle-like cells	In vitro	Prenatal-PostNatal	Smooth Muscle	4	7	CNN1, TAGLN, SMTN, CSRP2	http://discovery.lifemapsc.com/stem-cell-differentiation/protocols/endothelium-smooth-muscle-differentiation-generation-of-endothelial-progenitor-cells-and-smooth-muscle-cells-from-embryonic-stem-cells?TCCellID=d55e3ef1-c9bd-4c59-9ff1-4ec085cdcad0
4.81549	TCCell	Neo-Urinary Conduit™	In vitro	PostNatal	Smooth Muscle	3	5	CNN1, TAGLN, MYH11	http://discovery.lifemapsc.com/stem-cell-differentiation/in-vitro-cells/smooth-muscle-homo-sapiens-neo-urinary-conduit-tengion
4.76058	BIDiffExpSet	Heart Muscle	In vivo	PostNatal	Heart	85	1267	COL1A2, CST3, GJA1, SOD2, PTGDS, CAV2, CNN1, EMP1, HSPB1, IGFBP7, CAV1, CLU, COL6A2, HSPD1, SERPINF1, PGM1, TAGLN, VEGFA, LTBP4, RGS5, ATP5A1, AP2M1, BAG3, FOS, LGALS3BP, KIF1C, VAMP5, APOBEC2, PKIG, DDX5, ITM2B, TM4SF1, PKIA, TNFRSF12A, CPQ, SYNPO2, ATRAID, APLP2, CKM, PFKP, THBS4, TAGLN2, MYL9, FBLN1, DSTN, PGK1, DCN, DNAJA4, ITM2A, TNNT3, ASPN, TGFBI, FLNC, CNN3, LUM, PRKAR1A, SAT1, CSRP1, MAT…	http://discovery.lifemapsc.com/gene-expression-signals/high-throughput/large-scale-dataset-human-protein-atlas-rna-sequencing-data/heart-muscle
4.70145	Cell	XY Germ Cells	In vivo	Prenatal	Gonad, Testis, Germ Cells, Male Gametocytes	20	238	COL1A2, SOX9, PTGDS, CHGA, CNN1, CLU, SERPINF1, ISYNA1, GPRC5B, SERPINA5, Nanos2, Fabp9, Ddx43, Dazl, TSPY1, ALDH1A1, MYH11, Ifitm3, PRM1, PRM2	http://discovery.lifemapsc.com/in-vivo-development/testis/testis-cord/xy-germ-cells
4.64832	PDCell	Synthetic vascular smooth muscle-like cells	In vitro	Prenatal-PostNatal	Smooth Muscle	3	8	CNN1, TAGLN, ACTA2	http://discovery.lifemapsc.com/stem-cell-differentiation/protocols/smooth-muscle-differentiation-derivation-of-contractile-vascular-smooth-muscle-cells-from-pluripotent-stem-cells?TCCellID=2419a5fc-9f6c-4d00-8214-17bb4c30f17f
4.6389	AnatCompartment	Diencephalon	In vivo	Prenatal-PostNatal	Neural Tube	51	981	Gja1, SOX9, Cdkn1a, Notch3, Avp, Sst, Aes, Clu, GAP43, Gja4, Jun, Sfrp4, Tac1, Thrsp, Ap2m1, Srebf1, Fads2, Pitx3, Ddx5, Irx3, Pkia, Cdh20, Mapk8ip2, Inpp5j, Fuca1, Serpinh1, Ckm, Pfkp, Gadd45g, Adamts1, Pgk1, Hmox1, Birc5, Pgam1, Pkm, Csrp1, Rorb, Marcksl1, Cpe, Kif5a, SFRP2, Ldha, Tkt, Eno3, Hsd11b1, Ggt7, Gapdh, TPM1, Aldoa, Tpi1, Eno1	http://discovery.lifemapsc.com/in-vivo-development/neural-tube/diencephalon
4.6246	Cell	Leydig Cells	In vivo	Prenatal-PostNatal	Testis	51	2090	COL1A2, CST3, EPHX1, SOD2, NQO1, PTGDS, CAV2, IGFBP7, COL6A2, HSPD1, PGM1, STC1, BAG3, LGALS3BP, TNK2, MRVI1, CLCA2, DDX5, IL4R, CDH20, KCNIP3, GPRC5B, SDF2L1, ADAMTS9, FUCA1, SERPINA5, SERPINH1, HSPE1, DSTN, FADS1, PTK2B, APOE, GIT1, ASMTL, FLNC, IRAK1, ATP1B3, PRKAR1A, MKNK2, TKT, ULK3, TSPY1, KIF1A, RPS12, BIN1, GSTM5, ALDOA, TXN, APOC1, PRM1, PRM2	http://discovery.lifemapsc.com/in-vivo-development/testis/testis-interstitium/leydig-cells
4.59317	PDCell	HyStem+TGFbeta3+GDF5-induced MEL2 cells	In vitro	Prenatal-PostNatal	Bone, Cartilage	18	107	COMP, SOX9, KRT17, SST, APOD, TAC1, S100A4, S100A6, KCNIP3, RGCC, ANGPTL4, SPP1, KRT16, TSPAN1, KRT81, SFRP2, HSD17B2, ACTA2	http://discovery.lifemapsc.com/stem-cell-differentiation/in-vitro-cells/purestem-mel2-ncr-fac-progenitor?TCCellID=999cfe92-93b0-456c-8a07-facfe44181e2
4.54248	OrganSystem	Heart	In vivo	Prenatal-PostNatal	Heart	70	1090	Gja1, Pnp, Sox9, Notch3, Nos3, Agl, PTGDS, Aes, CST6, Clu, Jun, Serpinf1, S100A3, Tagln, Thrsp, Atp5a1, Ap2m1, Efna1, FXYD1, CORIN, VAMP5, APOBEC2, Ddx5, Irx3, PKIA, S100A4, Cdh20, Tmem38a, Ppp1r14c, Synpo2, Dhrs7c, CKM, CFD, MYL4, Pfkp, Tcea3, MYL9, Adamts1, Pgk1, Dcn, Dnaja4, Myl1, Arid5a, FLNC, Atp1b3, IDH2, Pgam1, Pkm, Sat1, Csrp1, Marcksl1, KRT74, Cpe, Sfrp2, DES, Ldha, Tkt, ENO3, Tesc, KRT2…	http://discovery.lifemapsc.com/in-vivo-development/heart
4.46277	TCCell	Arterial smooth muscle cells	In vitro	PostNatal	Smooth Muscle	16	84	HSPB1, HSPD1, TAGLN, SERPINH1, PGK1, PGAM1, PKM, GAPDH, TPM1, HP, ALDOA, TPI1, ACTA2, TPM2, ENO1, CALD1	http://discovery.lifemapsc.com/stem-cell-differentiation/in-vitro-cells/smooth-muscle-homo-sapiens-arterial-smooth-muscle-cells-institut-pasteur-de-lille
4.43923	Cell	Smooth Muscle Cells	In vivo	Prenatal	Head Mesenchyme, Smooth Muscle	6	21	CNN1, Tagln, Vegfa, B3gat1, Myh11, Acta2	http://discovery.lifemapsc.com/in-vivo-development/head-mesenchyme/prechordal-mesenchyme/smooth-muscle-cells
4.41651	PDCell	Vascular smooth muscle-like cells	In vitro	Prenatal-PostNatal	Smooth Muscle	4	6	CNN1, TAGLN, SMTN, CALD1	http://discovery.lifemapsc.com/stem-cell-differentiation/protocols/smooth-muscle-differentiation-generation-of-vascular-smooth-muscle-cells-from-human-embryonic-stem-cells?TCCellID=8a453074-6e08-4d65-8144-38413108dacf
4.29923	BIDiffExpSet	Tongue	In vivo	PostNatal	Oral Cavity	29	100	EMP1, S100A8, S100A9, MYBPC2, FGFBP1, SFN, ATP2A1, CKM, KRT16, MYLPF, MYH2, MYL1, TNNT3, RHCG, KRT6A, KRT13, S100A7, S100A2, TNNC2, DES, ENO3, SPRR1B, SPRR1A, TPM1, TXN, CALML3, TPM2, SPRR3, KRT6B	http://discovery.lifemapsc.com/gene-expression-signals/high-throughput/large-scale-dataset-gnf-biogps/tongue
4.2964	BIDiffExpSet	Small Intestine	In vivo	PostNatal	Intestine	84	1279	COL1A2, CST3, CDKN1A, SOD2, NQO1, SST, TNFRSF1A, CHGA, CNN1, HSPB1, IGFBP7, CLU, COL6A2, HSPD1, JUN, CCL2, TAGLN, VEGFA, ZFP36, LTBP4, RGS5, ATP5A1, AP2M1, GIP, SREBF1, EFNA1, CXCL14, XBP1, FOS, LGALS3BP, TCIRG1, KIF1C, GPD1, DDX5, ITM2B, SPINT2, ATRAID, EMC10, FUCA1, APLP2, GPX2, HSPE1, TAGLN2, TSPAN1, MYL9, FBLN1, DSTN, PGK1, DCN, TGFBI, ATP1B3, CNN3, LUM, PRKAR1A, SAT1, CSRP1, MAT2A, DBI, UQCR…	http://discovery.lifemapsc.com/gene-expression-signals/high-throughput/large-scale-dataset-human-protein-atlas-rna-sequencing-data/small-intestine
4.28472	TCCell	Human embryonic stem cells (family)	In vitro	Prenatal	Inner Cell Mass	41	858	GJA1, PNP, CDKN1A, NQO1, NPY2R, CAV2, EMP1, IGFBP7, CAV1, FMOD, GAP43, STC1, VGF, BHLHE40, ATP5A1, NELL2, PDPN, SPINT2, GPRC5B, SLCO4A1, OLFML3, SPP1, KCNS3, CUX2, APOE, FLNC, LUM, ASB15, B3GAT1, TUBB2B, SFRP2, GREB1L, STOM, CALCA, C10orf99, KIF1A, MT1X, MFAP4, MT2A, CALD1, PCDH11Y	http://discovery.lifemapsc.com/stem-cell-differentiation/in-vitro-cells/inner-cell-mass-homo-sapiens-human-embryonic-stem-cells-family
4.26878	AnatCompartment	Metencephalic Basal Plate	In vivo	Prenatal	Neural Tube	47	1215	Gja1, Pnp, Sox9, Cdkn1a, Notch3, Sod2, Agl, Sst, Clu, Crabp2, Jun, Pvalb, Srebf1, Cartpt, Sfn, Nell2, Gpd1, Irx3, Pkia, Cdh20, Mapk8ip2, Fuca1, Ckm, Pfkp, Gadd45g, Dcn, Fads1, Apoe, Pnlip, Tppp3, Birc5, Pkm, Csrp1, Rorb, Cpe, Kif5a, Sfrp2, Ldha, Tkt, Eno3, Ggt7, Greb1l, Pdzrn4, Gapdh, Gstm1, Aldoa, Tpi1	http://discovery.lifemapsc.com/in-vivo-development/neural-tube/metencephalic-basal-plate
4.26721	Cell	Vascular Smooth Muscle Cells	In vivo	Prenatal	Heart, Smooth Muscle, Epicardium	4	12	Cnn1, Tagln, Myh11, Acta2	http://discovery.lifemapsc.com/in-vivo-development/heart/coronary-capillary-plexus/vascular-smooth-muscle-cells
4.26484	BIDiffExpSet	Midbrain	In vivo	PostNatal	Brain	55	1036	Gja1, Sox9, Cdkn1a, Notch3, Npy2r, Ptgds, Dlg4, Emp1, Igfbp4, Apod, Clu, Gap43, Grp, Ly6h, Pvalb, Sepw1, Sfrp4, Tac1, Vegfa, Rgs5, Cadps, Atp5a1, Cartpt, Efna1, Pitx3, Fos, Gpr4, Irx3, Itm2b, Adam11, Tmem59l, Inpp5j, Smoc2, Ppp1r14c, Slitrk4, Oxtr, Serpinh1, Thbs4, Sema3f, Angpt2, Tppp3, Rorb, Dbi, Cpe, B3gat1, Oxt, Dnajb1, Egr1, Sfrp2, Cplx3, Syndig1l, Calca, Rcan2, Eno1, Mfap4	http://discovery.lifemapsc.com/gene-expression-signals/high-throughput/large-scale-dataset-gensat/midbrain
4.19064	PDCell	HyStem+BMP4-induced E15 cells	In vitro	Prenatal-PostNatal	Adipose, Bone, Cartilage	15	108	COMP, EPHX1, SOX9, IL1R1, IGFBP6, IRX3, S100A6, SYNM, ANGPTL4, SPP1, TSPAN1, ANGPT2, APOE, HMOX1, HSD11B1	http://discovery.lifemapsc.com/stem-cell-differentiation/in-vitro-cells/purestem-e15-meso-prx-latp-progenitor?TCCellID=4c5af57c-b34f-4331-a41d-9d24284a3ee6
4.15722	AnatCompartment	Metanephros	In vivo	Prenatal-PostNatal	Kidney	47	979	Gja1, Pnp, SOX9, Cdkn1a, Notch3, Sod2, Aes, Clu, Col6a2, Crabp2, Stc1, Tagln, Cldn5, Rgs5, Atp5a1, Efna1, Gpd1, Ddx5, Folr1, Spint2, Olfml3, Smoc2, Il33, Synpo2, Spp1, Myl9, Gadd45g, Adamts1, Dcn, Sigirr, Tgfbi, Birc5, Pgam1, Pkm, Sat1, Csrp1, Uqcrq, Dctd, Egr1, Sfrp2, Tkt, Gsdmc2, Tesc, Ctxn3, Gapdh, Eno1, Mfap4	http://discovery.lifemapsc.com/in-vivo-development/kidney/metanephros
4.11555	BIDiffExpSet	Olfactory Bulb	In vivo	PostNatal	Brain	54	1008	Cst3, Gja1, Sox9, Cdkn1a, Notch3, Avp, Npy2r, Ptgds, Dlg4, Emp1, Igfbp4, Apod, Clu, Gap43, Grp, Ly6h, Sepw1, Sfrp4, Tac1, Thrsp, Vegfa, Rgs5, Cadps, Atp5a1, Cartpt, Efna1, Fos, Itm2b, Adam11, Tmem59l, Inpp5j, Smoc2, Ppp1r14c, Slitrk4, Oxtr, Serpinh1, Thbs4, Sema3f, Angpt2, Tppp3, Rorb, Dbi, Cpe, B3gat1, Oxt, Dnajb1, Egr1, Sfrp2, Hsd11b1, Syndig1l, Calca, Rcan2, Eno1, Mfap4	http://discovery.lifemapsc.com/gene-expression-signals/high-throughput/large-scale-dataset-gensat/olfactory-bulb
3.99853	BIDiffExpSet	Lymph Node	In vivo	PostNatal	Lymph	79	1406	COL1A2, CST3, CD14, SOD2, PTGDS, HSPB1, IGFBP7, CLU, COL6A2, HSPD1, SERPINF1, S100A9, CCL2, TAGLN, ZFP36, RGS5, ATP5A1, AP2M1, CXCL14, XBP1, FOS, LGALS3BP, TCIRG1, RALGDS, VAMP5, STIP1, PKIG, DDX5, ITM2B, IL4R, CPQ, IL33, ATRAID, FUCA1, APLP2, HSPE1, TAGLN2, MYL9, DSTN, PGK1, DCN, PTK2B, APOE, ITM2A, TGFBI, CNN3, LUM, PRKAR1A, SAT1, CSRP1, MAT2A, DBI, MARCKSL1, UQCRQ, CPE, CD99, CNOT8, C10orf10, …	http://discovery.lifemapsc.com/gene-expression-signals/high-throughput/large-scale-dataset-human-protein-atlas-rna-sequencing-data/lymph-node
3.9418	AnatCompartment	Interscapular Brown Adipose Depot	In vivo	Prenatal-PostNatal	Adipose	21	251	Edn3, Gja1, Ptgds, Pvalb, Mybpc2, Mpzl2, Atp2a1, Slco4a1, Casq1, Ckm, Myh2, Myl1, Tnnt3, 8430408G22Rik, Tnnc2, Pm20d1, Eno3, Elovl3, Hspa1a, Sprr1b, Myh1	http://discovery.lifemapsc.com/in-vivo-development/adipose/interscapular-brown-adipose-depot
3.89379	Cell	Mesenchymal Condensate Cells	In vivo	Prenatal	Limb, Bone, Cartilage	21	284	Comp, Sox9, Thbd, Grp, Jun, S100a6, Spint2, Smoc2, Myl4, Thbs4, Myl1, Aspn, Flnc, Lum, Tnnc2, Sfrp2, Tesc, Bin1, Hp, Saa1, Calml3	http://discovery.lifemapsc.com/in-vivo-development/limb/zeugopod/mesenchymal-condensate-cells
3.86622	Cell	Duct Cells	In vivo	Prenatal-PostNatal	Pancreas, Epithelial Cells	19	146	Sox9, Cd14, Pla2g1b, Cav2, Hspb1, Zfp36, Rgs5, Bhlhe40, Pdpn, Tm4sf1, Gadd45b, Sycn, Pnlip, Plaur, Hspa1a, Try5, Cela3b, Cela3a, Try10	http://discovery.lifemapsc.com/in-vivo-development/pancreas/pancreatic-ducts/duct-cells
3.86465	Cell	Bulge Stem Cells	In vivo	Prenatal-PostNatal	Hair	20	210	Col1a2, Myoc, Sox9, Krt17, Cst6, Col6a2, Fmod, Sfn, Mpzl2, S100a4, S100a6, Krt75, Myl9, Itm2a, Aspn, Tgfbi, Pdzrn4, Calml3, Krt6a, Cald1	http://discovery.lifemapsc.com/in-vivo-development/hair/bulge/bulge-stem-cells
3.85288	PDCell	HyStem+BMP4-induced SK11 cells	In vitro	Prenatal-PostNatal	Bone, Cartilage	13	105	COMP, SOX9, CNN1, CORIN, STMN2, RGCC, OLFML3, SPP1, TSPAN1, ADAMTS1, ANGPT2, SFRP2, ACTA2	http://discovery.lifemapsc.com/stem-cell-differentiation/in-vitro-cells/purestem-sk11-ncr-fac-meso-prx-progenitor?TCCellID=8bfdf408-a8fc-46f0-8db6-3372ecfbf224
3.82718	Cell	Fetal Matrix Cells	In vivo	Prenatal-PostNatal	Hair, Epithelial Cells	12	120	Krt35, S100a3, Gprc5d, Krt75, Mylpf, Krt85, Sat1, Krt31, Tesc, Krt71, Krtap3-3, Aldh1a1	http://discovery.lifemapsc.com/in-vivo-development/hair/hair-follicle/fetal-matrix-cells
3.75733	AnatCompartment	Midbrain tegmentum	In vivo	Prenatal-PostNatal	Brain	46	902	Gja1, Sox9, Cdkn1a, Notch3, Sod2, Agl, Sst, Aes, Clu, Jun, Pvalb, Ap2m1, Srebf1, Fads2, Pitx3, Sfn, Ddx5, Folr1, Irx3, Pkia, Mapk8ip2, Fuca1, Ckm, Gadd45g, Adamts1, Pgk1, Fads1, Apoe, Pgam1, Pkm, Csrp1, Marcksl1, Cpe, Kif5a, Sfrp2, Ldha, Tkt, Eno3, Hsd11b1, Ggt7, Gapdh, Aldh1a1, Gstm1, Aldoa, Tpi1, Eno1	http://discovery.lifemapsc.com/in-vivo-development/brain/midbrain-tegmentum
3.72214	BIDiffExpSet	Salivary Gland	In vivo	PostNatal	Oral Cavity	65	954	CST3, EPHX1, SOX9, CD14, SOD2, PTGDS, HSPB1, IGFBP7, CLU, COL6A2, ATN1, JUN, PIP, TAGLN, ZFP36, ATP5A1, AP2M1, SREBF1, CXCL14, XBP1, FOS, LGALS3BP, TCIRG1, DDX5, ITM2B, TM4SF1, SPINT2, RGCC, BPIFB2, ATRAID, EMC10, APLP2, GPX2, TAGLN2, MYL9, DSTN, PGK1, DCN, ITM2A, PRKAR1A, SAT1, CSRP1, MAT2A, DBI, UQCRQ, CPE, CD99, MKNK2, S100A11, EGR1, LDHA, TESC, MYEOV2, ALDH1A1, RPS12, TPM1, ALDOA, TXN, TPI1, …	http://discovery.lifemapsc.com/gene-expression-signals/high-throughput/large-scale-dataset-human-protein-atlas-rna-sequencing-data/salivary-gland
3.7127	PDCell	HyStem+BMP4-induced MEL2 cells	In vitro	Prenatal-PostNatal	Bone	16	107	COMP, PTGDS, ALOX15B, APOD, TAC1, IRX3, RASD1, S100A4, S100A6, KCNIP3, RGCC, SPP1, TSPAN1, SFRP2, HSD11B1, HSD17B2	http://discovery.lifemapsc.com/stem-cell-differentiation/in-vitro-cells/purestem-mel2-ncr-fac-progenitor?TCCellID=58e9a969-53d5-4ed5-8974-4b017b2752f1
3.68113	BIDiffExpSet	Human Prostate Epithelial Cells (HPrEpiC)	In vitro	PostNatal	Prostate, Epithelial Cells	25	99	KRT17, ALOX15B, S100A8, S100A9, GJB2, CCL20, FGFBP1, SFN, CLCA2, MPZL2, SPINT2, PPP1R14C, GPX2, KRT16, RHCG, KRT6A, S100A2, KRT81, SPRR1B, SPRR1A, SERPINB3, CALML3, SPRR3, KRT6B, KRT6C	http://discovery.lifemapsc.com/gene-expression-signals/high-throughput/large-scale-dataset-cultured-cell-collection/human-prostate-epithelial-cells-hprepic
3.64439	BIDiffExpSet	Skin	In vivo	PostNatal	Skin	64	1062	COL1A2, CST3, GJA1, NOTCH3, PTGDS, TNFRSF1A, CST6, EMP1, HSPB1, IGFBP7, CAV1, CLU, COL6A2, CRABP2, SERPINF1, S100A8, S100A9, ATP5A1, AP2M1, CXCL14, LGALS3BP, SFN, RALGDS, CLCA2, DDX5, ITM2B, SPINT2, ATRAID, APLP2, TAGLN2, SEMA3F, FBLN1, DSTN, PGK1, DCN, APOE, TPPP3, TGFBI, ATP1B3, PRKAR1A, SAT1, MAT2A, DBI, UQCRQ, CD99, S100A7, MKNK2, S100A11, DNAJB1, SFRP2, LDHA, ULK3, TUBA1A, COL1A1, MYEOV2, AL…	http://discovery.lifemapsc.com/gene-expression-signals/high-throughput/large-scale-dataset-human-protein-atlas-rna-sequencing-data/skin
3.57114	Cell	Fetal Hair Shaft Cuticle Cells	In vivo	Prenatal-PostNatal	Hair, Epithelial Cells	4	17	Krt35, Krt82, Krt32, Krt31	http://discovery.lifemapsc.com/in-vivo-development/hair/hair-shaft/fetal-hair-shaft-cuticle-cells
3.5605	BIDiffExpSet	Anterior Olfactory Nucleus	In vivo	PostNatal	Brain	34	557	Cst3, Gja1, Sox9, Npy2r, Dlg4, Igfbp4, Gap43, Grp, Ly6h, Sepw1, Sfrp4, Tac1, Vegfa, Rgs5, Cadps, Efna1, Itm2b, Adam11, Tmem59l, Smoc2, Ppp1r14c, Slitrk4, Oxtr, Serpinh1, Angpt2, Tppp3, Rorb, Dbi, B3gat1, Egr1, Cplx3, Syndig1l, Rcan2, Mfap4	http://discovery.lifemapsc.com/gene-expression-signals/high-throughput/large-scale-dataset-gensat/anterior-olfactory-nucleus
3.53915	OrganSystem	Tonsil	In vivo	Prenatal-PostNatal	Tonsil	23	231	SELE, S100A8, S100A9, CCL20, CDK2AP2, SFN, CCL19, IL4R, IL33, KRT16, RHCG, KRT6A, KRT13, MARCKSL1, S100A7, S100A2, RPL9, SPRR1B, SPRR1A, CALML3, RPS3A, SPRR3, KRT6B	http://discovery.lifemapsc.com/in-vivo-development/tonsil
3.49847	BIDiffExpSet	Human Corneal Epithelial Cells (HCEpiC)	In vitro	PostNatal	Eye, Epithelial Cells	24	99	KRT17, S100A8, S100A9, CLDN5, GJB2, FGFBP1, SFN, CLCA2, GJB6, MPZL2, SPINT2, PPP1R14C, FAM83A, KRT16, ANGPT2, ITM2A, KRT6A, S100A2, SPRR1B, SPRR1A, SPRR2A, SPRR3, KRT6B, KRT6C	http://discovery.lifemapsc.com/gene-expression-signals/high-throughput/large-scale-dataset-cultured-cell-collection/human-corneal-epithelial-cells-hcepic
3.47103	PDCell	human epithelial stem cells	In vitro	Prenatal	Hair, Epidermis	19	120	KRT17, CAV2, EMP1, IGFBP7, BHLHE40, GJB2, FGFBP1, SFN, CLCA2, TM4SF1, PPP1R14C, KRT16, KRT6A, S100A2, KLK6, SPRR1A, MT2A, KRT6B, KRT6C	http://discovery.lifemapsc.com/stem-cell-differentiation/protocols/epidermis-differentiation-generation-of-folliculogenic-hepscs-and-keratinocytes-from-pluripotent-stem-cells?TCCellID=ce747989-d2ef-4ca0-bb45-1f80acfa5193
3.45788	BIDiffExpSet	Pons+Medulla	In vivo	Prenatal	Brain	49	877	Gja1, Sox9, Cdkn1a, Notch3, Npy2r, Dlg4, Emp1, Igfbp4, Clu, Gap43, Ly6h, Pvalb, Sepw1, Sfrp4, Tac1, Vegfa, Rgs5, Cadps, Atp5a1, Cartpt, Efna1, Fos, Irx3, Itm2b, Adam11, Tmem59l, Inpp5j, Smoc2, Ppp1r14c, Slitrk4, Oxtr, Serpinh1, Thbs4, Sema3f, Angpt2, Tppp3, Rorb, Dbi, Cpe, B3gat1, Dnajb1, Egr1, Sfrp2, Col1a1, Cplx3, Calca, Rcan2, Eno1, Mfap4	http://discovery.lifemapsc.com/gene-expression-signals/high-throughput/large-scale-dataset-gensat/pons-medulla
3.43033	Cell	Dermal Fibroblasts	In vivo	Prenatal-PostNatal	Dermis, Fibroblasts	18	132	Col1a2, Mpz, Il6, Il1r1, Cnn1, Fmod, P2rx1, Tagln, Cldn5, Rgs5, Ccl19, Procr, Thbs4, Dcn, Tnnc2, Col1a1, Stom, Myh11	http://discovery.lifemapsc.com/in-vivo-development/dermis/dorsal-dermis/dermal-fibroblasts
3.42647	PDCell	HyStem+BMP4-induced SM30 cells	In vitro	Prenatal-PostNatal	Adipose, Bone, Cartilage	12	104	COMP, SOX9, APOD, CLDN5, FOS, KCNIP3, RGCC, SYNM, SPP1, ANGPT2, DCN, ANGPTL7	http://discovery.lifemapsc.com/stem-cell-differentiation/in-vitro-cells/purestem-sm30-ncr-fac-meso-latp-progenitor?TCCellID=75a695cd-c3f3-4d99-ab53-ebd453743dbb
3.40876	Cell	Vascular Smooth Muscle Cells	In vivo	Prenatal	Heart, Smooth Muscle	3	10	Notch3, Tagln, Acta2	http://discovery.lifemapsc.com/in-vivo-development/heart/dorsal-aorta/vascular-smooth-muscle-cells
3.39891	TCCell	PureStem™ MEL2, NCr-fac Progenitor	In vitro	Prenatal	Neural Crest	14	112	EPHX1, SOX9, PTGDS, PTGFR, APOD, PIP, RASD1, S100A4, KCNIP3, MRGPRF, SFRP2, COL1A1, HSD17B2, RCAN2	http://discovery.lifemapsc.com/stem-cell-differentiation/in-vitro-cells/purestem-mel2-ncr-fac-progenitor
3.37485	BIDiffExpSet	Human Bronchial Epithelial Cells (HBEpiC)	In vitro	PostNatal	Lung, Epithelial Cells	23	100	KRT17, S100A8, S100A9, GJB2, FGFBP1, SFN, CLCA2, GJB6, MPZL2, SPINT2, PPP1R14C, FAM83A, KRT16, RHCG, KRT6A, S100A2, KRT81, C10orf99, SPRR1B, SPRR1A, SPRR3, KRT6B, KRT6C	http://discovery.lifemapsc.com/gene-expression-signals/high-throughput/large-scale-dataset-cultured-cell-collection/human-bronchial-epithelial-cells-hbepic
3.3592	BIDiffExpSet	Human EpiDermal Keratinocytes (HEK)	In vitro	PostNatal	Epidermis	23	98	KRT17, S100A8, S100A9, GJB2, CCL20, FGFBP1, SFN, CLCA2, GJB6, MPZL2, SPINT2, PPP1R14C, FAM83A, KRT16, RAB38, KRT6A, S100A2, SPRR1B, SPRR1A, SAA1, SPRR2A, KRT6B, KRT6C	http://discovery.lifemapsc.com/gene-expression-signals/high-throughput/large-scale-dataset-cultured-cell-collection/human-epidermal-keratinocytes-hek
3.32952	TCCell	PureStem™ SK11, NCr-fac & Meso-prx Progenitor	In vitro	Prenatal	Neural Crest, Paraxial Mesoderm	12	105	SOX9, PTGDS, CRABP2, HILPDA, SPP1, MYL4, DCN, ADA, CPE, SFRP2, COL1A1, MFAP4	http://discovery.lifemapsc.com/stem-cell-differentiation/in-vitro-cells/purestem-sk11-ncr-fac-meso-prx-progenitor
3.31046	PDCell	HyStem+TGFbeta3+GDF5-induced 4D20.8 cells	In vitro	Prenatal-PostNatal	Bone, Cartilage	11	106	COMP, SOX9, KRT17, APOD, FMOD, TMEM59L, SPP1, KRT16, DCN, MT1X, ANGPTL7	http://discovery.lifemapsc.com/stem-cell-differentiation/in-vitro-cells/purestem-4d20-8-ncr-fac-progenitor?TCCellID=9b7724d8-05c9-4f07-89e4-6aa3cdb593e2
3.30378	BIDiffExpSet	Human Pulmonary Microvascular Endothelial Cells (HPMEC)	In vitro	PostNatal	Lung, Endothelium	23	99	KRT17, S100A8, S100A9, CLDN5, GJB2, FGFBP1, SFN, CLCA2, GJB6, MPZL2, SPINT2, FAM83A, KRT16, ANGPT2, ITM2A, KRT6A, S100A2, SPRR1B, SPRR1A, SPRR2A, SPRR3, KRT6B, KRT6C	http://discovery.lifemapsc.com/gene-expression-signals/high-throughput/large-scale-dataset-cultured-cell-collection/human-pulmonary-microvascular-endothelial-cells-hpmec
3.2832	PDCell	TGFbeta3+BMP7-induced chondrocytes	In vitro	Prenatal-PostNatal	Bone, Cartilage	12	100	COMP, SOX9, KRT17, APOD, FMOD, FOS, RGCC, SPP1, KRT16, SFRP2, MT1X, ANGPTL7	http://discovery.lifemapsc.com/stem-cell-differentiation/in-vitro-cells/purestem-4d20-8-ncr-fac-progenitor?TCCellID=89fd6b26-92f8-4c5b-ae1b-1fa00cdd7b8e
3.27626	BIDiffExpSet	Human Dermal Fibroblasts-fetal (HDF-f)	In vitro	Prenatal	Dermis, Fibroblasts	21	98	KRT17, SOD2, CST6, APOD, S100A3, S100A8, S100A9, CCL2, S100A4, MMP3, KRT16, TSPAN1, DCN, KRT6A, LUM, KRT13, S100A7, SPRR1B, SPRR1A, KRT6B, KRT6C	http://discovery.lifemapsc.com/gene-expression-signals/high-throughput/large-scale-dataset-cultured-cell-collection/human-dermal-fibroblasts-fetal-hdf-f
3.25076	BIDiffExpSet	Septum	In vivo	PostNatal	Brain	40	731	Sox9, Npy2r, Ptgds, Dlg4, Emp1, Igfbp4, Clu, Gap43, Ly6h, Pvalb, Sepw1, Tac1, Vegfa, Rgs5, Cadps, Cartpt, Efna1, Fos, Gpr4, Itm2b, Adam11, Tmem59l, Inpp5j, Smoc2, Ppp1r14c, Slitrk4, Oxtr, Serpinh1, Thbs4, Sema3f, Angpt2, Rorb, Cpe, B3gat1, Sfrp2, Hsd11b1, Calca, Rcan2, Eno1, Mfap4	http://discovery.lifemapsc.com/gene-expression-signals/high-throughput/large-scale-dataset-gensat/septum
3.2001	BIDiffExpSet	Entorhinal Cortex	In vivo	PostNatal	Brain	34	486	Cdkn1a, Avp, Npy2r, Dlg4, Emp1, Igfbp4, Gap43, Grp, Ly6h, Sepw1, Sfrp4, Tac1, Vegfa, Rgs5, Cadps, Atp5a1, Efna1, Itm2b, Smoc2, Slitrk4, Oxtr, Angpt2, Tppp3, Rorb, Dbi, Cpe, B3gat1, Dnajb1, Egr1, Sfrp2, Cplx3, Syndig1l, Calca, Mfap4	http://discovery.lifemapsc.com/gene-expression-signals/high-throughput/large-scale-dataset-gensat/entorhinal-cortex
3.19316	Cell	Hematopoietic Stem Cells	In vivo	Prenatal-PostNatal	Blood	26	642	Col1a2, Gja1, Cav2, Emp1, Serpinf1, S100a8, S100a9, Tac1, Bhlhe40, Socs3, Fads2, Efna1, Fos, Procr, Vamp5, Tm4sf1, Pkia, Rgcc, Rai2, Adamts9, RAB38, 8430408G22Rik, Egr1, H2-Eb1, Aldh1a1, Gstm1	http://discovery.lifemapsc.com/in-vivo-development/blood/hematopoietic-bone-marrow/hematopoietic-stem-cells
3.19011	PDCell	HyStem+TGFbeta3+GDF5-induced SM30 cells	In vitro	Prenatal-PostNatal	Bone, Cartilage	10	101	COMP, SOX9, KRT17, APOD, FMOD, FOS, S100A6, SPP1, DCN, ANGPTL7	http://discovery.lifemapsc.com/stem-cell-differentiation/in-vitro-cells/purestem-sm30-ncr-fac-meso-latp-progenitor?TCCellID=d0e68e02-a929-4f37-bc12-b6b58a2f2048
3.18873	PDCell	HyStem+TGFbeta3+GDF5-induced 7SMOO32 cells	In vitro	Prenatal-PostNatal	Bone, Cartilage	10	107	COMP, SOX9, KRT17, APOD, S100A6, TMEM59L, ANGPTL4, SPP1, DCN, MFAP4	http://discovery.lifemapsc.com/stem-cell-differentiation/in-vitro-cells/purestem-7smoo32-ncr-fac-meso-progenitor?TCCellID=ae184170-fced-40a6-af40-be7695ed610f
3.1855	BIDiffExpSet	Piriform Cortex	In vivo	PostNatal	Brain	32	479	Gja1, Cdkn1a, Dlg4, Igfbp4, Gap43, Grp, Ly6h, Sepw1, Tac1, Vegfa, Rgs5, Cadps, Atp5a1, Efna1, Gpr4, Itm2b, Adam11, Tmem59l, Smoc2, Slitrk4, Oxtr, Angpt2, Tppp3, Rorb, Dbi, B3gat1, Dnajb1, Egr1, Col1a1, Syndig1l, Rcan2, Mfap4	http://discovery.lifemapsc.com/gene-expression-signals/high-throughput/large-scale-dataset-gensat/piriform-cortex
3.1551	Cell	Mononuclear Myocytes	In vivo	Prenatal	Skeletal Muscle	15	252	Pitx3, Ccl19, Adam11, Kcne4, Mylpf, Myl1, Apoe, Itm2a, Tppp3, Tnnc2, Des, Ggt7, Rcan2, Myh1, Acta2	http://discovery.lifemapsc.com/in-vivo-development/skeletal-muscle/mandibular-arch-muscles/mononuclear-myocytes
3.14331	PDCell	HyStem+TGFbeta3+GDF5-induced SK11 cells	In vitro	Prenatal-PostNatal	Bone, Cartilage	9	104	COMP, SOX9, KRT17, APOD, FMOD, RGCC, SPP1, SFRP2, ACTA2	http://discovery.lifemapsc.com/stem-cell-differentiation/in-vitro-cells/purestem-sk11-ncr-fac-meso-prx-progenitor?TCCellID=6e35cfff-18cd-4942-a16b-aca737740601
3.08337	BIDiffExpSet	Human Small Airway Epithelial Cells (HSAEpiC)	In vitro	PostNatal	Lung, Epithelial Cells	21	99	KRT17, S100A8, S100A9, GJB2, EFNA1, CCL20, FGFBP1, SFN, CLCA2, MPZL2, SPINT2, PPP1R14C, GPX2, KRT16, KRT6A, S100A2, KRT81, SPRR1B, SPRR1A, KRT6B, KRT6C	http://discovery.lifemapsc.com/gene-expression-signals/high-throughput/large-scale-dataset-cultured-cell-collection/human-small-airway-epithelial-cells-hsaepic
3.08337	BIDiffExpSet	Human Esophageal Epithelial Cells (HEEpiC)	In vitro	PostNatal	Esophagus, Epithelial Cells	21	99	KRT17, S100A8, S100A9, GJB2, FGFBP1, SFN, CLCA2, MPZL2, SPINT2, PPP1R14C, GPX2, KRT16, KRT6A, KRT13, S100A2, C10orf99, SPRR1B, SPRR1A, SPRR3, KRT6B, KRT6C	http://discovery.lifemapsc.com/gene-expression-signals/high-throughput/large-scale-dataset-cultured-cell-collection/human-esophageal-epithelial-cells-heepic
3.06247	BIDiffExpSet	Basal Forebrain	In vivo	PostNatal	Brain	27	573	Cdkn1a, Npy2r, Ptgds, Emp1, Igfbp4, Clu, Gap43, Ly6h, Pvalb, Sepw1, Sfrp4, Tac1, Cadps, Cartpt, Efna1, Fos, Irx3, Itm2b, Tmem59l, Oxtr, Serpinh1, Rorb, Oxt, Dnajb1, Sfrp2, Syndig1l, Rcan2	http://discovery.lifemapsc.com/gene-expression-signals/high-throughput/large-scale-dataset-gensat/basal-forebrain
3.05499	TCCell	Line H9 (WA09)	In vitro	Prenatal	Inner Cell Mass	26	562	NPY2R, IGFBP7, CAV1, FMOD, STC1, ATP5A1, NELL2, PDPN, SLCO4A1, OLFML3, SPP1, CUX2, LUM, ASB15, B3GAT1, SFRP2, GREB1L, STOM, CALCA, C10orf99, KIF1A, MT1X, MFAP4, MT2A, CALD1, PCDH11Y	http://discovery.lifemapsc.com/stem-cell-differentiation/in-vitro-cells/inner-cell-mass-homo-sapiens-line-h9-wa09-wicell-research-institute-inc
3.02383	OrganSystem	Larynx	In vivo	Prenatal-PostNatal	Larynx	40	550	GJA1, Sox9, Cdkn1a, KRT17, Notch3, IGFBP7, S100A8, S100A9, Atp5a1, Ap2m1, Lama5, Sfn, Ddx5, Spint2, FAM83A, CASQ1, KRT16, Adamts1, Dcn, MYH2, RHCG, Pgam1, Pkm, Sat1, KRT13, S100A7, S100A2, DES, Tkt, SPRR1B, SPRR1A, Aldh1a1, ALDOA, Tpi1, SPRR2A, SERPINB3, MYH1, SPRR3, KRT6B, KRT6C	http://discovery.lifemapsc.com/in-vivo-development/larynx
3.01498	PDCell	HyStem+TGFbeta3+GDF5-induced E15 cells	In vitro	Prenatal-PostNatal	Bone, Cartilage	11	101	COMP, SOX9, KRT17, FMOD, S100A6, KRT16, DCN, LUM, ANGPTL7, ACTA2, MT1M	http://discovery.lifemapsc.com/stem-cell-differentiation/in-vitro-cells/purestem-e15-meso-prx-latp-progenitor?TCCellID=edfd6924-77ba-4931-ba3e-a4d909e87efc
3.00643	Cell	Basal Cells	In vivo	Prenatal-PostNatal	Lung, Epithelial Cells	16	105	THBD, KRT17, CAV1, IL1RL1, GJB2, PROCR, GJB6, KRT16, ADAMTS1, KRT6A, KLK6, SPRR1B, SPRR1A, SPRR3, KRT6B, CALD1	http://discovery.lifemapsc.com/in-vivo-development/lung/respiratory-bronchioles/basal-cells
3	PDCell	TGFbeta3- and IGF1-induced embryoid bodies	In vitro	Prenatal	Cartilage	3	3	COL1A2, SOX9, COL1A1	http://discovery.lifemapsc.com/stem-cell-differentiation/protocols/cartilage-differentiation-generation-of-fibrocartilage-like-constructs?TCCellID=f742fb83-028f-4ac5-b18b-2a9b3a18dd51
3	PDCell	BMP2 induced Embryoid Bodies	In vitro	Prenatal	Cartilage	3	3	COL1A2, SOX9, COL1A1	http://discovery.lifemapsc.com/stem-cell-differentiation/protocols/cartilage-differentiation-generation-of-fibrocartilage-like-constructs?TCCellID=18d6d44b-6ab1-431f-bd49-cc364bb4380e
2.97261	OrganSystem	Eye	In vivo	Prenatal-PostNatal	Eye	61	1137	Gja1, MYOC, Pnp, PDE6A, Sod2, Agl, PTGDS, Sst, Aes, Clu, CRABP2, Jun, PIP, SYP, Tac1, ATP5A1, Ap2m1, Srebf1, Efna1, Pitx3, FXYD1, Sfn, Ddx5, Irx3, Pkia, Cdh20, Mapk8ip2, Ckm, Pfkp, Gadd45g, Adamts1, Dcn, Fads1, Hmox1, KRT3, Birc5, Atp1b3, Idh2, Pkm, Sat1, Csrp1, RORB, Marcksl1, Cpe, CPAMD8, Kif5a, SFRP2, Ldha, Tkt, Eno3, Hsd11b1, Ggt7, CPLX3, Gapdh, Aldh1a1, Gstm1, Aldoa, Tpi1, ANGPTL7, Eno1, MTR…	http://discovery.lifemapsc.com/in-vivo-development/eye
2.96154	Cell	Primitive Heart Tube Cells	In vivo	Prenatal	Heart, Myocardium	13	118	Jun, Cldn5, Efna1, Mrvi1, Procr, Vamp5, Apobec2, Casq1, Myl4, Thbs4, Myl1, F2rl3, Acta2	http://discovery.lifemapsc.com/in-vivo-development/heart/primitive-heart-tube/primitive-heart-tube-cells
2.95436	Cell	Multinuclear Myocytes	In vivo	Prenatal	Skeletal Muscle	3	10	Myh2, Des, Myh1	http://discovery.lifemapsc.com/in-vivo-development/skeletal-muscle/mandibular-arch-muscles/multinuclear-myocytes
2.93709	BIDiffExpSet	Human Mammary Epithelial Cells (HMEpiC)	In vitro	PostNatal	Breast, Epithelial Cells	20	98	KRT17, ALOX15B, S100A8, S100A9, GJB2, FGFBP1, SFN, CLCA2, MPZL2, SPINT2, ANGPTL4, PPP1R14C, GPX2, KRT16, KRT6A, S100A2, KRT81, SAA1, CALML3, KRT6B	http://discovery.lifemapsc.com/gene-expression-signals/high-throughput/large-scale-dataset-cultured-cell-collection/human-mammary-epithelial-cells-hmepic
2.91741	BIDiffExpSet	Human Tracheal Epithelial Cells (HTEpiC)	In vitro	PostNatal	Lung, Epithelial Cells	20	99	KRT17, S100A8, S100A9, GJB2, FGFBP1, SFN, MPZL2, SPINT2, PPP1R14C, FAM83A, GPX2, KRT16, RHCG, KRT6A, KRT13, S100A2, SPRR1B, SPRR1A, SPRR3, KRT6B	http://discovery.lifemapsc.com/gene-expression-signals/high-throughput/large-scale-dataset-cultured-cell-collection/human-tracheal-epithelial-cells-htepic
2.90881	Cell	Multinuclear Myocytes	In vivo	Prenatal	Skeletal Muscle	3	11	Myh2, Des, Myh1	http://discovery.lifemapsc.com/in-vivo-development/skeletal-muscle/hyoid-arch-muscles/multinuclear-myocytes
2.84722	PDCell	HyStem+TGFbeta3+GDF5-induced 7PEND24 cells	In vitro	Prenatal-PostNatal	Bone	10	102	COMP, SOX9, KRT17, FMOD, S100A4, RGCC, SERPINA5, DCN, HSD11B1, MFAP4	http://discovery.lifemapsc.com/stem-cell-differentiation/in-vitro-cells/purestem-7pend24-ncr-fac-meso-prx-progenitor?TCCellID=ae02806d-2305-457b-8099-61e7b8cebb70
2.82633	Cell	Visceral White Adipocytes	In vivo	Prenatal	Adipose	16	114	Col1a2, Il6, Clu, Col6a2, Igfbp6, S100a8, Cadps, Wisp2, Cebpd, Ccl19, Pdpn, Olfml3, Synpo2, Oxtr, Fbln1, Rab38	http://discovery.lifemapsc.com/in-vivo-development/adipose/visceral-white-adipose/visceral-white-adipocytes
2.80148	PDCell	HyStem+BMP4-induced 4D20.8 cells	In vitro	Prenatal-PostNatal	Bone, Cartilage	9	100	COMP, SOX9, APOD, FMOD, FOS, SPP1, KRT16, MT1X, ANGPTL7	http://discovery.lifemapsc.com/stem-cell-differentiation/in-vitro-cells/purestem-4d20-8-ncr-fac-progenitor?TCCellID=0c3214e9-0988-4c8d-9baa-6ddf29b38566
2.7982	AnatCompartment	Retina	In vivo	Prenatal-PostNatal	Eye, Retina	57	1461	GJA1, Pnp, SOX9, Sod2, PTGDS, Sst, Aes, APOD, Chgb, CLU, Crabp2, Jun, Tac1, Atp5a1, Ap2m1, Efna1, Sfn, Nell2, Stmn2, Ddx5, Irx3, Pkia, Adam11, Cdh20, Mapk8ip2, SYNM, GPRC5B, SPP1, Pfkp, Dstn, Adamts1, Dcn, Fads1, Arhgef25, Arid5a, Birc5, Pkm, Sat1, Csrp1, Rorb, Marcksl1, CPE, Kif5a, Sfrp2, Ldha, Tkt, Hsd11b1, Ggt7, Cplx3, Kif1a, Aldh1a1, CSRP2, Aldoa, Tpi1, Cela3a, Eno1, Cend1	http://discovery.lifemapsc.com/in-vivo-development/eye/retina
2.79788	OrganSystem	Brain	In vivo	Prenatal-PostNatal	Brain	29	845	SST, Chgb, GAP43, ITPKA, LY6H, SYP, Rgs5, BCAS1, NELL2, STMN2, Pkia, ADAM11, CDH20, Mapk8ip2, RIMS3, GPRC5B, DDN, Pfkp, SHANK1, Hmox1, AMER2, TUBB2B, KIF5A, Mtss1l, KIF1A, EEF1A2, DNM1, RCAN2, CEND1	http://discovery.lifemapsc.com/in-vivo-development/brain
2.77687	Cell	Cumulus Cells	In vivo	PostNatal	Ovary	17	225	Ptgfr, GAP43, S100a9, SFRP4, Wisp2, RASD1, S100a6, Clcf1, Inpp5j, GPRC5B, SMOC2, Il33, Vsig8, Spp1, Sfrp2, Hp, Saa2	http://discovery.lifemapsc.com/in-vivo-development/ovary/antral-follicle/cumulus-cells
2.75885	BIDiffExpSet	Human Oral Keritinocytes (HOK)	In vitro	PostNatal	Oral Cavity, Skin	19	99	KRT17, S100A8, S100A9, GJB2, FGFBP1, SFN, CLCA2, MPZL2, SPINT2, PPP1R14C, FAM83A, KRT16, KRT6A, S100A2, SPRR1A, SPRR2A, CALML3, KRT6B, KRT6C	http://discovery.lifemapsc.com/gene-expression-signals/high-throughput/large-scale-dataset-cultured-cell-collection/human-oral-keritinocytes-hok
2.72864	AnatCompartment	Islets of Langerhans	In vivo	Prenatal-PostNatal	Pancreas	33	1577	CST3, SST, CHGA, IGFBP7, CHGB, Clu, Clps, COL6A2, HSPD1, SYP, BAG3, CLCA2, APOBEC2, DDX5, CDH20, SDF2L1, Sycn, FUCA1, Spp1, HSPE1, DSTN, GIT1, ASMTL, CPE, TKT, ENO3, Ang, KIF1A, ALDH1A1, BIN1, GSTM5, ALDOA, Try10	http://discovery.lifemapsc.com/in-vivo-development/pancreas/islets-of-langerhans
2.71232	TCCell	Human bronchial smooth muscle cells	In vitro	PostNatal	Lung, Smooth Muscle	3	10	CAV2, CAV1, ACTA2	http://discovery.lifemapsc.com/stem-cell-differentiation/in-vitro-cells/lung-smooth-muscle-homo-sapiens-human-bronchial-smooth-muscle-cells-mayo-clinic-college-of-medicine
2.7	PDCell	Smooth muscle cells	In vitro	Prenatal-PostNatal	Smooth Muscle	3	6	Rgs5, Myh11, Acta2	http://discovery.lifemapsc.com/stem-cell-differentiation/protocols/smooth-muscle-differentiation-generation-of-smooth-muscle-cells-using-feeder-cells?TCCellID=9f83b9c5-fa11-4a0f-b744-46e3746e3934
2.68701	AnatCompartment	Hematopoietic Bone Marrow	In vivo	Prenatal-PostNatal	Blood	36	2063	COL1A2, SELE, CD14, IL6, PRL, HSPD1, MAP3K10, S100A8, S100A9, TNK2, MRVI1, DDX5, IL4R, MAFF, SDF2L1, IL33, HSPE1, FADS1, APOE, HMOX1, GIT1, ASMTL, BIRC5, IRAK1, ATP1B3, CNOT8, TNNC2, TPSAB1, S100A11, TKT, TUBA1A, STOM, BIN1, GSTM5, TPM1, ALDOA	http://discovery.lifemapsc.com/in-vivo-development/blood/hematopoietic-bone-marrow
2.67441	Cell	Cardiac Fibroblasts	In vivo	Prenatal	Heart, Epicardium, Fibroblasts	11	198	Il1r1, Emp1, Stc1, Tac1, S100a4, S100a6, Myl4, Dcn, Hmox1, Idh2, Sprr1a	http://discovery.lifemapsc.com/in-vivo-development/heart/myocardium/cardiac-fibroblasts
2.66667	TCCell	Genetically modified vein-derived smooth muscle	In vitro	PostNatal	Smooth Muscle	2	2	VEGFA, ACTA2	http://discovery.lifemapsc.com/stem-cell-differentiation/in-vitro-cells/smooth-muscle-sus-scrofa-genetically-modified-vein-derived-smooth-muscle-multi-gene-vascular-systems-mgvs
2.66667	Cell	Vascular Smooth Muscle Cells	In vivo	Prenatal-PostNatal	Heart, Smooth Muscle, Epicardium	2	6	Myh11, Acta2	http://discovery.lifemapsc.com/in-vivo-development/heart/coronary-vessels/vascular-smooth-muscle-cells
2.66561	PDCell	TGFbeta3+BMP7-induced chondrocytes	In vitro	Prenatal-PostNatal	Bone, Cartilage	9	100	COMP, SOX9, KRT17, CCL20, FOS, RGCC, DCN, MYH11, ANGPTL7	http://discovery.lifemapsc.com/stem-cell-differentiation/in-vitro-cells/purestem-7pend24-ncr-fac-meso-prx-progenitor?TCCellID=fc6e2f68-5f63-41b6-bb7c-2275b188ae32
2.63386	BIDiffExpSet	Uterus Corpus	In vivo	PostNatal	Uterus	26	98	COL1A2, GJA1, PRL, PTGDS, CNN1, IGFBP4, CLU, COL6A2, IGFBP6, SFRP4, STC1, TAGLN, FOS, SPP1, FBLN1, GADD45G, ADAMTS1, DCN, C10orf10, CHI3L1, EGR1, DES, COL1A1, MYH11, ACTA2, MFAP4	http://discovery.lifemapsc.com/gene-expression-signals/high-throughput/large-scale-dataset-gnf-biogps/uterus-corpus
2.61775	PDCell	HyStem+BMP4-induced 7SMOO32 cells	In vitro	Prenatal-PostNatal	Adipose	11	106	APOD, GJA4, CEBPD, IRX3, RASD1, TMEM59L, ANGPTL4, IP6K3, HSD11B1, SAA1, MT1X	http://discovery.lifemapsc.com/stem-cell-differentiation/in-vitro-cells/purestem-7smoo32-ncr-fac-meso-progenitor?TCCellID=2e4503d4-a082-4e2e-9733-eda19488c736
2.60598	AnatCompartment	Metencephalic Alar Plate	In vivo	Prenatal	Neural Tube	30	869	Cst3, Gja1, Sox9, Cdkn1a, Notch3, Sst, Apod, Clu, Jun, Pvalb, Tac1, Srebf1, Nell2, Irx3, Pkia, Cdh20, Mapk8ip2, Pfkp, Gadd45g, Apoe, Birc5, Rorb, Cpe, Kif5a, Ldha, Tkt, Ggt7, Pdzrn4, Aldoa, Eno1	http://discovery.lifemapsc.com/in-vivo-development/neural-tube/metencephalic-alar-plate
2.58285	BIDiffExpSet	Human EpiDermal Keratinocytes-adult (HEK-a)	In vitro	PostNatal	Epidermis	18	99	KRT17, S100A8, S100A9, GJB2, FGFBP1, SFN, CLCA2, MPZL2, SPINT2, PPP1R14C, KRT16, KRT6A, S100A2, SPRR1B, SPRR1A, SPRR3, KRT6B, KRT6C	http://discovery.lifemapsc.com/gene-expression-signals/high-throughput/large-scale-dataset-cultured-cell-collection/human-epidermal-keratinocytes-adult-hek-a
2.56362	Cell	Pericytes	In vivo	Prenatal	Brain, Pericytes	4	10	Vegfa, Des, Ang2, Acta2	http://discovery.lifemapsc.com/in-vivo-development/brain/blood-brain-barrier/pericytes
2.56325	BIDiffExpSet	Ventral Striatum	In vivo	PostNatal	Brain	33	648	Npy2r, Ptgds, Emp1, Igfbp4, Apod, Clu, Gap43, Grp, Ly6h, Sepw1, Rgs5, Cadps, Atp5a1, Cartpt, Efna1, Fos, Gpr4, Irx3, Itm2b, Inpp5j, Smoc2, Ppp1r14c, Sema3f, Dbi, Cpe, B3gat1, Dnajb1, Egr1, Sfrp2, Hsd11b1, Calca, Rcan2, Mfap4	http://discovery.lifemapsc.com/gene-expression-signals/high-throughput/large-scale-dataset-gensat/ventral-striatum
2.541	BIDiffExpSet	Appendix	In vivo	PostNatal	Colon	24	99	CNN1, APOD, CAV1, COL6A2, IGFBP6, TAGLN, RGS5, MPZL2, LMOD1, SYNM, CFD, MYL9, ADAMTS1, DCN, LUM, CSRP1, C10orf10, DES, CSRP2, TPM1, MYH11, ACTA2, TPM2, CALD1	http://discovery.lifemapsc.com/gene-expression-signals/high-throughput/large-scale-dataset-gnf-biogps/appendix
2.52372	Cell	Spermatozoan	In vivo	PostNatal	Gonad, Testis, Germ Cells, Male Gametocytes	2	4	Prm1, Prm2	http://discovery.lifemapsc.com/in-vivo-development/testis/seminiferous-tubules/spermatozoan
2.51705	AnatCompartment	Thymus	In vivo	Prenatal-PostNatal	Thymus	28	547	Pnp, Notch3, Clu, Col6a2, Crabp2, Srebf1, Fgfbp1, Sfn, Il4ra, S100a4, Spint2, Krt16, Dcn, Arid5a, Birc5, Pgam1, Pkm, Sat1, Marcksl1, Ldha, Tkt, Sprr1a, Gapdh, Gstm1, Aldoa, Eno1, Ifitm3, Krt6a	http://discovery.lifemapsc.com/in-vivo-development/thymus/thymus
2.50715	Cell	Adult Retinal Pigmented Epithelium Cells	In vivo	PostNatal	Eye, Retinal Pigmented Epithelium (RPE), Epithelial Cells	11	113	Sox9, CD14, Serpinf1, S100A8, S100A9, SFRP4, LMOD1, SLCO4A1, CHI3L1, HSPA6, MT1M	http://discovery.lifemapsc.com/in-vivo-development/eye/retinal-pigmented-epithelium/adult-retinal-pigmented-epithelium-cells
2.50356	TCCell	Neural stem cell line (CTX0E03)	In vitro	PostNatal	Brain	3	13	IL6, VEGFA, ANGPT2	http://discovery.lifemapsc.com/stem-cell-differentiation/in-vitro-cells/brain-homo-sapiens-neural-stem-cell-line-ctx0e03-reneuron
2.50061	Cell	Intervertebral Disc Annulus Fibrosus Cells	In vivo	Prenatal-PostNatal	Cartilage	7	55	Col1a2, Igfbp7, Col6a2, Fmod, Aspn, Tgfbi, Col1a1	http://discovery.lifemapsc.com/in-vivo-development/cartilage/annulus-fibrosus/intervertebral-disc-annulus-fibrosus-cells
2.49873	TCCell	PureStem™ 7SMOO32, NCr-fac & Meso Progenitor	In vitro	Prenatal	Mesoderm, Neural Crest	6	107	SOX9, SERPINF1, SPP1, KRT81, COL1A1, MFAP4	http://discovery.lifemapsc.com/stem-cell-differentiation/in-vitro-cells/purestem-7smoo32-ncr-fac-meso-progenitor
2.49766	AnatCompartment	Pituitary Gland	In vivo	Prenatal-PostNatal	Brain	27	515	Pnp, TSHB, PRL, CHGA, CHGB, Pvalb, Atp5a1, Efna1, Ddx5, Spint2, Mapk8ip2, THBS4, Birc5, Pgam1, Pkm, Sat1, Csrp1, Rorb, CPE, Dctd, Ldha, Tkt, Gapdh, ALDH1A1, Aldoa, Tpi1, Eno1	http://discovery.lifemapsc.com/in-vivo-development/brain/pituitary-gland
2.49408	Cell	Chondrocytes	In vivo	Prenatal-PostNatal	Bone, Cartilage	8	134	Comp, Sox9, Cdkn1a, Thbs4, Gadd45g, Angpt2, Col1a1, Calml3	http://discovery.lifemapsc.com/in-vivo-development/bone/zeugopod-epiphyseal-end/chondrocytes
2.48902	BIDiffExpSet	Ventral Horn	In vivo	PostNatal	Spinal Cord	48	835	Gja1, Sox9, Notch3, Npy2r, Dlg4, Emp1, Igfbp4, Apod, Clu, Gap43, Grp, Ly6h, Pvalb, Sepw1, Sfrp4, Tac1, Thrsp, Rgs5, Bhlhe40, Cadps, Cartpt, Efna1, Fos, Irx3, Itm2b, Adam11, Tmem59l, Inpp5j, Smoc2, Ppp1r14c, Slitrk4, Oxtr, Serpinh1, Thbs4, Sema3f, Tppp3, Dbi, Cpe, B3gat1, Sfrp2, Hsd11b1, Col1a1, Cplx3, Syndig1l, Calca, Rcan2, Eno1, Mfap4	http://discovery.lifemapsc.com/gene-expression-signals/high-throughput/large-scale-dataset-gensat/ventral-horn
2.47591	AnatCompartment	Zeugopod Long Bone	In vivo	Prenatal-PostNatal	Bone	13	163	Fmod, Vegfa, Mapk8ip2, Spp1, Myl4, Thbs4, Myl1, Tgfbi, Flnc, Tnnc2, Kif5a, Col1a1, Pdzrn4	http://discovery.lifemapsc.com/in-vivo-development/bone/zeugopod-long-bone
2.4728	Cell	Adult Dopaminergic Neurons	In vivo	PostNatal	Brain, Dopaminergic Neurons, Neurons	6	69	Gja1, Pitx3, Spp1, Slc25a5, Aldh1a1, Cend1	http://discovery.lifemapsc.com/in-vivo-development/brain/substantia-nigra-pars-compacta/adult-dopaminergic-neurons
2.46917	BIDiffExpSet	Human Mesenchymal Stem Cell-bone Marrow (HMSC-Bone Marrow)	In vitro	PostNatal	Blood, Bone, Mesenchymal Stem Cells	17	99	CLDN5, BCAS1, MYBPC2, MYBPH, APOBEC2, FOLR1, CKM, MYL4, GADD45G, MYLPF, MYL1, TNNT3, TNNC2, DES, ENO3, ALDH1A1, TPM2	http://discovery.lifemapsc.com/gene-expression-signals/high-throughput/large-scale-dataset-cultured-cell-collection/human-mesenchymal-stem-cell-bone-marrow-hmsc-bone-marrow
2.45687	BIDiffExpSet	Dorsal Horn	In vivo	PostNatal	Spinal Cord	48	908	Gja1, Cdkn1a, Npy2r, Dlg4, Emp1, Igfbp4, Apod, Clu, Gap43, Grp, Ly6h, Pvalb, Sepw1, Sfrp4, Tac1, Thrsp, Vegfa, Rgs5, Bhlhe40, Cadps, Cartpt, Efna1, Fos, Irx3, Itm2b, Adam11, Tmem59l, Inpp5j, Smoc2, Ppp1r14c, Slitrk4, Oxtr, Thbs4, Sema3f, Angpt2, Tppp3, Dbi, Cpe, B3gat1, Dnajb1, Egr1, Sfrp2, Hsd11b1, Col1a1, Syndig1l, Calca, Eno1, Mfap4	http://discovery.lifemapsc.com/gene-expression-signals/high-throughput/large-scale-dataset-gensat/dorsal-horn
2.45441	OrganSystem	Spinal Cord	In vivo	Prenatal-PostNatal	Spinal Cord	72	1584	GJA1, Pnp, SOX9, Cdkn1a, Notch3, Avp, Sod2, Agl, Npy2r, PTGDS, Sst, Apod, Chgb, CLU, Col6a2, GAP43, Grp, Sepw1, Sfrp4, Syp, Tac1, Gjb2, Atp5a1, Ap2m1, Srebf1, Efna1, Sfn, STMN2, Gpd1, Ddx5, Irx3, Pkia, Cdh20, FBXO2, Mapk8ip2, GPRC5B, SPP1, Ckm, Pfkp, Gadd45g, Adamts1, Pgk1, Dcn, Fads1, Apoe, Hmox1, Birc5, Atp1b3, Pgam1, Pkm, Csrp1, Rorb, Marcksl1, Amer2, Cpe, TUBB2B, Kif5a, SFRP2, Ldha, Tkt, Eno3…	http://discovery.lifemapsc.com/in-vivo-development/spinal-cord
2.45352	Cell	Myoblasts	In vivo	Prenatal	Skeletal Muscle	14	273	Cd14, Rgs5, Notch4, Lama5, Vamp5, Ddx5, Cux2, Tppp3, Arid5a, Steap4, Rorb, Des, Krtap3-3, Saa2	http://discovery.lifemapsc.com/in-vivo-development/skeletal-muscle/hyoid-arch-muscles/myoblasts
2.4492	Cell	Granulocytes	In vivo	Prenatal-PostNatal	Blood	19	713	THBD, SOD2, TNFRSF1A, NOTCH4, CXCL14, MRVI1, Pdpn, ITM2B, SBNO2, THBS4, TAGLN2, PRKAR1A, S100A11, 5430421N21Rik, HIST1H1C, HSPA1A, IFITM2, HSPA6, ZBED1	http://discovery.lifemapsc.com/in-vivo-development/blood/peripheral-blood/granulocytes
2.44616	Cell	Myoblasts	In vivo	Prenatal	Skeletal Muscle	14	276	Cd14, Rgs5, Notch4, Lama5, Vamp5, Ddx5, Cux2, Tppp3, Arid5a, Steap4, Rorb, Des, Krtap3-3, Saa2	http://discovery.lifemapsc.com/in-vivo-development/skeletal-muscle/mandibular-arch-muscles/myoblasts
2.43087	AnatCompartment	Atrioventricular Node	In vivo	Prenatal	Heart	15	100	MPZ, PTGDS, IGFBP4, APOD, CLU, IGFBP6, SFRP4, TAGLN, BCAS1, FBLN1, DCN, DNAJB1, HSPA1A, HSPA6, HP	http://discovery.lifemapsc.com/in-vivo-development/heart/atrioventricular-node
2.42715	AnatCompartment	Autopod	In vivo	Prenatal	Limb	14	204	Sox9, Igfbp4, Fmod, Tagln, Mybph, Rgcc, Myl4, Angpt2, Mylpf, Myl1, Tgfbi, Tnnc2, Des, Bin1	http://discovery.lifemapsc.com/in-vivo-development/limb/autopod
2.41961	Cell	Basal Keratinocytes	In vivo	Prenatal-PostNatal	Hair, Epidermis, Epithelial Cells	13	151	Krt17, KRT35, CCL2, SERPINH1, ASPN, KRT6A, BIRC5, S100A2, KRT31, IFITM2, KRT33A, IFITM3, KRT6B	http://discovery.lifemapsc.com/in-vivo-development/epidermis/embryonic-epidermis/basal-keratinocytes
2.41552	AnatCompartment	S-shaped Body	In vivo	Prenatal	Kidney	18	263	Col1a2, Sox9, Cav2, Emp1, Hspb1, Clu, Cldn5, Gprc5a, Sfn, Vamp5, Tm4sf1, Tspan1, Egr1, Gsdmc, Hspa1a, Ang, Tesc, Hp	http://discovery.lifemapsc.com/in-vivo-development/kidney/s-shaped-body
2.37888	PDCell	Chondrocytes	In vitro	PostNatal	Bone, Cartilage	2	9	COMP, SOX9	http://discovery.lifemapsc.com/stem-cell-differentiation/protocols/bone-cartilage-differentiation-chondrogenic-differentiation-of-human-bone-marrow-derived-mesenchymal-stem-cells?TCCellID=82a1453e-bada-43b5-b2d7-dc29a1e5820f
2.37333	BIDiffExpSet	Subicular Cortex	In vivo	PostNatal	Brain	17	234	Npy2r, Igfbp4, Grp, Ly6h, Tac1, Vegfa, Rgs5, Cadps, Cartpt, Pitx3, Smoc2, Slitrk4, Oxtr, Angpt2, Cplx3, Syndig1l, Rcan2	http://discovery.lifemapsc.com/gene-expression-signals/high-throughput/large-scale-dataset-gensat/subicular-cortex
2.36737	Cell	Monocytes	In vivo	Prenatal-PostNatal	Blood	14	340	CST3, THBD, CD14, EMP1, S100A9, Socs3, CEBPD, MPZL2, SLITRK4, FUCA1, APLP2, HMOX1, TGFBI, ANG	http://discovery.lifemapsc.com/in-vivo-development/blood/peripheral-blood/monocytes
2.36369	Cell	Fetal Companion Cells	In vivo	Prenatal-PostNatal	Hair	2	7	Krt75, Krt16	http://discovery.lifemapsc.com/in-vivo-development/hair/companion-layer/fetal-companion-cells
2.34983	Cell	Atrioventricular Node Cells	In vivo	Prenatal	Heart, Myocardium	17	178	Ephx1, Col6a2, Fmod, Serpinf1, Ltbp4, Ybx3, Wisp2, Stmn2, Irx3, Kcne4, 1500015O10Rik, Dcn, Lum, Sfrp2, Col1a1, Krt79, Mfap4	http://discovery.lifemapsc.com/in-vivo-development/heart/atrioventricular-node/atrioventricular-node-cells
2.34901	Cell	Rhombencephalic Neural Crest Cells	In vivo	Prenatal	Neural Crest, Head Mesenchyme	2	9	Sox9, B3gat1	http://discovery.lifemapsc.com/in-vivo-development/head-mesenchyme/head-mesenchyme/rhombencephalic-neural-crest-cells
2.32152	BIDiffExpSet	Human Gingival Fibroblasts (HGF)	In vitro	PostNatal	Fibroblasts	13	98	CD14, APOD, COL6A2, CRABP2, PIP, STC1, S100A4, KCNIP3, MRGPRF, MMP3, FBLN1, SAA1, MT1M	http://discovery.lifemapsc.com/gene-expression-signals/high-throughput/large-scale-dataset-cultured-cell-collection/human-gingival-fibroblasts-hgf
2.32112	PDCell	Osteoblast-like cells grown in a 3D culture system	In vitro	Prenatal-PostNatal	Bone	2	6	Sox9, Spp1	http://discovery.lifemapsc.com/stem-cell-differentiation/protocols/bone-differentiation-osteogenic-differentiation-of-mouse-embryonic-stem-cells-on-collagen-i-scaffolds?TCCellID=b65b4713-76b0-45df-9ccc-4d9538dd3c06
2.31443	BIDiffExpSet	Substantia Nigra	In vivo	PostNatal	Brain	12	144	Npy2r, Ly6h, Tac1, Cadps, Pitx3, Irx3, Tmem59l, Slitrk4, Angpt2, Tppp3, Syndig1l, Rcan2	http://discovery.lifemapsc.com/gene-expression-signals/high-throughput/large-scale-dataset-gensat/substantia-nigra
2.30526	Cell	Early Tenocyte Cells	In vivo	Prenatal	Tendon &amp; Ligament	6	21	Col1a2, Fmod, Dcn, Lum, Egr1, Col1a1	http://discovery.lifemapsc.com/in-vivo-development/tendon-ligament/axial-tendon-primordia/early-tenocyte-cells
2.30224	Cell	Outer Root Sheath Cells	In vivo	Prenatal-PostNatal	Hair, Epithelial Cells	10	120	Sox9, Krt17, Igfbp4, Crabp2, Tagln, Ccl19, Myl9, Tgfbi, Stom, Cald1	http://discovery.lifemapsc.com/in-vivo-development/hair/outer-root-sheath/outer-root-sheath-cells
2.30213	PDCell	Long-time differentiated EBs	In vitro	Prenatal	Testis	2	20	Prm1, Prm2	http://discovery.lifemapsc.com/stem-cell-differentiation/protocols/germ-cells-reproductive-system-differentiation-derivation-of-embryonic-germ-cells-and-male-gametes-from-mouse-embryonic-stem-cells?TCCellID=c27e11f0-f550-49f7-9d63-bd0943cfb584
2.29712	Cell	Mononuclear Myocytes	In vivo	Prenatal	Skeletal Muscle	14	251	Pitx3, Ccl19, Adam11, Kcne4, Mylpf, Myl1, Apoe, Itm2a, Tppp3, Tnnc2, Ggt7, Rcan2, Myh1, Acta2	http://discovery.lifemapsc.com/in-vivo-development/skeletal-muscle/hyoid-arch-muscles/mononuclear-myocytes
2.28992	Cell	Granulosa Cells	In vivo	Prenatal-PostNatal	Ovary	16	189	Col1a2, Gja1, Ptgfr, Gja4, Serpinf1, Sfrp4, Wisp2, Fxyd1, S100a6, Serpina5, Oxtr, Angpt2, Lum, Col1a1, Saa2, Acta2	http://discovery.lifemapsc.com/in-vivo-development/ovary/primary-follicle/granulosa-cells
2.28444	BIDiffExpSet	Vastus Lateralis	In vivo	PostNatal	Skeletal Muscle	17	157	MYBPC2, APOBEC2, ATP2A1, FEM1A, SYNPO2, LSMEM1, SMCO1, DUSP27, DHRS7C, CASQ1, MYLPF, MYL1, TNNT3, LRRC20, TNNC2, MYH1, TPM2	http://discovery.lifemapsc.com/gene-expression-signals/high-throughput/large-scale-dataset-barcode-u133-plus-2-0/vastus-lateralis
2.2724	Cell	Fetal Precortex Cells	In vivo	Prenatal-PostNatal	Hair, Epithelial Cells	4	21	Krt85, Krt81, Krt32, Tchh	http://discovery.lifemapsc.com/in-vivo-development/hair/hair-shaft/fetal-precortex-cells
2.27177	Cell	Multinuclear Myocyte	In vivo	Prenatal	Skeletal Muscle	3	13	Mybph, Myl4, Acta2	http://discovery.lifemapsc.com/in-vivo-development/skeletal-muscle/extraocular-muscles/multinuclear-myocyte
2.26885	PDCell	Alveolar type II cells	In vitro	Prenatal-PostNatal	Lung	12	102	EDN3, CLDN5, IL1RL1, CCL20, CEBPD, FOS, ANGPT2, RHCG, KRT13, PLCXD1, CALCA, HSD17B2	http://discovery.lifemapsc.com/stem-cell-differentiation/in-vitro-cells/epithelial-cells-lung-homo-sapiens-epithelial-cells-fetal-lung-childrens-hospital-of-philadelphia?TCCellID=e422ecb3-a0ee-41cb-84e7-5ca2359cdc11
2.25447	OrganSystem	Epidermis	In vivo	Prenatal-PostNatal	Epidermis	12	176	Emp1, Clca2, Vsig8, Krt13, Hsd11b1, Tesc, Serpinb3a, Sprr1a, Prr9, Calml3, Sprr3, Krt6a	http://discovery.lifemapsc.com/in-vivo-development/epidermis
2.22865	Cell	Sertoli cells	In vivo	Prenatal-PostNatal	Testis	14	222	Gja1, Sox9, Krt17, Cav1, S100a9, Thrsp, Zfp36, Rgs5, Socs3, Fos, 1500015O10Rik, Aspn, 8430408G22Rik, Egr1	http://discovery.lifemapsc.com/in-vivo-development/testis/seminiferous-tubules/sertoli-cells
2.22647	BIDiffExpSet	Ciliary Ganglion	In vivo	PostNatal	Brain	19	100	MPZ, IL6, PTGDS, EMP1, APOD, CAV1, CLU, IGFBP6, SFRP4, TAC1, STMN2, HILPDA, FBLN1, ADAMTS1, DCN, C10orf10, CALCB, CALCA, MYH11	http://discovery.lifemapsc.com/gene-expression-signals/high-throughput/large-scale-dataset-gnf-biogps/ciliary-ganglion
2.22127	Cell	Multinuclear Myocytes	In vivo	Prenatal-PostNatal	Skeletal Muscle	4	46	Tnnt3, Tnnc2, Des, Myh1	http://discovery.lifemapsc.com/in-vivo-development/skeletal-muscle/anterior-neck-muscles/multinuclear-myocytes
2.22127	Cell	Multinuclear Myocytes	In vivo	Prenatal-PostNatal	Limb, Skeletal Muscle	4	46	Tnnt3, Tnnc2, Des, Myh1	http://discovery.lifemapsc.com/in-vivo-development/limb/hindlimb-ventral-muscle/multinuclear-myocytes
2.22127	Cell	Multinuclear Myocytes	In vivo	Prenatal-PostNatal	Skeletal Muscle	4	46	Tnnt3, Tnnc2, Des, Myh1	http://discovery.lifemapsc.com/in-vivo-development/skeletal-muscle/thoracic-vertebral-colomn-muscles/multinuclear-myocytes
2.22127	Cell	Multinuclear Myocytes	In vivo	Prenatal-PostNatal	Limb, Skeletal Muscle	4	46	Tnnt3, Tnnc2, Des, Myh1	http://discovery.lifemapsc.com/in-vivo-development/limb/forelimb-ventral-muscles/multinuclear-myocytes
2.22127	Cell	Multinuclear Myocytes	In vivo	Prenatal-PostNatal	Skeletal Muscle	4	46	Tnnt3, Tnnc2, Des, Myh1	http://discovery.lifemapsc.com/in-vivo-development/skeletal-muscle/trunk-muscles/multinuclear-myocytes
2.22127	Cell	Multinuclear Myocytes	In vivo	Prenatal-PostNatal	Skeletal Muscle	4	46	Tnnt3, Tnnc2, Des, Myh1	http://discovery.lifemapsc.com/in-vivo-development/skeletal-muscle/lumbar-vertebrae-column-muscles/multinuclear-myocytes
2.22127	Cell	Multinuclear Myocytes	In vivo	Prenatal-PostNatal	Skeletal Muscle	4	46	Tnnt3, Tnnc2, Des, Myh1	http://discovery.lifemapsc.com/in-vivo-development/skeletal-muscle/pelvic-muscles/multinuclear-myocytes
2.22127	Cell	Multinuclear Myocytes	In vivo	Prenatal-PostNatal	Skeletal Muscle	4	46	Tnnt3, Tnnc2, Des, Myh1	http://discovery.lifemapsc.com/in-vivo-development/skeletal-muscle/posterior-neck-muscles/multinuclear-myocytes
2.22127	Cell	Multinuclear Myocytes	In vivo	Prenatal-PostNatal	Limb, Skeletal Muscle	4	46	Tnnt3, Tnnc2, Des, Myh1	http://discovery.lifemapsc.com/in-vivo-development/limb/hindlimb-dorsal-muscle/multinuclear-myocytes
2.22127	Cell	Multinuclear Myocytes	In vivo	Prenatal-PostNatal	Skeletal Muscle	4	46	Tnnt3, Tnnc2, Des, Myh1	http://discovery.lifemapsc.com/in-vivo-development/skeletal-muscle/cervical-back-muscles/multinuclear-myocytes
2.22127	Cell	Multinuclear Myocytes	In vivo	Prenatal-PostNatal	Limb, Skeletal Muscle	4	46	Tnnt3, Tnnc2, Des, Myh1	http://discovery.lifemapsc.com/in-vivo-development/limb/forelimb-dorsal-muscles/multinuclear-myocytes
2.22127	Cell	Multinuclear Myocytes	In vivo	Prenatal-PostNatal	Skeletal Muscle	4	46	Tnnt3, Tnnc2, Des, Myh1	http://discovery.lifemapsc.com/in-vivo-development/skeletal-muscle/lumbar-back-muscles/multinuclear-myocytes
2.22127	Cell	Multinuclear Myocytes	In vivo	Prenatal-PostNatal	Skeletal Muscle	4	46	Tnnt3, Tnnc2, Des, Myh1	http://discovery.lifemapsc.com/in-vivo-development/skeletal-muscle/sacral-back-muscles/multinuclear-myocytes
2.22127	Cell	Multinuclear Myocytes	In vivo	Prenatal-PostNatal	Skeletal Muscle	4	46	Tnnt3, Tnnc2, Des, Myh1	http://discovery.lifemapsc.com/in-vivo-development/skeletal-muscle/thoracic-back-muscles/multinuclear-myocytes
2.21668	BIDiffExpSet	Human Dermal Fibroblasts-adult (HDF-a)	In vitro	PostNatal	Dermis, Fibroblasts	14	98	PTGFR, APOD, SERPINF1, WISP2, STMN2, RASD1, S100A4, KCNIP3, CFD, TCEA3, FBLN1, DCN, SFRP2, MT1M	http://discovery.lifemapsc.com/gene-expression-signals/high-throughput/large-scale-dataset-cultured-cell-collection/human-dermal-fibroblasts-adult-hdf-a
2.20806	Cell	Early Tenocyte Cells	In vivo	Prenatal	Tendon &amp; Ligament	6	25	Col1a2, Fmod, Dcn, Lum, Egr1, Col1a1	http://discovery.lifemapsc.com/in-vivo-development/tendon-ligament/limb-tendon-primordia/early-tenocyte-cells
2.20592	Cell	Hypertrophic Chondrocytes	In vivo	Prenatal-PostNatal	Bone, Cartilage	4	23	Sox9, Vegfa, Gadd45b, Spp1	http://discovery.lifemapsc.com/in-vivo-development/bone/zeugopod-growth-plate/hypertrophic-chondrocytes
2.20592	Cell	Hypertrophic Chondrocytes	In vivo	Prenatal-PostNatal	Bone, Cartilage	4	23	Sox9, Vegfa, Gadd45b, Spp1	http://discovery.lifemapsc.com/in-vivo-development/bone/autopod-growth-plate/hypertrophic-chondrocytes
2.20592	Cell	Hypertrophic Chondrocytes	In vivo	Prenatal-PostNatal	Bone, Cartilage	4	23	Sox9, Vegfa, Gadd45b, Spp1	http://discovery.lifemapsc.com/in-vivo-development/bone/stylopod-growth-plate/hypertrophic-chondrocytes
2.20413	AnatCompartment	Mesonephros	In vivo	Prenatal	Intermediate Mesoderm	19	210	Gja1, Cdkn1a, Gas6, Igfbp7, Stc1, Tagln, Cldn5, Rgs5, Gpd1, Olfml3, Smoc2, Myl9, Tgfbi, Pgam1, Csrp1, Egr1, Gsdmc4, Ctxn3, Mfap4	http://discovery.lifemapsc.com/in-vivo-development/intermediate-mesoderm/mesonephros
2.17923	AnatCompartment	Visceral White Adipose	In vivo	Prenatal	Adipose	14	250	Nos3, Emp1, Igfbp4, Fmod, Thrsp, Cldn5, Gpd1, Rasd1, Cfd, Tagln2, Apoe, Dbi, Aldh1a1, Apoc1	http://discovery.lifemapsc.com/in-vivo-development/adipose/visceral-white-adipose
2.1775	Cell	Tenocytes	In vivo	Prenatal-PostNatal	Tendon &amp; Ligament	6	26	Col1a2, Fmod, Dcn, Lum, Egr1, Col1a1	http://discovery.lifemapsc.com/in-vivo-development/tendon-ligament/limb-tendons-and-ligaments/tenocytes
2.17672	BIDiffExpSet	Human Skeletal Muscle Satellite Cells (HSkMSC)	In vitro	PostNatal	Skeletal Muscle	16	99	CLDN5, VGF, MYBPH, MMP3, MYL4, THBS4, MYLPF, MYL1, ITM2A, TNNT3, BIRC5, CHI3L1, SFRP2, ENO3, MT1X, TPM2	http://discovery.lifemapsc.com/gene-expression-signals/high-throughput/large-scale-dataset-cultured-cell-collection/human-skeletal-muscle-satellite-cells-hskmsc
2.17547	Cell	Tenocytes	In vivo	Prenatal-PostNatal	Tendon &amp; Ligament	5	22	Col1a2, Fmod, Dcn, Lum, Col1a1	http://discovery.lifemapsc.com/in-vivo-development/tendon-ligament/axial-tendons-and-ligamnets/tenocytes
2.16639	PDCell	Dopaminergic-like neurons	In vitro	Prenatal-PostNatal	Brain, Dopaminergic Neurons, Neurons	2	14	SYP, PITX3	http://discovery.lifemapsc.com/stem-cell-differentiation/protocols/dopaminergic-neurons-neural-ectoderm-differentiation-highly-efficient-and-large-scale-generation-of-functional-dopaminergic-neurons-from-stem-cells?TCCellID=f3d1e9b8-2458-460e-9dcf-c3186b037d82
2.16639	PDCell	Neural crest-like cells	In vitro	Prenatal-PostNatal	Neural Crest	2	15	SOX9, B3GAT1	http://discovery.lifemapsc.com/stem-cell-differentiation/protocols/neural-crest-differentiation-directed-differentiation-of-stem-cells-into-neural-crest-cells-using-small-molecules?TCCellID=57d290c7-4448-47ac-89ea-d84738706070
2.16293	BIDiffExpSet	Human Cardiac Fibroblasts-adult Ventrical (HCF-av)	In vitro	PostNatal	Heart, Fibroblasts	15	98	EPHX1, IL1R1, APOD, COL6A2, SERPINF1, CLDN5, RASD1, IL33, CFD, ANGPT2, APOE, C10orf10, CHI3L1, HSD11B1, APOC1	http://discovery.lifemapsc.com/gene-expression-signals/high-throughput/large-scale-dataset-cultured-cell-collection/human-cardiac-fibroblasts-adult-ventrical-hcf-av
2.14517	Cell	Spermatogonium Type A	In vivo	PostNatal	Gonad, Testis, Germ Cells, Male Gametocytes	2	12	Nanos2, Dazl	http://discovery.lifemapsc.com/in-vivo-development/testis/seminiferous-tubules/spermatogonium-type-a
2.13161	BIDiffExpSet	Human Pulmonary Alveolar Epithelial Cells (HPAEpiC)	In vitro	PostNatal	Lung, Epithelial Cells	15	98	KRT17, CD14, CST6, S100A8, S100A9, IL1RL1, GPRC5A, CCL20, MPZL2, SPINT2, ANGPTL4, FAM83A, SPP1, KRT13, MYH11	http://discovery.lifemapsc.com/gene-expression-signals/high-throughput/large-scale-dataset-cultured-cell-collection/human-pulmonary-alveolar-epithelial-cells-hpaepic
2.12582	Cell	Prechondrocytic Mesenchymal Cells	In vivo	Prenatal	Bone, Cartilage	3	35	Col1a2, Sox9, Col1a1	http://discovery.lifemapsc.com/in-vivo-development/bone/central-neural-arch/prechondrocytic-mesenchymal-cells
2.12317	Cell	Prechondrocytic Mesenchymal Cells	In vivo	Prenatal	Bone, Cartilage	3	38	Col1a2, Sox9, Col1a1	http://discovery.lifemapsc.com/in-vivo-development/bone/lateral-neural-arch/prechondrocytic-mesenchymal-cells
2.12273	Cell	Hypertrophic Chondrocytes	In vivo	Prenatal-PostNatal	Bone, Cartilage	4	28	Sox9, Vegfa, Gadd45b, Spp1	http://discovery.lifemapsc.com/in-vivo-development/bone/rib/hypertrophic-chondrocytes
2.11134	BIDiffExpSet	Human Prostate Fibroblasts (HPrF)	In vitro	PostNatal	Prostate, Fibroblasts	17	98	COL1A2, COMP, GAS6, APOD, COL6A2, CCL2, TAGLN, CORIN, RGCC, CFD, FBLN1, DCN, HSD11B1, PRSS3, ALDH1A1, ACTA2, MFAP4	http://discovery.lifemapsc.com/gene-expression-signals/high-throughput/large-scale-dataset-cultured-cell-collection/human-prostate-fibroblasts-hprf
2.10448	BIDiffExpSet	Pancreatic Islet	In vivo	PostNatal	Pancreas	14	100	PLA2G1B, SST, CHGB, CLPS, S100A8, SPP1, SERPINA5, PNLIP, PRSS3, CTRB1, CELA3B, CELA3A, PRSS1, MT1M	http://discovery.lifemapsc.com/gene-expression-signals/high-throughput/large-scale-dataset-gnf-biogps/pancreatic-islet
2.10343	BIDiffExpSet	Human Periodontal Ligament Fibroblasts (HPLF)	In vitro	PostNatal	Tendon &amp; Ligament, Fibroblasts	13	98	APOD, COL6A2, CRABP2, PIP, STC1, CORIN, S100A4, KCNIP3, MMP3, THBS4, FBLN1, SFRP2, MFAP4	http://discovery.lifemapsc.com/gene-expression-signals/high-throughput/large-scale-dataset-cultured-cell-collection/human-periodontal-ligament-fibroblasts-hplf
2.0998	BIDiffExpSet	Smooth Muscle ; Smooth Muscle Cells	In vivo	PostNatal	Smooth Muscle	30	1079	SOD2, PRL, CAV2, CNN1, HSPB1, CAV1, COL6A2, HSPD1, TAGLN, BAG3, MRVI1, LMOD1, SYNM, IL33, SYNPO2, SERPINH1, HSPE1, DSTN, MYLPF, FADS1, ASMTL, DES, TUBA1A, BIN1, TPM1, MYH11, ACTA2, APOC1, CALD1, PRM1	http://discovery.lifemapsc.com/gene-expression-signals/high-throughput/large-scale-dataset-human-protein-atlas-protein-expression-data/smooth-muscle-smooth-muscle-cells
2.08263	Cell	Prechondrocytic Mesenchymal Cells	In vivo	Prenatal	Bone, Cartilage	3	38	Col1a2, Sox9, Col1a1	http://discovery.lifemapsc.com/in-vivo-development/bone/dorsal-neural-arch/prechondrocytic-mesenchymal-cells
2.08007	Cell	Endothelial Cells	In vivo	Prenatal	Brain, Endothelium, Blood Brain Barrier, Brain Barriers	15	301	Sox9, Apod, Nme4, Fxyd1, Fgfbp1, Ccl19, Gjb6, Slco4a1, Smoc2, Aspn, Tgfbi, Birc5, Marcksl1, Kif5a, Gstm1	http://discovery.lifemapsc.com/in-vivo-development/brain/blood-brain-barrier/endothelial-cells
2.07229	Cell	Primordial Germ Cells	In vivo	Prenatal	Gonad, Germ Cells	9	181	Cav1, S100a6, Mmp3, Pfkp, Cpe, Dazl, Gapdh, Acta2, Ifitm3	http://discovery.lifemapsc.com/in-vivo-development/gonad/primitive-gonad/primordial-germ-cells
2.06748	BIDiffExpSet	Human Hair Outer Root Sheath Cells (HHORSC)	In vitro	PostNatal	Hair, Epidermis	16	99	CD14, GAS6, IL1R1, APOD, SERPINF1, STC1, CORIN, S100A4, KCNIP3, RGCC, CFD, FBLN1, DCN, STEAP4, C10orf10, KRTAP1-3	http://discovery.lifemapsc.com/gene-expression-signals/high-throughput/large-scale-dataset-cultured-cell-collection/human-hair-outer-root-sheath-cells-hhorsc
2.0667	Cell	Prechondrocytic Mesenchymal Cells	In vivo	Prenatal	Bone, Cartilage	3	41	Col1a2, Sox9, Col1a1	http://discovery.lifemapsc.com/in-vivo-development/bone/spinous-process-of-vertebrae/prechondrocytic-mesenchymal-cells
2.0596	TCCell	PureStem™ E15, Meso-prx/latp Progenitor	In vitro	Prenatal	Lateral Plate Mesoderm, Paraxial Mesoderm	9	106	SOX9, IL6, COL6A2, GAP43, CCL2, IRX3, S100A4, S100A6, ACTA2	http://discovery.lifemapsc.com/stem-cell-differentiation/in-vitro-cells/purestem-e15-meso-prx-latp-progenitor
2.0573	Cell	Elongated Spermatid	In vivo	PostNatal	Gonad, Testis, Germ Cells, Male Gametocytes	2	14	Prm1, Prm2	http://discovery.lifemapsc.com/in-vivo-development/testis/seminiferous-tubules/elongated-spermatid
2.05702	AnatCompartment	Seminiferous Tubules	In vivo	Prenatal-PostNatal	Testis	5	100	PTGDS, SERPINA5, TSPY1, PRM1, PRM2	http://discovery.lifemapsc.com/in-vivo-development/testis/seminiferous-tubules
2.04803	Cell	Mesenchymal Condensate Cells	In vivo	Prenatal	Limb, Bone, Cartilage	3	56	Comp, Sox9, Col1a1	http://discovery.lifemapsc.com/in-vivo-development/limb/stylopod/mesenchymal-condensate-cells
2.03856	AnatCompartment	Testis Interstitium	In vivo	Prenatal-PostNatal	Testis	5	107	PTGDS, SERPINA5, TSPY1, PRM1, PRM2	http://discovery.lifemapsc.com/in-vivo-development/testis/testis-interstitium
2.03644	TCCell	Detroit 551	In vitro	Prenatal	Dermis, Fibroblasts	15	200	COL1A2, IL1R1, EMP1, CRABP2, CADPS, OLFML3, SYNPO2, MMP3, DCN, TGFBI, LUM, CSRP1, COL1A1, ACTA2, MFAP4	http://discovery.lifemapsc.com/stem-cell-differentiation/in-vitro-cells/ccl-110-dermis-fibroblasts-homo-sapiens-detroit-551-atcc
2.03412	Cell	Schwann Precursor Cells	In vivo	Prenatal	Peripheral Nervous System, Schwann Cells	16	176	Gja1, Mpz, Gfra3, Crabp2, Gap43, Serpinf1, S100a9, Cadps, Fgfbp1, Cebpd, Gadd45b, Fem1a, Myl9, Adamts1, Apoe, Sat1	http://discovery.lifemapsc.com/in-vivo-development/peripheral-nervous-system/peripheral-nerve-domain/schwann-precursor-cells
2.03319	Cell	Adult Dopaminergic Neurons	In vivo	PostNatal	Brain, Dopaminergic Neurons, Neurons	8	83	Igfbp4, Grp, Cartpt, Pitx3, Fos, Egr1, Calca, Aldh1a1	http://discovery.lifemapsc.com/in-vivo-development/brain/ventral-tegmental-area/adult-dopaminergic-neurons
2.02856	BIDiffExpSet	Human Chorionic Mesenchymal Stromal Cells (HCMSC)	In vitro	PostNatal	Chorion	14	96	COMP, THBD, PDE6A, IL1RL1, PDPN, SYNM, SLCO4A1, OLFML3, PROK1, ADAMTS9, GADD45G, HSD17B2, SAA1, APOC1	http://discovery.lifemapsc.com/gene-expression-signals/high-throughput/large-scale-dataset-cultured-cell-collection/human-chorionic-mesenchymal-stromal-cells-hcmsc
2.02714	Cell	Prechondrocytic Mesenchymal Cells	In vivo	Prenatal	Bone, Cartilage	3	42	Col1a2, Sox9, Col1a1	http://discovery.lifemapsc.com/in-vivo-development/bone/vertebral-body/prechondrocytic-mesenchymal-cells
2.01655	PDCell	Primordial germ cell-like cells	In vitro	Prenatal-PostNatal	Gonad, Germ Cells	9	117	Col1a2, Cldn5, Efna1, Lgals3bp, S100a16, Myl9, Tnnt3, Krtap11-1, Dazl	http://discovery.lifemapsc.com/stem-cell-differentiation/protocols/epiblast-germ-cells-reproductive-system-differentiation-reconstitution-of-the-mouse-germ-cell-from-pluripotent-stem-cells?TCCellID=a556265e-9ffd-45e2-b67f-e69f95f5567b
2.0081	Cell	Fusing Suture Cells	In vivo	PostNatal	Bone	3	9	Col1a2, Spp1, Col1a1	http://discovery.lifemapsc.com/in-vivo-development/bone/rostral-sutures/fusing-suture-cells
2.0081	Cell	Fusing Suture Cells	In vivo	Prenatal	Bone	3	9	Col1a2, Spp1, Col1a1	http://discovery.lifemapsc.com/in-vivo-development/bone/facial-sutures/fusing-suture-cells
2.00075	Cell	Prechondrocytes	In vivo	Prenatal	Bone, Cartilage	2	25	Comp, Sox9	http://discovery.lifemapsc.com/in-vivo-development/bone/zeugopod-epiphyseal-end/prechondrocytes
2.00075	Cell	Prechondrocytes	In vivo	Prenatal	Bone, Cartilage	2	25	Comp, Sox9	http://discovery.lifemapsc.com/in-vivo-development/bone/autopod-epiphyseal-end/prechondrocytes
2	Cell	Vascular Smooth Muscle Cells	In vivo	Prenatal-PostNatal	Kidney, Smooth Muscle	2	2	Myh11, Acta2	http://discovery.lifemapsc.com/in-vivo-development/kidney/afferent-arteriole/vascular-smooth-muscle-cells
2	Cell	Alveolar Epithelial Type 1 Cells	In vivo	Prenatal-PostNatal	Lung, Epithelial Cells	2	4	Cav1, Pdpn	http://discovery.lifemapsc.com/in-vivo-development/lung/alveoli/alveolar-epithelial-type-1-cells
2	TCCell	Genetically modified vein-derived endothelial cells	In vitro	PostNatal	Endothelium	2	4	VEGFA, ACTA2	http://discovery.lifemapsc.com/stem-cell-differentiation/in-vitro-cells/endothelium-sus-scrofa-genetically-modified-vein-derived-endothelial-cells-multi-gene-vascular-systems-mgvs
1.99257	Cell	Hypertrophic Chondrocytes	In vivo	Prenatal-PostNatal	Bone, Cartilage	4	34	Sox9, Vegfa, Gadd45b, Spp1	http://discovery.lifemapsc.com/in-vivo-development/bone/vertebrae/hypertrophic-chondrocytes
1.98735	AnatCompartment	Renal Collecting Duct System	In vivo	Prenatal-PostNatal	Kidney	12	149	Sox9, Cav2, Emp1, Hspb1, Sfn, Mpzl2, Smoc2, Tspan1, Gsdmc, Hspa1a, Ang, Tesc	http://discovery.lifemapsc.com/in-vivo-development/kidney/renal-collecting-duct-system
1.97891	Cell	Prechondrocytes	In vivo	Prenatal	Bone, Cartilage	2	25	Comp, Sox9	http://discovery.lifemapsc.com/in-vivo-development/bone/stylopod-epiphyseal-end/prechondrocytes
1.97794	PDCell	Chondrocyte-like cells	In vitro	Prenatal-PostNatal	Bone, Cartilage	7	63	COMP, SOX9, FMOD, SMOC2, PPP1R14C, SPP1, ANGPTL7	http://discovery.lifemapsc.com/stem-cell-differentiation/protocols/bone-cartilage-differentiation-generation-of-chondrocytes-from-human-fetal-mesenchymal-stromal-cells?TCCellID=48ac82a2-9b9b-442e-92d7-bc1508e69682
1.96958	Cell	Mature Rod Cells	In vivo	PostNatal	Eye, Photoreceptors, Retina, Neurons	7	185	Pde6a, Dlg4, Ybx3, Apobec2, Synpo2, Hist1h1c, Hspa1a	http://discovery.lifemapsc.com/in-vivo-development/eye/outer-nuclear-layer/mature-rod-cells
1.96346	Cell	Chondrocytes	In vivo	Prenatal	Head Mesenchyme, Bone, Cartilage	2	16	Comp, Sox9	http://discovery.lifemapsc.com/in-vivo-development/head-mesenchyme/branchial-arch-2/chondrocytes
1.96134	Cell	Bipotent Endocrine/Duct Progenitor Cells	In vivo	Prenatal-PostNatal	Pancreas, Epithelial Cells	4	113	Sox9, Syp, Cadps, Spp1	http://discovery.lifemapsc.com/in-vivo-development/pancreas/ventral-pancreatic-bud/bipotent-endocrine-duct-progenitor-cells
1.96121	Cell	Pre-Sertoli Cells	In vivo	Prenatal-PostNatal	Testis	16	224	Gja1, Sox9, Ptgds, Igfbp7, Clu, Sfrp4, Cadps, Gjb2, Adamts9, Spp1, Ptk2b, Itm2a, Birc5, Cpe, Tesc, Aldh1a1	http://discovery.lifemapsc.com/in-vivo-development/testis/testis-cord/pre-sertoli-cells
1.95847	TCCell	Adipose-derived stromal vascular fraction and adipocytes (HiQCell)	In vitro	PostNatal	Adipose	8	54	IL6, IL1R1, VEGFA, GPD1, CSF3, HMOX1, ASPN, FLNC	http://discovery.lifemapsc.com/stem-cell-differentiation/in-vitro-cells/adipose-homo-sapiens-adipose-derived-stromal-vascular-fraction-and-adipocytes-hiqcell-regeneus
1.95454	Cell	Diencephalic Neural Crest Cells	In vivo	Prenatal	Neural Crest, Head Mesenchyme	2	28	Sox9, B3gat1	http://discovery.lifemapsc.com/in-vivo-development/head-mesenchyme/prechordal-mesenchyme/diencephalic-neural-crest-cells
1.95066	Cell	Chondrocytes	In vivo	Prenatal	Bone, Cartilage	2	20	Comp, Sox9	http://discovery.lifemapsc.com/in-vivo-development/cartilage/rostral-synchondroses/chondrocytes
1.94523	Cell	Bipotent Endocrine/Duct Progenitor Cells	In vivo	Prenatal-PostNatal	Pancreas, Epithelial Cells	4	115	Sox9, Syp, Cadps, Spp1	http://discovery.lifemapsc.com/in-vivo-development/pancreas/dorsal-pancreatic-bud/bipotent-endocrine-duct-progenitor-cells
1.94209	Cell	Endochondral Osteoblasts	In vivo	Prenatal	Bone	4	24	Col1a2, Spp1, Dcn, Col1a1	http://discovery.lifemapsc.com/in-vivo-development/bone/endochondral-facial-bones/endochondral-osteoblasts
1.94209	Cell	Endochondral Osteoblasts	In vivo	Prenatal	Bone	4	24	Col1a2, Spp1, Dcn, Col1a1	http://discovery.lifemapsc.com/in-vivo-development/bone/rostral-endochondral-facial-bones/endochondral-osteoblasts
1.94209	Cell	Endochondral Osteoblasts	In vivo	Prenatal	Bone	4	24	Col1a2, Spp1, Dcn, Col1a1	http://discovery.lifemapsc.com/in-vivo-development/bone/caudal-facial-endochondral-bones/endochondral-osteoblasts
1.93804	Cell	Central Intermediate Lamina Cells	In vivo	Prenatal	Limb, Cartilage	3	28	Col1a2, Sox9, Col1a1	http://discovery.lifemapsc.com/in-vivo-development/limb/stylopod-synovial-joint/central-intermediate-lamina-cells
1.93804	Cell	Central Intermediate Lamina Cells	In vivo	Prenatal	Limb, Cartilage	3	26	Col1a2, Sox9, Col1a1	http://discovery.lifemapsc.com/in-vivo-development/limb/autopod-synovial-joint/central-intermediate-lamina-cells
1.93804	Cell	Central Intermediate Lamina Cells	In vivo	Prenatal	Limb, Cartilage	3	28	Col1a2, Sox9, Col1a1	http://discovery.lifemapsc.com/in-vivo-development/limb/zeugopod-synovial-joint/central-intermediate-lamina-cells
1.93686	BIDiffExpSet	Human Annulus Fibrosus Cells (HAFC)	In vitro	PostNatal	Cartilage	15	96	PTGFR, IGFBP4, COL6A2, IGFBP6, ZFP36, WISP2, EFNA1, CCL20, FOS, TM4SF1, S100A4, KCNIP3, SYNM, CPE, RCAN2	http://discovery.lifemapsc.com/gene-expression-signals/high-throughput/large-scale-dataset-cultured-cell-collection/human-annulus-fibrosus-cells-hafc
1.9362	BIDiffExpSet	Human Cardiac Myocytes-adult (HCM-a)	In vitro	PostNatal	Heart	16	100	SOX9, IL6, GJA4, CCL2, CLDN5, IL1RL1, IL33, ADAMTS9, CFD, TSPAN1, ANGPT2, APOE, LUM, C10orf10, HSD11B1, APOC1	http://discovery.lifemapsc.com/gene-expression-signals/high-throughput/large-scale-dataset-cultured-cell-collection/human-cardiac-myocytes-adult-hcm-a
1.92475	Cell	Mesenchymal Condensate Cells	In vivo	Prenatal	Limb, Bone, Cartilage	2	42	Comp, Sox9	http://discovery.lifemapsc.com/in-vivo-development/limb/autopod/mesenchymal-condensate-cells
1.92298	Cell	Chondrocytes	In vivo	Prenatal	Bone, Cartilage	2	21	Comp, Sox9	http://discovery.lifemapsc.com/in-vivo-development/cartilage/synchondroses/chondrocytes
1.92161	BIDiffExpSet	Human Preadipocyte-visceral (HPA-v)	In vitro	PostNatal	Adipose	15	94	IL1RL1, PROCR, STMN2, RASD1, S100A4, IL33, CFD, MMP3, DCN, APOE, STEAP4, LUM, CHI3L1, HSD11B1, MT1X	http://discovery.lifemapsc.com/gene-expression-signals/high-throughput/large-scale-dataset-cultured-cell-collection/human-preadipocyte-visceral-hpa-v
1.91476	BIDiffExpSet	Human Skeletal Muscle Cells (HSkMC)	In vitro	PostNatal	Skeletal Muscle	14	99	PTGFR, IGFBP6, SERPINF1, MYBPH, OLFML3, MYL4, TCEA3, THBS4, DCN, MYLPF, MYL1, HMOX1, ITM2A, MT1X	http://discovery.lifemapsc.com/gene-expression-signals/high-throughput/large-scale-dataset-cultured-cell-collection/human-skeletal-muscle-cells-hskmc
1.90904	PDCell	Vascular endothelial growth factor-induced cells	In vitro	Prenatal	Uncategorized	19	185	COL1A2, GJA1, THBD, SELE, SST, CRABP2, SERPINF1, CXCL14, PDPN, IRX3, OLFML3, SMOC2, DCN, APOE, LUM, CPE, SFRP2, MFAP4, CALD1	http://discovery.lifemapsc.com/stem-cell-differentiation/protocols/endothelium-differentiation-derivation-and-purification-of-endothelial-precursor-cells-following-tgf-beta-inhibition?TCCellID=47e623bd-4acd-4cd5-848c-0b4e8ee18772
1.90487	TCCell	Line H9 (Naive)	In vitro	Prenatal	Inner Cell Mass	11	103	IL6, CAV2, CAV1, TAGLN, BHLHE40, MRGPRF, SPP1, FLNC, CSRP1, KIF1A, ACTA2	http://discovery.lifemapsc.com/stem-cell-differentiation/in-vitro-cells/inner-cell-mass-homo-sapiens-line-h9-naive-weizmann-institute-of-science
1.90487	TCCell	Naive human embryonic stem cells (family)	In vitro	Prenatal	Inner Cell Mass	11	103	IL6, CAV2, CAV1, TAGLN, BHLHE40, MRGPRF, SPP1, FLNC, CSRP1, KIF1A, ACTA2	http://discovery.lifemapsc.com/stem-cell-differentiation/in-vitro-cells/inner-cell-mass-homo-sapiens-naive-human-embryonic-stem-cells-family
1.89553	AnatCompartment	Parathyroid	In vivo	Prenatal-PostNatal	Thyroid	33	1723	COL1A2, CST3, EPHX1, SOD2, CHGA, HSPB1, HSPD1, PVALB, BAG3, TNK2, MRVI1, ISYNA1, IL4R, CDH20, KCNIP3, CPQ, GPRC5B, ADAMTS9, HSPE1, DSTN, FADS1, PTK2B, GIT1, ASMTL, IRAK1, ATP1B3, MKNK2, S100A11, TKT, TUBA1A, BIN1, GSTM5, ALDOA	http://discovery.lifemapsc.com/in-vivo-development/thyroid/parathyroid
1.89279	PDCell	Chondrocyte-like cells	In vitro	Prenatal-PostNatal	Cartilage	2	6	SOX9, COL1A1	http://discovery.lifemapsc.com/stem-cell-differentiation/protocols/bone-cartilage-differentiation-generation-of-cartilage-from-pluripotent-stem-cells-via-embryoid-bodies-formation?TCCellID=4330c31a-3856-4192-9394-ef200e9dc188
1.89242	Cell	Cranial Neural Crest Cells	In vivo	Prenatal	Neural Crest	3	20	Sox9, Crabp2, B3gat1	http://discovery.lifemapsc.com/in-vivo-development/neural-crest/cranial-neural-crest/cranial-neural-crest-cells
1.88961	Cell	Adult Corneal Superficial Epithelial Cells	In vivo	PostNatal	Eye, Cornea, Epithelial Cells	2	20	S100a6, KRT3	http://discovery.lifemapsc.com/in-vivo-development/eye/corneal-epithelium/adult-corneal-superficial-epithelial-cells
1.88955	AnatCompartment	Midgut	In vivo	Prenatal	Gut Tube	16	280	Cnn1, Chgb, P2rx1, Tagln, Lgals3bp, Stmn2, Spint2, Smtn, Gpx2, Pfkp, Myl9, Fbln1, Dstn, Csrp1, Dctd, Stom	http://discovery.lifemapsc.com/in-vivo-development/gut-tube/midgut
1.88183	Cell	8-Cell Embryo	In vivo	Prenatal	Inner Cell Mass, Trophoblast, Zygote	4	38	IL1R1, LIF, VEGFA, TEAD4	http://discovery.lifemapsc.com/in-vivo-development/zygote/morula/8-cell-embryo
1.87876	BIDiffExpSet	Deltoid Muscle	In vivo	PostNatal	Skeletal Muscle	14	171	MYBPC2, APOBEC2, ATP2A1, SMCO1, DUSP27, DHRS7C, CASQ1, MYLPF, MYL1, TNNT3, IDH2, TNNC2, MYH1, TPM2	http://discovery.lifemapsc.com/gene-expression-signals/high-throughput/large-scale-dataset-barcode-u133-plus-2-0/deltoid-muscle
1.86967	AnatCompartment	Zeugopod Growth Plate	In vivo	Prenatal-PostNatal	Bone	9	184	Edn3, Sox9, Cdkn1a, Corin, Irx3, Ddn, Spp1, Tgfbi, Calml3	http://discovery.lifemapsc.com/in-vivo-development/bone/zeugopod-growth-plate
1.86341	BIDiffExpSet	Skin	In vivo	PostNatal	Skin	13	100	GJA1, CST6, APOD, PIP, CXCL14, SFN, CFD, KRT6A, S100A2, C10orf10, COL1A1, SPRR1B, KRT6B	http://discovery.lifemapsc.com/gene-expression-signals/high-throughput/large-scale-dataset-gnf-biogps/skin
1.85348	BIDiffExpSet	Human Renal Epithelial Cells (HREpiC)	In vitro	PostNatal	Kidney, Epithelial Cells	13	99	EFNA1, SFN, SPINT2, ANGPTL4, DBNDD1, PPP1R14C, SPP1, TUBB2B, KRT81, KIF1A, EEF1A2, SAA1, UGT2B11	http://discovery.lifemapsc.com/gene-expression-signals/high-throughput/large-scale-dataset-cultured-cell-collection/human-renal-epithelial-cells-hrepic
1.83949	Cell	Chondrocytes	In vivo	Prenatal-PostNatal	Bone, Cartilage	3	36	Comp, Sox9, Cdkn1a	http://discovery.lifemapsc.com/in-vivo-development/bone/stylopod-epiphyseal-end/chondrocytes
1.83949	Cell	Chondrocytes	In vivo	Prenatal-PostNatal	Bone, Cartilage	3	36	Comp, Sox9, Cdkn1a	http://discovery.lifemapsc.com/in-vivo-development/bone/autopod-epiphyseal-end/chondrocytes
1.83211	Cell	Hepatocytes	In vivo	Prenatal-PostNatal	Liver	28	1430	COL1A2, EPHX1, SOD2, HSPD1, MAP3K10, PGM1, Vegfa, GJB2, MRVI1, KCNIP3, SDF2L1, FUCA1, HSPE1, DSTN, FADS1, APOE, ASMTL, IRAK1, ATP1B3, TKT, HSD11B1, ULK3, STOM, KIF1A, ALDH1A1, BIN1, GSTM5, APOC1	http://discovery.lifemapsc.com/in-vivo-development/liver/liver-lobule/hepatocytes
1.83033	AnatCompartment	Body Subcutaneous White Adipose	In vivo	Prenatal	Adipose	10	205	Nos3, Thrsp, Cldn5, Ccl19, Gpd1, Rasd1, Cfd, Dbi, Hspa1a, Apoc1	http://discovery.lifemapsc.com/in-vivo-development/adipose/body-subcutaneous-white-adipose
1.82873	TCCell	CyT49	In vitro	Prenatal	Inner Cell Mass	12	127	CDKN1A, NQO1, GAP43, VGF, PDPN, OLFML3, SPP1, KCNS3, FLNC, SFRP2, MT1X, CALD1	http://discovery.lifemapsc.com/stem-cell-differentiation/in-vitro-cells/inner-cell-mass-homo-sapiens-cyt49-viacyte-novocell-san-diego-ca
1.82218	AnatCompartment	Oviduct	In vivo	Prenatal-PostNatal	Ovary	34	2106	COL1A2, SOD2, NQO1, HSPB1, IGFBP7, HSPD1, JUN, BAG3, LGALS3BP, TNK2, MRVI1, ISYNA1, DDX5, CDH20, GPRC5B, SDF2L1, HSPE1, DSTN, PTK2B, GIT1, ASMTL, IRAK1, ATP1B3, MKNK2, S100A11, TKT, ULK3, TUBA1A, RPS12, BIN1, GSTM5, ALDOA, TXN, PRM1	http://discovery.lifemapsc.com/in-vivo-development/ovary/oviduct
1.82159	BIDiffExpSet	Dental Pulp Stem Cells (DPSC)	In vitro	PostNatal	Tooth, Mesenchymal Stem Cells	17	97	GAS6, CNN1, COL6A2, CCL2, SFRP4, TAGLN, IRX3, RGCC, MRGPRF, TCEA3, MYL9, FBLN1, DCN, KRTAP1-1, ACTA2, MFAP4, KRTAP1-3	http://discovery.lifemapsc.com/gene-expression-signals/high-throughput/large-scale-dataset-cultured-cell-collection/dental-pulp-stem-cells-dpsc
1.81809	BIDiffExpSet	Human Pulmonary Artery Endothelial Cells (HPAEC)	In vitro	PostNatal	Heart, Endothelium	13	100	NOS3, GJA4, CLDN5, IL1RL1, EFNA1, PROCR, MPZL2, IL33, SLITRK4, ANGPT2, ITM2A, C10orf10, ALDH1A1	http://discovery.lifemapsc.com/gene-expression-signals/high-throughput/large-scale-dataset-cultured-cell-collection/human-pulmonary-artery-endothelial-cells-hpaec
1.81467	BIDiffExpSet	Human Dermal Fibroblasts-neonate (HDF-n)	In vitro	PostNatal	Dermis, Fibroblasts	12	98	APOD, COL6A2, CRABP2, ITPKA, LTBP4, S100A4, CFD, FBLN1, APOE, SFRP2, DNM1, MFAP4	http://discovery.lifemapsc.com/gene-expression-signals/high-throughput/large-scale-dataset-cultured-cell-collection/human-dermal-fibroblasts-neonate-hdf-n
1.80894	Cell	Inner Cell Mass Cells	In vivo	Prenatal	Inner Cell Mass	13	286	Gja1, Cav1, Socs3, Isyna1, Rasd1, Spp1, Mmp3, Hsph1, Sat1, Cpe, Fbp2, Gapdh, Acta2	http://discovery.lifemapsc.com/in-vivo-development/inner-cell-mass/inner-cell-mass/inner-cell-mass-cells
1.80605	Cell	Endochondral Osteoblasts	In vivo	Prenatal-PostNatal	Bone	3	18	Il6, Spp1, Col1a1	http://discovery.lifemapsc.com/in-vivo-development/bone/zeugopod-periosteum/endochondral-osteoblasts
1.80605	Cell	Endochondral Osteoblasts	In vivo	Prenatal-PostNatal	Bone	3	18	Il6, Spp1, Col1a1	http://discovery.lifemapsc.com/in-vivo-development/bone/stylopod-periosteum/endochondral-osteoblasts
1.80605	Cell	Endochondral Osteoblasts	In vivo	Prenatal-PostNatal	Bone	3	18	Il6, Spp1, Col1a1	http://discovery.lifemapsc.com/in-vivo-development/bone/autopod-periosteum/endochondral-osteoblasts
1.80468	AnatCompartment	Trachea	In vivo	Prenatal-PostNatal	Lung	21	353	Gja1, Sox9, Thbd, Notch3, Gprc5a, Atp5a1, Ap2m1, Efna1, Sfn, Ddx5, Spint2, 1500015O10Rik, Pgam1, Pkm, Sat1, Csrp1, Ldha, Tkt, Aldoa, Tpi1, Eno1	http://discovery.lifemapsc.com/in-vivo-development/lung/trachea
1.80311	Cell	Adult Endothelial Cells	In vivo	PostNatal	Brain, Endothelium, Blood Brain Barrier, Brain Barriers	13	235	Ephx1, Ptgds, Apod, Lgals3bp, Gjb6, Rgcc, Ooep, Synpo2, Itm2a, Hspa1a, Gstm1, Rcan2, Acta2	http://discovery.lifemapsc.com/in-vivo-development/brain/blood-brain-barrier/adult-endothelial-cells
1.80291	TCCell	Placenta-derived mesenchymal stem cells (family)	In vitro	PostNatal	Placenta, Mesenchymal Stem Cells	11	141	IL6, CCL2, PDPN, RGCC, SYNPO2, MMP3, ASPN, HSD17B2, ALDH1A1, ACTA2, PLN	http://discovery.lifemapsc.com/stem-cell-differentiation/in-vitro-cells/mesenchymal-stem-cells-placenta-homo-sapiens-placenta-derived-mesenchymal-stem-cells-family
1.80069	BIDiffExpSet	Human Mesenchymal Stem Cells (hMSC)	In vitro	PostNatal	Mesenchymal Stem Cells	15	94	GJA1, GAS6, GAP43, SERPINF1, CCL2, SFRP4, VEGFA, WISP2, STMN2, IRX3, OLFML3, ANGPTL4, CFD, LUM, CHI3L1	http://discovery.lifemapsc.com/gene-expression-signals/high-throughput/large-scale-dataset-cultured-cell-collection/human-mesenchymal-stem-cells-hmsc
1.80023	PDCell	Endothelial-like cells	In vitro	Prenatal-PostNatal	Endothelium	9	109	THBD, SELE, EMP1, GPR4, TM4SF1, IL33, ANGPT2, SERPINB4, SERPINB3	http://discovery.lifemapsc.com/stem-cell-differentiation/protocols/endothelium-differentiation-derivation-and-purification-of-endothelial-precursor-cells-following-tgf-beta-inhibition?TCCellID=1d56ffc5-4325-43a8-8882-5638281a08aa
1.79836	AnatCompartment	Hindgut	In vivo	Prenatal	Gut Tube	13	191	Gas6, Cnn1, Tagln, Lgals3bp, Stmn2, Spint2, Smtn, S100a16, Gpx2, Dstn, Csrp1, Krt13, Stom	http://discovery.lifemapsc.com/in-vivo-development/gut-tube/hindgut
1.79035	BIDiffExpSet	Human Villous Mesenchymal Fibroblasts (HVMF)	In vitro	PostNatal	Intestine, Fibroblasts	12	100	APOD, CRABP2, SERPINF1, S100A3, MYBPH, FOS, S100A4, KCNIP3, RGCC, FBLN1, DCN, SFRP2	http://discovery.lifemapsc.com/gene-expression-signals/high-throughput/large-scale-dataset-cultured-cell-collection/human-villous-mesenchymal-fibroblasts-hvmf
1.78752	Cell	Rod Precursor Cells	In vivo	Prenatal-PostNatal	Eye, Photoreceptors, Retina, Neurons	2	15	Pde6a, Rorb	http://discovery.lifemapsc.com/in-vivo-development/eye/outer-nuclear-layer/rod-precursor-cells
1.78037	Cell	Outer Enamel Epithelial Cells	In vivo	Prenatal-PostNatal	Tooth, Epithelial Cells	7	89	Sox9, Lama5, Sema3f, Fbln1, Amelx, Egr1, Col1a1	http://discovery.lifemapsc.com/in-vivo-development/tooth/dental-enamel/outer-enamel-epithelial-cells
1.7787	Cell	Mature Choroid Plexus Cells	In vivo	Prenatal-PostNatal	Brain, Brain Barriers, Choroid Plexus, Epithelial Cells	7	166	AVP, Il1r1, Igfbp4, Clu, Cldn5, Slc25a5, Pln	http://discovery.lifemapsc.com/in-vivo-development/brain/choroid-plexus/mature-choroid-plexus-cells
1.77076	Cell	Mesencephalic Neural Crest Cells	In vivo	Prenatal	Neural Crest, Head Mesenchyme	2	57	Sox9, B3gat1	http://discovery.lifemapsc.com/in-vivo-development/head-mesenchyme/prechordal-mesenchyme/mesencephalic-neural-crest-cells
1.76211	BIDiffExpSet	Human Umbilical Smooth Muscle (HUSM)	In vitro	PostNatal	Umbilical Cord, Smooth Muscle	10	99	STC1, TAGLN, GPRC5A, STMN2, IL33, MYL9, CSRP1, PRSS3, ALDH1A1, ACTA2	http://discovery.lifemapsc.com/gene-expression-signals/high-throughput/large-scale-dataset-cultured-cell-collection/human-umbilical-smooth-muscle-husm
1.74673	BIDiffExpSet	Coronary Artery Smooth Muscle Cells (CASMC)	In vitro	PostNatal	Heart, Smooth Muscle	10	99	IL6, IGFBP7, FMOD, CCL2, TAGLN, IL33, ANGPT2, C10orf10, ACTA2, MFAP4	http://discovery.lifemapsc.com/gene-expression-signals/high-throughput/large-scale-dataset-cultured-cell-collection/coronary-artery-smooth-muscle-cells-casmc
1.74551	TCCell	Blimp1- mVenus and stella-ECFP genetically modified stem cells	In vitro	Prenatal	Inner Cell Mass	11	177	Pla2g1b, Emp1, Stmn2, Mpzl2, Adamts9, Gpx2, Tspan1, Tgfbi, Cpe, Pdzrn4, Calca	http://discovery.lifemapsc.com/stem-cell-differentiation/in-vitro-cells/inner-cell-mass-mus-musculus-blimp1-mvenus-and-stella-ecfp-genetically-modified-stem-cells-rikken-kobe-institute
1.74479	Cell	Adult Corneal Superbasal Epithelial Cells	In vivo	PostNatal	Eye, Cornea, Epithelial Cells	3	42	GJA1, S100a6, KRT3	http://discovery.lifemapsc.com/in-vivo-development/eye/corneal-epithelium/adult-corneal-superbasal-epithelial-cells
1.7431	AnatCompartment	Stylopod Long Bone	In vivo	Prenatal-PostNatal	Bone	9	153	Thbd, Fmod, Vegfa, Mapk8ip2, Tnfrsf12a, Tgfbi, Kif5a, Col1a1, Pdzrn4	http://discovery.lifemapsc.com/in-vivo-development/bone/stylopod-long-bone
1.73596	BIDiffExpSet	Human Hair Dermal Papilla Cells (HHDPC)	In vitro	PostNatal	Hair, Dermis	14	99	GAS6, PTGFR, APOD, FOS, CORIN, STMN2, S100A4, KCNIP3, RGCC, CFD, FBLN1, DCN, SAA1, MT1M	http://discovery.lifemapsc.com/gene-expression-signals/high-throughput/large-scale-dataset-cultured-cell-collection/human-hair-dermal-papilla-cells-hhdpc
1.73147	TCCell	Secondary follicles	In vitro	PostNatal	Ovary	12	100	Emp1, Serpinf1, Zfp36, Socs3, Fos, Pdpn, Tnfrsf12a, Rgcc, Ooep, Hsph1, Egr1, Mfap4	http://discovery.lifemapsc.com/stem-cell-differentiation/in-vitro-cells/ovary-mus-musculus-secondary-follicles-northwestern-university
1.72123	PDCell	Acinar-like structures	In vitro	Prenatal-PostNatal	Pancreas	2	8	Sox9, Sst	http://discovery.lifemapsc.com/stem-cell-differentiation/protocols/pancreas-differentiation-generation-of-insulin-producing-cells-by-ectopic-expression-of-ptf1a?TCCellID=95f4d7a8-b0de-4609-861c-03788604fa7f
1.71934	PDCell	Intervertebral disc (IVD) annulus fibrosus (AF) cells	In vitro	PostNatal	Cartilage	2	14	Fmod, Bhlhe40	http://discovery.lifemapsc.com/stem-cell-differentiation/in-vitro-cells/bone-cartilage-somite-mus-musculus-sclerotome-cells-university-of-alabama-at-birmingham?TCCellID=a1240394-3aa7-4120-9e28-2ad2f73f8cd6
1.70918	Cell	Mature Endothelial Cells	In vivo	PostNatal	Brain, Endothelium, Blood Brain Barrier, Brain Barriers	11	294	Comp, Sox9, Emp1, Apod, Fgfbp1, Kcnip3, Slco4a1, Casq1, Itm2a, Tgfbi, Marcksl1	http://discovery.lifemapsc.com/in-vivo-development/brain/blood-brain-barrier/mature-endothelial-cells
1.69749	Cell	Preadipocytes	In vivo	Prenatal	Adipose	2	10	Sox9, Cebpd	http://discovery.lifemapsc.com/in-vivo-development/adipose/subcutaneous-white-adipose/preadipocytes
1.69749	Cell	Preadipocytes	In vivo	Prenatal	Adipose	2	10	Sox9, Cebpd	http://discovery.lifemapsc.com/in-vivo-development/adipose/cranial-subcutaneous-white-adipose/preadipocytes
1.69749	Cell	Preadipocytes	In vivo	Prenatal	Adipose	2	10	Sox9, Cebpd	http://discovery.lifemapsc.com/in-vivo-development/adipose/facial-subcutaneous-white-adipose/preadipocytes
1.69606	Cell	Morula Cells	In vivo	Prenatal	Inner Cell Mass, Trophoblast, Zygote	3	33	LIF, VEGFA, TEAD4	http://discovery.lifemapsc.com/in-vivo-development/zygote/morula/morula-cells
1.69544	Cell	Inner Enamel Epithelial Cells	In vivo	Prenatal-PostNatal	Tooth, Epithelial Cells	9	118	Sox9, Clu, Lama5, Sema3f, Fbln1, Dcn, Amelx, Egr1, Col1a1	http://discovery.lifemapsc.com/in-vivo-development/tooth/dental-enamel/inner-enamel-epithelial-cells
1.68077	Cell	Cranial Neural Crest Cells	In vivo	Prenatal	Neural Crest, Head Mesenchyme	3	76	Col1a2, Sox9, B3gat1	http://discovery.lifemapsc.com/in-vivo-development/head-mesenchyme/branchial-arch-1/cranial-neural-crest-cells
1.67781	OrganSystem	Bone	In vivo	Prenatal-PostNatal	Bone	11	137	COL1A2, COMP, COL6A2, FMOD, MMP3, DCN, CASKIN1, CHI3L1, KRT81, COL1A1, GAPDH	http://discovery.lifemapsc.com/in-vivo-development/bone
1.67726	Cell	Intramembranous Osteoblasts	In vivo	Prenatal	Bone	3	24	Col1a2, Spp1, Col1a1	http://discovery.lifemapsc.com/in-vivo-development/bone/rostral-skull-membranous-bones/intramembranous-osteoblasts
1.67705	BIDiffExpSet	Adipocyte	In vivo	PostNatal	Adipose	17	98	COL1A2, COMP, GAS6, NQO1, CAV1, COL6A2, SERPINF1, WISP2, STMN2, GPD1, OLFML3, SERPINH1, FBLN1, DCN, FADS1, APOE, COL1A1	http://discovery.lifemapsc.com/gene-expression-signals/high-throughput/large-scale-dataset-gnf-biogps/adipocyte
1.67369	BIDiffExpSet	Human Conjunctival Fibroblasts (HConF)	In vitro	PostNatal	Fibroblasts	13	98	PTGFR, APOD, CRABP2, MRGPRF, CFD, FBLN1, DCN, ITM2A, CPE, CHI3L1, SFRP2, ANGPTL7, MFAP4	http://discovery.lifemapsc.com/gene-expression-signals/high-throughput/large-scale-dataset-cultured-cell-collection/human-conjunctival-fibroblasts-hconf
1.67059	TCCell	Line H7 (WA07)	In vitro	Prenatal	Inner Cell Mass	9	104	PNP, CAV2, EMP1, CAV1, GAP43, BHLHE40, SPP1, TUBB2B, KIF1A	http://discovery.lifemapsc.com/stem-cell-differentiation/in-vitro-cells/inner-cell-mass-homo-sapiens-line-h7-wa07-wicell-research-institute-inc
1.6698	Cell	Intramembranous Preosteoblasts	In vivo	Prenatal	Bone	3	23	Col1a2, Spp1, Col1a1	http://discovery.lifemapsc.com/in-vivo-development/bone/membranous-facial-bones/intramembranous-preosteoblasts
1.66667	Cell	Inner Root Sheath Henle Cells	In vivo	Prenatal	Hair	1	2	Tchh	http://discovery.lifemapsc.com/in-vivo-development/hair/inner-root-sheath/inner-root-sheath-henle-cells
1.66667	TCCell	Skeletal myoblasts (MyoCell®)	In vitro	PostNatal	Skeletal Muscle	1	1	DES	http://discovery.lifemapsc.com/stem-cell-differentiation/in-vitro-cells/skeletal-muscle-homo-sapiens-skeletal-myoblasts-myocell-bioheart-inc
1.66667	Cell	Polymorphic Cells	In vivo	Prenatal	Cartilage	1	2	Sox9	http://discovery.lifemapsc.com/in-vivo-development/cartilage/temporomandibular-joint/polymorphic-cells
1.66667	Cell	Flattened Chondrocytes	In vivo	Prenatal	Bone, Cartilage	1	4	Sox9	http://discovery.lifemapsc.com/in-vivo-development/bone/mandibular-condyle/flattened-chondrocytes
1.66667	Cell	Inner Root Sheath Huxley Cells	In vivo	Prenatal	Hair	1	2	Krt74	http://discovery.lifemapsc.com/in-vivo-development/hair/inner-root-sheath/inner-root-sheath-huxley-cells
1.66667	Cell	Fetal Corneal Superbasal Epithelial Cells	In vivo	Prenatal	Eye, Cornea, Epithelial Cells	1	5	KRT3	http://discovery.lifemapsc.com/in-vivo-development/eye/corneal-epithelium/fetal-corneal-superbasal-epithelial-cells
1.66667	Cell	Disc Cells	In vivo	Prenatal	Cartilage	1	3	Sox9	http://discovery.lifemapsc.com/in-vivo-development/cartilage/articular-disc/disc-cells
1.66667	Cell	Duct Progenitor Cells	In vivo	Prenatal	Pancreas, Epithelial Cells	1	6	Sox9	http://discovery.lifemapsc.com/in-vivo-development/pancreas/ventral-pancreatic-bud/duct-progenitor-cells
1.66667	Cell	Disc Progenitors	In vivo	Prenatal	Cartilage	1	6	Sox9	http://discovery.lifemapsc.com/in-vivo-development/cartilage/articular-disc/disc-progenitors
1.66667	PDCell	Pancreatic progenitor cells	In vitro	Prenatal-PostNatal	Pancreas	1	3	SOX9	http://discovery.lifemapsc.com/stem-cell-differentiation/protocols/endoderm-pancreas-differentiation-generation-of-endoderm-cells-and-pancreatic-progenitors-from-human-embryonic-stem-cells?TCCellID=9aedcc34-292b-4724-94e6-911542e8fb57
1.66667	Cell	Inner Root Sheath Cuticle Cells	In vivo	Prenatal	Hair	1	3	Krt26	http://discovery.lifemapsc.com/in-vivo-development/hair/inner-root-sheath/inner-root-sheath-cuticle-cells
1.66667	Cell	Fetal Corneal Superficial Epithelial Cells	In vivo	Prenatal	Eye, Cornea, Epithelial Cells	1	6	KRT3	http://discovery.lifemapsc.com/in-vivo-development/eye/corneal-epithelium/fetal-corneal-superficial-epithelial-cells
1.65914	Cell	Prechondrocytes	In vivo	Prenatal	Head Mesenchyme, Bone, Cartilage	1	12	Sox9	http://discovery.lifemapsc.com/in-vivo-development/head-mesenchyme/branchial-arch-2/prechondrocytes
1.65317	Cell	Adult Oligodendrocyte Precursor Cells	In vivo	PostNatal	Brain, Neural Tube, Oligodendrocytes	8	101	Tnfrsf1a, Cav1, S100a4, Kcnip3, Rgcc, Tagln2, Pnlip, Pdzrn4	http://discovery.lifemapsc.com/in-vivo-development/neural-tube/cortical-sub-ventricular-zone/adult-oligodendrocyte-precursor-cells
1.65165	Cell	Epiblast Cells	In vivo	Prenatal	Epiblast	10	212	Gja1, Pla2g1b, Ccl20, Lama5, Mpzl2, Tmem59l, Tcea3, Lrrc20, Calca, Psors1c2	http://discovery.lifemapsc.com/in-vivo-development/epiblast/epiblast/epiblast-cells
1.64606	BIDiffExpSet	Human Mesenchymal Stem Cell-adipose (HMSC-ad)	In vitro	PostNatal	Adipose, Mesenchymal Stem Cells	16	97	SOD2, PTGDS, APOD, SERPINF1, ZFP36, WISP2, FOS, S100A4, CFD, APOE, ADA, C10orf10, CHI3L1, HSD11B1, MFAP4, APOC1	http://discovery.lifemapsc.com/gene-expression-signals/high-throughput/large-scale-dataset-cultured-cell-collection/human-mesenchymal-stem-cell-adipose-hmsc-ad
1.64417	TCCell	Bone marrow-derived mesenchymal stem cells (family)	In vitro	PostNatal	Bone, Mesenchymal Stem Cells	10	113	IL6, IGFBP6, CCL2, VEGFA, PITX3, CCL19, CSF3, ANGPT2, ALDH1A1, TNFRSF10D	http://discovery.lifemapsc.com/stem-cell-differentiation/in-vitro-cells/bone-mesenchymal-stem-cells-homo-sapiens-bone-marrow-derived-mesenchymal-stem-cells-family
1.64216	PDCell	Neuron-like cells	In vitro	Prenatal-PostNatal	Neurons	8	103	Prl, Chgb, Ly6h, Syp, Vgf, Cadps, Mapk8ip2, Cfd	http://discovery.lifemapsc.com/stem-cell-differentiation/in-vitro-cells/epithelial-cells-liver-mus-musculus-tau-gfp-genetically-modified-dissociated-liver-cells-stanford-university?TCCellID=71c5ecf6-8a42-49b4-b330-1f53f33b019f
1.63879	PDCell	Schwann-like cells	In vitro	Prenatal-PostNatal	Peripheral Nervous System, Schwann Cells, Glial Cells	2	10	MPZ, B3GAT1	http://discovery.lifemapsc.com/stem-cell-differentiation/protocols/neural-crest-schwann-cells-differentiation-schwann-cells-and-sensory-neurons-from-human-embryonic-stem-cells?TCCellID=89e5c79e-1fe0-4a31-bea2-e98d689d2573
1.63539	AnatCompartment	Corneal Epithelium	In vivo	Prenatal-PostNatal	Eye, Cornea	9	134	GJA1, NQO1, Krt16, Dstn, KRT3, TGFBI, Krt13, TKT, ANGPTL7	http://discovery.lifemapsc.com/in-vivo-development/eye/corneal-epithelium
1.63489	Cell	Atrioventricular Canal Cells	In vivo	Prenatal	Heart, Myocardium	13	281	Sox9, Aes, Igfbp7, Ly6h, Serpinf1, Cldn5, Atp2a1, Lmod1, Dstn, Pgk1, Ada, Tgfbi, Dnm1	http://discovery.lifemapsc.com/in-vivo-development/heart/atrioventricular-canal/atrioventricular-canal-cells
1.63444	TCCell	Trabecular meshwork-derived mesenchymal stem cells	In vitro	PostNatal	Eye, Mesenchymal Stem Cells	11	138	MYOC, LIF, RGS5, GPRC5A, LAMA5, MRVI1, TM4SF1, DBNDD1, SPP1, KRT34, ALDH1A1	http://discovery.lifemapsc.com/stem-cell-differentiation/in-vitro-cells/eye-mesenchymal-stem-cells-homo-sapiens-trabecular-meshwork-derived-mesenchymal-stem-cells-genome-institute-of-singapore
1.6248	TCCell	Ovarian tissue-dissociated cells	In vitro	PostNatal	Ovary	2	9	Dazl, Ifitm3	http://discovery.lifemapsc.com/stem-cell-differentiation/in-vitro-cells/ovary-mus-musculus-ovarian-tissue-dissociated-cells-massachusetts-general-hospital
1.617	BIDiffExpSet	Human Nucleus Pulposus Cells (HNPC)	In vitro	PostNatal	Cartilage	13	98	PTGFR, IGFBP4, COL6A2, IGFBP6, PIP, SFRP4, WISP2, CCL20, FOS, IRX3, SLITRK4, CPE, RCAN2	http://discovery.lifemapsc.com/gene-expression-signals/high-throughput/large-scale-dataset-cultured-cell-collection/human-nucleus-pulposus-cells-hnpc
1.61553	BIDiffExpSet	BH2 Dermal Fibroblasts	In vitro	PostNatal	Dermis, Fibroblasts	12	100	COMP, GAS6, CNN1, COL6A2, TAGLN, S100A4, RGCC, OLFML3, MYL9, LUM, CPE, RCAN2	http://discovery.lifemapsc.com/gene-expression-signals/high-throughput/large-scale-dataset-cultured-cell-collection/bh2-dermal-fibroblasts
1.61466	BIDiffExpSet	TONGUE	In vivo	PostNatal	Oral Cavity	18	299	GJB2, CXCL14, PDPN, CLCA2, GJB6, PPP1R14C, THBS4, KRT16, DCN, RHCG, KRT13, SPRR1A, SPRR2A, SERPINB3, SPRR3, PLN, KRT6B, KRT6C	http://discovery.lifemapsc.com/gene-expression-signals/high-throughput/large-scale-dataset-tiger/tongue
1.60516	PDCell	Corneal epithelial-like cells	In vitro	Prenatal-PostNatal	Eye, Cornea	1	5	KRT3	http://discovery.lifemapsc.com/stem-cell-differentiation/protocols/cornea-differentiation-generation-of-corneal-epithelial-cells-from-pluripotent-stem-cells-using-stromal-cells?TCCellID=44ab374c-6687-44c0-9d00-2be81a0dd1c9
1.60043	BIDiffExpSet	Trigeminal Ganglion	In vivo	PostNatal	Brain	14	100	MPZ, PTGDS, APOD, CLU, IGFBP6, SFRP4, CEBPD, STMN2, MAFF, HILPDA, SPP1, DCN, EGR1, CALCA	http://discovery.lifemapsc.com/gene-expression-signals/high-throughput/large-scale-dataset-gnf-biogps/trigeminal-ganglion
1.60033	AnatCompartment	Lens	In vivo	Prenatal-PostNatal	Eye, Lens	24	440	Agl, Igfbp7, Clu, Jun, Srebf1, Efna1, Pitx3, Ddx5, Gadd45g, Atp1b3, Idh2, Sat1, Cpe, Sfrp2, Ldha, Tkt, Eno3, Hsd11b1, Gapdh, Aldh1a1, Gstm1, Aldoa, Tpi1, Eno1	http://discovery.lifemapsc.com/in-vivo-development/eye/lens
1.59939	Cell	Chondrocytes	In vivo	Prenatal	Cartilage	1	7	Sox9	http://discovery.lifemapsc.com/in-vivo-development/cartilage/nasal-capsule/chondrocytes
1.59939	Cell	Chondrocytes	In vivo	Prenatal	Cartilage	1	7	Sox9	http://discovery.lifemapsc.com/in-vivo-development/cartilage/reicherts-cartilage/chondrocytes
1.59925	OrganSystem	Smooth Muscle	In vivo	Prenatal-PostNatal	Smooth Muscle	11	99	COL1A2, IL6, NQO1, COL6A2, CCL2, STC1, CSF3, IL33, SERPINH1, COL1A1, TPM1	http://discovery.lifemapsc.com/in-vivo-development/smooth-muscle
1.59654	Cell	Prechondrocytes	In vivo	Prenatal	Bone, Cartilage	1	10	Sox9	http://discovery.lifemapsc.com/in-vivo-development/cartilage/rostral-synchondroses/prechondrocytes
1.59591	AnatCompartment	Endochondral Facial Bones	In vivo	Prenatal	Bone	6	130	Sox9, Fmod, Mapk8ip2, Tgfbi, Kif5a, Pdzrn4	http://discovery.lifemapsc.com/in-vivo-development/bone/endochondral-facial-bones
1.59442	Cell	Cardiac Neural Crest Cells	In vivo	Prenatal	Neural Crest	3	23	Gja1, Sox9, B3gat1	http://discovery.lifemapsc.com/in-vivo-development/neural-crest/cardiac-neural-crest/cardiac-neural-crest-cells
1.58662	PDCell	Midbrain dopaminergic-like neurons	In vitro	Prenatal-PostNatal	Brain, Dopaminergic Neurons, Neurons	2	8	Pitx3, Aldh1a1	http://discovery.lifemapsc.com/stem-cell-differentiation/protocols/brain-dopaminergic-neurons-differentiation-derivation-of-dopaminergic-neurons-by-isolation-of-stem-cells-derived-neural-progenitors?TCCellID=e6103b9c-82e6-4c7f-84ee-0a7cadfbb7d7
1.58641	Cell	Ovarian Mesenchymal Stroma Cells	In vivo	Prenatal	Ovary	30	1034	EPHX1, Gja1, CAV2, HSPB1, CAV1, COL6A2, HSPD1, Jun, Rgs5, BAG3, SYNPO2, SERPINH1, HSPE1, Myl9, FBLN1, DSTN, Dcn, Itm2a, ASMTL, Tgfbi, Birc5, Lum, Cpe, TKT, Aldh1a1, Csrp2, BIN1, GSTM5, MYH11, CALD1	http://discovery.lifemapsc.com/in-vivo-development/ovary/ovary-interstitium/ovarian-mesenchymal-stroma-cells
1.58301	Cell	Pre-Granulosa Cells	In vivo	Prenatal	Ovary	18	282	Col1a2, Gja1, Gas6, Cav1, Jun, Serpinf1, Bag3, Irx3, Serpina5, Myl9, Angpt2, Itm2a, Lum, Cpe, Col1a1, Aldh1a1, Acta2, Ifitm3	http://discovery.lifemapsc.com/in-vivo-development/ovary/primordial-follicle/pre-granulosa-cells
1.57909	BIDiffExpSet	Human Amniotic Mesenchymal Stromal Cells (HAmMSC)	In vitro	PostNatal	Amnion	12	97	COMP, THBD, PTGDS, IL1RL1, PDPN, SYNM, SLCO4A1, OLFML3, PROK1, ADAMTS9, HSD17B2, SAA1	http://discovery.lifemapsc.com/gene-expression-signals/high-throughput/large-scale-dataset-cultured-cell-collection/human-amniotic-mesenchymal-stromal-cells-hammsc
1.57205	Cell	Prechondrocytic Mesenchymal Cells	In vivo	Prenatal	Bone, Cartilage	1	12	Sox9	http://discovery.lifemapsc.com/in-vivo-development/bone/proximal-rib/prechondrocytic-mesenchymal-cells
1.57045	BIDiffExpSet	Human Villous Capillary Endothelial Cells (HVCEC)	In vitro	PostNatal	Intestine, Endothelium	11	98	KRT17, CST6, SFN, MPZL2, SPINT2, RGCC, OLFML3, FAM83A, KRT16, KRT6A, KRT6C	http://discovery.lifemapsc.com/gene-expression-signals/high-throughput/large-scale-dataset-cultured-cell-collection/human-villous-capillary-endothelial-cells-hvcec
1.5663	AnatCompartment	Zeugopod Epiphyseal End	In vivo	Prenatal-PostNatal	Bone	11	180	Edn3, Crabp2, Tac1, Cxcl14, Tm4sf1, Gprc5b, 1500015O10Rik, Thbs4, Fbp2, Sfrp2, Mfap4	http://discovery.lifemapsc.com/in-vivo-development/bone/zeugopod-epiphyseal-end
1.56354	BIDiffExpSet	Human Mesenchymal Stem Cells (hMSC)-2	In vitro	PostNatal	Mesenchymal Stem Cells	10	95	COMP, GAS6, SFRP4, WISP2, STMN2, IRX3, TCEA3, C10orf10, CHI3L1, RCAN2	http://discovery.lifemapsc.com/gene-expression-signals/high-throughput/large-scale-dataset-cultured-cell-collection/human-mesenchymal-stem-cells-hmsc-2
1.56312	BIDiffExpSet	Human Vertebral Mesenchymal Stem Cells (HVMSC)	In vitro	PostNatal	Bone, Mesenchymal Stem Cells	10	96	CST6, PIP, VGF, CCL20, IRX3, TM4SF1, SPP1, ANGPT2, HSD17B2, RCAN2	http://discovery.lifemapsc.com/gene-expression-signals/high-throughput/large-scale-dataset-cultured-cell-collection/human-vertebral-mesenchymal-stem-cells-hvmsc
1.56031	Cell	Metanephric Mesenchyme Cells	In vivo	Prenatal	Kidney	13	200	Col1a2, Igfbp7, Ccl19, Stmn2, Tm4sf1, Rai2, Smoc2, Myl9, Myl1, Tgfbi, Col1a1, Mfap4, Cald1	http://discovery.lifemapsc.com/in-vivo-development/kidney/metanephric-mesenchyme/metanephric-mesenchyme-cells
1.55874	BIDiffExpSet	Sperm	In vivo	PostNatal	Testis	9	849	PLA2G1B, OOEP, LSMEM1, FHL5, KRT85, PRR9, FAM153A, PRM1, PRM2	http://discovery.lifemapsc.com/gene-expression-signals/high-throughput/large-scale-dataset-barcode-u133-plus-2-0/sperm
1.55361	Cell	Dental Placode Cells	In vivo	Prenatal	Tooth, Epithelial Cells	9	164	Cdkn1a, Krt17, Notch3, Gjb2, Lama5, Sfn, Sema3f, Fbln1, Acta2	http://discovery.lifemapsc.com/in-vivo-development/tooth/dental-placode/dental-placode-cells
1.55218	Cell	Immature Endochondral Osteoblasts	In vivo	Prenatal	Bone	2	27	Spp1, Col1a1	http://discovery.lifemapsc.com/in-vivo-development/bone/zeugopod-periosteum/immature-endochondral-osteoblasts
1.55218	Cell	Immature Endochondral Osteoblasts	In vivo	Prenatal	Bone	2	27	Spp1, Col1a1	http://discovery.lifemapsc.com/in-vivo-development/bone/stylopod-periosteum/immature-endochondral-osteoblasts
1.55187	Cell	Duct Progenitor Cells	In vivo	Prenatal	Pancreas, Epithelial Cells	1	10	Sox9	http://discovery.lifemapsc.com/in-vivo-development/pancreas/dorsal-pancreatic-bud/duct-progenitor-cells
1.54977	Cell	Mature Cardiac Fibroblasts	In vivo	PostNatal	Heart, Epicardium, Fibroblasts	10	103	Ephx1, Il6, Igfbp7, Rgs5, Smoc2, Il33, Mmp3, Steap4, Col1a1, Mlkl	http://discovery.lifemapsc.com/in-vivo-development/heart/myocardium/mature-cardiac-fibroblasts
1.54735	Cell	Guard Dermal Papilla Cells	In vivo	Prenatal-PostNatal	Hair, Dermis	11	200	Edn3, Ptgfr, Apod, Crabp2, Serpinf1, Corin, Clcf1, Spp1, Sfrp2, Dnm1, Mfap4	http://discovery.lifemapsc.com/in-vivo-development/hair/dermal-papilla/guard-dermal-papilla-cells
1.54345	Cell	Zigzag Dermal Papilla Cells	In vivo	Prenatal-PostNatal	Hair, Dermis	11	201	Edn3, Ptgfr, Apod, Crabp2, Serpinf1, Corin, Clcf1, Spp1, Sfrp2, Dnm1, Mfap4	http://discovery.lifemapsc.com/in-vivo-development/hair/dermal-papilla/zigzag-dermal-papilla-cells
1.54297	Cell	Immature Endochondral Osteoblasts	In vivo	Prenatal	Bone	2	27	Spp1, Col1a1	http://discovery.lifemapsc.com/in-vivo-development/bone/autopod-periosteum/immature-endochondral-osteoblasts
1.54097	Cell	Limbal Superbasal Epithelial Cells	In vivo	Prenatal-PostNatal	Eye, Cornea, Epithelial Cells	2	27	GJA1, KRT3	http://discovery.lifemapsc.com/in-vivo-development/eye/limbus-epithelium/limbal-superbasal-epithelial-cells
1.53885	BIDiffExpSet	Human Mesenchymal Stem Cell-hepatic (HMSC-he)	In vitro	PostNatal	Liver, Mesenchymal Stem Cells	15	98	IL6, PTGDS, FMOD, TAGLN, IL1RL1, FOS, PDPN, TMEM59L, ADAMTS1, LUM, RORB, HSD11B1, ALDH1A1, SAA1, MFAP4	http://discovery.lifemapsc.com/gene-expression-signals/high-throughput/large-scale-dataset-cultured-cell-collection/human-mesenchymal-stem-cell-hepatic-hmsc-he
1.53536	PDCell	Epiblast-like cells	In vitro	Prenatal	Epiblast	10	117	Cnn1, Serpinf1, Tagln, Tmem59l, 1500015O10Rik, Myl9, Gadd45g, Dcn, Flnc, Greb1l	http://discovery.lifemapsc.com/stem-cell-differentiation/protocols/epiblast-germ-cells-reproductive-system-differentiation-reconstitution-of-the-mouse-germ-cell-from-pluripotent-stem-cells?TCCellID=b1624397-7a5d-4377-99ec-ac6fc99d4df9
1.53312	Cell	Immature Endochondral Osteoblasts	In vivo	Prenatal	Bone	2	35	Spp1, Col1a1	http://discovery.lifemapsc.com/in-vivo-development/bone/vertebrae/immature-endochondral-osteoblasts
1.53312	PDCell	Fetal islet-like clusters	In vitro	Prenatal-PostNatal	Pancreas	4	20	SOX9, SST, CHGA, PRSS3	http://discovery.lifemapsc.com/stem-cell-differentiation/protocols/pancreas-differentiation-stepwise-generation-of-polyhormonal-insulin-producing-cells-from-stem-cells?TCCellID=59d3eba1-ca36-4edf-9f3d-ad9e51eccbed
1.524	Cell	Adult Neural Stem Cells	In vivo	PostNatal	Brain, Neural Tube, Oligodendrocytes	1	12	Sox9	http://discovery.lifemapsc.com/in-vivo-development/neural-tube/cortical-sub-ventricular-zone/adult-neural-stem-cells
1.524	Cell	Prechondrocytic Mesenchymal Cells	In vivo	Prenatal	Bone, Cartilage	1	15	Sox9	http://discovery.lifemapsc.com/in-vivo-development/bone/distal-rib/prechondrocytic-mesenchymal-cells
1.5218	Cell	Prechondrocytes	In vivo	Prenatal	Bone, Cartilage	1	13	Sox9	http://discovery.lifemapsc.com/in-vivo-development/cartilage/synchondroses/prechondrocytes
1.51451	TCCell	Umbilical tissue-derived cells (CNTO2476)	In vitro	Prenatal	Umbilical Cord	2	23	IL6, ACTA2	http://discovery.lifemapsc.com/stem-cell-differentiation/in-vitro-cells/umbilical-cord-homo-sapiens-umbilical-tissue-derived-cells-cnto2476-janssen-biotech-inc
1.51412	BIDiffExpSet	Brain Pericytes	In vitro	PostNatal	Brain, Pericytes	14	99	GAS6, PTGDS, APOD, CRABP2, SERPINF1, LTBP4, GJB2, MYBPH, FXYD1, CFD, FBLN1, DCN, HSD11B1, MFAP4	http://discovery.lifemapsc.com/gene-expression-signals/high-throughput/large-scale-dataset-cultured-cell-collection/brain-pericytes
1.50831	Cell	Immature Endochondral Osteoblasts	In vivo	Prenatal	Bone	2	33	Spp1, Col1a1	http://discovery.lifemapsc.com/in-vivo-development/bone/rib/immature-endochondral-osteoblasts
1.50519	BIDiffExpSet	Bone Marrow CD105+ Cells	In vitro	PostNatal	Blood	8	97	S100A8, S100A9, MYL4, DNAJA4, KRT13, TESC, HLA-DRB5, ALDH1A1	http://discovery.lifemapsc.com/gene-expression-signals/high-throughput/large-scale-dataset-cultured-cell-collection/bone-marrow-cd105-cells
1.50389	Cell	Immature Schwann Cells	In vivo	Prenatal	Peripheral Nervous System, Schwann Cells	8	82	Thbd, Mpz, Emp1, Gap43, Jun, S100a6, Cpe, Col1a1	http://discovery.lifemapsc.com/in-vivo-development/peripheral-nervous-system/peripheral-nerve-domain/immature-schwann-cells
1.49555	OrganSystem	Dermis	In vivo	Prenatal-PostNatal	Dermis	9	207	Lif, Cldn5, 1500015O10Rik, Myl4, Aspn, Tpsb2, Sfrp2, Mlkl, Psors1c2	http://discovery.lifemapsc.com/in-vivo-development/dermis
1.4868	Cell	Mononuclear Myocyte	In vivo	Prenatal	Skeletal Muscle	1	6	Des	http://discovery.lifemapsc.com/in-vivo-development/skeletal-muscle/extraocular-muscles/mononuclear-myocyte
1.4868	PDCell	Dopaminergic neuron-like cells	In vitro	Prenatal-PostNatal	Brain, Dopaminergic Neurons, Neurons	1	10	Pitx3	http://discovery.lifemapsc.com/stem-cell-differentiation/protocols/dopaminergic-neurons-differentiation-generation-of-dopaminergic-neurons-using-valproic-acid-and-zonisamide?TCCellID=8d79a48b-a844-4317-bff0-1e75a4d5ad1b
1.4868	PDCell	Primordial germ-like cells	In vitro	Prenatal	Gonad, Germ Cells	1	6	Dazl	http://discovery.lifemapsc.com/stem-cell-differentiation/protocols/germ-cells-reproductive-system-differentiation-derivation-of-embryonic-germ-cells-and-male-gametes-from-mouse-embryonic-stem-cells?TCCellID=f3919c55-f14c-46d3-b86a-75982275e442
1.48487	Cell	Chondrocytes	In vivo	Prenatal	Cartilage	1	9	Sox9	http://discovery.lifemapsc.com/in-vivo-development/cartilage/meckels-cartilage/chondrocytes
1.48296	PDCell	Ventral midbrain dopaminergic neurons-like cells	In vitro	Prenatal-PostNatal	Brain, Dopaminergic Neurons, Neurons	1	8	PITX3	http://discovery.lifemapsc.com/stem-cell-differentiation/protocols/dopaminergic-neurons-differentiation-purification-of-stem-cell-derived-dopaminergic-neurons-by-isolation-of-ncam1-positive-cells?TCCellID=3d239141-ac94-4e58-bc13-a003a07b4e15
1.48296	PDCell	Neurospheres	In vitro	Prenatal	Neural Crest	1	19	SOX9	http://discovery.lifemapsc.com/stem-cell-differentiation/protocols/neural-crest-schwann-cells-differentiation-schwann-cells-and-sensory-neurons-from-human-embryonic-stem-cells?TCCellID=cb2d6370-4371-4fb3-b671-564642a9b4fe
1.47362	Cell	Limbal Basal Epithelial Cells	In vivo	Prenatal-PostNatal	Eye, Cornea, Epithelial Cells	5	48	SOD2, CEBPD, ITM2A, EGR1, ENO1	http://discovery.lifemapsc.com/in-vivo-development/eye/limbus-epithelium/limbal-basal-epithelial-cells
1.47254	AnatCompartment	Umbilical Veins	In vivo	Prenatal	Umbilical Cord	8	63	CNN1, P2RX1, ZFP36, KCNIP3, SMTN, ADAMTS1, DCN, PTK2B	http://discovery.lifemapsc.com/in-vivo-development/umbilical-cord/umbilical-veins
1.4721	BIDiffExpSet	Normal Human Articular Chondrocytes (NHAC)	In vitro	PostNatal	Cartilage	13	96	PTGFR, APOD, WISP2, STMN2, S100A4, SPINT2, C2orf40, TCEA3, DCN, LUM, CPE, C10orf10, CHI3L1	http://discovery.lifemapsc.com/gene-expression-signals/high-throughput/large-scale-dataset-cultured-cell-collection/normal-human-articular-chondrocytes-nhac
1.46718	AnatCompartment	Conjunctival Epithelium	In vivo	Prenatal-PostNatal	Eye, Conjunctiva	8	109	COL1A2, SOX9, IL1R1, CPQ, RHCG, TPPP3, KRT13, SPRR3	http://discovery.lifemapsc.com/in-vivo-development/eye/conjunctival-epithelium
1.46455	Cell	Chondrocytes	In vivo	Prenatal	Bone, Cartilage	1	9	Sox9	http://discovery.lifemapsc.com/in-vivo-development/bone/mandibular-condyle/chondrocytes
1.46294	TCCell	PureStem™ SM30, NCr-fac & Meso-latp Progenitor	In vitro	Prenatal	Lateral Plate Mesoderm, Neural Crest	4	102	SOX9, SERPINF1, GJB2, S100A6	http://discovery.lifemapsc.com/stem-cell-differentiation/in-vitro-cells/purestem-sm30-ncr-fac-meso-latp-progenitor
1.46293	AnatCompartment	Globus Pallidus	In vivo	Prenatal-PostNatal	Brain	4	47	Ly6h, Dnajb1, Sfrp2, Calca	http://discovery.lifemapsc.com/in-vivo-development/brain/globus-pallidus
1.45906	AnatCompartment	Thoracic Perivascular Adipose	In vivo	Prenatal-PostNatal	Adipose	5	126	Mpzl2, Pkm, Uqcrq, Pm20d1, Elovl3	http://discovery.lifemapsc.com/in-vivo-development/adipose/thoracic-perivascular-adipose
1.45204	TCCell	PureStem™ 4D20.8, NCr-fac Progenitor	In vitro	Prenatal	Neural Crest	4	108	SOX9, CRABP2, CCL2, EEF1A2	http://discovery.lifemapsc.com/stem-cell-differentiation/in-vitro-cells/purestem-4d20-8-ncr-fac-progenitor
1.4507	Cell	Cartilage Cells	In vivo	Prenatal	Cartilage	1	6	Sox9	http://discovery.lifemapsc.com/in-vivo-development/cartilage/nasal-capsule/cartilage-cells
1.4507	Cell	Cartilage Cells	In vivo	Prenatal	Cartilage	1	6	Sox9	http://discovery.lifemapsc.com/in-vivo-development/cartilage/reicherts-cartilage/cartilage-cells
1.44902	Cell	Neural Crest Cells	In vivo	Prenatal	Neural Crest, Neural Ectoderm	1	8	Sox9	http://discovery.lifemapsc.com/in-vivo-development/neural-ectoderm/neural-plate-border/neural-crest-cells
1.44902	Cell	Osteochondro Progenitor Cells	In vivo	Prenatal	Head Mesenchyme, Bone, Cartilage	1	10	Sox9	http://discovery.lifemapsc.com/in-vivo-development/head-mesenchyme/branchial-arch-2/osteochondro-progenitor-cells
1.44569	PDCell	Chondrocyte-like cells	In vitro	Prenatal-PostNatal	Cartilage	1	27	SOX9	http://discovery.lifemapsc.com/stem-cell-differentiation/protocols/cartilage-differentiation-direct-differentiation-of-human-embryonic-stem-cells-into-chondrocytes?TCCellID=d345867c-6414-4909-a8b1-38b8af136b79
1.44358	BIDiffExpSet	Human Hepatic Stellate Cells (HHSteC)	In vitro	PostNatal	Liver	10	97	CD14, ITPKA, TAGLN, IL1RL1, GPR4, IL33, SLITRK4, BIRC5, HSD11B1, PRSS3	http://discovery.lifemapsc.com/gene-expression-signals/high-throughput/large-scale-dataset-cultured-cell-collection/human-hepatic-stellate-cells-hhstec
1.44313	BIDiffExpSet	Human Preadipocyte-subcutaneous (HPA-s)	In vitro	PostNatal	Adipose	11	97	APOD, CAV1, COL6A2, S100A3, S100A4, CFD, MMP3, DCN, HMOX1, STEAP4, MT1M	http://discovery.lifemapsc.com/gene-expression-signals/high-throughput/large-scale-dataset-cultured-cell-collection/human-preadipocyte-subcutaneous-hpa-s
1.43583	Cell	Intervertebral Disc Nucleus Pulposus Cells	In vivo	Prenatal-PostNatal	Cartilage	9	89	Sox9, Thbd, Vegfa, Fos, Pgk1, Dcn, Lum, Amelx, Tuba1a	http://discovery.lifemapsc.com/in-vivo-development/cartilage/nucleus-pulposus/intervertebral-disc-nucleus-pulposus-cells
1.43436	PDCell	Dopaminergic neurons	In vitro	Prenatal-PostNatal	Brain, Dopaminergic Neurons, Neurons	1	5	PITX3	http://discovery.lifemapsc.com/stem-cell-differentiation/protocols/dopaminergic-neurons-differentiation-generation-of-neural-stem-cells-and-dopaminergic-neurons-via-neurospheres-formation?TCCellID=0b0f12ba-d4bb-442e-942c-79b2470d18bf
1.43436	Cell	Cartilage Cells	In vivo	Prenatal	Cartilage	1	7	Sox9	http://discovery.lifemapsc.com/in-vivo-development/cartilage/meckels-cartilage/cartilage-cells
1.43278	Cell	Osteochondro Progenitor Cells	In vivo	Prenatal	Head Mesenchyme, Bone, Cartilage	1	12	Sox9	http://discovery.lifemapsc.com/in-vivo-development/head-mesenchyme/prechordal-mesenchyme/osteochondro-progenitor-cells
1.43112	TCCell	Decidua-derived mesenchymal cells	In vitro	PostNatal	Placenta, Mesenchymal Stem Cells	8	113	PDPN, RGCC, SYNPO2, MMP3, ASPN, HSD17B2, ALDH1A1, PLN	http://discovery.lifemapsc.com/stem-cell-differentiation/in-vitro-cells/mesenchymal-stem-cells-placenta-homo-sapiens-decidua-derived-mesenchymal-cells-osaka-national-hospital
1.42718	BIDiffExpSet	Dorsal Root Ganglion	In vivo	PostNatal	Spinal Cord	11	98	MPZ, PTGDS, APOD, CLU, SFRP4, TAC1, BCAS1, STMN2, SPP1, CALCB, CALCA	http://discovery.lifemapsc.com/gene-expression-signals/high-throughput/large-scale-dataset-gnf-biogps/dorsal-root-ganglion
1.42663	Cell	Podocytes	In vivo	Prenatal-PostNatal	Kidney, Epithelial Cells	8	125	Ephx1, Tshb, Vegfa, Fgfbp1, Lama5, Pdpn, Tm4sf1, Asb15	http://discovery.lifemapsc.com/in-vivo-development/kidney/podocyte-layer/podocytes
1.42587	BIDiffExpSet	Brain/hindbrain	In vivo	Prenatal	Brain	60	1368	Cst3, Gja1, Pnp, Sox9, Cdkn1a, Notch3, Sod2, Agl, Npy2r, Sst, Aes, Apod, Chgb, Clu, Col6a2, Gja4, Grp, Jun, Pvalb, Syp, Tac1, Cadps, Atp5a1, Ap2m1, Srebf1, Sfn, Pdpn, Gpd1, Ddx5, Irx3, Pkia, Cdh20, Mapk8ip2, Fuca1, Serpinh1, Ckm, Pfkp, Gadd45g, Dcn, Fads1, Apoe, Birc5, Pgam1, Pkm, Csrp1, Rorb, Marcksl1, Cpe, Kif5a, Sfrp2, Ldha, Tkt, Eno3, Ggt7, Gapdh, Gstm1, Eef1a2, Aldoa, Tpi1, Eno1	http://discovery.lifemapsc.com/gene-expression-signals/high-throughput/large-scale-dataset-mgi/brain/hindbrain
1.42514	Cell	Double Negative 2 Thymocytes	In vivo	Prenatal	Thymus, Blood	9	141	Rgcc, TAGLN2, PKM, MAT2A, Tubb2b, Hsd11b1, GAPDH, ENO1, MFAP4	http://discovery.lifemapsc.com/in-vivo-development/thymus/thymus/double-negative-2-thymocytes
1.42502	AnatCompartment	Ureter	In vivo	Prenatal-PostNatal	Lower Urinary Tract	15	162	Cdkn1a, Jun, Rgs5, Srebf1, Sfn, Olfml3, Synpo2, Myl9, Adamts1, Dcn, Tgfbi, Pkm, Csrp1, Tkt, Sprr1a	http://discovery.lifemapsc.com/in-vivo-development/lower-urinary-tract/ureter
1.42408	Cell	Mature Horizontal Cells	In vivo	PostNatal	Eye, Horizontal, Retina, Neurons	9	142	Ephx1, Pgm2, Thrsp, Stmn2, Rasd1, Cpq, Olfml3, Angpt2, Tkt	http://discovery.lifemapsc.com/in-vivo-development/eye/inner-nuclear-layer/mature-horizontal-cells
1.422	Cell	Fetal Dopaminergic Neurons	In vivo	Prenatal-PostNatal	Brain, Dopaminergic Neurons, Neurons	2	23	Pitx3, Aldh1a1	http://discovery.lifemapsc.com/in-vivo-development/brain/substantia-nigra-pars-compacta/fetal-dopaminergic-neurons
1.41972	BIDiffExpSet	Testis ; Cells in Seminiferous Ducts	In vivo	PostNatal	Testis	40	2117	COL1A2, CST3, EPHX1, SOX9, SOD2, PRL, COL6A2, HSPD1, GJB2, BAG3, LGALS3BP, TNK2, MRVI1, ISYNA1, DDX5, CDH20, GPRC5B, SDF2L1, SERPINH1, HSPE1, HSPH1, DSTN, FADS1, PTK2B, GIT1, ASMTL, BIRC5, IRAK1, ATP1B3, PRKAR1A, MKNK2, DDX43, TKT, ENO3, ULK3, TUBA1A, ALDH1A1, GSTM5, PRM1, PRM2	http://discovery.lifemapsc.com/gene-expression-signals/high-throughput/large-scale-dataset-human-protein-atlas-protein-expression-data/testis-cells-in-seminiferous-ducts
1.419	Cell	Condylar Condensation Cells	In vivo	Prenatal	Bone, Cartilage	1	8	Sox9	http://discovery.lifemapsc.com/in-vivo-development/bone/mandibular-condyle/condylar-condensation-cells
1.419	PDCell	Corneal epithelial cells	In vitro	Prenatal-PostNatal	Eye, Cornea	1	13	KRT3	http://discovery.lifemapsc.com/stem-cell-differentiation/protocols/cornea-differentiation-generation-of-corneal-epithelial-cells-from-pluripotent-stem-cells-using-small-molecules?TCCellID=b21f59b5-6969-4c32-b8ce-e33d55864523
1.41852	TCCell	Bone marrow-derived mesenchymal stem cells	In vitro	PostNatal	Bone, Mesenchymal Stem Cells	7	43	IGFBP6, CCL2, VEGFA, CCL19, CSF3, ANGPT2, TNFRSF10D	http://discovery.lifemapsc.com/stem-cell-differentiation/in-vitro-cells/bone-mesenchymal-stem-cells-homo-sapiens-bone-marrow-derived-mesenchymal-stem-cells-german-sport-university-cologne-cologne-germany
1.4168	BIDiffExpSet	Human Hippocampal Astrocytes	In vitro	PostNatal	Brain, Astrocytes	10	99	SST, CNN1, GAP43, CCL2, CXCL14, PDPN, SPP1, TUBB2B, KIF1A, EEF1A2	http://discovery.lifemapsc.com/gene-expression-signals/high-throughput/large-scale-dataset-cultured-cell-collection/human-hippocampal-astrocytes
1.41496	BIDiffExpSet	Human Pulmonary Artery Fibroblasts (HPAF)	In vitro	PostNatal	Lung, Fibroblasts	10	96	CD14, IL6, GJA4, CCL2, SFRP4, TAGLN, GPR4, ANGPTL4, IL33, SLITRK4	http://discovery.lifemapsc.com/gene-expression-signals/high-throughput/large-scale-dataset-cultured-cell-collection/human-pulmonary-artery-fibroblasts-hpaf
1.41295	BIDiffExpSet	X-gene Foreskin Fibroblasts	In vitro	PostNatal	Fibroblasts	10	98	COMP, GAS6, CNN1, CRABP2, TAGLN, S100A4, MYL9, LUM, ALDH1A1, KRTAP1-1	http://discovery.lifemapsc.com/gene-expression-signals/high-throughput/large-scale-dataset-cultured-cell-collection/x-gene-foreskin-fibroblasts
1.41221	BIDiffExpSet	Temporal Lobe	In vivo	PostNatal	Brain	7	100	GAP43, STMN2, RIMS3, DDN, SPP1, EEF1A2, DNM1	http://discovery.lifemapsc.com/gene-expression-signals/high-throughput/large-scale-dataset-gnf-biogps/temporal-lobe
1.41022	Cell	Fetal Dopaminergic Neurons	In vivo	Prenatal-PostNatal	Brain, Dopaminergic Neurons, Neurons	2	23	Pitx3, Aldh1a1	http://discovery.lifemapsc.com/in-vivo-development/brain/ventral-tegmental-area/fetal-dopaminergic-neurons
1.40946	AnatCompartment	Meninges	In vivo	Prenatal-PostNatal	Brain, Meninges	7	66	Thbd, Fmod, Gjb2, Kif1c, Angptl4, Fbln1, Hmox1	http://discovery.lifemapsc.com/in-vivo-development/brain/meninges
1.40532	Cell	Plasmacytoid Dendritic cells	In vivo	Prenatal-PostNatal	Blood	6	130	PTGDS, SERPINF1, RIMS3, CUX2, ADA, IL3RA	http://discovery.lifemapsc.com/in-vivo-development/blood/peripheral-blood/plasmacytoid-dendritic-cells
1.4	Cell	Mural Cells	In vivo	Prenatal	Lateral Plate Mesoderm, Pericytes, Smooth Muscle	4	26	Gja1, Gja4, TAGLN, Angpt2	http://discovery.lifemapsc.com/in-vivo-development/lateral-plate-mesoderm/splanchnic-mesoderm/mural-cells
1.39639	Cell	Extraembryonic Angioblasts	In vivo	Prenatal	Extraembryonic Mesoderm, Endothelium	13	213	Col1a2, Clu, Cldn5, VEGFA, Smoc2, S100a16, Adamts9, Myl9, Dcn, Lum, Col1a1, Hspa1a, Acta2	http://discovery.lifemapsc.com/in-vivo-development/extraembryonic-mesoderm/extraembryonic-capillary-plexus/extraembryonic-angioblasts
1.3898	BIDiffExpSet	Human Neuron (HN)	In vitro	PostNatal	Neurons	9	98	GAP43, LY6H, NELL2, STMN2, GADD45G, CUX2, TUBB2B, KIF1A, EEF1A2	http://discovery.lifemapsc.com/gene-expression-signals/high-throughput/large-scale-dataset-cultured-cell-collection/human-neuron-1
1.38954	Cell	Osteochondro Progenitor Cells	In vivo	Prenatal	Head Mesenchyme, Bone, Cartilage	1	17	Sox9	http://discovery.lifemapsc.com/in-vivo-development/head-mesenchyme/branchial-arch-1/osteochondro-progenitor-cells
1.36688	Cell	Hematopoietic Stem Cells	In vivo	Prenatal	Lateral Plate Mesoderm, Blood	8	117	Cd14, Il6, S100a8, S100a9, Ccl12, Hmox1, Tgfbi, Ang	http://discovery.lifemapsc.com/in-vivo-development/lateral-plate-mesoderm/aorta-gonad-mesonephros/hematopoietic-stem-cells
1.36466	PDCell	Mature follicles	In vitro	PostNatal	Ovary	7	76	Comp, Vegfa, Serpina5, Angpt2, Fads1, Aldh1a1, Eno1	http://discovery.lifemapsc.com/stem-cell-differentiation/in-vitro-cells/ovary-mus-musculus-secondary-follicles-northwestern-university?TCCellID=3300bbd0-1da7-48b6-8acc-ad9be3865f1a
1.36447	Cell	4-Cell Embryo	In vivo	Prenatal	Inner Cell Mass, Trophoblast, Zygote	1	17	TEAD4	http://discovery.lifemapsc.com/in-vivo-development/zygote/zygote/4-cell-embryo
1.35715	TCCell	Epithelial cells (family)	In vitro	Prenatal-PostNatal	Epithelial Cells	4	39	KRT17, LAMA5, KRT16, ACTA2	http://discovery.lifemapsc.com/stem-cell-differentiation/in-vitro-cells/epithelial-cells-homo-sapiens-epithelial-cells-family
1.35474	OrganSystem	Fibroblasts	In vivo	Prenatal-PostNatal	Fibroblasts	8	143	COMP, STC1, TNFRSF12A, MMP3, KRT34, PLAUR, DCTD, CALD1	http://discovery.lifemapsc.com/in-vivo-development/fibroblasts
1.35367	BIDiffExpSet	Human Aortic Endothelial Cells (HAEC)	In vitro	PostNatal	Endothelium	10	100	NOS3, GJA4, CLDN5, IL1RL1, EFNA1, MPZL2, IL33, SLITRK4, ANGPT2, ALDH1A1	http://discovery.lifemapsc.com/gene-expression-signals/high-throughput/large-scale-dataset-cultured-cell-collection/human-aortic-endothelial-cells-haec
1.35286	Cell	Basophils	In vivo	Prenatal-PostNatal	Blood	1	17	Il3ra	http://discovery.lifemapsc.com/in-vivo-development/blood/peripheral-blood/basophils
1.35121	BIDiffExpSet	Human Dermal Microvascular Endothelial Cells (HDMEC)	In vitro	PostNatal	Dermis, Endothelium	10	100	CLDN5, EFNA1, GPR4, MPZL2, RGCC, ANGPT2, ITM2A, C10orf10, HSD17B2, ALDH1A1	http://discovery.lifemapsc.com/gene-expression-signals/high-throughput/large-scale-dataset-cultured-cell-collection/human-dermal-microvascular-endothelial-cells-hdmec
1.35067	BIDiffExpSet	Human Hepatocyte (HH)	In vitro	PostNatal	Liver	10	100	CD14, ITPKA, CCL20, SERPINA5, GPX2, ALDH1A1, HP, SAA1, MT1M, APOC1	http://discovery.lifemapsc.com/gene-expression-signals/high-throughput/large-scale-dataset-cultured-cell-collection/human-hepatocyte-hh
1.35018	Cell	Mature Retinal Pigmented Epithelium Cells	In vivo	Prenatal-PostNatal	Eye, Retinal Pigmented Epithelium (RPE), Epithelial Cells	5	119	Sox9, Serpinf1, Vegfa, PKIA, HSD17B2	http://discovery.lifemapsc.com/in-vivo-development/eye/retinal-pigmented-epithelium/mature-retinal-pigmented-epithelium-cells
1.34879	BIDiffExpSet	Human Bladder Smooth Muscle Cells (HBdSMC)	In vitro	PostNatal	Lower Urinary Tract, Smooth Muscle	13	96	MYBPH, PDPN, ANGPTL4, ADAMTS9, CFD, ADAMTS1, DCN, MYLPF, MYL1, LUM, HSD11B1, HSD17B2, MFAP4	http://discovery.lifemapsc.com/gene-expression-signals/high-throughput/large-scale-dataset-cultured-cell-collection/human-bladder-smooth-muscle-cells-hbdsmc
1.34741	BIDiffExpSet	Fetal Liver CD36+ Cells	In vitro	Prenatal	Liver, Blood	9	99	CD14, P2RX1, S100A8, S100A9, FAM83A, MYL4, TPSAB1, TESC, APOC1	http://discovery.lifemapsc.com/gene-expression-signals/high-throughput/large-scale-dataset-cultured-cell-collection/fetal-liver-cd36-cells
1.34289	Cell	2-Cell Embryo	In vivo	Prenatal	Inner Cell Mass, Trophoblast, Zygote	1	19	TEAD4	http://discovery.lifemapsc.com/in-vivo-development/zygote/zygote/2-cell-embryo
1.34287	Cell	Early Ameloblasts	In vivo	Prenatal-PostNatal	Tooth, Epithelial Cells	3	69	Lama5, Amelx, Egr1	http://discovery.lifemapsc.com/in-vivo-development/tooth/dental-enamel/early-ameloblasts
1.34258	Cell	Testicular Interstitial Cells	In vivo	Prenatal	Testis	14	169	Ephx1, Thbd, Emp1, Stc1, Adamts9, Myl9, Dcn, Itm2a, Arhgef25, Lum, Acta2, Mfap4, Ifitm3, Cald1	http://discovery.lifemapsc.com/in-vivo-development/testis/testis-interstitium/testicular-interstitial-cells
1.3386	Cell	Prechondrocytes	In vivo	Prenatal	Bone, Cartilage	1	17	Sox9	http://discovery.lifemapsc.com/in-vivo-development/bone/rib/prechondrocytes
1.33751	BIDiffExpSet	Human Mammary Fibroblasts (HMF)	In vitro	PostNatal	Breast, Fibroblasts	9	97	GAS6, PTGDS, APOD, COL6A2, ITPKA, CFD, MYL9, RORB, C10orf10	http://discovery.lifemapsc.com/gene-expression-signals/high-throughput/large-scale-dataset-cultured-cell-collection/human-mammary-fibroblasts-hmf
1.33658	Cell	GABAergic Amacrine Cells	In vivo	Prenatal-PostNatal	Eye, Amacrine, Retina, Neurons	13	271	Hspb1, Clu, Gap43, Stc1, Tac1, Thrsp, Rgs5, Gadd45b, Itm2a, Marcksl1, Sfrp2, Tkt, Cplx3	http://discovery.lifemapsc.com/in-vivo-development/eye/inner-nuclear-layer/gabaergic-amacrine-cells
1.33648	Cell	Dermal Fibroblasts	In vivo	Prenatal-PostNatal	Dermis, Fibroblasts	4	34	Col1a2, Il6, Dcn, Col1a1	http://discovery.lifemapsc.com/in-vivo-development/dermis/cranial-dermis/dermal-fibroblasts
1.33648	Cell	Dermal Fibroblasts	In vivo	Prenatal	Dermis, Fibroblasts	4	34	Col1a2, Il6, Dcn, Col1a1	http://discovery.lifemapsc.com/in-vivo-development/dermis/ventral-dermis/dermal-fibroblasts
1.33504	TCCell	Wharton's jelly-derived stem cells	In vitro	Prenatal	Umbilical Cord	9	100	THBD, IL6, CCL2, RGS5, LAMA5, TM4SF1, RGCC, GPRC5B, IL33	http://discovery.lifemapsc.com/stem-cell-differentiation/in-vitro-cells/umbilical-cord-homo-sapiens-whartons-jelly-derived-stem-cells-national-university-of-singapore
1.33417	BIDiffExpSet	Cardiac Myocytes	In vivo	PostNatal	Heart	11	98	COL1A2, IL6, NQO1, CAV1, CCL2, TAGLN, TM4SF1, SERPINH1, COL1A1, TXN, ENO1	http://discovery.lifemapsc.com/gene-expression-signals/high-throughput/large-scale-dataset-gnf-biogps/cardiac-myocytes
1.33333	Cell	Centroacinar Cells	In vivo	Prenatal-PostNatal	Pancreas, Epithelial Cells	2	3	Sox9, Aldh1a1	http://discovery.lifemapsc.com/in-vivo-development/pancreas/pancreatic-ducts/centroacinar-cells
1.33333	PDCell	BMP2-induced constructs	In vitro	Prenatal-PostNatal	Cartilage	2	3	COL1A2, COL1A1	http://discovery.lifemapsc.com/stem-cell-differentiation/protocols/cartilage-differentiation-generation-of-fibrocartilage-like-constructs?TCCellID=a084771c-71a3-470d-bc2c-e1bfdd0c667e
1.33333	PDCell	BMP2-induced embryoid body constructs	In vitro	Prenatal-PostNatal	Cartilage	2	3	COL1A2, COL1A1	http://discovery.lifemapsc.com/stem-cell-differentiation/protocols/cartilage-differentiation-generation-of-fibrocartilage-like-constructs?TCCellID=5e57fa1e-db40-4f3a-9cd2-5f8d5eb39e9c
1.33333	PDCell	Pelleted mesenchymal stem cells	In vitro	PostNatal	Bone, Cartilage	2	4	COL1A2, COL1A1	http://discovery.lifemapsc.com/stem-cell-differentiation/protocols/cartilage-differentiation-chondrogenic-differentiation-of-bone-marrow-derived-human-mesenchymal-stem-cells?TCCellID=ef355d4d-93aa-4946-9aa3-1a8e240a73c0
1.33333	PDCell	Chondrogenic constructs	In vitro	Prenatal	Cartilage	2	3	COL1A2, COL1A1	http://discovery.lifemapsc.com/stem-cell-differentiation/protocols/cartilage-differentiation-generation-of-fibrocartilage-like-constructs?TCCellID=a2853e77-4e5a-4dbd-beb4-06010ac194ee
1.33333	Cell	V1 Neural Progenitor Cells	In vivo	Prenatal	Neural Tube	2	6	Sox9, Irx3	http://discovery.lifemapsc.com/in-vivo-development/neural-tube/pv1-neural-domain/v1-neural-progenitor-cells
1.33086	AnatCompartment	Heart Tube	In vivo	Prenatal	Heart	9	100	Tagln, Cldn5, Rgs5, Cebpd, Casq1, Myl4, Sat1, Csrp1, Acta2	http://discovery.lifemapsc.com/in-vivo-development/heart/heart-tube
1.32947	BIDiffExpSet	Human Keratocyte (HK)	In vitro	PostNatal	Eye	12	96	SST, APOD, CRABP2, SERPINF1, PIP, WISP2, S100A4, KCNIP3, FBLN1, DCN, TUBB2B, MFAP4	http://discovery.lifemapsc.com/gene-expression-signals/high-throughput/large-scale-dataset-cultured-cell-collection/human-keratocyte-hk
1.3212	PDCell	Dopaminergic neuron-like cells	In vitro	Prenatal-PostNatal	Brain, Dopaminergic Neurons, Neurons	1	13	PITX3	http://discovery.lifemapsc.com/stem-cell-differentiation/protocols/dopaminergic-neurons-differentiation-differentiation-of-stem-cells-into-dopaminergic-neurons-using-defined-factors?TCCellID=1d8ea34b-1fc7-4239-9f50-b4bd8ff35eb3
1.31826	Cell	Spermatogonial Stem Cells	In vivo	Prenatal-PostNatal	Gonad, Testis, Germ Cells, Male Gametocytes	1	16	Nanos2	http://discovery.lifemapsc.com/in-vivo-development/testis/seminiferous-tubules/spermatogonial-stem-cells
1.31826	Cell	Oligodendrocyte Precursor Cells	In vivo	Prenatal	Spinal Cord, Oligodendrocytes	1	15	Sox9	http://discovery.lifemapsc.com/in-vivo-development/spinal-cord/spinal-cord-white-matter/oligodendrocyte-precursor-cells
1.31621	AnatCompartment	Head Mesenchyme	In vivo	Prenatal	Head Mesenchyme	9	98	SOX9, Crabp2, Tmem38a, Adamts9, Mylpf, Tgfbi, SFRP2, Des, TPM1	http://discovery.lifemapsc.com/in-vivo-development/head-mesenchyme/head-mesenchyme
1.30887	PDCell	Definitive endoderm-like cells	In vitro	Prenatal-PostNatal	Endoderm	8	101	GJA4, CCL2, S100A16, MYL4, ANGPT2, CPE, CD99, TESC	http://discovery.lifemapsc.com/stem-cell-differentiation/protocols/endoderm-differentiation-generation-of-mesendoderm-and-definitive-endoderm-cells?TCCellID=64df24b5-229f-4e52-8e15-c05f079a7e22
1.30607	Cell	Cementoblasts	In vivo	PostNatal	Tooth	2	9	Spp1, Col1a1	http://discovery.lifemapsc.com/in-vivo-development/tooth/cementum/cementoblasts
1.30324	PDCell	Dopaminergic neuron-like cells	In vitro	Prenatal-PostNatal	Brain, Dopaminergic Neurons, Neurons	1	11	PITX3	http://discovery.lifemapsc.com/stem-cell-differentiation/protocols/dopaminergic-neurons-differentiation-a-single-step-derivation-of-dopaminergic-neurons-from-pluripotent-cells?TCCellID=3a127ddf-163c-42e7-9aaa-90128a34d8d1
1.29923	BIDiffExpSet	SR1 Dermal Fibroblasts	In vitro	PostNatal	Dermis, Fibroblasts	9	99	COMP, CRABP2, WISP2, S100A4, CFD, MYL9, DCN, LUM, RCAN2	http://discovery.lifemapsc.com/gene-expression-signals/high-throughput/large-scale-dataset-cultured-cell-collection/sr1-dermal-fibroblasts
1.29878	BIDiffExpSet	Human Umbillical Artery Smooth Muscle Cells (HUASMC)	In vitro	PostNatal	Umbilical Cord, Smooth Muscle	9	97	IL6, NOS3, TAGLN, FOS, STMN2, SLITRK4, LUM, TUBB2B, ALDH1A1	http://discovery.lifemapsc.com/gene-expression-signals/high-throughput/large-scale-dataset-cultured-cell-collection/human-umbillical-artery-smooth-muscle-cells-huasmc
1.29875	Cell	Prechondrocytes	In vivo	Prenatal	Bone, Cartilage	1	22	Sox9	http://discovery.lifemapsc.com/in-vivo-development/bone/vertebrae/prechondrocytes
1.29586	BIDiffExpSet	Human Non-Pigment Ciliary Epithelial Cells (HNPCEpiC)	In vitro	PostNatal	Eye, Epithelial Cells	12	97	PTGDS, SPINT2, SYNM, SPP1, RORB, CPAMD8, TUBB2B, SFRP2, HSD17B2, KIF1A, ALDH1A1, RCAN2	http://discovery.lifemapsc.com/gene-expression-signals/high-throughput/large-scale-dataset-cultured-cell-collection/human-non-pigment-ciliary-epithelial-cells-hnpcepic
1.29377	BIDiffExpSet	Human Calvarial Osteoblasts (HCO)	In vitro	PostNatal	Bone	10	98	IL1R1, PTGFR, CCL2, TAGLN, WISP2, CCL20, STMN2, ANGPT2, CPE, ACTA2	http://discovery.lifemapsc.com/gene-expression-signals/high-throughput/large-scale-dataset-cultured-cell-collection/human-calvarial-osteoblasts-hco
1.28724	BIDiffExpSet	Human Mesenchymal Stem Cells (hMSC)-1	In vitro	PostNatal	Mesenchymal Stem Cells	11	99	GJA1, GAS6, PTGDS, PTGFR, SFRP4, WISP2, CLCA2, LUM, CHI3L1, HIST1H1C, HLA-DRB5	http://discovery.lifemapsc.com/gene-expression-signals/high-throughput/large-scale-dataset-cultured-cell-collection/human-mesenchymal-stem-cells-hmsc-1
1.28628	BIDiffExpSet	Occipital Lobe	In vivo	PostNatal	Brain	7	100	GAP43, STMN2, RIMS3, GPRC5B, SPP1, DNM1, RCAN2	http://discovery.lifemapsc.com/gene-expression-signals/high-throughput/large-scale-dataset-gnf-biogps/occipital-lobe
1.28274	Cell	Biliary Epithelial Cells	In vivo	Prenatal-PostNatal	Liver, Epithelial Cells	3	18	Gja1, Sox9, Spp1	http://discovery.lifemapsc.com/in-vivo-development/liver/intrahepatic-biliary-tree/biliary-epithelial-cells
1.28085	Cell	Trophoblast Cells	In vivo	Prenatal	Trophoblast	1	34	TEAD4	http://discovery.lifemapsc.com/in-vivo-development/trophoblast/trophoblast/trophoblast-cells
1.27979	TCCell	Epiblast Stem Cell line 5	In vitro	Prenatal	Epiblast	8	241	Hspb1, Grp, Tagln, Isyna1, Mpzl2, Irx3, Spp1, Fam210b	http://discovery.lifemapsc.com/stem-cell-differentiation/in-vitro-cells/epiblast-mus-musculus-epiblast-stem-cell-line-5-ninds-national-institute-of-health
1.27886	Cell	Cardiomyocytes	In vivo	Prenatal	Heart, Myocardium	3	47	Myl4, Des, Acta2	http://discovery.lifemapsc.com/in-vivo-development/heart/myocardium/cardiomyocytes
1.27836	BIDiffExpSet	Human Pulmonary Artery Smooth Muscle Cells (HPASMC)	In vitro	PostNatal	Lung, Smooth Muscle	10	97	CD14, GJA4, CCL20, MPZL2, RASD1, KCNIP3, ANGPTL4, ANGPT2, DCN, BIRC5	http://discovery.lifemapsc.com/gene-expression-signals/high-throughput/large-scale-dataset-cultured-cell-collection/human-pulmonary-artery-smooth-muscle-cells-hpasmc
1.2752	Cell	Oligodendrocyte Precursor Cells	In vivo	Prenatal	Brain, Neural Tube, Oligodendrocytes	1	19	Sox9	http://discovery.lifemapsc.com/in-vivo-development/neural-tube/motor-neural-progenitor-domain/oligodendrocyte-precursor-cells
1.2734	Cell	Myelinating Oligodendrocyte Cells	In vivo	PostNatal	Brain, Oligodendrocytes, Glial Cells	11	254	Ptgds, Apod, Gprc5b, Casq1, Tppp3, Ada, Tgfbi, Csrp1, Ldlr, Klk6, Bin1	http://discovery.lifemapsc.com/in-vivo-development/brain/forebrain-white-matter/myelinating-oligodendrocyte-cells
1.2697	PDCell	Indolactam V-induced cells	In vitro	Prenatal	Pancreas	1	10	SOX9	http://discovery.lifemapsc.com/stem-cell-differentiation/protocols/endoderm-pancreas-differentiation-derivation-of-pancreatic-progenitor-cells-using-the-small-molecule-indolactam-v?TCCellID=f6f80b7c-6eea-41e8-b179-287ecaa71a33
1.2697	Cell	Osteochondro Mesenchymal Cells	In vivo	Prenatal	Bone, Cartilage	1	46	Sox9	http://discovery.lifemapsc.com/in-vivo-development/bone/vertebrae/osteochondro-mesenchymal-cells
1.26855	Cell	Chondrocytes	In vivo	Prenatal-PostNatal	Bone, Cartilage	3	40	Sox9, Cdkn1a, Vegfa	http://discovery.lifemapsc.com/in-vivo-development/bone/rib/chondrocytes
1.26757	BIDiffExpSet	Pituitary Gland	In vivo	Prenatal	Endocrine System	11	140	Gja1, Cldn5, Itm2b, Smoc2, Slitrk4, Oxtr, Serpinh1, Sema3f, Dnajb1, Cplx3, Mfap4	http://discovery.lifemapsc.com/gene-expression-signals/high-throughput/large-scale-dataset-gensat/pituitary-gland
1.26637	BIDiffExpSet	Cingulate Cortex	In vivo	PostNatal	Brain	7	100	GAP43, STMN2, RIMS3, GPRC5B, EEF1A2, DNM1, RCAN2	http://discovery.lifemapsc.com/gene-expression-signals/high-throughput/large-scale-dataset-gnf-biogps/cingulate-cortex
1.26478	BIDiffExpSet	Human Choroid Plexus Epithelial Cells (HCPEpiC)	In vitro	PostNatal	Brain, Choroid Plexus, Epithelial Cells	9	98	LIF, CCL2, TAGLN, NELL2, ANGPTL4, DBNDD1, TUBB2B, KRT81, KIF1A	http://discovery.lifemapsc.com/gene-expression-signals/high-throughput/large-scale-dataset-cultured-cell-collection/human-choroid-plexus-epithelial-cells-hcpepic
1.26259	Cell	Dental Papilla Cells	In vivo	Prenatal-PostNatal	Tooth	9	131	Sox9, Notch3, Tac1, Spp1, Sema3f, Fbln1, Dcn, Egr1, Col1a1	http://discovery.lifemapsc.com/in-vivo-development/tooth/dental-papilla/dental-papilla-cells
1.26186	Cell	Terminal Chondrocytes	In vivo	Prenatal-PostNatal	Bone, Cartilage	2	6	Vegfa, Spp1	http://discovery.lifemapsc.com/in-vivo-development/bone/zeugopod-growth-plate/terminal-chondrocytes
1.26186	Cell	Terminal Chondrocytes	In vivo	Prenatal-PostNatal	Bone, Cartilage	2	6	Vegfa, Spp1	http://discovery.lifemapsc.com/in-vivo-development/bone/stylopod-growth-plate/terminal-chondrocytes
1.26186	Cell	Terminal Chondrocytes	In vivo	Prenatal	Bone, Cartilage	2	6	Vegfa, Spp1	http://discovery.lifemapsc.com/in-vivo-development/bone/caudal-facial-endochondral-bones/terminal-chondrocytes
1.26186	Cell	Terminal Chondrocytes	In vivo	Prenatal-PostNatal	Bone, Cartilage	2	6	Vegfa, Spp1	http://discovery.lifemapsc.com/in-vivo-development/bone/autopod-growth-plate/terminal-chondrocytes
1.25772	BIDiffExpSet	Subthalamic Nucleus	In vivo	PostNatal	Brain	6	100	GAP43, STMN2, RIMS3, EEF1A2, DNM1, RCAN2	http://discovery.lifemapsc.com/gene-expression-signals/high-throughput/large-scale-dataset-gnf-biogps/subthalamic-nucleus
1.25309	TCCell	Umbilical cord blood-derived mesenchymal stem cells (family)	In vitro	Prenatal	Umbilical Cord, Blood, Mesenchymal Stem Cells	8	122	CNN1, COL6A2, TAGLN, LMOD1, OXTR, DCN, COL1A1, ACTA2	http://discovery.lifemapsc.com/stem-cell-differentiation/in-vitro-cells/blood-mesenchymal-stem-cells-umbilical-cord-homo-sapiens-umbilical-cord-blood-derived-mesenchymal-stem-cells-family
1.25189	Cell	Cranial Neural Crest Cells	In vivo	Prenatal	Neural Crest, Head Mesenchyme	1	24	Sox9	http://discovery.lifemapsc.com/in-vivo-development/head-mesenchyme/branchial-arch-2/cranial-neural-crest-cells
1.24846	PDCell	Cardiomyocyte-like progenitor cells	In vitro	Prenatal	Heart	8	109	CORIN, APOBEC2, ADAMTS9, MYL4, TCEA3, LUM, ACTA2, PLN	http://discovery.lifemapsc.com/stem-cell-differentiation/protocols/heart-mesoderm-myocardium-differentiation-derivation-of-cardiomyocytes-from-pluripotent-stem-cells-and-sorting-for-vcam1-marker?TCCellID=b43172ca-193f-4fcd-a3d8-c640e88193d8
1.24653	BIDiffExpSet	Ganglion/cranial/trigeminal V	In vivo	Prenatal	Brain	20	609	Npy2r, Chga, Chgb, Crabp2, Pvalb, Stmn2, Pkia, Adam11, Mapk8ip2, Rgcc, Pfkp, Dstn, Pgk1, Tppp3, Arid5a, Tgfbi, Kif5a, Ggt7, Kif1a, Cend1	http://discovery.lifemapsc.com/gene-expression-signals/high-throughput/large-scale-dataset-eurexpress/ganglion/cranial/trigeminal-v
1.24125	AnatCompartment	Lateral Ventricle	In vivo	Prenatal-PostNatal	Brain	18	1550	COL1A2, SOD2, DLG4, GAP43, HSPD1, DDX5, SDF2L1, HSPE1, PTK2B, GIT1, ASMTL, IRAK1, B3GAT1, ENO3, TUBA1A, BIN1, GSTM5, ALDOA	http://discovery.lifemapsc.com/in-vivo-development/brain/lateral-ventricle
1.23951	TCCell	Umbilical cord blood-derived mesenchymal stem cells	In vitro	Prenatal	Umbilical Cord, Blood, Mesenchymal Stem Cells	7	112	CNN1, COL6A2, TAGLN, LMOD1, OXTR, COL1A1, ACTA2	http://discovery.lifemapsc.com/stem-cell-differentiation/in-vitro-cells/blood-mesenchymal-stem-cells-umbilical-cord-homo-sapiens-umbilical-cord-blood-derived-mesenchymal-stem-cells-cedars-sinai-medical-center
1.23494	TCCell	Human umbilical vein endothelial cells (HUVEC)	In vitro	PostNatal	Endothelium	13	192	GJA1, NOS3, CAV2, EMP1, STC1, RGS5, IL1RL1, GPRC5B, CSRP1, CPE, C10orf10, RPS4Y2, CALD1	http://discovery.lifemapsc.com/stem-cell-differentiation/in-vitro-cells/endothelium-homo-sapiens-human-umbilical-vein-endothelial-cells-huvec-lonza
1.23441	PDCell	Induced hepatocyte-like cells	In vitro	Prenatal-PostNatal	Liver, Epithelial Cells	6	103	Bcas1, Tspan1, 8430408G22Rik, Hp, Saa1, Krt6a	http://discovery.lifemapsc.com/stem-cell-differentiation/in-vitro-cells/fibroblasts-mus-musculus-mouse-embryonic-fibroblasts-kyushu-university?TCCellID=5c6c4389-faba-4c52-892d-c38189db4d1c
1.23355	PDCell	Pancreatic endoderm/endocrine precursor-like cells	In vitro	Prenatal-PostNatal	Pancreas	3	24	SOX9, SST, CHGA	http://discovery.lifemapsc.com/stem-cell-differentiation/protocols/endoderm-pancreas-differentiation-a-scalable-suspension-protocol-for-derivation-of-pancreatic-cells-from-embryonic-stem-cells?TCCellID=2db6f17c-f3ac-4f99-a18a-6e959926bb46
1.23161	Cell	Osteochondro Mesenchymal Cells	In vivo	Prenatal	Bone, Cartilage	1	28	Sox9	http://discovery.lifemapsc.com/in-vivo-development/bone/rib/osteochondro-mesenchymal-cells
1.22536	BIDiffExpSet	Trachea	In vivo	PostNatal	Lung	9	98	NQO1, CLU, PIP, FOLR1, TSPAN1, KRT13, S100A2, MYH11, SERPINB3	http://discovery.lifemapsc.com/gene-expression-signals/high-throughput/large-scale-dataset-gnf-biogps/trachea
1.22277	PDCell	Skeletal myocytes	In vitro	Prenatal-PostNatal	Skeletal Muscle	2	6	MYH2, DES	http://discovery.lifemapsc.com/stem-cell-differentiation/protocols/skeletal-muscle-differentiation-skeletal-myoblasts-from-human-embryonic-stem-cells?TCCellID=c762b913-9e18-468a-9e74-2ea00e420844
1.22229	BIDiffExpSet	Human Choroid Plexus Endothelial Cells (HCPEC)	In vitro	PostNatal	Brain, Endothelium, Choroid Plexus	10	100	SELE, CCL2, CLDN5, EFNA1, MPZL2, RGCC, ADAMTS9, ANGPT2, ITM2A, HSD17B2	http://discovery.lifemapsc.com/gene-expression-signals/high-throughput/large-scale-dataset-cultured-cell-collection/human-choroid-plexus-endothelial-cells-hcpec
1.22224	BIDiffExpSet	Human Neurons	In vitro	PostNatal	Neurons	8	97	GAP43, LY6H, NELL2, STMN2, CUX2, TUBB2B, KIF1A, EEF1A2	http://discovery.lifemapsc.com/gene-expression-signals/high-throughput/large-scale-dataset-cultured-cell-collection/human-neurons-2
1.22211	BIDiffExpSet	Human Ovarian Microvascular Endothelial Cells (HOMEC)	In vitro	PostNatal	Ovary, Endothelium	9	99	SELE, CLDN5, GPR4, MPZL2, RGCC, ANGPT2, ITM2A, HSD17B2, ALDH1A1	http://discovery.lifemapsc.com/gene-expression-signals/high-throughput/large-scale-dataset-cultured-cell-collection/human-ovarian-microvascular-endothelial-cells-homec
1.21923	Cell	Chondrocytes	In vivo	Prenatal-PostNatal	Bone, Cartilage	3	44	Sox9, Cdkn1a, Vegfa	http://discovery.lifemapsc.com/in-vivo-development/bone/vertebrae/chondrocytes
1.2192	Cell	Immature Biliary Epithelial Cells	In vivo	Prenatal	Liver, Epithelial Cells	2	16	Sox9, Spp1	http://discovery.lifemapsc.com/in-vivo-development/liver/intrahepatic-biliary-tree/immature-biliary-epithelial-cells
1.21709	TCCell	Endothelial cells (family)	In vitro	PostNatal	Endothelium	13	200	GJA1, NOS3, CAV2, EMP1, STC1, RGS5, IL1RL1, GPRC5B, CSRP1, CPE, C10orf10, RPS4Y2, CALD1	http://discovery.lifemapsc.com/stem-cell-differentiation/in-vitro-cells/endothelium-homo-sapiens-endothelial-cells-family
1.21279	AnatCompartment	Spinal Ventral Columns	In vivo	Prenatal	Neural Tube	9	331	Npy2r, Crabp2, Jun, Cartpt, Nell2, Aplp2, Pfkp, Tppp3, Cend1	http://discovery.lifemapsc.com/in-vivo-development/neural-tube/spinal-ventral-columns
1.21216	BIDiffExpSet	Human Cardiac Microvascular Endothelial Cells (HCMEC)	In vitro	PostNatal	Heart, Endothelium	9	99	NOS3, GJA4, CLDN5, EFNA1, GPR4, MPZL2, ADAMTS9, ANGPT2, C10orf10	http://discovery.lifemapsc.com/gene-expression-signals/high-throughput/large-scale-dataset-cultured-cell-collection/human-cardiac-microvascular-endothelial-cells-hcmec
1.20963	BIDiffExpSet	Human Bladder Microvascular Endothelial Cells (HBdMEC)	In vitro	PostNatal	Lower Urinary Tract, Endothelium	9	99	CCL2, CLDN5, EFNA1, GPR4, MPZL2, RGCC, ANGPT2, ITM2A, HSD17B2	http://discovery.lifemapsc.com/gene-expression-signals/high-throughput/large-scale-dataset-cultured-cell-collection/human-bladder-microvascular-endothelial-cells-hbdmec
1.20738	BIDiffExpSet	Human Dermal Lymphatic Endothelial Cells (HDLEC)	In vitro	PostNatal	Dermis, Endothelium, Lymph	9	99	CLDN5, EFNA1, MPZL2, RGCC, ANGPT2, ITM2A, C10orf10, HSD17B2, ALDH1A1	http://discovery.lifemapsc.com/gene-expression-signals/high-throughput/large-scale-dataset-cultured-cell-collection/human-dermal-lymphatic-endothelial-cells-hdlec
1.20728	BIDiffExpSet	Human Brain Microvascular Endothelial Cells (HBMEC)	In vitro	PostNatal	Brain, Endothelium	8	98	GJA4, CLDN5, EFNA1, MPZL2, RGCC, ANGPT2, ITM2A, HSD17B2	http://discovery.lifemapsc.com/gene-expression-signals/high-throughput/large-scale-dataset-cultured-cell-collection/human-brain-microvascular-endothelial-cells-hbmec
1.20548	Cell	Pericytes	In vivo	Prenatal	Endothelium, Pericytes	2	16	VEGFA, ACTA2	http://discovery.lifemapsc.com/in-vivo-development/endothelium/microvessels/pericytes
1.20548	Cell	Terminal Chondrocytes	In vivo	Prenatal	Bone, Cartilage	2	7	Vegfa, Spp1	http://discovery.lifemapsc.com/in-vivo-development/bone/mandibular-condyle/terminal-chondrocytes
1.1879	AnatCompartment	Dental Enamel	In vivo	Prenatal-PostNatal	Tooth, Ectodermal Derivatives	1	17	Amelx	http://discovery.lifemapsc.com/in-vivo-development/tooth/dental-enamel
1.1879	Cell	Hofbauer Cells	In vivo	Prenatal-PostNatal	Chorion, Placenta	2	13	CD14, VEGFA	http://discovery.lifemapsc.com/in-vivo-development/placenta/chorionic-villus/hofbauer-cells
1.17451	PDCell	Insulin-producing cells	In vitro	Prenatal-PostNatal	Pancreas	2	8	Sox9, Sst	http://discovery.lifemapsc.com/stem-cell-differentiation/protocols/pancreas-differentiation-generation-of-insulin-producing-cells-by-ectopic-expression-of-ptf1a?TCCellID=a508810d-e10a-4d26-9f89-aab2a16837a1
1.16986	BIDiffExpSet	Pharynx	In vivo	PostNatal	Gastrointestinal Tract	11	100	GJB2, CCL19, BCAM, ITM2A, SPRR1B, SPRR1A, ALDOA, TPI1, SPRR2A, SPRR3, TCHH	http://discovery.lifemapsc.com/gene-expression-signals/high-throughput/large-scale-dataset-homer/pharynx
1.16673	AnatCompartment	Membranous Facial Bones	In vivo	Prenatal-PostNatal	Bone	8	274	SOX9, Atp5a1, Irx3, Inpp5j, Fuca1, Uqcrq, Cpe, SFRP2	http://discovery.lifemapsc.com/in-vivo-development/bone/membranous-facial-bones
1.1621	AnatCompartment	Liver Lobule	In vivo	Prenatal-PostNatal	Liver	9	201	Pnp, P2rx1, S100a9, Lgals3bp, Mrvi1, Apoe, F2rl3, Stom, Hsd17b2	http://discovery.lifemapsc.com/in-vivo-development/liver/liver-lobule
1.16056	Cell	V2 Neural Progenitor Cells	In vivo	Prenatal	Neural Tube	2	9	Sox9, Irx3	http://discovery.lifemapsc.com/in-vivo-development/neural-tube/pv2-neural-domain/v2-neural-progenitor-cells
1.15968	BIDiffExpSet	Human EpiDermal Melanocytes-medium (HEM-m)	In vitro	PostNatal	Epidermis, Melanocytes	8	97	KRT17, S100A9, SLCO4A1, SPP1, RAB38, DNAJA4, KRT6A, SPRR3	http://discovery.lifemapsc.com/gene-expression-signals/high-throughput/large-scale-dataset-cultured-cell-collection/human-epidermal-melanocytes-medium-hem-m
1.15858	BIDiffExpSet	Placenta Pericyte	In vitro	PostNatal	Placenta, Pericytes	11	99	GJA1, TAGLN, CCL20, PDPN, SPINT2, ANGPTL4, IL33, DCN, LUM, CHI3L1, HSD17B2	http://discovery.lifemapsc.com/gene-expression-signals/high-throughput/large-scale-dataset-cultured-cell-collection/placenta-pericytes
1.15819	Cell	Mononuclear Myocytes	In vivo	Prenatal	Somite, Skeletal Muscle	4	51	Notch3, Il4ra, Flnc, Des	http://discovery.lifemapsc.com/in-vivo-development/somite/cervical-primary-hypaxial-myotome/mononuclear-myocytes
1.15819	Cell	Mononuclear Myocytes	In vivo	Prenatal	Somite, Skeletal Muscle	4	51	Notch3, Il4ra, Flnc, Des	http://discovery.lifemapsc.com/in-vivo-development/somite/thoracic-primary-hypaxial-myotome/mononuclear-myocytes
1.15819	Cell	Mononuclear Myocytes	In vivo	Prenatal	Somite, Skeletal Muscle	4	51	Notch3, Il4ra, Flnc, Des	http://discovery.lifemapsc.com/in-vivo-development/somite/lumbar-primary-hypaxial-myotome/mononuclear-myocytes
1.15819	Cell	Mononuclear Myocytes	In vivo	Prenatal	Somite, Skeletal Muscle	4	51	Notch3, Il4ra, Flnc, Des	http://discovery.lifemapsc.com/in-vivo-development/somite/sacral-primary-hypaxial-myotome/mononuclear-myocytes
1.15789	BIDiffExpSet	Globus Pallidus	In vivo	PostNatal	Brain	6	100	GAP43, STMN2, RIMS3, GPRC5B, DNM1, RCAN2	http://discovery.lifemapsc.com/gene-expression-signals/high-throughput/large-scale-dataset-gnf-biogps/globus-pallidus
1.15669	Cell	Loop of Henle Cells	In vivo	Prenatal-PostNatal	Kidney, Epithelial Cells	5	124	Gpd1, Irx3, Spp1, Adamts1, Fbp2	http://discovery.lifemapsc.com/in-vivo-development/kidney/loop-of-henle/loop-of-henle-cells
1.15434	Cell	Mononuclear Myocytes	In vivo	Prenatal	Somite, Skeletal Muscle	4	52	Notch3, Il4ra, Flnc, Des	http://discovery.lifemapsc.com/in-vivo-development/somite/sacral-primary-epaxial-myotome/mononuclear-myocytes
1.15434	Cell	Mononuclear Myocytes	In vivo	Prenatal-PostNatal	Limb, Skeletal Muscle	4	52	Notch3, Il4ra, Flnc, Des	http://discovery.lifemapsc.com/in-vivo-development/limb/forelimb-ventral-muscles/mononuclear-myocytes
1.15434	Cell	Mononuclear Myocytes	In vivo	Prenatal	Somite, Skeletal Muscle	4	52	Notch3, Il4ra, Flnc, Des	http://discovery.lifemapsc.com/in-vivo-development/somite/cervical-primary-epaxial-myotome/mononuclear-myocytes
1.15434	Cell	Mononuclear Myocytes	In vivo	Prenatal	Somite, Skeletal Muscle	4	52	Notch3, Il4ra, Flnc, Des	http://discovery.lifemapsc.com/in-vivo-development/somite/thoracic-primary-epaxial-myotome/mononuclear-myocytes
1.15434	Cell	Mononuclear Myocytes	In vivo	Prenatal	Somite, Skeletal Muscle	4	52	Notch3, Il4ra, Flnc, Des	http://discovery.lifemapsc.com/in-vivo-development/somite/lumbar-primary-epaxial-myotome/mononuclear-myocytes
1.15346	BIDiffExpSet	Parietal Lobe	In vivo	PostNatal	Brain	6	100	GAP43, STMN2, RIMS3, GPRC5B, SPP1, DNM1	http://discovery.lifemapsc.com/gene-expression-signals/high-throughput/large-scale-dataset-gnf-biogps/parietal-lobe
1.14944	PDCell	Hepatocyte-like cells	In vitro	Prenatal-PostNatal	Liver	10	102	IL1R1, IGFBP7, KCNE4, ADAMTS9, DCN, TGFBI, LUM, CHI3L1, HSD17B2, MFAP4	http://discovery.lifemapsc.com/stem-cell-differentiation/protocols/liver-differentiation-generation-of-hepatocyte-like-cells-from-human-pluripotent-stem-cells?TCCellID=78353d46-86ae-446b-a524-38e925e2afd0
1.14497	Cell	Hypertrophic Chondrocytes	In vivo	Prenatal	Bone, Cartilage	2	15	Vegfa, Spp1	http://discovery.lifemapsc.com/in-vivo-development/bone/mandibular-condyle/hypertrophic-chondrocytes
1.14326	Cell	Mononuclear Myocytes	In vivo	Prenatal	Somite, Skeletal Muscle	4	52	Notch3, Il4ra, Flnc, Des	http://discovery.lifemapsc.com/in-vivo-development/somite/sacral-hypaxial-myotome/mononuclear-myocytes
1.14326	Cell	Mononuclear Myocytes	In vivo	Prenatal	Somite, Skeletal Muscle	4	52	Notch3, Il4ra, Flnc, Des	http://discovery.lifemapsc.com/in-vivo-development/somite/thoracic-hypaxial-myotome/mononuclear-myocytes
1.14326	Cell	Mononuclear Myocytes	In vivo	Prenatal	Somite, Skeletal Muscle	4	52	Notch3, Il4ra, Flnc, Des	http://discovery.lifemapsc.com/in-vivo-development/somite/lumbar-hypaxial-myotome/mononuclear-myocytes
1.14326	Cell	Mononuclear Myocytes	In vivo	Prenatal	Somite, Skeletal Muscle	4	52	Notch3, Il4ra, Flnc, Des	http://discovery.lifemapsc.com/in-vivo-development/somite/sacral-epaxial-myotome/mononuclear-myocytes
1.14326	Cell	Mononuclear Myocytes	In vivo	Prenatal	Somite, Skeletal Muscle	4	52	Notch3, Il4ra, Flnc, Des	http://discovery.lifemapsc.com/in-vivo-development/somite/lumbar-epaxial-myotome/mononuclear-myocytes
1.14326	Cell	Mononuclear Myocytes	In vivo	Prenatal	Somite, Skeletal Muscle	4	52	Notch3, Il4ra, Flnc, Des	http://discovery.lifemapsc.com/in-vivo-development/somite/thoracic-epaxial-myotome/mononuclear-myocytes
1.14051	Cell	Myoblasts	In vivo	Prenatal	Limb, Skeletal Muscle	3	18	Cdkn1a, Notch3, Des	http://discovery.lifemapsc.com/in-vivo-development/limb/hindlimb-dorsal-muscle/myoblasts
1.14051	Cell	Myoblasts	In vivo	Prenatal	Limb, Skeletal Muscle	3	18	Cdkn1a, Notch3, Des	http://discovery.lifemapsc.com/in-vivo-development/limb/hindlimb-ventral-muscle/myoblasts
1.13986	BIDiffExpSet	Human Iris Pigment Epithelial Cells (HIPEpiC)	In vitro	PostNatal	Eye, Epithelial Cells	10	98	GPRC5A, SPINT2, ANGPTL4, SPP1, TUBB2B, SFRP2, HSD17B2, ALDH1A1, RCAN2, ANGPTL7	http://discovery.lifemapsc.com/gene-expression-signals/high-throughput/large-scale-dataset-cultured-cell-collection/human-iris-pigment-epithelial-cells-hipepic
1.13972	Cell	Mononuclear Myocytes	In vivo	Prenatal-PostNatal	Limb, Skeletal Muscle	4	53	Notch3, Il4ra, Flnc, Des	http://discovery.lifemapsc.com/in-vivo-development/limb/hindlimb-ventral-muscle/mononuclear-myocytes
1.13972	Cell	Mononuclear Myocytes	In vivo	Prenatal-PostNatal	Limb, Skeletal Muscle	4	53	Notch3, Il4ra, Flnc, Des	http://discovery.lifemapsc.com/in-vivo-development/limb/hindlimb-dorsal-muscle/mononuclear-myocytes
1.13972	Cell	Mononuclear Myocytes	In vivo	Prenatal-PostNatal	Limb, Skeletal Muscle	4	53	Notch3, Il4ra, Flnc, Des	http://discovery.lifemapsc.com/in-vivo-development/limb/forelimb-dorsal-muscles/mononuclear-myocytes
1.13942	Cell	Myoblasts	In vivo	Prenatal	Limb, Skeletal Muscle	3	19	Cdkn1a, Notch3, Des	http://discovery.lifemapsc.com/in-vivo-development/limb/forelimb-dorsal-muscles/myoblasts
1.13942	Cell	Myoblasts	In vivo	Prenatal	Limb, Skeletal Muscle	3	19	Cdkn1a, Notch3, Des	http://discovery.lifemapsc.com/in-vivo-development/limb/forelimb-ventral-muscles/myoblasts
1.13404	Cell	Basal Cells	In vivo	Prenatal-PostNatal	Lung, Epithelial Cells	9	102	Krt17, Igfbp7, Procr, Clca2, Adamts1, Dcn, Apoe, Tgfbi, Plcxd1	http://discovery.lifemapsc.com/in-vivo-development/lung/trachea/basal-cells
1.13401	Cell	Prechondrocytic Mesenchymal Cells	In vivo	Prenatal	Limb, Bone, Cartilage	2	25	Col1a2, Col1a1	http://discovery.lifemapsc.com/in-vivo-development/limb/stylopod/prechondrocytic-mesenchymal-cells
1.13401	PDCell	Skeletal myocytes	In vitro	Prenatal-PostNatal	Skeletal Muscle	2	13	MYH11, MYH1	http://discovery.lifemapsc.com/stem-cell-differentiation/protocols/skeletal-muscle-differentiation-skeletal-muscle-generation-from-human-embryonic-stem-cells-by-retinoic-acid-induction?TCCellID=b7aa9ebb-4f08-45d3-be87-e2f76e586ad5
1.13194	BIDiffExpSet	Prefrontal Cortex	In vivo	PostNatal	Brain	6	100	GAP43, STMN2, RIMS3, GPRC5B, EEF1A2, DNM1	http://discovery.lifemapsc.com/gene-expression-signals/high-throughput/large-scale-dataset-gnf-biogps/prefrontal-cortex
1.13109	AnatCompartment	Stem Bronchi	In vivo	Prenatal-PostNatal	Lung	14	237	Sox9, Sod2, Ap2m1, Sfn, Ddx5, Pgam1, Pkm, Csrp1, Ldha, Tkt, Eno3, Aldh1a1, Aldoa, Tpi1	http://discovery.lifemapsc.com/in-vivo-development/lung/stem-bronchi
1.12314	AnatCompartment	Rectum	In vivo	Prenatal-PostNatal	Colon	7	42	CNN1, FOS, SMTN, MYL9, CSRP1, ANG, ACTA2	http://discovery.lifemapsc.com/in-vivo-development/colon/rectum
1.12251	PDCell	Brown adipocyte-like cells	In vitro	Prenatal-PostNatal	Adipose	1	11	ELOVL3	http://discovery.lifemapsc.com/stem-cell-differentiation/protocols/adipose-differentiation-directed-differentiation-of-human-embryonic-stem-cells-into-brown-adipocytes?TCCellID=477fd6e3-64f4-49d0-9059-40fafbb2e75d
1.11872	BIDiffExpSet	SKIN	In vivo	PostNatal	Skin	11	116	ALOX15B, THRSP, VGF, FADS2, CSF3, KRT16, RAB38, KRT34, ELOVL3, CALML3, KRT6B	http://discovery.lifemapsc.com/gene-expression-signals/high-throughput/large-scale-dataset-tiger/skin
1.11788	AnatCompartment	Primitive Spinal Cord	In vivo	Prenatal	Neural Tube	6	206	SOX9, Apod, Crabp2, Gja4, Amer2, Calca	http://discovery.lifemapsc.com/in-vivo-development/neural-tube/primitive-spinal-cord
1.11681	Cell	Mononuclear Myocytes	In vivo	Prenatal	Somite, Skeletal Muscle	4	57	Notch3, Il4ra, Flnc, Des	http://discovery.lifemapsc.com/in-vivo-development/somite/cervical-hypaxial-myotome/mononuclear-myocytes
1.11578	BIDiffExpSet	Central Nervous System	In vivo	Prenatal	Nervous System	75	1691	Ephx1, Gja1, Pnp, Sox9, Cdkn1a, Notch3, Avp, Sod2, Agl, Ptgds, Sst, Aes, Clu, Grp, Jun, Serpinf1, Pvalb, Sfrp4, Tac1, Thrsp, Gjb2, Atp5a1, Ap2m1, Srebf1, Fads2, Efna1, Pitx3, Sfn, Gpd1, Ddx5, Folr1, Irx3, Pkia, Cdh20, Mapk8ip2, Inpp5j, Fuca1, Ckm, Pfkp, Fbln1, Gadd45g, Adamts1, Pgk1, Dcn, Fads1, Apoe, Hmox1, Birc5, Atp1b3, Idh2, Pgam1, Pkm, Sat1, Csrp1, Rorb, Marcksl1, Uqcrq, Cpe, B3gat1, Dctd, K…	http://discovery.lifemapsc.com/gene-expression-signals/high-throughput/large-scale-dataset-mgi/central-nervous-system
1.11378	Cell	Mononuclear Myocytes	In vivo	Prenatal	Somite, Skeletal Muscle	4	58	Notch3, Il4ra, Flnc, Des	http://discovery.lifemapsc.com/in-vivo-development/somite/cervical-epaxial-myotome/mononuclear-myocytes
1.11058	Cell	Hypertrophic Chondrocytes	In vivo	Prenatal	Bone, Cartilage	2	16	Vegfa, Spp1	http://discovery.lifemapsc.com/in-vivo-development/bone/rostral-endochondral-facial-bones/hypertrophic-chondrocytes
1.10745	TCCell	Schwann cells	In vitro	PostNatal	Peripheral Nervous System, Schwann Cells, Glial Cells	2	18	Sox9, Mpz	http://discovery.lifemapsc.com/stem-cell-differentiation/in-vitro-cells/glial-cells-schwann-cells-mus-musculus-schwann-cells-university-of-bielefeld
1.10583	BIDiffExpSet	Human Lens Epithelial Cells (HLEpiC)	In vitro	PostNatal	Eye, Epithelial Cells	10	96	SPINT2, SPP1, RORB, TUBB2B, SFRP2, HSD17B2, KIF1A, ALDH1A1, EEF1A2, RCAN2	http://discovery.lifemapsc.com/gene-expression-signals/high-throughput/large-scale-dataset-cultured-cell-collection/human-lens-epithelial-cells-hlepic
1.10234	Cell	Terminal Chondrocytes	In vivo	Prenatal-PostNatal	Bone, Cartilage	2	9	Vegfa, Spp1	http://discovery.lifemapsc.com/in-vivo-development/bone/vertebrae/terminal-chondrocytes
1.10234	Cell	Terminal Chondrocytes	In vivo	Prenatal-PostNatal	Bone, Cartilage	2	9	Vegfa, Spp1	http://discovery.lifemapsc.com/in-vivo-development/bone/rib/terminal-chondrocytes
1.09886	AnatCompartment	Zeugopod	In vivo	Prenatal	Limb	6	93	Myl4, Thbs4, Myl1, Flnc, Tnnc2, Bin1	http://discovery.lifemapsc.com/in-vivo-development/limb/zeugopod
1.09727	PDCell	Vascular endothelial growth factor-induced embryoid bodies	In vitro	Prenatal	Uncategorized	7	101	THBD, SST, FMOD, CXCL14, DCN, LUM, UGT2B11	http://discovery.lifemapsc.com/stem-cell-differentiation/protocols/endothelium-differentiation-two-step-protocol-for-endothelial-differentiation-by-embryoid-body-formation-and-sorting?TCCellID=db05a9d8-2cd1-4bac-9a2b-817ac9ddfca2
1.09522	AnatCompartment	Renal Vesicle	In vivo	Prenatal	Kidney	8	116	Col1a2, Sox9, Igfbp4, Cldn5, Cxcl14, Irx3, Egr1, Sfrp2	http://discovery.lifemapsc.com/in-vivo-development/kidney/renal-vesicle
1.09334	Cell	Extravillous Cytotrophoblast Cells	In vivo	Prenatal-PostNatal	Placenta	5	32	CCL2, VEGFA, NOTCH4, ANGPT2, ANG	http://discovery.lifemapsc.com/in-vivo-development/placenta/extravillous-cytotrophoblast-layer/extravillous-cytotrophoblast-cells
1.09253	Cell	Prechondrocytic Mesenchymal Cells	In vivo	Prenatal	Limb, Bone, Cartilage	2	26	Col1a2, Col1a1	http://discovery.lifemapsc.com/in-vivo-development/limb/autopod/prechondrocytic-mesenchymal-cells
1.09157	Cell	Angioblasts	In vivo	Prenatal	Lateral Plate Mesoderm, Endothelium	2	13	Notch4, ANGPT2	http://discovery.lifemapsc.com/in-vivo-development/lateral-plate-mesoderm/proepicardium/angioblasts
1.09062	Cell	Hypertrophic Chondrocytes	In vivo	Prenatal	Bone, Cartilage	2	16	Vegfa, Spp1	http://discovery.lifemapsc.com/in-vivo-development/bone/caudal-facial-endochondral-bones/hypertrophic-chondrocytes
1.09062	Cell	Hypertrophic Chondrocytes	In vivo	Prenatal	Bone, Cartilage	2	16	Vegfa, Spp1	http://discovery.lifemapsc.com/in-vivo-development/bone/endochondral-facial-bones/hypertrophic-chondrocytes
1.09013	Cell	Muscle Progenitor Cells	In vivo	Prenatal	Skeletal Muscle	9	280	Thbd, Rgs5, PITX3, Procr, Aplp2, Pnlip, Cplx3, Krtap3-1, Mfap4	http://discovery.lifemapsc.com/in-vivo-development/skeletal-muscle/mandibular-arch-muscles/muscle-progenitor-cells
1.08706	BIDiffExpSet	Skeletal Muscle ; Myocytes	In vivo	PostNatal	Skeletal Muscle	33	1395	HSPB1, COL6A2, MAP3K10, BAG3, TNK2, MRVI1, APOBEC2, DDX5, IL4R, SYNM, GPRC5B, IL33, SYNPO2, ADAMTS9, CASQ1, CKM, MYLPF, FADS1, TNNT3, ASMTL, FLNC, ATP1B3, TNNC2, DES, ENO3, ULK3, TUBA1A, KIF1A, BIN1, GSTM5, TPM1, ALDOA, MYH1	http://discovery.lifemapsc.com/gene-expression-signals/high-throughput/large-scale-dataset-human-protein-atlas-protein-expression-data/skeletal-muscle-myocytes
1.0832	PDCell	Cardiomyocyte-like cells	In vitro	Prenatal-PostNatal	Heart	2	21	MYH11, PLN	http://discovery.lifemapsc.com/stem-cell-differentiation/protocols/heart-myocardium-differentiation-extracellular-matrix-promotes-highly-efficient-cardiac-differentiation-of-stem-cells?TCCellID=3d0bd036-b250-4537-b83d-cdb0798129e0
1.08207	BIDiffExpSet	Human Intestinal Microvascular Endothelial Cells (HIMEC)	In vitro	PostNatal	Intestine, Endothelium	9	99	GJA4, CCL2, CLDN5, EFNA1, CCL20, ANGPT2, ITM2A, HSD17B2, ALDH1A1	http://discovery.lifemapsc.com/gene-expression-signals/high-throughput/large-scale-dataset-cultured-cell-collection/human-intestinal-microvascular-endothelial-cells-himec
1.08139	Cell	Endocardial Cushion Cells	In vivo	Prenatal	Heart, Endocardium	2	19	Sox9, Fbln1	http://discovery.lifemapsc.com/in-vivo-development/heart/atrioventricular-endocardial-cushion/endocardial-cushion-cells
1.08139	Cell	Stromal Vascular Preadipocyte Progenitor Cells	In vivo	Prenatal-PostNatal	Adipose	2	20	Wisp2, Mmp3	http://discovery.lifemapsc.com/in-vivo-development/adipose/vascular-adipose/stromal-vascular-preadipocyte-progenitor-cells
1.07736	AnatCompartment	Mandibular Condyle	In vivo	Prenatal	Bone	6	100	Comp, Serpinh1, Tagln2, Pkm, Aldoa, Dnm1	http://discovery.lifemapsc.com/in-vivo-development/bone/mandibular-condyle
1.07546	PDCell	Definitive endoderm-like cells	In vitro	Prenatal	Uncategorized	6	105	AGL, CCL2, FOLR1, MYL4, NPC1L1, PDZRN4	http://discovery.lifemapsc.com/stem-cell-differentiation/protocols/endoderm-differentiation-generation-and-expansion-of-endodermal-progenitor-cells?TCCellID=09ec282f-2028-4b9f-b379-293d04de425b
1.0736	BIDiffExpSet	Human Hepatic Sinusoidal Endothelial Cells (HHSEC)	In vitro	PostNatal	Liver, Endothelium	8	98	NOS3, CLDN5, IL1RL1, GPR4, SLITRK4, ANGPT2, C10orf10, ALDH1A1	http://discovery.lifemapsc.com/gene-expression-signals/high-throughput/large-scale-dataset-cultured-cell-collection/human-hepatic-sinusoidal-endothelial-cells-hhsec
1.07301	BIDiffExpSet	Human Umbilical Artery Endothelial Cells (HUAEC)	In vitro	PostNatal	Umbilical Cord, Endothelium	9	100	CCL2, CLDN5, IL1RL1, EFNA1, MPZL2, SLITRK4, ANGPT2, C10orf10, ALDH1A1	http://discovery.lifemapsc.com/gene-expression-signals/high-throughput/large-scale-dataset-cultured-cell-collection/human-umbilical-artery-endothelial-cells-huaec
1.07166	Cell	Cardiac Crescent Cells	In vivo	Prenatal	Heart, Myocardium	7	101	Rgs5, Apobec2, Myl4, Thbs4, Gadd45g, Itm2a, Birc5	http://discovery.lifemapsc.com/in-vivo-development/heart/cardiac-crescent/cardiac-crescent-cells
1.07063	TCCell	Umbilical cord blood-derived mesenchymal stem cells type 2	In vitro	Prenatal	Umbilical Cord, Mesenchymal Stem Cells	7	97	SOX9, SOD2, LIF, CCL20, CPE, COL1A1, PRSS3	http://discovery.lifemapsc.com/stem-cell-differentiation/in-vitro-cells/mesenchymal-stem-cells-umbilical-cord-homo-sapiens-umbilical-cord-blood-derived-mesenchymal-stem-cells-type-2-corriel-institute
1.06989	PDCell	CD31, CD144 positive cells	In vitro	Prenatal	Uncategorized	6	101	EMP1, GPRC5A, KRT34, TGFBI, CSRP1, HSD11B1	http://discovery.lifemapsc.com/stem-cell-differentiation/protocols/endothelium-differentiation-two-step-protocol-for-endothelial-differentiation-by-embryoid-body-formation-and-sorting?TCCellID=4654a118-8782-4ad5-b0da-4605e70fa74d
1.06717	Cell	Bergmann Glia	In vivo	PostNatal	Brain, Astrocytes, Glial Cells	3	22	Gja1, Sox9, Gjb6	http://discovery.lifemapsc.com/in-vivo-development/brain/purkinje-cell-layer/bergmann-glia
1.06704	BIDiffExpSet	Human Lymphatic Endothelial Cells (HLEC)	In vitro	PostNatal	Endothelium, Lymph	8	99	NOS3, CLDN5, EFNA1, RGCC, ANGPT2, ITM2A, HSD17B2, ALDH1A1	http://discovery.lifemapsc.com/gene-expression-signals/high-throughput/large-scale-dataset-cultured-cell-collection/human-lymphatic-endothelial-cells-hlec
1.06175	AnatCompartment	Spinal Floor Plate	In vivo	Prenatal	Neural Tube	4	39	Crabp2, Corin, Tm4sf1, Mtss1l	http://discovery.lifemapsc.com/in-vivo-development/neural-tube/spinal-floor-plate
1.06039	AnatCompartment	Ureteric Bud	In vivo	Prenatal	Kidney	7	115	Sox9, Cxcl14, Mpzl2, Tspan1, Plcxd1, Egr1, Aldh1a1	http://discovery.lifemapsc.com/in-vivo-development/kidney/ureteric-bud
1.05975	Cell	Mesothelial Cells	In vivo	Prenatal	Liver, Mesoderm	4	105	Sox9, Pdpn, Thbs4, Mfap4	http://discovery.lifemapsc.com/in-vivo-development/mesoderm/hepatic-mesenchyme/mesothelial-cells
1.05775	Cell	Granulocyte-Monocyte Progenitor Cells	In vivo	Prenatal-PostNatal	Blood	1	10	Il3ra	http://discovery.lifemapsc.com/in-vivo-development/blood/hematopoietic-bone-marrow/granulocyte-monocyte-progenitor-cells
1.04428	BIDiffExpSet	Human Trabecular Meshwork Cells (HTMC)	In vitro	PostNatal	Eye	12	97	PTGDS, APOD, CRABP2, SERPINF1, LTBP4, ADAMTS9, CFD, FBLN1, APOE, HSD17B2, ANGPTL7, MFAP4	http://discovery.lifemapsc.com/gene-expression-signals/high-throughput/large-scale-dataset-cultured-cell-collection/human-trabecular-meshwork-cells-htmc
1.04287	TCCell	Notch-transfected mesenchymal stromal cells (SB623)	In vitro	PostNatal	Bone, Mesenchymal Stem Cells	7	36	COL1A2, COL6A2, VEGFA, FBLN1, ANGPT2, COL1A1, ANG	http://discovery.lifemapsc.com/stem-cell-differentiation/in-vitro-cells/bone-mesenchymal-stem-cells-homo-sapiens-notch-transfected-mesenchymal-stromal-cells-sb623-sanbio
1.03734	Cell	Prechondrocytic Mesenchymal Cells	In vivo	Prenatal	Limb, Bone, Cartilage	5	127	Col1a2, Pkia, Csrp1, Marcksl1, Col1a1	http://discovery.lifemapsc.com/in-vivo-development/limb/zeugopod/prechondrocytic-mesenchymal-cells
1.03564	Cell	Pro-myelinating Schwann Cells	In vivo	Prenatal-PostNatal	Peripheral Nervous System, Schwann Cells	6	48	Thbd, Cdkn1a, Mpz, Emp1, S100a6, Col1a1	http://discovery.lifemapsc.com/in-vivo-development/peripheral-nervous-system/peripheral-nerve-domain/pro-myelinating-schwann-cells
1.03333	Cell	Outer Root Sheath Progenitor Cells	In vivo	Prenatal	Hair, Epidermis	2	11	Sox9, Krt17	http://discovery.lifemapsc.com/in-vivo-development/epidermis/embryonic-epidermis/outer-root-sheath-progenitor-cells
1.03333	PDCell	VEGF/bFGF-induced embryoid bodies	In vitro	Prenatal	Uncategorized	4	7	CNN1, TAGLN, MYH11, CALD1	http://discovery.lifemapsc.com/stem-cell-differentiation/protocols/smooth-muscle-differentiation-generation-of-vascular-smooth-muscle-cells-from-human-embryonic-stem-cells?TCCellID=4736c01f-c4a5-4ed8-9f19-d5d3f6ffb439
1.03333	Cell	Corneal Transient Amplifying Cells	In vivo	PostNatal	Eye, Cornea, Epithelial Cells	2	6	GJA1, KRT3	http://discovery.lifemapsc.com/in-vivo-development/eye/corneal-epithelium/corneal-transient-amplifying-cells
1.03024	Cell	Conventional Dendritic Cells I	In vivo	Prenatal-PostNatal	Spleen, Blood	6	101	Serpinf1, Notch4, Mpzl2, Cpq, Hmox1, Itm2a	http://discovery.lifemapsc.com/in-vivo-development/spleen/spleen/conventional-dendritic-cells-i
1.0299	TCCell	Wharton's jelly-derived mesenchymal stem cells	In vitro	Prenatal	Umbilical Cord, Mesenchymal Stem Cells	6	110	CNN1, SYNPO2, OXTR, CPE, CSRP2, ACTA2	http://discovery.lifemapsc.com/stem-cell-differentiation/in-vitro-cells/mesenchymal-stem-cells-umbilical-cord-homo-sapiens-whartons-jelly-derived-mesenchymal-stem-cells-national-yang-ming-university
1.02865	Cell	Myelinating Schwann Cells	In vivo	Prenatal-PostNatal	Peripheral Nervous System, Schwann Cells, Glial Cells	2	24	Mpz, Nab2	http://discovery.lifemapsc.com/in-vivo-development/peripheral-nervous-system/peripheral-nerve-domain/myelinating-schwann-cells
1.02219	Cell	Ovarian Somatic Cells	In vivo	Prenatal	Ovary	5	111	Procr, Stmn2, Tm4sf1, S100a16, Sprr1a	http://discovery.lifemapsc.com/in-vivo-development/ovary/ovigerous-cord/ovarian-somatic-cells
1.02025	Cell	Myoblasts	In vivo	Prenatal	Somite, Skeletal Muscle	3	16	Cdkn1a, Notch3, Des	http://discovery.lifemapsc.com/in-vivo-development/somite/lumbar-hypaxial-myotome/myoblasts
1.02025	Cell	Myoblasts	In vivo	Prenatal	Somite, Skeletal Muscle	3	16	Cdkn1a, Notch3, Des	http://discovery.lifemapsc.com/in-vivo-development/somite/cervical-primary-hypaxial-myotome/myoblasts
1.02025	Cell	Myoblasts	In vivo	Prenatal	Somite, Skeletal Muscle	3	16	Cdkn1a, Notch3, Des	http://discovery.lifemapsc.com/in-vivo-development/somite/lumbar-primary-hypaxial-myotome/myoblasts
1.02025	Cell	Myoblasts	In vivo	Prenatal	Somite, Skeletal Muscle	3	16	Cdkn1a, Notch3, Des	http://discovery.lifemapsc.com/in-vivo-development/somite/thoracic-primary-hypaxial-myotome/myoblasts
1.02025	Cell	Myoblasts	In vivo	Prenatal	Somite, Skeletal Muscle	3	16	Cdkn1a, Notch3, Des	http://discovery.lifemapsc.com/in-vivo-development/somite/sacral-primary-hypaxial-myotome/myoblasts
1.02025	Cell	Myoblasts	In vivo	Prenatal	Somite, Skeletal Muscle	3	16	Cdkn1a, Notch3, Des	http://discovery.lifemapsc.com/in-vivo-development/somite/cervical-hypaxial-myotome/myoblasts
1.02025	Cell	Myoblasts	In vivo	Prenatal	Somite, Skeletal Muscle	3	16	Cdkn1a, Notch3, Des	http://discovery.lifemapsc.com/in-vivo-development/somite/thoracic-hypaxial-myotome/myoblasts
1.02025	Cell	Myoblasts	In vivo	Prenatal	Somite, Skeletal Muscle	3	16	Cdkn1a, Notch3, Des	http://discovery.lifemapsc.com/in-vivo-development/somite/sacral-hypaxial-myotome/myoblasts
1.01976	BIDiffExpSet	Brain/midbrain	In vivo	Prenatal	Brain	62	1427	Cst3, Gja1, Pnp, Sox9, Cdkn1a, Notch3, Avp, Nos3, Sod2, Agl, Sst, Aes, Apod, Chgb, Clu, Gja4, Jun, Pvalb, Tac1, Thrsp, Atp5a1, Ap2m1, Srebf1, Fads2, Pitx3, Sfn, Pdpn, Ddx5, Folr1, Irx3, Pkia, Cdh20, Mapk8ip2, Fuca1, Ckm, Pfkp, Gadd45g, Adamts1, Pgk1, Fads1, Apoe, Birc5, Pgam1, Pkm, Csrp1, Rorb, Marcksl1, Uqcrq, Cpe, Dctd, Kif5a, Sfrp2, Ldha, Tkt, Eno3, Hsd11b1, Ggt7, Gapdh, Aldh1a1, Aldoa, Tpi1, …	http://discovery.lifemapsc.com/gene-expression-signals/high-throughput/large-scale-dataset-mgi/brain/midbrain
1.01528	Cell	Endochondral Osteoblasts	In vivo	Prenatal-PostNatal	Bone	3	30	Il6, Igfbp4, Col1a1	http://discovery.lifemapsc.com/in-vivo-development/bone/rib/endochondral-osteoblasts
1.01526	BIDiffExpSet	Normal Human Osteoblasts (NHOST)	In vitro	PostNatal	Bone	10	97	COMP, NOTCH3, COL6A2, SFRP4, TAGLN, WISP2, MYL9, DCN, LUM, RCAN2	http://discovery.lifemapsc.com/gene-expression-signals/high-throughput/large-scale-dataset-cultured-cell-collection/normal-human-osteoblasts-nhost
1.01367	BIDiffExpSet	Vulva	In vivo	PostNatal	Reproductive System	6	39	PM20D1, ELOVL3, KRT31, ALDH3B2, KRT79, KRT33A	http://discovery.lifemapsc.com/gene-expression-signals/high-throughput/large-scale-dataset-barcode-u133-plus-2-0/vulva
1.00902	AnatCompartment	Interstitial Stroma	In vivo	Prenatal-PostNatal	Kidney	7	71	Gas6, Stc1, Olfml3, Tgfbi, Csrp1, Egr1, Mfap4	http://discovery.lifemapsc.com/in-vivo-development/kidney/interstitial-stroma
1.00848	Cell	Endochondral Preosteoblasts	In vivo	Prenatal	Bone	2	18	Col1a2, Col1a1	http://discovery.lifemapsc.com/in-vivo-development/bone/endochondral-facial-bones/endochondral-preosteoblasts
1.00671	Cell	Floor Plate Cells	In vivo	Prenatal	Neural Tube	4	42	Crabp2, Corin, Tm4sf1, Mtss1l	http://discovery.lifemapsc.com/in-vivo-development/neural-tube/spinal-floor-plate/floor-plate-cells
1.00232	Cell	Ameloblasts	In vivo	PostNatal	Tooth	3	40	Clu, Amelx, Egr1	http://discovery.lifemapsc.com/in-vivo-development/tooth/dental-enamel/ameloblasts
1	TCCell	Chondrocytes (ChondroArt™)	In vitro	PostNatal	Cartilage	1	4	COL1A1	http://discovery.lifemapsc.com/stem-cell-differentiation/in-vitro-cells/cartilage-homo-sapiens-chondrocytes-chondroart-educell
1	PDCell	HNK1+p75+ neural crest cells	In vitro	Prenatal	Neural Crest	1	9	B3GAT1	http://discovery.lifemapsc.com/stem-cell-differentiation/protocols/neural-crest-neural-ectoderm-differentiation-derivation-of-neural-crest-cells-and-their-progeny-ms-5-feeder-cells-feeder-free?TCCellID=76c85515-d345-4ea2-acbf-fadffa342de4
1	TCCell	Epithelial cell-sheet (OraNera)	In vitro	PostNatal	Oral Cavity, Epithelial Cells	1	4	LAMA5	http://discovery.lifemapsc.com/stem-cell-differentiation/in-vitro-cells/epithelial-cells-oral-cavity-homo-sapiens-epithelial-cell-sheet-oranera-cellseed
1	PDCell	Pancreatic progenitor-like cells	In vitro	Prenatal	Pancreas	1	5	Sox9	http://discovery.lifemapsc.com/stem-cell-differentiation/protocols/pancreas-differentiation-small-molecules-facilitate-the-reprogramming-of-mouse-fibroblasts-into-pancreatic-lineages?TCCellID=2188b6be-6992-40c6-b42e-164ee1715cdc
1	PDCell	Pancreatic-like cells	In vitro	Prenatal-PostNatal	Pancreas	1	3	SST	http://discovery.lifemapsc.com/stem-cell-differentiation/protocols/endoderm-pancreas-differentiation-derivation-of-pancreatic-progenitor-cells-using-the-small-molecule-indolactam-v?TCCellID=f004f172-ea98-42ec-8597-092611288ce3
1	TCCell	Bone marrow-derived mononuclear cells	In vitro	PostNatal	Blood	1	3	CD14	http://discovery.lifemapsc.com/stem-cell-differentiation/in-vitro-cells/blood-homo-sapiens-bone-marrow-derived-mononuclear-cells-instituto-de-cardiologia-do-rio-grande-do-sul
1	Cell	Cardiomyocytes	In vivo	Prenatal	Heart, Myocardium	1	5	Myl1	http://discovery.lifemapsc.com/in-vivo-development/heart/atrial-septum/cardiomyocytes
1	Cell	Bergmann Glia Precursor Cells	In vivo	Prenatal-PostNatal	Neural Tube, Astrocytes	1	6	Sox9	http://discovery.lifemapsc.com/in-vivo-development/neural-tube/cerebellar-ventricular-zone/bergmann-glia-precursor-cells
1	TCCell	Limbal corneal epithelial stem cells	In vitro	PostNatal	Eye, Epithelial Cells	1	7	KRT3	http://discovery.lifemapsc.com/stem-cell-differentiation/in-vitro-cells/epithelial-cells-eye-homo-sapiens-limbal-corneal-epithelial-stem-cells-ministry-of-health-malaysia
1	PDCell	Bone-like constructs	In vitro	Prenatal-PostNatal	Bone	1	3	SPP1	http://discovery.lifemapsc.com/stem-cell-differentiation/protocols/bone-differentiation-generation-of-bone-tissue-constructs-from-pluripotent-stem-cells?TCCellID=d4fffe63-8089-4e2a-a576-0e822ff8f6cc
1	Cell	Airway Smooth Muscle Cells	In vivo	Prenatal-PostNatal	Lung, Smooth Muscle	1	5	Acta2	http://discovery.lifemapsc.com/in-vivo-development/lung/trachea/airway-smooth-muscle-cells
1	Cell	Polymorphic Progenitors Cells	In vivo	Prenatal	Cartilage	1	4	Sox9	http://discovery.lifemapsc.com/in-vivo-development/cartilage/temporomandibular-joint/polymorphic-progenitors-cells
1	TCCell	Tenocytes	In vitro	PostNatal	Tendon &amp; Ligament	1	9	COL1A1	http://discovery.lifemapsc.com/stem-cell-differentiation/in-vitro-cells/tendon-ligament-homo-sapiens-tenocytes-orthocell
1	PDCell	Myotubes	In vitro	Prenatal-PostNatal	Skeletal Muscle	1	3	MYH1	http://discovery.lifemapsc.com/stem-cell-differentiation/protocols/skeletal-muscle-differentiation-myogenic-progenitors-derivation-from-pluripotent-cells-by-pax7-expression?TCCellID=8e92b118-2d6f-4075-8dea-7b812c761e1b
1	TCCell	Peripheral blood-derived CD14+ monocytes	In vitro	PostNatal	Blood	1	5	CD14	http://discovery.lifemapsc.com/stem-cell-differentiation/in-vitro-cells/blood-homo-sapiens-peripheral-blood-derived-cd14-monocytes-national-cancer-center-hospital-tokyo
1	TCCell	ADA-transduced bone marrow cells	In vitro	PostNatal	Bone	1	1	Ada	http://discovery.lifemapsc.com/stem-cell-differentiation/in-vitro-cells/bone-mus-musculus-ada-transduced-bone-marrow-cells-san-raffaele-telethon-institute-for-gene-therapy
1	Cell	Endochondral Osteocytes	In vivo	Prenatal-PostNatal	Bone	1	5	Spp1	http://discovery.lifemapsc.com/in-vivo-development/bone/vertebrae/endochondral-osteocytes
1	TCCell	Chondrocytes (Carticel®)	In vitro	PostNatal	Cartilage	1	3	COL1A1	http://discovery.lifemapsc.com/stem-cell-differentiation/in-vitro-cells/cartilage-homo-sapiens-chondrocytes-carticel-aastrom
1	Cell	Delta Cells	In vivo	Prenatal-PostNatal	Pancreas	1	5	Sst	http://discovery.lifemapsc.com/in-vivo-development/pancreas/islets-of-langerhans/delta-cells
1	PDCell	Myofibroblasts/mesenchymal-like cells	In vitro	Prenatal-PostNatal	Mesenchymal Stem Cells	1	2	ACTA2	http://discovery.lifemapsc.com/stem-cell-differentiation/protocols/neural-crest-neural-ectoderm-differentiation-derivation-of-neural-crest-cells-and-their-progeny-ms-5-feeder-cells-feeder-free?TCCellID=fb834ada-ec26-4796-a3d2-48a312d5ba03
1	AnatCompartment	Pharynx	In vivo	Prenatal	Gut Tube	3	13	Krt35, Tpsb2, Krtap9-3	http://discovery.lifemapsc.com/in-vivo-development/gut-tube/pharynx
1	PDCell	Germ-like cells	In vitro	Prenatal-PostNatal	Gonad, Germ Cells	1	3	PRM1	http://discovery.lifemapsc.com/stem-cell-differentiation/protocols/germ-cells-reproductive-system-differentiation-derivation-of-germ-cell-from-hescs-using-ra?TCCellID=8289551e-ac24-47c0-bf86-df23449c3042
1	PDCell	Monocyte-like cells	In vitro	Prenatal	Blood	1	5	CD14	http://discovery.lifemapsc.com/stem-cell-differentiation/protocols/blood-differentiation-derivation-of-dendritic-cells?TCCellID=6afa5156-5d84-4f01-89e1-be7142620e65
1	TCCell	Juvenile neocartilage (RevaFlex™)	In vitro	PostNatal	Cartilage	1	5	COL1A1	http://discovery.lifemapsc.com/stem-cell-differentiation/in-vitro-cells/cartilage-homo-sapiens-juvenile-neocartilage-revaflex-isto-technologies
1	Cell	Endochondral Osteocytes	In vivo	Prenatal-PostNatal	Bone	1	5	Spp1	http://discovery.lifemapsc.com/in-vivo-development/bone/rib/endochondral-osteocytes
1	TCCell	Matrix-induced autologous cultured chondrocytes (MACI®)	In vitro	PostNatal	Cartilage	1	3	COL1A1	http://discovery.lifemapsc.com/stem-cell-differentiation/in-vitro-cells/cartilage-homo-sapiens-matrix-induced-autologous-cultured-chondrocytes-maci-aastrom
1	PDCell	Osteoblast-like cells	In vitro	Prenatal-PostNatal	Bone	1	3	Spp1	http://discovery.lifemapsc.com/stem-cell-differentiation/protocols/bone-differentiation-osteoblast-differentiation-of-human-embryonic-stem-cells-using-compactin?TCCellID=f781deb8-314d-434f-9db7-c141d58a7a5d
1	Cell	Neuroendocrine Cells	In vivo	Prenatal	Lung	1	3	Calca	http://discovery.lifemapsc.com/in-vivo-development/lung/trachea/neuroendocrine-cells
1	TCCell	Articular chondrocyte spheroids (Chondrosphere®)	In vitro	PostNatal	Cartilage	1	3	COL1A1	http://discovery.lifemapsc.com/stem-cell-differentiation/in-vitro-cells/cartilage-homo-sapiens-articular-chondrocyte-spheroids-chondrosphere-co-don-ag
1	TCCell	Adenosine deaminase-transduced hematopoietic stem cells	In vitro	PostNatal	Blood	1	2	ADA	http://discovery.lifemapsc.com/stem-cell-differentiation/in-vitro-cells/blood-homo-sapiens-adenosine-deaminase-transduced-hematopoietic-stem-cells-national-human-genome-research-institute
1	PDCell	ADA–transduced hematopoietic stem cells	In vitro	PostNatal	Blood	1	1	ADA	http://discovery.lifemapsc.com/stem-cell-differentiation/in-vitro-cells/blood-homo-sapiens-bone-marrow-derived-hematopoietic-stem-cells-san-raffaele-telethon-institute-for-gene-therapy?TCCellID=43052da4-c0a6-48fd-8758-6170d22f039d
1	TCCell	Bone marrow-derived mononuclear cells (family)	In vitro	PostNatal	Blood	1	5	CD14	http://discovery.lifemapsc.com/stem-cell-differentiation/in-vitro-cells/blood-homo-sapiens-bone-marrow-derived-mononuclear-cells-family
1	TCCell	Corneal epithelial cells	In vitro	PostNatal	Eye, Epithelial Cells	1	1	KRT3	http://discovery.lifemapsc.com/stem-cell-differentiation/in-vitro-cells/epithelial-cells-eye-homo-sapiens-corneal-epithelial-cells-japan-tissue-engineering-co-ltd
1	TCCell	Limbal epithelial stem cells	In vitro	PostNatal	Eye, Epithelial Cells	1	6	KRT3	http://discovery.lifemapsc.com/stem-cell-differentiation/in-vitro-cells/epithelial-cells-eye-homo-sapiens-limbal-epithelial-stem-cells-centre-hospitalier-national-dophtalmologie
1	PDCell	NGFR+ cells	In vitro	Prenatal	Neural Crest	1	6	SOX9	http://discovery.lifemapsc.com/stem-cell-differentiation/protocols/cornea-neural-crest-differentiation-generation-of-corneal-keratocytes-from-human-embryonic-stem-cells?TCCellID=f1d6f077-612d-47e4-8775-516642657b2d
1	Cell	Myeloid Dendritic Cells	In vivo	Prenatal-PostNatal	Blood	1	7	CD14	http://discovery.lifemapsc.com/in-vivo-development/blood/peripheral-blood/myeloid-dendritic-cells
1	PDCell	Corneal epithelial-like cells	In vitro	Prenatal-PostNatal	Eye, Cornea	1	4	KRT3	http://discovery.lifemapsc.com/stem-cell-differentiation/protocols/cornea-differentiation-generation-of-corneal-epithelial-cells-using-limbal-fibroblasts-conditioned-media?TCCellID=ede3f91f-7ea4-42eb-8916-d56f87f704b4
1	TCCell	MultiGeneAngio, transduced vein-derived smooth muscle cells	In vitro	PostNatal	Smooth Muscle	1	1	VEGFA	http://discovery.lifemapsc.com/stem-cell-differentiation/in-vitro-cells/smooth-muscle-homo-sapiens-multigeneangio-transduced-vein-derived-smooth-muscle-cells-multi-gene-vascular-systems-mgvs
1	TCCell	Bone marrow-derived CD34+ stem cells (ACT34)	In vitro	PostNatal	Blood	1	4	NOS3	http://discovery.lifemapsc.com/stem-cell-differentiation/in-vitro-cells/blood-homo-sapiens-bone-marrow-derived-cd34-stem-cells-act34-baxter
1	PDCell	HNK1+p75+ cells	In vitro	Prenatal-PostNatal	Neural Crest	1	9	B3GAT1	http://discovery.lifemapsc.com/stem-cell-differentiation/protocols/neural-crest-neural-ectoderm-differentiation-derivation-of-neural-crest-cells-and-their-progeny-ms-5-feeder-cells-feeder-free?TCCellID=952c4747-9c80-4937-a605-28f54fdb8fe2
0.997022	Cell	Endochondral Preosteoblasts	In vivo	Prenatal	Bone	2	19	Col1a2, Col1a1	http://discovery.lifemapsc.com/in-vivo-development/bone/rostral-endochondral-facial-bones/endochondral-preosteoblasts
0.997022	Cell	Endochondral Preosteoblasts	In vivo	Prenatal	Bone	2	19	Col1a2, Col1a1	http://discovery.lifemapsc.com/in-vivo-development/bone/caudal-facial-endochondral-bones/endochondral-preosteoblasts
0.996343	BIDiffExpSet	Cord Blood Monocytes (CD14+)	In vitro	PostNatal	Umbilical Cord, Blood	4	100	CD14, S100A8, S100A9, HLA-DRB5	http://discovery.lifemapsc.com/gene-expression-signals/high-throughput/large-scale-dataset-cultured-cell-collection/cord-blood-monocytes-cd14
0.996286	Cell	Intramembranous Osteoblasts	In vivo	Prenatal	Bone	3	19	Col1a2, Spp1, Col1a1	http://discovery.lifemapsc.com/in-vivo-development/bone/membranous-facial-bones/intramembranous-osteoblasts
0.992655	Cell	Intramembranous Preosteoblasts	In vivo	Prenatal	Bone	2	19	Col1a2, Col1a1	http://discovery.lifemapsc.com/in-vivo-development/bone/rostral-skull-membranous-bones/intramembranous-preosteoblasts
0.987346	Cell	Myoblasts	In vivo	Prenatal	Somite, Skeletal Muscle	3	25	Cdkn1a, Notch3, Des	http://discovery.lifemapsc.com/in-vivo-development/somite/lumbar-epaxial-myotome/myoblasts
0.987346	Cell	Corneocytes	In vivo	Prenatal-PostNatal	Epidermis, Epithelial Cells	2	33	Cst6, Tchh	http://discovery.lifemapsc.com/in-vivo-development/epidermis/stratified-epidermis/corneocytes
0.987346	Cell	Myoblasts	In vivo	Prenatal	Somite, Skeletal Muscle	3	25	Cdkn1a, Notch3, Des	http://discovery.lifemapsc.com/in-vivo-development/somite/thoracic-epaxial-myotome/myoblasts
0.987346	Cell	Myoblasts	In vivo	Prenatal	Somite, Skeletal Muscle	3	25	Cdkn1a, Notch3, Des	http://discovery.lifemapsc.com/in-vivo-development/somite/cervical-epaxial-myotome/myoblasts
0.987346	Cell	Myoblasts	In vivo	Prenatal	Somite, Skeletal Muscle	3	25	Cdkn1a, Notch3, Des	http://discovery.lifemapsc.com/in-vivo-development/somite/sacral-epaxial-myotome/myoblasts
0.982395	Cell	Interzone Cells	In vivo	Prenatal	Limb, Cartilage	3	53	Sox9, Fmod, Bin1	http://discovery.lifemapsc.com/in-vivo-development/limb/stylopod-synovial-joint/interzone-cells
0.981469	PDCell	Islet-like clusters	In vitro	Prenatal	Pancreas	1	4	SST	http://discovery.lifemapsc.com/stem-cell-differentiation/protocols/endoderm-pancreas-differentiation-serum-free-protocol-to-generate-islet-clusters-from-embryonic-stem-cells?TCCellID=d86e25ba-e15a-4dc9-9615-509f9ddf4295
0.981469	PDCell	Neuronal-like cells	In vitro	PostNatal	Brain	1	6	PITX3	http://discovery.lifemapsc.com/stem-cell-differentiation/protocols/brain-differentiation-neural-progenitors-from-placenta-derived-mesenchymal-stem-cells?TCCellID=514b7371-a4f9-49d7-b92c-d8d3da3ec211
0.979713	Cell	Endochondral Osteoblasts	In vivo	Prenatal-PostNatal	Bone	4	37	Il6, Igfbp4, Spp1, Col1a1	http://discovery.lifemapsc.com/in-vivo-development/bone/vertebrae/endochondral-osteoblasts
0.977778	BIDiffExpSet	Limbal Epithelial Basal Cells	In vivo	PostNatal	Eye, Epithelial Cells	5	35	Krt75, Krtap2-4, Serpinb3a, Calca, Krtap19-5	http://discovery.lifemapsc.com/gene-expression-signals/high-throughput/large-scale-dataset-barcode-430-2-0/limbal-epithelial-basal-cells
0.977648	Cell	Muller Glia Precursor Cells	In vivo	PostNatal	Eye, Muller Glia, Retina	1	8	Sox9	http://discovery.lifemapsc.com/in-vivo-development/eye/inner-nuclear-layer/muller-glia-precursor-cells
0.975708	TCCell	Umbilical cord-derived mesenchymal stem cells (family)	In vitro	Prenatal	Umbilical Cord, Mesenchymal Stem Cells	6	135	CNN1, SYNPO2, OXTR, CPE, CSRP2, ACTA2	http://discovery.lifemapsc.com/stem-cell-differentiation/in-vitro-cells/mesenchymal-stem-cells-umbilical-cord-homo-sapiens-umbilical-cord-derived-mesenchymal-stem-cells-family
0.974198	Cell	Myoblasts	In vivo	Prenatal	Somite, Skeletal Muscle	3	28	Cdkn1a, Notch3, Des	http://discovery.lifemapsc.com/in-vivo-development/somite/cervical-primary-epaxial-myotome/myoblasts
0.974198	Cell	Myoblasts	In vivo	Prenatal	Somite, Skeletal Muscle	3	28	Cdkn1a, Notch3, Des	http://discovery.lifemapsc.com/in-vivo-development/somite/sacral-primary-epaxial-myotome/myoblasts
0.974198	Cell	Myoblasts	In vivo	Prenatal	Somite, Skeletal Muscle	3	28	Cdkn1a, Notch3, Des	http://discovery.lifemapsc.com/in-vivo-development/somite/thoracic-primary-epaxial-myotome/myoblasts
0.974198	Cell	Myoblasts	In vivo	Prenatal	Somite, Skeletal Muscle	3	28	Cdkn1a, Notch3, Des	http://discovery.lifemapsc.com/in-vivo-development/somite/lumbar-primary-epaxial-myotome/myoblasts
0.973031	BIDiffExpSet	Sensory Organ/ear/inner Ear/labyrinth	In vivo	Prenatal	Bone	28	526	Gja1, Sox9, Cdkn1a, Notch3, Ptgds, Aes, Clu, Serpinf1, Pvalb, Gjb2, Ap2m1, Srebf1, Efna1, Ddx5, Irx3, Cdh20, Dcn, Hmox1, Arid5a, Birc5, Pkm, Sat1, Ldha, Tkt, Ggt7, Gapdh, Aldh1a1, Eno1	http://discovery.lifemapsc.com/gene-expression-signals/high-throughput/large-scale-dataset-mgi/sensory-organ/ear/inner-ear/labyrinth
0.972617	AnatCompartment	Epithelial Tubule	In vivo	Prenatal-PostNatal	Kidney	5	120	Sox9, Gpd1, Spp1, Sigirr, Fbp2	http://discovery.lifemapsc.com/in-vivo-development/kidney/epithelial-tubule
0.969024	BIDiffExpSet	PERIPHERAL NERVOUS SYSTEM	In vivo	PostNatal	Peripheral Nervous System	6	92	MPZ, GFRA3, GAP43, STMN2, HSPA1A, PCDH11Y	http://discovery.lifemapsc.com/gene-expression-signals/high-throughput/large-scale-dataset-tiger/peripheral-nervous-system
0.966195	BIDiffExpSet	Superior Cervical Ganglion	In vivo	PostNatal	Spinal Cord	9	99	MPZ, PTGDS, APOD, CLU, IGFBP6, SFRP4, STMN2, EGR1, CALCA	http://discovery.lifemapsc.com/gene-expression-signals/high-throughput/large-scale-dataset-gnf-biogps/superior-cervical-ganglion
0.965806	BIDiffExpSet	Pancreas ; Exocrine Glandular Cells	In vivo	PostNatal	Pancreas	37	1959	COL1A2, CST3, EPHX1, SOX9, SOD2, PLA2G1B, CAV2, HSPB1, HSPD1, GJB2, TNK2, MRVI1, APOBEC2, ISYNA1, IL4R, CDH20, GPRC5B, SDF2L1, IL33, ADAMTS9, HSPE1, FBLN1, DSTN, FADS1, ASMTL, IRAK1, ATP1B3, MKNK2, S100A11, TKT, ULK3, TUBA1A, ALDH1A1, RPS12, BIN1, GSTM5, ALDOA	http://discovery.lifemapsc.com/gene-expression-signals/high-throughput/large-scale-dataset-human-protein-atlas-protein-expression-data/pancreas-exocrine-glandular-cells
0.964804	BIDiffExpSet	Olfactory Bulb	In vivo	PostNatal	Brain	9	99	MPZ, PTGDS, APOD, CLU, SFRP4, BCAS1, FXYD1, GPRC5B, SPP1	http://discovery.lifemapsc.com/gene-expression-signals/high-throughput/large-scale-dataset-gnf-biogps/olfactory-bulb
0.963097	TCCell	Bone marrow-derived mesenchymal stem cells and monocytes (Ixmyelocel-T)	In vitro	PostNatal	Blood, Bone	1	10	CD14	http://discovery.lifemapsc.com/stem-cell-differentiation/in-vitro-cells/blood-bone-homo-sapiens-bone-marrow-derived-mesenchymal-stem-cells-and-monocytes-ixmyelocel-t-aastrom
0.963097	TCCell	Cardiac stem cells	In vitro	PostNatal	Heart	1	16	COL1A1	http://discovery.lifemapsc.com/stem-cell-differentiation/in-vitro-cells/heart-homo-sapiens-cardiac-stem-cells-kyoto-university-hospital
0.963097	Cell	d3 Neural Progenitor Cells	In vivo	Prenatal	Brain, Neural Tube, Oligodendrocytes	1	5	Sox9	http://discovery.lifemapsc.com/in-vivo-development/neural-tube/dp3-neural-domain/d3-neural-progenitor-cells
0.962062	OrganSystem	Umbilical Cord	In vivo	Prenatal	Umbilical Cord	6	75	S100A6, OLFML3, LDLR, RPL9, RPS12, MFAP4	http://discovery.lifemapsc.com/in-vivo-development/umbilical-cord
0.951877	Cell	Extraembryonic Mural Cells	In vivo	Prenatal	Epiblast, Primitive Streak, Extraembryonic Mesoderm	4	26	Gja1, Gja4, TAGLN, Angpt2	http://discovery.lifemapsc.com/in-vivo-development/extraembryonic-mesoderm/extraembryonic-mesoderm/extraembryonic-mural-cells
0.950974	BIDiffExpSet	Human Ovarian Fibroblasts (HOF)	In vitro	PostNatal	Ovary, Fibroblasts	7	97	IL6, CCL2, SFRP4, TAGLN, CCL20, IL33, HSD11B1	http://discovery.lifemapsc.com/gene-expression-signals/high-throughput/large-scale-dataset-cultured-cell-collection/human-ovarian-fibroblasts-hof
0.948729	PDCell	Trophoblast-like cells	In vitro	Prenatal-PostNatal	Trophoblast	9	104	COL1A2, IL1R1, SST, FMOD, SERPINF1, CXCL14, DCN, LUM, MFAP4	http://discovery.lifemapsc.com/stem-cell-differentiation/protocols/early-embryonic-tissues-trophoblast-differentiation-generation-of-trophoblast-cells-from-human-embryonic-stem-cells?TCCellID=74481215-0f2a-4414-bb48-8123d06d9540
0.948488	BIDiffExpSet	Human Renal Mesangial Cells (HRMC)	In vitro	PostNatal	Kidney	7	98	IL6, SPINT2, KCNIP3, SLITRK4, SPP1, TUBB2B, UGT2B11	http://discovery.lifemapsc.com/gene-expression-signals/high-throughput/large-scale-dataset-cultured-cell-collection/human-renal-mesangial-cells-hrmc
0.947722	PDCell	Floor plate-like cells	In vitro	Prenatal-PostNatal	Neural Tube	7	205	EDN3, EMP1, STC1, ADAMTS9, FBLN1, ANGPT2, GREB1L	http://discovery.lifemapsc.com/stem-cell-differentiation/protocols/neural-ectoderm-differentiation-generation-of-functional-floor-plate-or-neuroectoderm-cells-from-human-embryonic-stem-cells?TCCellID=06e43ec2-e017-4a36-8008-e2b239179d82
0.947034	AnatCompartment	Spinal Dorsal Columns	In vivo	Prenatal	Neural Tube	5	163	Grp, Nell2, Sema3f, Rorb, Prr9	http://discovery.lifemapsc.com/in-vivo-development/neural-tube/spinal-dorsal-columns
0.946395	PDCell	Otx2+Corin+ cells	In vitro	Prenatal	Neural Tube	1	9	Corin	http://discovery.lifemapsc.com/stem-cell-differentiation/protocols/brain-dopaminergic-neurons-differentiation-derivation-of-dopaminergic-neurons-by-isolation-of-stem-cells-derived-neural-progenitors?TCCellID=36fa016f-2d3c-43ea-a02f-4b0b93e106ee
0.946395	PDCell	Peripheral sensory neuron-like cells	In vitro	Prenatal-PostNatal	Neurons	1	8	SOX9	http://discovery.lifemapsc.com/stem-cell-differentiation/protocols/neural-crest-schwann-cells-differentiation-schwann-cells-and-sensory-neurons-from-human-embryonic-stem-cells?TCCellID=b690432f-003e-4611-a916-fc6ba4975898
0.94597	Cell	XX Germ Cells	In vivo	Prenatal	Gonad, Ovary, Female Gametocytes, Germ Cells	2	151	Ddx43, Dazl	http://discovery.lifemapsc.com/in-vivo-development/ovary/ovigerous-cord/xx-germ-cells
0.945559	BIDiffExpSet	Human Brain Vascular Smooth Muscle Cells (HBVSMC)	In vitro	PostNatal	Brain, Smooth Muscle	5	96	IGFBP4, SFRP4, TAGLN, FOS, UGT2B11	http://discovery.lifemapsc.com/gene-expression-signals/high-throughput/large-scale-dataset-cultured-cell-collection/human-brain-vascular-smooth-muscle-cells-hbvsmc
0.945559	BIDiffExpSet	Human Retinal Pigment Epithelial Cells (HRPEpiC)	In vitro	PostNatal	Eye, Retinal Pigmented Epithelium (RPE)	7	98	PTGDS, CST6, NELL2, TUBB2B, HSD17B2, KIF1A, EEF1A2	http://discovery.lifemapsc.com/gene-expression-signals/high-throughput/large-scale-dataset-cultured-cell-collection/human-retinal-pigment-epithelial-cells-hrpepic
0.944806	Cell	Acinar Progenitor Cells	In vivo	Prenatal	Pancreas, Epithelial Cells	1	11	Sox9	http://discovery.lifemapsc.com/in-vivo-development/pancreas/ventral-pancreatic-bud/acinar-progenitor-cells
0.940551	AnatCompartment	Rib	In vivo	Prenatal-PostNatal	Bone	7	229	Fmod, Mapk8ip2, Adamts1, Tgfbi, Lum, Kif5a, Pdzrn4	http://discovery.lifemapsc.com/in-vivo-development/bone/rib
0.934071	BIDiffExpSet	Cd31+ Cells	In vivo	PostNatal	Blood, Endothelium	6	147	GJA4, GPR4, ADAMTS9, GADD45G, ANGPT2, IL3RA	http://discovery.lifemapsc.com/gene-expression-signals/high-throughput/large-scale-dataset-barcode-u133-plus-2-0/cd31-cells
0.933425	Cell	Cardiomyocytes	In vivo	Prenatal	Heart, Myocardium	2	27	Myl4, Des	http://discovery.lifemapsc.com/in-vivo-development/heart/right-ventricle/cardiomyocytes
0.932822	Cell	Mature Endothelial Cells	In vivo	Prenatal-PostNatal	Eye, Endothelium, Cornea	5	24	MYOC, PTGDS, S100A4, S100A6, ENO1	http://discovery.lifemapsc.com/in-vivo-development/eye/corneal-endothelium/mature-endothelial-cells
0.93112	PDCell	RA-induced embryoid bodies	In vitro	Prenatal	Gonad, Germ Cells	1	5	PRM1	http://discovery.lifemapsc.com/stem-cell-differentiation/protocols/germ-cells-reproductive-system-differentiation-derivation-of-germ-cell-from-hescs-using-ra?TCCellID=9b9feaf1-3ae9-4de1-8ffc-0421759eef96
0.93112	PDCell	Osteoblast-like cells grown in monolayer	In vitro	Prenatal-PostNatal	Bone	1	5	Spp1	http://discovery.lifemapsc.com/stem-cell-differentiation/protocols/bone-differentiation-osteogenic-differentiation-of-mouse-embryonic-stem-cells-on-collagen-i-scaffolds?TCCellID=52732f8e-5158-4e5e-9957-a11ab69eddc9
0.93112	PDCell	Early proximal lung progenitors	In vitro	Prenatal	Lung	1	10	SOX9	http://discovery.lifemapsc.com/stem-cell-differentiation/protocols/endoderm-lung-differentiation-directed-differentiation-of-human-embryonic-stem-cells-into-mature-airway-epithelias-cells?TCCellID=d7371b29-39a2-48b6-b5a0-0091c07bd0b9
0.93112	Cell	d4 Neural Progenitor Cells	In vivo	Prenatal	Brain, Neural Tube, Oligodendrocytes	1	5	Sox9	http://discovery.lifemapsc.com/in-vivo-development/neural-tube/dp4-neural-domain/d4-neural-progenitor-cells
0.922329	Cell	Muscle Progenitor Cells	In vivo	Prenatal	Skeletal Muscle	8	273	Thbd, Rgs5, Procr, Aplp2, Pnlip, Cplx3, Krtap3-1, Mfap4	http://discovery.lifemapsc.com/in-vivo-development/skeletal-muscle/hyoid-arch-muscles/muscle-progenitor-cells
0.918423	BIDiffExpSet	Small Intestine	In vivo	PostNatal	Intestine	6	98	CNN1, GIP, CXCL14, DES, HSD17B2, PRSS3	http://discovery.lifemapsc.com/gene-expression-signals/high-throughput/large-scale-dataset-gnf-biogps/small-intestine
0.917078	PDCell	Micromass-induced chondrocytes	In vitro	Prenatal-PostNatal	Bone, Cartilage	1	6	COMP	http://discovery.lifemapsc.com/stem-cell-differentiation/in-vitro-cells/purestem-mel2-ncr-fac-progenitor?TCCellID=507983cb-6e77-4f1a-bb05-2144a36261e4
0.917078	Cell	Endochondral Osteocytes	In vivo	Prenatal	Bone	1	9	Spp1	http://discovery.lifemapsc.com/in-vivo-development/bone/caudal-facial-endochondral-bones/endochondral-osteocytes
0.917078	Cell	Endochondral Osteocytes	In vivo	Prenatal	Bone	1	9	Spp1	http://discovery.lifemapsc.com/in-vivo-development/bone/endochondral-facial-bones/endochondral-osteocytes
0.916262	PDCell	DKK1-induced cells	In vitro	Prenatal	Uncategorized	7	108	RGS5, ADAMTS9, MYL4, LUM, GREB1L, ACTA2, PLN	http://discovery.lifemapsc.com/stem-cell-differentiation/protocols/heart-mesoderm-myocardium-differentiation-derivation-of-cardiomyocytes-from-pluripotent-stem-cells-and-sorting-for-vcam1-marker?TCCellID=4b790c9b-fd70-4edc-9e4d-6e058180e004
0.916249	BIDiffExpSet	Salivary Gland	In vivo	PostNatal	Oral Cavity	6	99	SOX9, APOD, PIP, CXCL14, S100A2, SAA1	http://discovery.lifemapsc.com/gene-expression-signals/high-throughput/large-scale-dataset-gnf-biogps/salivary-gland
0.913245	BIDiffExpSet	Human Umbilical Vein Endothelial Cells (HUVEC) (ScienceCell)	In vitro	PostNatal	Umbilical Cord, Endothelium	7	99	NOS3, CLDN5, EFNA1, MPZL2, ANGPT2, C10orf10, ALDH1A1	http://discovery.lifemapsc.com/gene-expression-signals/high-throughput/large-scale-dataset-cultured-cell-collection/human-umbilical-vein-endothelial-cells-huvec-sciencecell
0.912109	Cell	Primordial Germ Cells	In vivo	Prenatal	Gonad, Placenta, Germ Cells	6	234	Cldn5, Efna1, Pdpn, Rgcc, Tubb2b, Gstm1	http://discovery.lifemapsc.com/in-vivo-development/placenta/allantois/primordial-germ-cells
0.911334	BIDiffExpSet	Human Renal Glomerular Endothelial Cells (HRGEC)	In vitro	PostNatal	Kidney, Endothelium	7	100	CLDN5, IL1RL1, EFNA1, MPZL2, ANGPT2, ITM2A, ALDH1A1	http://discovery.lifemapsc.com/gene-expression-signals/high-throughput/large-scale-dataset-cultured-cell-collection/human-renal-glomerular-endothelial-cells-hrgec
0.910468	PDCell	Pancreatic progenitors-like cells	In vitro	Prenatal-PostNatal	Pancreas	1	9	Sox9	http://discovery.lifemapsc.com/stem-cell-differentiation/protocols/pancreas-differentiation-stepwise-generation-of-pancreatic-progenitors-from-stem-cells-using-growth-factors?TCCellID=a3fa478a-b97f-4f0e-a5f1-95bb51fe63a8
0.907804	BIDiffExpSet	Corpus Callosum	In vivo	PostNatal	Brain	2	32	Ppp1r14c, Oxt	http://discovery.lifemapsc.com/gene-expression-signals/high-throughput/large-scale-dataset-gensat/corpus-callosum
0.906973	BIDiffExpSet	Female Reproductive System	In vivo	Prenatal-PostNatal	Reproductive System	13	99	Cdkn1a, Gas6, Igfbp7, Tagln, Cldn5, Gpd1, Irx3, Olfml3, Myl9, Tgfbi, Egr1, Gsdmc4, Ctxn3	http://discovery.lifemapsc.com/gene-expression-signals/high-throughput/large-scale-dataset-gudmap/female-reproductive-system
0.906868	BIDiffExpSet	Fetal Neuronal Stem Cells (NSC)	In vitro	Prenatal	Brain	6	99	SOX9, GAP43, VGF, SYNM, TUBB2B, KIF1A	http://discovery.lifemapsc.com/gene-expression-signals/high-throughput/large-scale-dataset-cultured-cell-collection/fetal-neuronal-stem-cells-nsc
0.905155	PDCell	Midbrain dopaminergic-like neurons	In vitro	Prenatal-PostNatal	Brain, Neurons	5	73	CHGA, SERPINF1, XBP1, IRX3, CALCA	http://discovery.lifemapsc.com/stem-cell-differentiation/protocols/brain-dopaminergic-neurons-differentiation-generation-of-midbrain-dopaminergic-forebrain-and-hypothalamic-neural-progenitors?TCCellID=984ef745-35d2-4f9a-aed6-ee1a755dd57f
0.90418	BIDiffExpSet	Human Schwann Cells (HSC)	In vitro	PostNatal	Peripheral Nervous System, Schwann Cells	11	172	COL1A2, GJA1, COL6A2, SFRP4, STC1, RGS5, GJB2, STMN2, IRX3, TM4SF1, CPE	http://discovery.lifemapsc.com/gene-expression-signals/high-throughput/large-scale-dataset-cultured-cell-collection/human-schwann-cells-hsc
0.904108	Cell	Endochondral Osteocytes	In vivo	Prenatal	Bone	1	10	Spp1	http://discovery.lifemapsc.com/in-vivo-development/bone/rostral-endochondral-facial-bones/endochondral-osteocytes
0.904108	TCCell	Bone marrow-derived mesenchymal stem cells (Stemedyne™-MSC, itMSC)	In vitro	PostNatal	Bone, Mesenchymal Stem Cells	1	12	VEGFA	http://discovery.lifemapsc.com/stem-cell-differentiation/in-vitro-cells/bone-mesenchymal-stem-cells-homo-sapiens-bone-marrow-derived-mesenchymal-stem-cells-stemedyne-msc-itmsc-stemedica-cell-technologies
0.90385	Cell	Ureteric Bud Cells	In vivo	Prenatal	Kidney	14	230	Col1a2, Clu, Rgs5, Mpzl2, Spint2, Olfml3, Myl9, Dstn, Dcn, Tgfbi, Lum, Col1a1, Aldh1a1, Cald1	http://discovery.lifemapsc.com/in-vivo-development/kidney/ureteric-bud/ureteric-bud-cells
0.89919	Cell	Late MN Progenitor Cells	In vivo	Prenatal	Brain, Neural Tube, Oligodendrocytes	1	16	Sox9	http://discovery.lifemapsc.com/in-vivo-development/neural-tube/motor-neural-progenitor-domain/late-mn-progenitor-cells
0.897941	BIDiffExpSet	Human Tracheal Smooth Muscle Cells (HTSMC)	In vitro	PostNatal	Lung, Smooth Muscle	11	97	IGFBP6, SERPINF1, ZFP36, FOS, S100A4, FBLN1, DCN, APOE, C10orf10, HSD11B1, MFAP4	http://discovery.lifemapsc.com/gene-expression-signals/high-throughput/large-scale-dataset-cultured-cell-collection/human-tracheal-smooth-muscle-cells-htsmc
0.897355	Cell	Mature Muller Glia Cells	In vivo	PostNatal	Eye, Muller Glia, Retina, Glial Cells	2	13	Sox9, Apoe	http://discovery.lifemapsc.com/in-vivo-development/eye/inner-nuclear-layer/mature-muller-glia-cells
0.896978	Cell	Dental Mesenchymal Cells	In vivo	Prenatal	Tooth, Head Mesenchyme	7	119	Serpinf1, Cldn5, Rgs5, Olfml3, Tgfbi, Lum, Col1a1	http://discovery.lifemapsc.com/in-vivo-development/head-mesenchyme/branchial-arch-1/dental-mesenchymal-cells
0.89677	BIDiffExpSet	Peripheral Blood Immature Myeloid Dendritic Cells	In vitro	PostNatal	Blood	4	99	S100A9, SPINT2, SPP1, HLA-DRB5	http://discovery.lifemapsc.com/gene-expression-signals/high-throughput/large-scale-dataset-cultured-cell-collection/peripheral-blood-immature-myeloid-dendritic-cells
0.892079	PDCell	Mixed hematopoietic progenitor cells	In vitro	PostNatal	Blood	1	6	CD14	http://discovery.lifemapsc.com/stem-cell-differentiation/in-vitro-cells/fibroblasts-homo-sapiens-adult-dermal-fibroblasts-mcmaster-university?TCCellID=0fbaba45-b05a-47f6-8365-659ae98e7924
0.892079	Cell	Suture Cells	In vivo	Prenatal	Bone	1	8	Spp1	http://discovery.lifemapsc.com/in-vivo-development/bone/facial-sutures/suture-cells
0.890924	Cell	Extraembryonic Endoderm Cells	In vivo	Prenatal	Hypoblast, Yolk Sac	1	20	THBD	http://discovery.lifemapsc.com/in-vivo-development/hypoblast/extraembryonic-endoderm/extraembryonic-endoderm-cells
0.888889	BIDiffExpSet	Thalamus	In vivo	PostNatal	Brain	1	9	SYNDIG1L	http://discovery.lifemapsc.com/gene-expression-signals/high-throughput/large-scale-dataset-barcode-u133-plus-2-0/thalamus
0.888889	BIDiffExpSet	Putamen	In vivo	PostNatal	Brain	1	35	SYNDIG1L	http://discovery.lifemapsc.com/gene-expression-signals/high-throughput/large-scale-dataset-barcode-u133-plus-2-0/putamen
0.888889	BIDiffExpSet	Hippocampus	In vivo	PostNatal	Brain	1	48	Npy2r	http://discovery.lifemapsc.com/gene-expression-signals/high-throughput/large-scale-dataset-barcode-430-2-0/hippocampus
0.883169	Cell	Mature Mesothelial Cells	In vivo	PostNatal	Liver	6	100	Ephx1, Igfbp7, Igfbp6, Tm4sf1, AU021092, H2-Eb1	http://discovery.lifemapsc.com/in-vivo-development/liver/liver-lobule/mature-mesothelial-cells
0.880881	PDCell	Micromass-induced chondrocytes	In vitro	Prenatal-PostNatal	Bone, Cartilage	1	7	COMP	http://discovery.lifemapsc.com/stem-cell-differentiation/in-vitro-cells/purestem-sk11-ncr-fac-meso-prx-progenitor?TCCellID=dfc40fe4-48f1-44ba-a481-6ceedd5193ef
0.879492	BIDiffExpSet	Human Bronchial Smooth Muscle Cells (HBSM)	In vitro	PostNatal	Lung, Smooth Muscle	10	97	PTGDS, ITPKA, SERPINF1, LTBP4, FXYD1, CFD, FBLN1, APOE, C10orf10, MFAP4	http://discovery.lifemapsc.com/gene-expression-signals/high-throughput/large-scale-dataset-cultured-cell-collection/human-bronchial-smooth-muscle-cells-hbsm
0.879245	Cell	Juxtaglomerular Cells	In vivo	Prenatal-PostNatal	Kidney, Smooth Muscle	7	109	Notch3, Hspb1, Rgs5, Pitx3, Fxyd1, Adamts9, Ifitm2	http://discovery.lifemapsc.com/in-vivo-development/kidney/afferent-arteriole/juxtaglomerular-cells
0.870697	Cell	Villous Cytotrophoblast Cells	In vivo	Prenatal-PostNatal	Placenta	6	36	GJA1, IL1R1, CCL2, VEGFA, ANGPT2, ANG	http://discovery.lifemapsc.com/in-vivo-development/placenta/chorionic-villus/villous-cytotrophoblast-cells
0.869994	BIDiffExpSet	Kidney ; Cells in Tubules	In vivo	PostNatal	Kidney	43	2287	COL1A2, CST3, EPHX1, SOD2, NQO1, HSPB1, IGFBP7, HSPD1, JUN, PGM1, PVALB, STC1, GJB2, BAG3, TNK2, MRVI1, DDX5, CDH20, CPQ, GPRC5B, SDF2L1, ADAMTS9, FUCA1, CASQ1, SERPINH1, HSPE1, DSTN, FADS1, APOE, RHCG, ASMTL, ATP1B3, MKNK2, DDX43, TKT, ULK3, TUBA1A, KIF1A, BIN1, GSTM5, ALDOA, TXN, APOC1	http://discovery.lifemapsc.com/gene-expression-signals/high-throughput/large-scale-dataset-human-protein-atlas-protein-expression-data/kidney-cells-in-tubules
0.86941	Cell	Intramembrenous Osteocytes	In vivo	Prenatal-PostNatal	Bone	1	9	Spp1	http://discovery.lifemapsc.com/in-vivo-development/bone/membranous-facial-bones/intramembrenous-osteocytes
0.865924	Cell	Cushion Mesenchymal Cells	In vivo	Prenatal	Heart, Endocardium	5	102	Sox9, Gap43, Serpinf1, Apobec2, Snn	http://discovery.lifemapsc.com/in-vivo-development/heart/endocardium/cushion-mesenchymal-cells
0.859511	BIDiffExpSet	Cord Blood Natural Killer Cells (CD56+)	In vitro	PostNatal	Umbilical Cord, Blood	3	99	S100A8, S100A9, HLA-DRB5	http://discovery.lifemapsc.com/gene-expression-signals/high-throughput/large-scale-dataset-cultured-cell-collection/cord-blood-natural-killer-cells-cd56
0.859134	BIDiffExpSet	Human Colonic Smooth Muscle Cells (HCoSMC)	In vitro	PostNatal	Colon, Smooth Muscle	9	96	S100A3, FOS, PDPN, MRGPRF, MMP3, DCN, LUM, RPS4Y2, MFAP4	http://discovery.lifemapsc.com/gene-expression-signals/high-throughput/large-scale-dataset-cultured-cell-collection/human-colonic-smooth-muscle-cells-hcosmc
0.85811	AnatCompartment	Outflow Tract	In vivo	Prenatal	Heart	5	113	Aes, Gap43, Rgs5, Stmn2, Cend1	http://discovery.lifemapsc.com/in-vivo-development/heart/outflow-tract
0.857474	OrganSystem	Amnion	In vivo	Prenatal	Amnion	4	52	CDKN1A, FLNA, TM4SF1, SNN	http://discovery.lifemapsc.com/in-vivo-development/amnion
0.855887	Cell	Sclerotome Cells	In vivo	Prenatal	Somite, Bone, Cartilage, Tendon &amp; Ligament	2	18	Sox9, Sfrp2	http://discovery.lifemapsc.com/in-vivo-development/somite/sacral-mesenchymal-sclerotome/sclerotome-cells
0.854788	Cell	Intraembryonic Epiblast Cells	In vivo	Prenatal	Epiblast	6	147	Gja1, Pla2g1b, Tcea3, Itm2a, Cpe, Psors1c2	http://discovery.lifemapsc.com/in-vivo-development/epiblast/epiblast/intraembryonic-epiblast-cells
0.851402	PDCell	Beta-like cells	In vitro	Prenatal-PostNatal	Pancreas	1	6	SST	http://discovery.lifemapsc.com/stem-cell-differentiation/protocols/endoderm-pancreas-differentiation-generation-of-beta-cells-through-a-definitive-endoderm-stage?TCCellID=6af73e33-595a-49c4-ab68-f5841edc0b59
0.851214	BIDiffExpSet	Cord Blood CD133- Cells	In vitro	PostNatal	Umbilical Cord, Blood	3	100	S100A8, S100A9, HLA-DRB5	http://discovery.lifemapsc.com/gene-expression-signals/high-throughput/large-scale-dataset-cultured-cell-collection/cord-blood-cd133-cells
0.85051	Cell	Intramembrenous Osteocytes	In vivo	Prenatal-PostNatal	Bone	1	13	Spp1	http://discovery.lifemapsc.com/in-vivo-development/bone/rostral-skull-membranous-bones/intramembrenous-osteocytes
0.850367	Cell	Mural Trophectoderm Cells	In vivo	Prenatal	Trophoblast	7	118	EFNA1, LAMA5, TCIRG1, GAPDH, BIN1, IFITM3, CALD1	http://discovery.lifemapsc.com/in-vivo-development/trophoblast/mural-trophectoderm/mural-trophectoderm-cells
0.847868	Cell	S-shaped Body Medial Cells	In vivo	Prenatal	Kidney	1	21	Irx3	http://discovery.lifemapsc.com/in-vivo-development/kidney/s-shaped-body-medial-segment/s-shaped-body-medial-cells
0.846998	TCCell	MSC-containing human skin substitute (Grafix)	In vitro	PostNatal	Skin	3	29	LIF, VEGFA, MMP3	http://discovery.lifemapsc.com/stem-cell-differentiation/in-vitro-cells/skin-homo-sapiens-msc-containing-human-skin-substitute-grafix-osiris-therapeutics-inc
0.846132	Cell	Interzone Cells	In vivo	Prenatal	Limb, Cartilage	1	24	Sox9	http://discovery.lifemapsc.com/in-vivo-development/limb/zeugopod-synovial-joint/interzone-cells
0.842976	BIDiffExpSet	Human Skeletal Muscle Myoblast (HSkMM)	In vitro	PostNatal	Skeletal Muscle	8	97	SOD2, CAV1, VGF, CCL20, STMN2, MMP3, DCN, SFRP2	http://discovery.lifemapsc.com/gene-expression-signals/high-throughput/large-scale-dataset-cultured-cell-collection/human-skeletal-muscle-myoblast-hskmm
0.84272	PDCell	Neural progenitor cells	In vitro	PostNatal	Brain	1	12	GAP43	http://discovery.lifemapsc.com/stem-cell-differentiation/protocols/brain-differentiation-neural-progenitors-from-placenta-derived-mesenchymal-stem-cells?TCCellID=71696a06-0b4c-44dd-b265-57559db73015
0.84272	PDCell	Mature airway epithelial cells	In vitro	Prenatal-PostNatal	Lung	1	11	KRT16	http://discovery.lifemapsc.com/stem-cell-differentiation/protocols/endoderm-lung-differentiation-directed-differentiation-of-human-embryonic-stem-cells-into-mature-airway-epithelias-cells?TCCellID=fbfa5424-8014-4e28-a7a2-d20816bdb690
0.84272	Cell	d5 Neural Progenitor Cells	In vivo	Prenatal	Brain, Neural Tube, Oligodendrocytes	1	8	Sox9	http://discovery.lifemapsc.com/in-vivo-development/neural-tube/dp5-neural-domain/d5-neural-progenitor-cells
0.842188	BIDiffExpSet	Accumbens	In vivo	PostNatal	Brain	1	29	SYNDIG1L	http://discovery.lifemapsc.com/gene-expression-signals/high-throughput/large-scale-dataset-barcode-u133-plus-2-0/accumbens
0.838774	Cell	Prehypertrophic Chondrocytes	In vivo	Prenatal-PostNatal	Bone, Cartilage	2	22	Sox9, Vegfa	http://discovery.lifemapsc.com/in-vivo-development/bone/rib/prehypertrophic-chondrocytes
0.838323	BIDiffExpSet	Human Lymphatic Fibroblasts (HLF)	In vitro	PostNatal	Lymph, Fibroblasts	6	99	COL6A2, CCL20, IL33, HSD11B1, COL1A1, PRSS3	http://discovery.lifemapsc.com/gene-expression-signals/high-throughput/large-scale-dataset-cultured-cell-collection/human-lymphatic-fibroblasts-hlf
0.837746	Cell	Interzone Cells	In vivo	Prenatal	Limb, Cartilage	1	25	Sox9	http://discovery.lifemapsc.com/in-vivo-development/limb/autopod-synovial-joint/interzone-cells
0.834521	Cell	Subepicardial Cells	In vivo	Prenatal	Heart, Epicardium	1	10	Col1a1	http://discovery.lifemapsc.com/in-vivo-development/heart/epicardium/subepicardial-cells
0.831366	AnatCompartment	Branchial Arch 1	In vivo	Prenatal	Head Mesenchyme	1	30	SOX9	http://discovery.lifemapsc.com/in-vivo-development/head-mesenchyme/branchial-arch-1
0.830742	BIDiffExpSet	Reproductive System	In vivo	Prenatal	Reproductive System	46	872	Gja1, Sox9, Notch3, Avp, Ptgds, Sst, Clu, Jun, Serpinf1, Tac1, Thrsp, Gjb2, Atp5a1, Ap2m1, Srebf1, Fads2, Efna1, Sfn, Ddx5, Irx3, Ckm, Adamts1, Pgk1, Dcn, Fads1, Hmox1, Idh2, Pgam1, Pkm, Sat1, Csrp1, Marcksl1, Cpe, Dctd, Kif5a, Sfrp2, Ldha, Tkt, Eno3, Sprr1a, Gapdh, Aldh1a1, Gstm1, Aldoa, Tpi1, Eno1	http://discovery.lifemapsc.com/gene-expression-signals/high-throughput/large-scale-dataset-mgi/reproductive-system
0.830343	Cell	Endocardial Tube Cells	In vivo	Prenatal	Heart, Endocardium	4	101	Sox9, Gap43, Ltbp4, Stmn2	http://discovery.lifemapsc.com/in-vivo-development/heart/endocardium/endocardial-tube-cells
0.827965	Cell	Sclerotome Cells	In vivo	Prenatal	Somite, Bone, Cartilage, Tendon &amp; Ligament	2	19	Sox9, Sfrp2	http://discovery.lifemapsc.com/in-vivo-development/somite/lumbar-mesenchymal-sclerotome/sclerotome-cells
0.827516	Cell	Subcutaneous White Preadipocytes	In vivo	Prenatal	Adipose	1	16	Cebpd	http://discovery.lifemapsc.com/in-vivo-development/adipose/subcutaneous-white-adipose/subcutaneous-white-preadipocytes
0.827516	Cell	Subcutaneous White Preadipocytes	In vivo	Prenatal	Adipose	1	16	Cebpd	http://discovery.lifemapsc.com/in-vivo-development/adipose/facial-subcutaneous-white-adipose/subcutaneous-white-preadipocytes
0.826759	PDCell	Micromass-induced chondrocytes	In vitro	Prenatal-PostNatal	Bone, Cartilage	1	9	COMP	http://discovery.lifemapsc.com/stem-cell-differentiation/in-vitro-cells/purestem-7smoo32-ncr-fac-meso-progenitor?TCCellID=40d5ed56-658e-401d-ab0d-13f6f30a8184
0.826759	PDCell	Rx-GFP+ cells	In vitro	Prenatal	Eye	1	9	Sox9	http://discovery.lifemapsc.com/stem-cell-differentiation/protocols/eye-retina-retinal-pigmented-epithelium-rpe-differentiation-retina-photoreceptors-from-mouse-embryonic-stem-cells?TCCellID=4f5e6ea4-bca3-420b-813d-266f214bd741
0.826759	PDCell	Micromass-induced chondrocytes	In vitro	Prenatal-PostNatal	Bone, Cartilage	1	9	COMP	http://discovery.lifemapsc.com/stem-cell-differentiation/in-vitro-cells/purestem-7pend24-ncr-fac-meso-prx-progenitor?TCCellID=38019910-fc7e-4b87-8058-27ee2fd1ad66
0.823408	PDCell	Endoderm progenitor-like cells	In vitro	Prenatal-PostNatal	Uncategorized	4	114	FMOD, FOLR1, MYL4, NPC1L1	http://discovery.lifemapsc.com/stem-cell-differentiation/protocols/endoderm-differentiation-generation-and-expansion-of-endodermal-progenitor-cells?TCCellID=8eb3b1e6-fb99-4da5-bd73-47df4f1fd460
0.82073	Cell	Cortical Stroma Cells	In vivo	Prenatal-PostNatal	Kidney	6	51	Gas6, Olfml3, Tgfbi, Csrp1, Egr1, Mfap4	http://discovery.lifemapsc.com/in-vivo-development/kidney/interstitial-stroma/cortical-stroma-cells
0.82067	BIDiffExpSet	Human Astrocytes	In vitro	PostNatal	Astrocytes	7	97	KRT17, CNN1, CCL2, TAGLN, TUBB2B, SFRP2, KIF1A	http://discovery.lifemapsc.com/gene-expression-signals/high-throughput/large-scale-dataset-cultured-cell-collection/human-astrocytes
0.820051	BIDiffExpSet	Neocortex	In vivo	PostNatal	Brain	1	33	Syndig1l	http://discovery.lifemapsc.com/gene-expression-signals/high-throughput/large-scale-dataset-barcode-430-2-0/neocortex
0.81868	Cell	Endochondral Osteocytes	In vivo	Prenatal-PostNatal	Bone	1	13	Spp1	http://discovery.lifemapsc.com/in-vivo-development/bone/autopod-periosteum/endochondral-osteocytes
0.81868	Cell	Endochondral Osteocytes	In vivo	Prenatal-PostNatal	Bone	1	13	Spp1	http://discovery.lifemapsc.com/in-vivo-development/bone/zeugopod-periosteum/endochondral-osteocytes
0.81868	Cell	Endochondral Osteocytes	In vivo	Prenatal-PostNatal	Bone	1	13	Spp1	http://discovery.lifemapsc.com/in-vivo-development/bone/stylopod-periosteum/endochondral-osteocytes
0.816585	PDCell	Neural ectoderm cells	In vitro	Prenatal-PostNatal	Neural Ectoderm	7	168	EMP1, CCL2, TAC1, ADAMTS9, ANGPT2, GREB1L, ALDH1A1	http://discovery.lifemapsc.com/stem-cell-differentiation/protocols/neural-ectoderm-differentiation-generation-of-functional-floor-plate-or-neuroectoderm-cells-from-human-embryonic-stem-cells?TCCellID=24da9910-b41f-4ff2-aab1-10d28a14f8a5
0.816554	Cell	Acinar Progenitor Cells	In vivo	Prenatal	Pancreas, Epithelial Cells	1	18	Sox9	http://discovery.lifemapsc.com/in-vivo-development/pancreas/dorsal-pancreatic-bud/acinar-progenitor-cells
0.814988	Cell	Primary Oocyte	In vivo	PostNatal	Gonad, Ovary, Female Gametocytes, Germ Cells	3	120	Gja4, Hsph1, Tkt	http://discovery.lifemapsc.com/in-vivo-development/ovary/primary-follicle/primary-oocyte
0.813082	Cell	Dermal Condensate Cells	In vivo	Prenatal	Hair, Dermis	1	26	Col1a1	http://discovery.lifemapsc.com/in-vivo-development/hair/dermal-papilla/dermal-condensate-cells
0.810365	PDCell	Mesenchymal stem cells	In vitro	Prenatal	Mesenchymal Stem Cells	1	16	ACTA2	http://discovery.lifemapsc.com/stem-cell-differentiation/protocols/smooth-muscle-differentiation-vascular-smooth-muscle-generation-via-mesenchymal-intermediates?TCCellID=db6af5ec-8350-4acb-acdf-94c7a05a740e
0.809666	AnatCompartment	Dorsal Aorta	In vivo	Prenatal	Heart	5	53	Tagln, Rgs5, Tm4sf1, Pfkp, Fbln1	http://discovery.lifemapsc.com/in-vivo-development/heart/dorsal-aorta
0.807918	BIDiffExpSet	Human Choroid Plexus Fibroblasts (HCPF)	In vitro	PostNatal	Brain, Choroid Plexus, Fibroblasts	7	97	IGFBP7, CCL2, TAGLN, NELL2, SERPINA5, TUBB2B, KIF1A	http://discovery.lifemapsc.com/gene-expression-signals/high-throughput/large-scale-dataset-cultured-cell-collection/human-choroid-plexus-fibroblasts-hcpf
0.8077	BIDiffExpSet	Skin 1 ; Keratinocytes	In vivo	PostNatal	Skin	41	1528	COL1A2, THBD, SOD2, CAV2, CST6, HSPB1, HSPD1, S100A9, GJB2, BAG3, LGALS3BP, TNK2, SFN, CLCA2, DDX5, CDH20, KRT82, IL33, FUCA1, SERPINH1, HSPE1, DSTN, FADS1, APOE, GIT1, ASMTL, ATP1B3, S100A7, MKNK2, S100A11, TKT, KRT83, ULK3, TUBA1A, KIF1A, RPS12, GSTM5, TXN, SERPINB3, KRT6C, PRM1	http://discovery.lifemapsc.com/gene-expression-signals/high-throughput/large-scale-dataset-human-protein-atlas-protein-expression-data/skin-1-keratinocytes
0.806463	BIDiffExpSet	Human Renal Proximal Tubular Epithelial Cells (HRPTEpiC)	In vitro	PostNatal	Kidney, Epithelial Cells	7	99	VGF, EFNA1, SPINT2, SPP1, TUBB2B, ALDH1A1, UGT2B11	http://discovery.lifemapsc.com/gene-expression-signals/high-throughput/large-scale-dataset-cultured-cell-collection/human-renal-proximal-tubular-epithelial-cells-hrptepic
0.805086	Cell	Prepancreatic Foregut Endoderm Cells	In vivo	Prenatal	Gut Tube, Pancreas, Epithelial Cells	1	20	Sox9	http://discovery.lifemapsc.com/in-vivo-development/gut-tube/prepancreatic-ventral-foregut-endoderm/prepancreatic-foregut-endoderm-cells
0.803602	TCCell	Peripheral blood-derived hematopoietic stem cells (family)	In vitro	PostNatal	Blood	2	68	VEGFA, ANGPT2	http://discovery.lifemapsc.com/stem-cell-differentiation/in-vitro-cells/blood-homo-sapiens-peripheral-blood-derived-hematopoietic-stem-cells-family
0.801256	Cell	Subcutaneous White Preadipocytes	In vivo	Prenatal	Adipose	1	16	Cebpd	http://discovery.lifemapsc.com/in-vivo-development/adipose/cranial-subcutaneous-white-adipose/subcutaneous-white-preadipocytes
0.801189	BIDiffExpSet	Skeleton/cranium	In vivo	Prenatal	Neural Crest, Bone, Cartilage	17	419	Sox9, Cdkn1a, Avp, Sod2, Jun, Atp5a1, Inpp5j, Fuca1, Atp1b3, Pkm, Uqcrq, Cpe, Dctd, Tkt, Eno3, Tpi1, Eno1	http://discovery.lifemapsc.com/gene-expression-signals/high-throughput/large-scale-dataset-mgi/skeleton/cranium
0.800628	AnatCompartment	Epithalamus	In vivo	Prenatal-PostNatal	Brain	3	35	SOX9, GAP43, Tesc	http://discovery.lifemapsc.com/in-vivo-development/brain/epithalamus
0.799381	Cell	Mesenchymal Stem Cells	In vivo	Prenatal-PostNatal	Endothelium, Pericytes, Mesenchymal Stem Cells	1	15	ACTA2	http://discovery.lifemapsc.com/in-vivo-development/endothelium/microvessels/mesenchymal-stem-cells
0.797828	Cell	Erythroblasts	In vivo	Prenatal-PostNatal	Blood	4	115	TSPAN5, TMCC2, MYL4, FAXDC2	http://discovery.lifemapsc.com/in-vivo-development/blood/hematopoietic-bone-marrow/erythroblasts
0.797418	BIDiffExpSet	Hair Follicle Sub-bulge	In vivo	PostNatal	Hair, Dermis	5	52	COMP, KRT17, GRP, PDPN, ANGPTL7	http://discovery.lifemapsc.com/gene-expression-signals/high-throughput/large-scale-dataset-barcode-u133a/hair-follicle-sub-bulge
0.79362	Cell	Sclerotome Cells	In vivo	Prenatal	Somite, Bone, Cartilage, Tendon &amp; Ligament	2	21	Sox9, Sfrp2	http://discovery.lifemapsc.com/in-vivo-development/somite/thoracic-mesenchymal-sclerotome/sclerotome-cells
0.793311	PDCell	Endothelial-like cells	In vitro	Prenatal	Endothelium	1	11	NOS3	http://discovery.lifemapsc.com/stem-cell-differentiation/protocols/endothelium-smooth-muscle-differentiation-generation-of-endothelial-progenitor-cells-and-smooth-muscle-cells-from-embryonic-stem-cells?TCCellID=8a3d410a-08b5-4dd5-9fb8-8b8bc4c3282c
0.79213	Cell	Cone Precursor Cells	In vivo	Prenatal-PostNatal	Eye, Photoreceptors, Retina, Neurons	1	13	Rorb	http://discovery.lifemapsc.com/in-vivo-development/eye/outer-nuclear-layer/cone-precursor-cells
0.791156	Cell	Endocrine Progenitor Cells	In vivo	Prenatal-PostNatal	Pancreas, Epithelial Cells	4	114	Chga, Syp, Cadps, Mapk8ip2	http://discovery.lifemapsc.com/in-vivo-development/pancreas/dorsal-pancreatic-bud/endocrine-progenitor-cells
0.790751	BIDiffExpSet	Human Perineurial Cells (HPC)	In vitro	PostNatal	Peripheral Nervous System	6	98	TAGLN, ANGPTL4, CPE, KRT81, COL1A1, TNFRSF10D	http://discovery.lifemapsc.com/gene-expression-signals/high-throughput/large-scale-dataset-cultured-cell-collection/human-perineurial-cells-hpc
0.787796	Cell	Endocrine Progenitor Cells	In vivo	Prenatal-PostNatal	Pancreas, Epithelial Cells	4	113	Chga, Syp, Cadps, Mapk8ip2	http://discovery.lifemapsc.com/in-vivo-development/pancreas/ventral-pancreatic-bud/endocrine-progenitor-cells
0.787506	PDCell	Micromass-induced chondrocytes	In vitro	Prenatal-PostNatal	Bone, Cartilage	1	11	COMP	http://discovery.lifemapsc.com/stem-cell-differentiation/in-vitro-cells/purestem-e15-meso-prx-latp-progenitor?TCCellID=645a58ad-cb47-457b-8076-ab62c0aba213
0.786939	Cell	Cardiomyocytes	In vivo	Prenatal	Heart, Myocardium	1	13	Myl4	http://discovery.lifemapsc.com/in-vivo-development/heart/left-atrium/cardiomyocytes
0.784952	BIDiffExpSet	Human Cerebellar Astrocytes	In vitro	PostNatal	Brain, Astrocytes	5	98	CXCL14, STMN2, IRX3, RGCC, TUBB2B	http://discovery.lifemapsc.com/gene-expression-signals/high-throughput/large-scale-dataset-cultured-cell-collection/human-cerebellar-astrocytes
0.781944	TCCell	Peripheral blood-derived hematopoietic stem cells	In vitro	PostNatal	Blood	1	16	ANGPT2	http://discovery.lifemapsc.com/stem-cell-differentiation/in-vitro-cells/blood-homo-sapiens-peripheral-blood-derived-hematopoietic-stem-cells-imperial-college-london
0.781494	BIDiffExpSet	Human Umbilical Vein Endothelial Cells (HUVEC) (BioTime)	In vitro	PostNatal	Umbilical Cord, Endothelium	7	99	CLDN5, RGS5, EFNA1, PKIA, RGCC, PRSS3, ALDH1A1	http://discovery.lifemapsc.com/gene-expression-signals/high-throughput/large-scale-dataset-cultured-cell-collection/human-umbilical-vein-endothelial-cells-huvec-biotime
0.780464	BIDiffExpSet	Bone Marrow-derived Macrophages	In vivo	PostNatal	Blood	1	136	Il3ra	http://discovery.lifemapsc.com/gene-expression-signals/high-throughput/large-scale-dataset-barcode-430-2-0/bone-marrow-derived-macrophages
0.77661	Cell	Early Floor Plate Cells	In vivo	Prenatal	Brain, Neural Tube, Dopaminergic Neurons	1	17	Corin	http://discovery.lifemapsc.com/in-vivo-development/neural-tube/mesencephalic-floor-plate/early-floor-plate-cells
0.774023	Cell	Pancreatic Progenitor Cells	In vivo	Prenatal-PostNatal	Pancreas, Epithelial Cells	1	29	Sox9	http://discovery.lifemapsc.com/in-vivo-development/pancreas/dorsal-pancreatic-bud/pancreatic-progenitor-cells
0.773553	Cell	Anterior Lens Epithelial Cells	In vivo	Prenatal-PostNatal	Eye, Lens, Epithelial Cells	2	28	Gja1, Pitx3	http://discovery.lifemapsc.com/in-vivo-development/eye/lens/anterior-lens-epithelial-cells
0.773512	Cell	Cardiomyocytes	In vivo	Prenatal	Heart, Myocardium	1	14	Myl4	http://discovery.lifemapsc.com/in-vivo-development/heart/right-atrium/cardiomyocytes
0.773054	Cell	T Helper Cells	In vivo	Prenatal-PostNatal	Thymus, Blood	6	178	S100A8, BHLHE40, BAG3, NELL2, IFITM2, IFITM3	http://discovery.lifemapsc.com/in-vivo-development/thymus/thymus/t-helper-cells
0.772692	Cell	Presumptive Suture Cells	In vivo	Prenatal	Bone	2	20	Spp1, Col1a1	http://discovery.lifemapsc.com/in-vivo-development/bone/facial-sutures/presumptive-suture-cells
0.771487	PDCell	Micromass-induced chondrocytes	In vitro	Prenatal-PostNatal	Bone, Cartilage	1	12	COMP	http://discovery.lifemapsc.com/stem-cell-differentiation/in-vitro-cells/purestem-sm30-ncr-fac-meso-latp-progenitor?TCCellID=f9e5a1fb-98e3-4486-8ce8-f1f48a6fb448
0.771487	PDCell	Immature hepatocytes	In vitro	Prenatal-PostNatal	Liver	1	14	LDLR	http://discovery.lifemapsc.com/stem-cell-differentiation/protocols/liver-differentiation-functional-immature-hepatocyte-differentiation-from-human-embryonic-stem-cells?TCCellID=2308f25a-44cb-4578-80f8-b52fd297a719
0.771487	PDCell	Pancreatic endoderm and endocrine precursors in cell suspension	In vitro	Prenatal-PostNatal	Pancreas	3	23	SST, CHGA, SYP	http://discovery.lifemapsc.com/stem-cell-differentiation/protocols/pancreas-differentiation-generation-of-stem-cells-derived-functional-pancreatic-islets?TCCellID=f0e924a2-b6ca-454d-bb97-1ccf49838328
0.770986	Cell	Prehypertrophic Chondrocytes	In vivo	Prenatal	Bone, Cartilage	1	15	Comp	http://discovery.lifemapsc.com/in-vivo-development/bone/caudal-facial-endochondral-bones/prehypertrophic-chondrocytes
0.769878	Cell	Secondary Oocyte	In vivo	PostNatal	Gonad, Ovary, Female Gametocytes, Germ Cells	4	122	Gja4, OOEP, OXT, DDX43	http://discovery.lifemapsc.com/in-vivo-development/ovary/antral-follicle/secondary-oocyte
0.769308	Cell	Prehypertrophic Chondrocytes	In vivo	Prenatal-PostNatal	Bone, Cartilage	2	26	Sox9, Vegfa	http://discovery.lifemapsc.com/in-vivo-development/bone/vertebrae/prehypertrophic-chondrocytes
0.768989	BIDiffExpSet	Neonatal Small Intestine	In vivo	PostNatal	Intestine	4	53	Ros1, Npc1l1, Try4, Cela3a	http://discovery.lifemapsc.com/gene-expression-signals/high-throughput/large-scale-dataset-barcode-430-2-0/neonatal-small-intestine
0.768696	BIDiffExpSet	Bronchus ; Respiratory Epithelial Cells	In vivo	PostNatal	Lung, Epithelial Cells	51	2181	COL1A2, CST3, EPHX1, SOD2, NQO1, CAV2, CHGA, HSPB1, IGFBP7, HSPD1, JUN, MAP3K10, GJB2, BAG3, TNK2, MRVI1, SFN, PROCR, CLCA2, DDX5, CDH20, SDF2L1, IL33, ADAMTS9, HSPE1, HSPH1, DSTN, FADS1, PTK2B, APOE, GIT1, ASMTL, IRAK1, ATP1B3, MKNK2, S100A11, TKT, KRT83, HSD11B1, ULK3, TUBA1A, STOM, KIF1A, ALDH1A1, RPS12, BIN1, GSTM5, ALDOA, TXN, SERPINB3, KRT6C	http://discovery.lifemapsc.com/gene-expression-signals/high-throughput/large-scale-dataset-human-protein-atlas-protein-expression-data/bronchus-respiratory-epithelial-cells
0.767301	BIDiffExpSet	Omental Adipose Tissue	In vivo	PostNatal	Adipose	5	59	EMP1, PROCR, TPSB2, HSD11B1, HP	http://discovery.lifemapsc.com/gene-expression-signals/high-throughput/large-scale-dataset-barcode-u133a/omental-adipose-tissue
0.766421	TCCell	Limbal epithelial stem cells (family)	In vitro	PostNatal	Eye, Epithelial Cells	4	55	CD14, KRT13, KLK6, ALDH1A1	http://discovery.lifemapsc.com/stem-cell-differentiation/in-vitro-cells/epithelial-cells-eye-homo-sapiens-limbal-epithelial-stem-cells-family
0.766056	Cell	nGnG Amacrine Cells	In vivo	PostNatal	Eye, Amacrine, Retina, Neurons	7	239	Cxcl14, Stmn2, Spint2, Clcf1, Oxtr, Aldh1a1, Cald1	http://discovery.lifemapsc.com/in-vivo-development/eye/inner-nuclear-layer/ngng-amacrine-cells
0.763697	PDCell	B27-induced oligodendrocyte-like cells	In vitro	Prenatal-PostNatal	Brain, Spinal Cord, Oligodendrocytes, Glial Cells	1	21	SOX9	http://discovery.lifemapsc.com/stem-cell-differentiation/protocols/brain-oligodendrocytes-spinal-cord-differentiation-generation-of-ng2-oligodendrocyte-precursor-cells-from-stem-cells-in-a-defined-medium?TCCellID=4ac142ae-8f67-4dbb-898c-d545dc2b7f81
0.763303	BIDiffExpSet	ESI-049	In vitro	Prenatal	Inner Cell Mass	7	98	CHGA, NELL2, SPINT2, RIMS3, TUBB2B, SFRP2, KIF1A	http://discovery.lifemapsc.com/gene-expression-signals/high-throughput/large-scale-dataset-cultured-cell-collection/esi-049
0.76271	AnatCompartment	Optic Nerve	In vivo	Prenatal-PostNatal	Eye	9	137	Gja1, Pnp, Ptgds, Atp5a1, Efna1, Cdh20, Ckm, Tkt, Eno1	http://discovery.lifemapsc.com/in-vivo-development/eye/optic-nerve
0.761822	Cell	Zygote	In vivo	Prenatal	Inner Cell Mass, Trophoblast, Zygote	3	35	IL6, IL1R1, LIF	http://discovery.lifemapsc.com/in-vivo-development/zygote/zygote/zygote
0.757255	Cell	Prehypertrophic Chondrocytes	In vivo	Prenatal	Bone, Cartilage	1	15	Comp	http://discovery.lifemapsc.com/in-vivo-development/bone/endochondral-facial-bones/prehypertrophic-chondrocytes
0.757255	Cell	Prehypertrophic Chondrocytes	In vivo	Prenatal	Bone, Cartilage	1	15	Comp	http://discovery.lifemapsc.com/in-vivo-development/bone/rostral-endochondral-facial-bones/prehypertrophic-chondrocytes
0.757255	PDCell	GABA neuron-like cells	In vitro	Prenatal-PostNatal	Brain, Neurons	1	32	IRX3	http://discovery.lifemapsc.com/stem-cell-differentiation/protocols/brain-motor-neurons-spinal-cord-differentiation-generation-of-motor-and-gamma-aminobutyric-acid-gaba-neurons?TCCellID=71574750-8fd9-4713-b739-76166cc5d45a
0.755556	BIDiffExpSet	Ganglia	In vivo	PostNatal	Peripheral Nervous System	7	16	MPZ, JUN, ZFP36, LTBP4, DCN, CNN3, HSPA1A	http://discovery.lifemapsc.com/gene-expression-signals/high-throughput/large-scale-dataset-homer/ganglia
0.755133	Cell	Sclerotome Cells	In vivo	Prenatal	Somite, Bone, Cartilage, Tendon &amp; Ligament	2	23	Sox9, Sfrp2	http://discovery.lifemapsc.com/in-vivo-development/somite/cervical-mesenchymal-sclerotome/sclerotome-cells
0.753284	Cell	Prepancreatic Foregut Endoderm Cells	In vivo	Prenatal	Gut Tube, Pancreas, Epithelial Cells	1	24	Sox9	http://discovery.lifemapsc.com/in-vivo-development/gut-tube/prepancreatic-dorsal-foregut-endoderm/prepancreatic-foregut-endoderm-cells
0.752851	Cell	Subcutaneous White Adipocytes	In vivo	Prenatal	Adipose	1	14	Cebpd	http://discovery.lifemapsc.com/in-vivo-development/adipose/body-subcutaneous-white-adipose/subcutaneous-white-adipocytes
0.752851	Cell	Subcutaneous White Adipocytes	In vivo	Prenatal	Adipose	1	14	Cebpd	http://discovery.lifemapsc.com/in-vivo-development/adipose/subcutaneous-white-adipose/subcutaneous-white-adipocytes
0.750282	PDCell	Oligodendrocyte-like cells	In vitro	Prenatal	Brain, Spinal Cord, Oligodendrocytes, Glial Cells	1	19	SOX9	http://discovery.lifemapsc.com/stem-cell-differentiation/protocols/brain-oligodendrocytes-spinal-cord-differentiation-generation-of-ng2-oligodendrocyte-precursor-cells-from-stem-cells-in-a-defined-medium?TCCellID=38aed4cc-7f6a-4c07-bb03-f808e99d560e
0.748182	OrganSystem	Breast	In vivo	Prenatal-PostNatal	Breast	3	54	WISP2, DCD, MUCL1	http://discovery.lifemapsc.com/in-vivo-development/breast
0.746939	Cell	Pancreatic Progenitor Cells	In vivo	Prenatal	Pancreas, Epithelial Cells	1	30	Sox9	http://discovery.lifemapsc.com/in-vivo-development/pancreas/ventral-pancreatic-bud/pancreatic-progenitor-cells
0.746935	BIDiffExpSet	Sensory Organ/ear	In vivo	Prenatal	Ear	48	809	Gja1, Pnp, Sox9, Cdkn1a, Notch3, Sod2, Ptgds, Sst, Aes, Clu, Serpinf1, Pvalb, Tac1, Gjb2, Atp5a1, Ap2m1, Srebf1, Efna1, Sfn, Ddx5, Irx3, Pkia, Cdh20, Mapk8ip2, Inpp5j, Adamts1, Dcn, Hmox1, Arid5a, Birc5, Pgam1, Pkm, Sat1, Csrp1, Rorb, Marcksl1, Cpe, Kif5a, Ldha, Tkt, Eno3, Ggt7, Gapdh, Aldh1a1, Aldoa, Tpi1, Eno1, Pln	http://discovery.lifemapsc.com/gene-expression-signals/high-throughput/large-scale-dataset-mgi/sensory-organ/ear
0.744491	Cell	Subcutaneous White Adipocytes	In vivo	Prenatal	Adipose	1	14	Cebpd	http://discovery.lifemapsc.com/in-vivo-development/adipose/facial-subcutaneous-white-adipose/subcutaneous-white-adipocytes
0.744491	Cell	Subcutaneous White Adipocytes	In vivo	Prenatal	Adipose	1	14	Cebpd	http://discovery.lifemapsc.com/in-vivo-development/adipose/cranial-subcutaneous-white-adipose/subcutaneous-white-adipocytes
0.740519	PDCell	Articular chondrocyte-like cells	In vitro	Prenatal	Bone, Cartilage	1	16	COMP	http://discovery.lifemapsc.com/stem-cell-differentiation/protocols/bone-cartilage-differentiation-hydrogel-chondrogenic-differentiation?TCCellID=a6bc9d04-d741-420a-b795-51d28d81bf8f
0.739722	AnatCompartment	Glomerulus	In vivo	Prenatal-PostNatal	Kidney	5	25	Rgs5, Gpd1, Myl9, Csrp1, Slc25a5	http://discovery.lifemapsc.com/in-vivo-development/kidney/glomerulus
0.737377	BIDiffExpSet	Respiratory System	In vivo	Prenatal	Respiratory System	43	1021	Gja1, Sox9, Cdkn1a, Notch3, Sod2, Aes, Clu, Thrsp, Gjb2, Atp5a1, Ap2m1, Srebf1, Efna1, Sfn, Ddx5, Irx3, Cdh20, Fuca1, Gpx2, Adamts1, Pgk1, Dcn, Fads1, Hmox1, Birc5, Atp1b3, Idh2, Pgam1, Pkm, Sat1, Csrp1, Marcksl1, Uqcrq, Dctd, Ldha, Tkt, Eno3, Gapdh, Aldh1a1, Aldoa, Tpi1, Eno1, Pln	http://discovery.lifemapsc.com/gene-expression-signals/high-throughput/large-scale-dataset-mgi/respiratory-system
0.735488	Cell	Double Positive Thymocytes	In vivo	Prenatal-PostNatal	Thymus, Blood	4	177	RASD1, RGCC, ITM2A, HIST1H1C	http://discovery.lifemapsc.com/in-vivo-development/thymus/thymus/double-positive-thymocytes
0.734222	BIDiffExpSet	Bone Marrow CD133+ Cells	In vitro	PostNatal	Blood	5	100	AVP, P2RX1, S100A8, S100A9, ITM2A	http://discovery.lifemapsc.com/gene-expression-signals/high-throughput/large-scale-dataset-cultured-cell-collection/bone-marrow-cd133-cells
0.733333	BIDiffExpSet	Sensory Organ/nose/nasal Septum	In vivo	Prenatal	Nose, Cartilage	4	80	Sox9, Mpz, Fmod, Mapk8ip2	http://discovery.lifemapsc.com/gene-expression-signals/high-throughput/large-scale-dataset-eurexpress/sensory-organ/nose/nasal-septum
0.731135	Cell	Bone Marrow Stromal Cells	In vivo	Prenatal-PostNatal	Limb, Mesenchymal Stem Cells	3	36	EFNA1, ANGPTL4, SPP1	http://discovery.lifemapsc.com/in-vivo-development/limb/pelvic-girdle/bone-marrow-stromal-cells
0.730929	BIDiffExpSet	Striatum	In vivo	PostNatal	Brain	1	45	Syndig1l	http://discovery.lifemapsc.com/gene-expression-signals/high-throughput/large-scale-dataset-barcode-430-2-0/striatum
0.72899	PDCell	Oligodendrocyte precursor cells	In vitro	Prenatal	Brain, Spinal Cord, Oligodendrocytes	1	26	SOX9	http://discovery.lifemapsc.com/stem-cell-differentiation/protocols/brain-oligodendrocytes-spinal-cord-differentiation-generation-of-ng2-oligodendrocyte-precursor-cells-from-stem-cells-in-a-defined-medium?TCCellID=a80ea146-29dc-4f2e-8401-eaba7aa1a640
0.728872	BIDiffExpSet	Skeleton/cranium/viscerocranium/orbito-sphenoid	In vivo	Prenatal	Neural Crest, Bone, Cartilage	7	238	Sox9, Ptgfr, Fmod, Clca2, Mapk8ip2, Tgfbi, Kif5a	http://discovery.lifemapsc.com/gene-expression-signals/high-throughput/large-scale-dataset-eurexpress/skeleton/cranium/viscerocranium/orbito-sphenoid
0.728636	Cell	Cervical Committed Brown Preadipocytes	In vivo	Prenatal	Adipose	1	16	Cebpd	http://discovery.lifemapsc.com/in-vivo-development/adipose/cervical-brown-adipose-depot/cervical-committed-brown-preadipocytes
0.725845	PDCell	Micromass-induced chondrocytes	In vitro	Prenatal-PostNatal	Bone, Cartilage	1	15	COMP	http://discovery.lifemapsc.com/stem-cell-differentiation/in-vitro-cells/purestem-4d20-8-ncr-fac-progenitor?TCCellID=719014c6-11bd-4e36-9d03-91f0cb647d89
0.724291	Cell	Odontoblasts	In vivo	Prenatal-PostNatal	Tooth	3	64	Dcn, Egr1, Col1a1	http://discovery.lifemapsc.com/in-vivo-development/tooth/dentin/odontoblasts
0.721781	Cell	Sacral Committed Brown Preadipocytes	In vivo	Prenatal	Adipose	1	16	Cebpd	http://discovery.lifemapsc.com/in-vivo-development/adipose/sacral-brown-adipose-depot/sacral-committed-brown-preadipocytes
0.721781	Cell	Lumbar Committed Brown Preadipocytes	In vivo	Prenatal	Adipose	1	16	Cebpd	http://discovery.lifemapsc.com/in-vivo-development/adipose/lumbar-brown-adipose-depot/lumbar-committed-brown-preadipocytes
0.721781	Cell	Thoracic Committed Brown Preadipocytes	In vivo	Prenatal	Adipose	1	16	Cebpd	http://discovery.lifemapsc.com/in-vivo-development/adipose/thoracic-brown-adipose-depot/thoracic-committed-brown-preadipocytes
0.721424	BIDiffExpSet	Human EpiDermal Melanocytes (HEM)	In vitro	PostNatal	Epidermis, Melanocytes	5	97	VGF, SLCO4A1, SPP1, RAB38, DNAJA4	http://discovery.lifemapsc.com/gene-expression-signals/high-throughput/large-scale-dataset-cultured-cell-collection/human-epidermal-melanocytes-hem
0.720933	BIDiffExpSet	Bone Marrow CD34+ Cells	In vitro	PostNatal	Blood	2	100	ITM2A, HLA-DRB5	http://discovery.lifemapsc.com/gene-expression-signals/high-throughput/large-scale-dataset-cultured-cell-collection/bone-marrow-cd34-cells
0.720787	PDCell	N2/LSB/S/F8-induced cells	In vitro	Prenatal	Brain	3	53	SOX9, CAV1, PDPN	http://discovery.lifemapsc.com/stem-cell-differentiation/protocols/brain-dopaminergic-neurons-differentiation-generation-of-midbrain-dopaminergic-forebrain-and-hypothalamic-neural-progenitors?TCCellID=486bf610-285a-4bb4-87d9-44d79bfddfe6
0.719207	Cell	Mature B-Cells	In vivo	Prenatal-PostNatal	Blood	4	219	PKIG, IL4R, DBNDD1, CLCN4	http://discovery.lifemapsc.com/in-vivo-development/blood/peripheral-blood/mature-b-cells
0.718179	AnatCompartment	Extraocular Muscles	In vivo	Prenatal-PostNatal	Skeletal Muscle	3	54	Apod, Flnc, Csrp2	http://discovery.lifemapsc.com/in-vivo-development/skeletal-muscle/extraocular-muscles
0.71787	BIDiffExpSet	Skeleton/cranium/chondrocranium/basisphenoid Bone	In vivo	Prenatal	Neural Crest, Bone, Cartilage	4	100	Sox9, Fmod, Mapk8ip2, Tgfbi	http://discovery.lifemapsc.com/gene-expression-signals/high-throughput/large-scale-dataset-eurexpress/skeleton/cranium/chondrocranium/basisphenoid-bone
0.717507	BIDiffExpSet	Human Pulmonary Fibroblasts (HPF)	In vitro	PostNatal	Lung, Fibroblasts	6	100	CFD, DCN, BIRC5, HSD11B1, RCAN2, MT1M	http://discovery.lifemapsc.com/gene-expression-signals/high-throughput/large-scale-dataset-cultured-cell-collection/human-pulmonary-fibroblasts-hpf
0.715945	Cell	Thoracic Brown Adipocyte Cells	In vivo	Prenatal	Adipose	1	18	Cebpd	http://discovery.lifemapsc.com/in-vivo-development/adipose/thoracic-brown-adipose-depot/thoracic-brown-adipocyte-cells
0.715945	Cell	Sacral Brown Adipocyte Cells	In vivo	Prenatal	Adipose	1	18	Cebpd	http://discovery.lifemapsc.com/in-vivo-development/adipose/sacral-brown-adipose-depot/sacral-brown-adipocyte-cells
0.715945	Cell	Cervical Brown Adipocyte Cells	In vivo	Prenatal	Adipose	1	18	Cebpd	http://discovery.lifemapsc.com/in-vivo-development/adipose/cervical-brown-adipose-depot/cervical-brown-adipocyte-cells
0.715945	Cell	Lumbar Brown Adipocyte Cells	In vivo	Prenatal	Adipose	1	18	Cebpd	http://discovery.lifemapsc.com/in-vivo-development/adipose/lumbar-brown-adipose-depot/lumbar-brown-adipocyte-cells
0.715559	PDCell	Endoderm-like cells	In vitro	Prenatal	Endoderm	6	105	ATP5A1, TUBB2B, FTL, GAPDH, RPS12, ENO1	http://discovery.lifemapsc.com/stem-cell-differentiation/protocols/endoderm-liver-differentiation-generation-of-hepatocytes-from-human-pluripotent-stem-cells?TCCellID=35e536c6-a468-4dd0-9928-04be3c65e9f7
0.713858	BIDiffExpSet	Skin 2 ; Epidermal Cells	In vivo	PostNatal	Skin, Epidermis	45	1752	COL1A2, CST3, THBD, SOD2, CAV2, HSPB1, COL6A2, HSPD1, JUN, S100A8, S100A9, GJB2, BAG3, TNK2, MRVI1, SFN, CLCA2, DDX5, CDH20, GPRC5B, KRT82, IL33, SERPINH1, HSPE1, DSTN, PTK2B, GIT1, RHCG, BIRC5, IRAK1, ATP1B3, S100A7, MKNK2, S100A11, TKT, KRT83, TUBA1A, KIF1A, RPS12, GSTM5, TXN, SERPINB3, APOC1, KRT6C, PRM1	http://discovery.lifemapsc.com/gene-expression-signals/high-throughput/large-scale-dataset-human-protein-atlas-protein-expression-data/skin-2-epidermal-cells
0.710697	Cell	Heart Tube Cells	In vivo	Prenatal	Heart, Myocardium	1	22	Myl4	http://discovery.lifemapsc.com/in-vivo-development/heart/heart-tube/heart-tube-cells
0.710429	BIDiffExpSet	Limb/hindlimb	In vivo	Prenatal	Limb	49	1022	Gja1, Pnp, Sox9, Cdkn1a, Notch3, Avp, Agl, Sst, Aes, Clu, Jun, Serpinf1, Sfrp4, Tac1, Gjb2, Atp5a1, Ap2m1, Srebf1, Efna1, Sfn, Ddx5, Irx3, Pkia, Gadd45g, Adamts1, Pgk1, Dcn, Fads1, Apoe, Birc5, Idh2, Pgam1, Pkm, Sat1, Csrp1, Marcksl1, Uqcrq, Cpe, Dctd, Sfrp2, Ldha, Tkt, Eno3, Hsd11b1, Sprr1a, Gapdh, Aldoa, Tpi1, Eno1	http://discovery.lifemapsc.com/gene-expression-signals/high-throughput/large-scale-dataset-mgi/limb/hindlimb
0.709824	Cell	Primordial Germ Cell Precursors	In vivo	Prenatal	Epiblast, Gonad, Germ Cells	7	110	Gja1, Jun, Aplp2, Tcea3, Itm2a, Egr1, Ifitm3	http://discovery.lifemapsc.com/in-vivo-development/epiblast/epiblast/primordial-germ-cell-precursors
0.708409	BIDiffExpSet	Knee Normal Human Articular Chondrocytes (knNHAC)	In vitro	PostNatal	Cartilage	9	95	PTGDS, WISP2, SPINT2, C2orf40, TCEA3, DCN, LUM, CPE, CHI3L1	http://discovery.lifemapsc.com/gene-expression-signals/high-throughput/large-scale-dataset-cultured-cell-collection/knee-normal-human-articular-chondrocytes-knnhac
0.707667	AnatCompartment	Mesencephalic Ventricular Zone	In vivo	Prenatal	Neural Tube	4	272	Sox9, Gpd1, Irx3, 1500015O10Rik	http://discovery.lifemapsc.com/in-vivo-development/neural-tube/mesencephalic-ventricular-zone
0.706808	BIDiffExpSet	Sensory Organ/nose	In vivo	Prenatal	Nose	38	694	Gja1, Sox9, Cdkn1a, Notch3, Agl, Aes, Clu, Grp, Ap2m1, Srebf1, Sfn, Ddx5, Pkia, Mapk8ip2, Ooep, Ckm, Gpx2, Fbln1, Gadd45g, Dcn, Birc5, Atp1b3, Pgam1, Pkm, Sat1, Csrp1, Marcksl1, Amer2, Cpe, Kif5a, Ldha, Tkt, Ggt7, Sprr1a, Gapdh, Aldh1a1, Aldoa, Eno1	http://discovery.lifemapsc.com/gene-expression-signals/high-throughput/large-scale-dataset-mgi/sensory-organ/nose
0.7	TCCell	GLP-transfected mesenchymal stem cells	In vitro	PostNatal	Bone	3	8	IL6, CCL2, VEGFA	http://discovery.lifemapsc.com/stem-cell-differentiation/in-vitro-cells/bone-homo-sapiens-glp-transfected-mesenchymal-stem-cells-cellmed
0.7	PDCell	Chondrogenic medium-induced embryoid bodies	In vitro	Prenatal	Uncategorized	3	3	COL1A2, SOX9, COL1A1	http://discovery.lifemapsc.com/stem-cell-differentiation/protocols/cartilage-differentiation-generation-of-fibrocartilage-like-constructs?TCCellID=db50c5ba-9980-480d-b02f-68bd53563946
0.7	AnatCompartment	Corneal Stroma	In vivo	Prenatal-PostNatal	Eye, Cornea	3	15	Serpinh1, Dstn, Col1a1	http://discovery.lifemapsc.com/in-vivo-development/eye/corneal-stroma
0.699418	BIDiffExpSet	Human Urothelial Cells (HUC)	In vitro	PostNatal	Lower Urinary Tract, Epithelial Cells	8	99	ITPKA, SERPINF1, CFD, FBLN1, APOE, C10orf10, MKNK2, MFAP4	http://discovery.lifemapsc.com/gene-expression-signals/high-throughput/large-scale-dataset-cultured-cell-collection/human-urothelial-cells-huc
0.698686	OrganSystem	Peripheral Nervous System	In vivo	Prenatal-PostNatal	Peripheral Nervous System	31	606	Pnp, Notch3, Sst, Clu, Pvalb, Tac1, Ap2m1, Efna1, Sfn, Ddx5, Irx3, Pkia, Mapk8ip2, Pfkp, Fbln1, Adamts1, Dcn, Apoe, Arid5a, Pgam1, Pkm, Csrp1, Marcksl1, Cpe, Kif5a, Ldha, Eno3, Gapdh, Aldoa, Tpi1, Eno1	http://discovery.lifemapsc.com/in-vivo-development/peripheral-nervous-system
0.694859	BIDiffExpSet	Cardiovascular System	In vivo	Prenatal	Heart, Blood	42	566	Gja1, Pnp, Sox9, Notch3, Nos3, Agl, Ptgds, Aes, Clu, Grp, Jun, Serpinf1, Thrsp, Atp5a1, Ap2m1, Efna1, Ddx5, Cdh20, Ckm, Pfkp, Gadd45g, Adamts1, Pgk1, Dcn, Arid5a, Atp1b3, Idh2, Pgam1, Pkm, Sat1, Csrp1, Marcksl1, Cpe, Sfrp2, Ldha, Tkt, Eno3, Gapdh, Aldoa, Tpi1, Eno1, Pln	http://discovery.lifemapsc.com/gene-expression-signals/high-throughput/large-scale-dataset-mgi/cardiovascular-system
0.692745	BIDiffExpSet	Male Reproductive System	In vivo	Prenatal-PostNatal	Reproductive System	11	106	Cdkn1a, Gas6, Igfbp7, Tagln, Cldn5, Gpd1, Olfml3, Myl9, Tgfbi, Egr1, Gsdmc4	http://discovery.lifemapsc.com/gene-expression-signals/high-throughput/large-scale-dataset-gudmap/male-reproductive-system
0.692094	Cell	Lens Vesicle Cells	In vivo	Prenatal	Eye, Lens	7	105	Igfbp7, Clu, Pitx3, Spp1, Rorb, Sfrp2, Aldh1a1	http://discovery.lifemapsc.com/in-vivo-development/eye/lens-vesicle/lens-vesicle-cells
0.69087	AnatCompartment	Mandibular Process	In vivo	Prenatal-PostNatal	Bone	4	78	Rgs5, Cxcl14, Smoc2, Synpo2	http://discovery.lifemapsc.com/in-vivo-development/bone/mandibular-process
0.690819	PDCell	Primitive streak-like cells	In vitro	Prenatal	Primitive Streak	6	101	GJA4, CCL2, ANGPT2, CPE, TESC, MFAP4	http://discovery.lifemapsc.com/stem-cell-differentiation/protocols/endoderm-differentiation-generation-of-mesendoderm-and-definitive-endoderm-cells?TCCellID=a85f78c9-0c19-4dbd-a8da-edc3df2bc09a
0.690661	AnatCompartment	Metencephalon	In vivo	Prenatal-PostNatal	Neural Tube	4	71	SOX9, Corin, Tm4sf1, SFRP2	http://discovery.lifemapsc.com/in-vivo-development/neural-tube/metencephalon
0.688162	PDCell	Hepatocyte-like cells	In vitro	Prenatal-PostNatal	Liver	1	19	LDLR	http://discovery.lifemapsc.com/stem-cell-differentiation/protocols/liver-differentiation-functional-hepatocyte-generation-from-human-embryonic-stem-cells?TCCellID=d98311df-01e8-4e17-898b-b07d8a0c184e
0.68641	BIDiffExpSet	Metanephros/renal Medulla	In vivo	Prenatal-PostNatal	Kidney	11	67	Rgs5, Gpd1, Olfml3, Synpo2, Spp1, Myl9, Sigirr, Tgfbi, Csrp1, Gsdmc4, Mfap4	http://discovery.lifemapsc.com/gene-expression-signals/high-throughput/large-scale-dataset-gudmap/metanephros/renal-medulla
0.683036	PDCell	Connective tissue progenitor cells	In vitro	Prenatal	Uncategorized	3	20	SOX9, DCN, COL1A1	http://discovery.lifemapsc.com/stem-cell-differentiation/protocols/tendon-ligament-differentiation-connective-tissue-progenitors-from-human-embryonic-stem-cells?TCCellID=4cbda1af-9770-46ba-88f4-5ec3287f7d73
0.681981	PDCell	Syncytiotrophoblast-like cells	In vitro	Prenatal-PostNatal	Placenta	3	57	FOLR1, HMOX1, C10orf10	http://discovery.lifemapsc.com/stem-cell-differentiation/protocols/early-embryonic-tissues-placenta-differentiation-generation-of-syncytiotrophoblast-cells-from-human-embryonic-stem-cells?TCCellID=97965f4e-72d9-47b5-aeb2-99ad55d2c7ef
0.680757	BIDiffExpSet	Nose/nasal Cavity/epithelium/olfactory	In vivo	Prenatal	Nose	36	685	Gja1, Sox9, Cdkn1a, Notch3, Agl, Aes, Clu, Grp, Ap2m1, Srebf1, Sfn, Ddx5, Pkia, Mapk8ip2, Ooep, Ckm, Gpx2, Gadd45g, Dcn, Birc5, Atp1b3, Pgam1, Pkm, Sat1, Csrp1, Marcksl1, Cpe, Kif5a, Ldha, Tkt, Ggt7, Sprr1a, Gapdh, Aldh1a1, Aldoa, Eno1	http://discovery.lifemapsc.com/gene-expression-signals/high-throughput/large-scale-dataset-mgi/nose/nasal-cavity/epithelium/olfactory
0.679779	AnatCompartment	Autopod Long Bone	In vivo	Prenatal-PostNatal	Bone	4	87	Fmod, Jun, Mapk8ip2, Tgfbi	http://discovery.lifemapsc.com/in-vivo-development/bone/autopod-long-bone
0.679023	AnatCompartment	Frontonasal Process	In vivo	Prenatal-PostNatal	Head Mesenchyme	3	74	Crabp2, Stmn2, Ctxn3	http://discovery.lifemapsc.com/in-vivo-development/head-mesenchyme/frontonasal-process
0.678689	BIDiffExpSet	Small Intestine ; Glandular Cells	In vivo	PostNatal	Intestine	45	2269	COL1A2, CST3, SOX9, SOD2, NQO1, SST, CHGA, HSPB1, CHGB, HSPD1, JUN, SYP, GJB2, GIP, BAG3, LGALS3BP, TNK2, MRVI1, DDX5, IL4R, CDH20, SYNM, GPRC5B, SDF2L1, ADAMTS9, FUCA1, HSPE1, DSTN, FADS1, HMOX1, GIT1, ASMTL, BIRC5, IRAK1, ATP1B3, CPE, MKNK2, S100A11, TKT, ULK3, KIF1A, RPS12, GSTM5, TXN, PRM1	http://discovery.lifemapsc.com/gene-expression-signals/high-throughput/large-scale-dataset-human-protein-atlas-protein-expression-data/small-intestine-glandular-cells
0.677316	BIDiffExpSet	Ganglion/cranial/vestibulocochlear VIII	In vivo	Prenatal	Brain	13	358	Chga, Chgb, Pvalb, Stmn2, Pkia, Adam11, Mapk8ip2, Pfkp, Dstn, Arid5a, Kif5a, Ggt7, Cend1	http://discovery.lifemapsc.com/gene-expression-signals/high-throughput/large-scale-dataset-eurexpress/ganglion/cranial/vestibulocochlear-viii
0.672863	BIDiffExpSet	Human Umbilical Vein Smooth Muscle Cells (HUVSMC)	In vitro	PostNatal	Umbilical Cord, Endothelium	7	99	NOS3, GAS6, TAGLN, FOS, STMN2, LUM, ALDH1A1	http://discovery.lifemapsc.com/gene-expression-signals/high-throughput/large-scale-dataset-cultured-cell-collection/human-umbilical-vein-smooth-muscle-cells-huvsmc
0.67159	BIDiffExpSet	Spinal/ganglion/dorsal Root Ganglion	In vivo	Prenatal	Spinal Cord, Peripheral Nervous System	29	474	Pnp, Notch3, Sst, Gfra3, Clu, Tac1, Ap2m1, Efna1, Sfn, Ddx5, Irx3, Pkia, Mapk8ip2, Pfkp, Dcn, Apoe, Arid5a, Pgam1, Pkm, Csrp1, Marcksl1, Cpe, Kif5a, Ldha, Eno3, Gapdh, Aldoa, Tpi1, Eno1	http://discovery.lifemapsc.com/gene-expression-signals/high-throughput/large-scale-dataset-mgi/spinal/ganglion/dorsal-root-ganglion
0.670546	TCCell	Fibroblasts (family)	In vitro	Prenatal-PostNatal	Fibroblasts	3	17	Gja1, VEGFA, IL4R	http://discovery.lifemapsc.com/stem-cell-differentiation/in-vitro-cells/fibroblasts-homo-sapiens-fibroblasts-family
0.666667	Cell	Peritubular Myoid Cells	In vivo	Prenatal-PostNatal	Gonad, Testis	2	6	Des, Acta2	http://discovery.lifemapsc.com/in-vivo-development/testis/testis-cord/peritubular-myoid-cells
0.666667	Cell	Distal Lung Progenitor Cells	In vivo	Prenatal	Lung	2	17	Sox9, Irx3	http://discovery.lifemapsc.com/in-vivo-development/lung/lung-bud/distal-lung-progenitor-cells
0.666667	Cell	Pericytes	In vivo	Prenatal	Liver, Pericytes	2	5	Des, Acta2	http://discovery.lifemapsc.com/in-vivo-development/liver/sinusoids/pericytes
0.666667	AnatCompartment	Periocular Mesenchyme	In vivo	Prenatal	Eye	2	11	Serpinh1, Col1a1	http://discovery.lifemapsc.com/in-vivo-development/eye/periocular-mesenchyme
0.666667	PDCell	Endothelial cells and neural cells	In vitro	Prenatal	Uncategorized	2	17	CLDN5, ACTA2	http://discovery.lifemapsc.com/stem-cell-differentiation/protocols/brain-brain-barriers-differentiation-derivation-of-blood-brain-barrier-endothelial-cells-from-human-pluripotent-stem-cells?TCCellID=c9d100d1-f9cd-4ed1-a7d6-b7a40a64617a
0.666667	Cell	Neuroendocrine Cells	In vivo	Prenatal	Lung, Epithelial Cells	2	5	Grp, Calca	http://discovery.lifemapsc.com/in-vivo-development/lung/stem-bronchi/neuroendocrine-cells
0.666667	BIDiffExpSet	Skeleton/cranium	In vivo	Prenatal	Neural Crest, Bone, Cartilage	1	2	SOX9	http://discovery.lifemapsc.com/gene-expression-signals/high-throughput/large-scale-dataset-hudsen/skeleton/cranium
0.666667	TCCell	Limbal corneal epithelial stem cells	In vitro	PostNatal	Eye, Epithelial Cells	2	5	KRT3, KRT13	http://discovery.lifemapsc.com/stem-cell-differentiation/in-vitro-cells/epithelial-cells-eye-homo-sapiens-limbal-corneal-epithelial-stem-cells-mahidol-university
0.666667	Cell	Hepatic Stellate Cells	In vivo	Prenatal-PostNatal	Liver	2	9	Vegfa, Des	http://discovery.lifemapsc.com/in-vivo-development/liver/sinusoids/hepatic-stellate-cells
0.666667	Cell	Terminal Chondrocytes	In vivo	Prenatal	Bone, Cartilage	2	6	Vegfa, Spp1	http://discovery.lifemapsc.com/in-vivo-development/bone/rostral-endochondral-facial-bones/terminal-chondrocytes
0.666667	TCCell	Hepatic stellate cells	In vitro	PostNatal	Liver	2	11	SERPINH1, COL1A1	http://discovery.lifemapsc.com/stem-cell-differentiation/in-vitro-cells/liver-homo-sapiens-hepatic-stellate-cells-mount-sinai-school-of-medicine
0.664852	BIDiffExpSet	Skin	In vivo	PostNatal	Skin	7	120	Krt17, Clca2, Krt75, Elovl3, Sprr1b, Psors1c2, Krt6a	http://discovery.lifemapsc.com/gene-expression-signals/high-throughput/large-scale-dataset-barcode-430-2-0/skin
0.664168	Cell	Ureteric Bud Tip Cells	In vivo	Prenatal	Kidney	7	149	Sox9, Clu, Cxcl14, Mpzl2, Spint2, Egr1, Aldh1a1	http://discovery.lifemapsc.com/in-vivo-development/kidney/ureteric-bud/ureteric-bud-tip-cells
0.661052	BIDiffExpSet	Breast ; Myoepithelial Cells	In vivo	PostNatal	Breast	39	1508	COL1A2, SOD2, NQO1, PRL, CAV2, CNN1, HSPD1, PGM1, TAGLN, BAG3, TNK2, MRVI1, PDPN, ISYNA1, DDX5, CDH20, LMOD1, SYNM, GPRC5B, SYNPO2, SERPINH1, HSPE1, DSTN, MYLPF, APOE, GIT1, ASMTL, IRAK1, TKT, ULK3, TUBA1A, GSTM5, TPM1, ALDOA, TXN, MYH11, ACTA2, APOC1, CALD1	http://discovery.lifemapsc.com/gene-expression-signals/high-throughput/large-scale-dataset-human-protein-atlas-protein-expression-data/breast-myoepithelial-cells
0.660819	BIDiffExpSet	Heart/ventricle	In vivo	Prenatal	Heart	35	322	Gja1, Notch3, Agl, Ptgds, Aes, Clu, Col6a2, Jun, Serpinf1, Thrsp, Vegfa, Atp5a1, Ap2m1, Efna1, Ddx5, Cdh20, Ckm, Pfkp, Adamts1, Pgk1, Dcn, Idh2, Pgam1, Pkm, Sat1, Csrp1, Marcksl1, Cpe, Sfrp2, Tkt, Gapdh, Aldoa, Tpi1, Eno1, Pln	http://discovery.lifemapsc.com/gene-expression-signals/high-throughput/large-scale-dataset-mgi/heart/ventricle
0.659513	BIDiffExpSet	Trigeminal Ganglia	In vivo	PostNatal	Nervous System	4	35	MPZ, GFRA3, CALCB, CALCA	http://discovery.lifemapsc.com/gene-expression-signals/high-throughput/large-scale-dataset-barcode-u133-plus-2-0/trigeminal-ganglia
0.656913	TCCell	Extra-embryonic endoderm cells	In vitro	Prenatal	Extraembryonic Tissues	2	31	Thbd, Vegfa	http://discovery.lifemapsc.com/stem-cell-differentiation/in-vitro-cells/extraembryonic-tissues-mus-musculus-extra-embryonic-endoderm-cells-mount-sinai-hospital
0.655518	AnatCompartment	Pelvic Girdle	In vivo	Prenatal-PostNatal	Limb, Bone	3	79	Mapk8ip2, Tgfbi, Kif5a	http://discovery.lifemapsc.com/in-vivo-development/limb/pelvic-girdle
0.654907	BIDiffExpSet	Ganglion/cranial/facial VII	In vivo	Prenatal	Brain	14	438	Chga, Chgb, Stmn2, Pkia, Adam11, Mapk8ip2, Pfkp, Pgk1, Tppp3, Arid5a, Kif5a, Ggt7, Kif1a, Cend1	http://discovery.lifemapsc.com/gene-expression-signals/high-throughput/large-scale-dataset-eurexpress/ganglion/cranial/facial-vii
0.654313	Cell	Terminal Chondrocytes	In vivo	Prenatal	Bone, Cartilage	2	6	Vegfa, Spp1	http://discovery.lifemapsc.com/in-vivo-development/bone/endochondral-facial-bones/terminal-chondrocytes
0.653033	PDCell	Posterior foregut	In vitro	Prenatal	Uncategorized	2	21	SST, CHGA	http://discovery.lifemapsc.com/stem-cell-differentiation/protocols/pancreas-differentiation-generation-of-stem-cells-derived-functional-pancreatic-islets?TCCellID=64d0a4b2-aa9e-401f-95d5-273330383532
0.653033	TCCell	Mesenchymal Precursor Cells (STRO-3 selected)	In vitro	PostNatal	Bone	2	11	IL6, VEGFA	http://discovery.lifemapsc.com/stem-cell-differentiation/in-vitro-cells/bone-homo-sapiens-mesenchymal-precursor-cells-stro-3-selected-mesoblast
0.652305	BIDiffExpSet	Skin	In vivo	PostNatal	Skin	5	87	TSPAN5, OXTR, KRT34, ELOVL3, KRT79	http://discovery.lifemapsc.com/gene-expression-signals/high-throughput/large-scale-dataset-homer/skin
0.651429	BIDiffExpSet	Ganglion/cranial/glossopharyngeal IX	In vivo	Prenatal	Brain	14	464	Chga, Chgb, Stmn2, Pkia, Adam11, Mapk8ip2, Pfkp, Dstn, Tppp3, Arid5a, Kif5a, Ggt7, Kif1a, Cend1	http://discovery.lifemapsc.com/gene-expression-signals/high-throughput/large-scale-dataset-eurexpress/ganglion/cranial/glossopharyngeal-ix
0.651041	BIDiffExpSet	Human Brain Vascular Pericyte (HBVP)	In vitro	PostNatal	Brain, Pericytes	6	98	PTGDS, IGFBP4, RGS5, RGCC, SYNM, ADA	http://discovery.lifemapsc.com/gene-expression-signals/high-throughput/large-scale-dataset-cultured-cell-collection/human-brain-vascular-pericyte-hbvp
0.650046	BIDiffExpSet	Stomach 1 ; Glandular Cells	In vivo	PostNatal	Stomach	52	2323	COL1A2, CST3, SOX9, SOD2, NQO1, SST, CHGA, HSPB1, CHGB, COL6A2, HSPD1, JUN, MAP3K10, PGM1, GJB2, BAG3, FOSL1, TNK2, MRVI1, DDX5, IL4R, CDH20, KCNIP3, SYNM, GPRC5B, SDF2L1, IL33, ADAMTS9, FUCA1, CKM, HSPE1, HSPH1, DSTN, FADS1, PTK2B, GIT1, FLNC, IRAK1, ATP1B3, CPE, B3GAT1, MKNK2, DDX43, TKT, ULK3, KIF1A, ALDH1A1, RPS12, BIN1, GSTM5, ALDOA, TXN	http://discovery.lifemapsc.com/gene-expression-signals/high-throughput/large-scale-dataset-human-protein-atlas-protein-expression-data/stomach-1-glandular-cells
0.6489	BIDiffExpSet	Adrenal Cortex	In vivo	PostNatal	Adrenal Gland	11	100	EPHX1, HSPD1, SERPINA5, HSPE1, ADAMTS1, FADS1, APOE, ATP1B3, LDLR, EGR1, APOC1	http://discovery.lifemapsc.com/gene-expression-signals/high-throughput/large-scale-dataset-gnf-biogps/adrenal-cortex
0.64831	TCCell	Umbilical cord blood-derived mesenchymal stem cells type 1	In vitro	Prenatal	Umbilical Cord, Mesenchymal Stem Cells	5	114	SOD2, CLU, S100A4, RAB38, COL1A1	http://discovery.lifemapsc.com/stem-cell-differentiation/in-vitro-cells/mesenchymal-stem-cells-umbilical-cord-homo-sapiens-umbilical-cord-blood-derived-mesenchymal-stem-cells-type-1-corriel-institute
0.646235	BIDiffExpSet	Skin	In vivo	PostNatal	Skin	4	35	KRT31, DCD, PSORS1C2, TCHH	http://discovery.lifemapsc.com/gene-expression-signals/high-throughput/large-scale-dataset-barcode-u133-plus-2-0/skin
0.645452	BIDiffExpSet	Aorta	In vivo	PostNatal	Endothelium	6	49	P2rx1, Wisp2, Lmod1, Kcne4, Mrgprf, Myh11	http://discovery.lifemapsc.com/gene-expression-signals/high-throughput/large-scale-dataset-barcode-430-2-0/aorta
0.643231	BIDiffExpSet	Limb/forelimb	In vivo	Prenatal	Limb	44	951	Gja1, Sox9, Cdkn1a, Notch3, Agl, Sst, Aes, Grp, Jun, Serpinf1, Sfrp4, Tac1, Gjb2, Atp5a1, Ap2m1, Srebf1, Efna1, Sfn, Ddx5, Pkia, Gadd45g, Adamts1, Pgk1, Dcn, Fads1, Birc5, Idh2, Pkm, Sat1, Csrp1, Marcksl1, Uqcrq, Cpe, Dctd, Sfrp2, Ldha, Tkt, Eno3, Hsd11b1, Sprr1a, Gapdh, Aldoa, Tpi1, Eno1	http://discovery.lifemapsc.com/gene-expression-signals/high-throughput/large-scale-dataset-mgi/limb/forelimb
0.64	BIDiffExpSet	Vertebral Axis Muscle System	In vivo	Prenatal	Muscle	14	168	Mybph, Atp2a1, Tmem38a, Ckm, Myl4, Pgk1, Mylpf, Myl1, Tnnt3, Flnc, Cnn3, Tnnc2, Des, Bin1	http://discovery.lifemapsc.com/gene-expression-signals/high-throughput/large-scale-dataset-eurexpress/vertebral-axis-muscle-system
0.638995	Cell	T Helper Cells	In vivo	Prenatal	Blood	4	81	LGALS3BP, NELL2, GPRC5B, TCEA3	http://discovery.lifemapsc.com/in-vivo-development/blood/peripheral-blood/t-helper-cells
0.632817	BIDiffExpSet	Integumental System	In vivo	Prenatal	Hair, Tooth, Skin	44	1038	Gja1, Pnp, Sox9, Cdkn1a, Notch3, Avp, Ptgds, Clu, Jun, Tac1, Gjb2, Atp5a1, Ap2m1, Srebf1, Efna1, Pitx3, Sfn, Gpd1, Ddx5, Pfkp, Gadd45g, Adamts1, Pgk1, Dcn, Apoe, Birc5, Atp1b3, Idh2, Pgam1, Pkm, Sat1, Csrp1, Marcksl1, Cpe, Dctd, Ldha, Tkt, Eno3, Hsd11b1, Sprr1a, Gapdh, Aldoa, Tpi1, Eno1	http://discovery.lifemapsc.com/gene-expression-signals/high-throughput/large-scale-dataset-mgi/integumental-system
0.632515	BIDiffExpSet	Epididymis ; Glandular Cells	In vivo	PostNatal	Testis	40	2056	COL1A2, CST3, EPHX1, SOD2, NQO1, HSPB1, COL6A2, HSPD1, PIP, BAG3, LGALS3BP, TNK2, MRVI1, ISYNA1, DDX5, CDH20, GPRC5B, SDF2L1, FUCA1, HSPE1, DSTN, FADS1, PTK2B, GIT1, ASMTL, ATP1B3, S100A7, MKNK2, S100A11, TKT, KRT83, ULK3, TUBA1A, STOM, KIF1A, ALDH1A1, RPS12, BIN1, GSTM5, ALDOA	http://discovery.lifemapsc.com/gene-expression-signals/high-throughput/large-scale-dataset-human-protein-atlas-protein-expression-data/epididymis-glandular-cells
0.63093	BIDiffExpSet	Gallbladder ; Glandular Cells	In vivo	PostNatal	Gall Bladder	41	2359	COL1A2, CST3, EPHX1, SOX9, SOD2, NQO1, HSPB1, HSPD1, JUN, MAP3K10, GJB2, BAG3, TNK2, MRVI1, DDX5, CDH20, CPQ, GPRC5B, SDF2L1, ADAMTS9, FUCA1, HSPE1, DSTN, FADS1, PTK2B, GIT1, ASMTL, IRAK1, ATP1B3, MKNK2, S100A11, TKT, KRT83, ULK3, TUBA1A, STOM, KIF1A, ALDH1A1, RPS12, BIN1, GSTM5	http://discovery.lifemapsc.com/gene-expression-signals/high-throughput/large-scale-dataset-human-protein-atlas-protein-expression-data/gallbladder-glandular-cells
0.627342	Cell	Presumptive Podocytes	In vivo	Prenatal	Kidney, Epithelial Cells	7	210	Crabp2, Sepw1, Vegfa, Dcn, Birc5, Marcksl1, Uqcrq	http://discovery.lifemapsc.com/in-vivo-development/kidney/podocyte-layer/presumptive-podocytes
0.624901	AnatCompartment	Meckel's Cartilage	In vivo	Prenatal	Cartilage	3	108	Ptgfr, Mapk8ip2, Kif5a	http://discovery.lifemapsc.com/in-vivo-development/cartilage/meckels-cartilage
0.622882	PDCell	Neural rosettes	In vitro	Prenatal	Uncategorized	3	103	Crabp2, Cadps, Nell2	http://discovery.lifemapsc.com/stem-cell-differentiation/protocols/brain-neural-ectoderm-oligodendrocytes-spinal-cord-differentiation-generation-of-oligodendrocytes-from-epiblast-stem-cells?TCCellID=4ec98b80-c04a-48a0-a970-78f0dd06d6d4
0.620851	BIDiffExpSet	Colon ; Glandular Cells	In vivo	PostNatal	Colon	49	2269	COL1A2, CST3, SOX9, SOD2, NQO1, SST, CHGA, CHGB, HSPD1, JUN, MAP3K10, PGM1, SYP, GJB2, BAG3, TNK2, MRVI1, DDX5, IL4R, CDH20, SYNM, GPRC5B, SDF2L1, ADAMTS9, FUCA1, HSPE1, HSPH1, DSTN, MYLPF, FADS1, PTK2B, GIT1, ASMTL, IRAK1, ATP1B3, CPE, MKNK2, S100A11, TKT, KRT83, ULK3, TUBA1A, KIF1A, RPS12, BIN1, GSTM5, ALDOA, TXN, PRM1	http://discovery.lifemapsc.com/gene-expression-signals/high-throughput/large-scale-dataset-human-protein-atlas-protein-expression-data/colon-glandular-cells
0.620747	PDCell	Cardiomyocytes-like cells	In vitro	Prenatal-PostNatal	Heart	2	11	TAGLN, ACTA2	http://discovery.lifemapsc.com/stem-cell-differentiation/protocols/heart-mesoderm-myocardium-differentiation-cardiomyocytes-derivation-from-human-embryonic-stem-cells-by-a-small-molecule-wnt-inhibitor?TCCellID=6a9f6712-e913-448f-ae51-8aab8563265b
0.619775	TCCell	Esophageal keratinocytes	In vitro	PostNatal	Esophagus, Epithelial Cells	2	19	KRT17, KRT16	http://discovery.lifemapsc.com/stem-cell-differentiation/in-vitro-cells/epithelial-cells-esophagus-homo-sapiens-esophageal-keratinocytes-harvard-medical-school
0.618629	BIDiffExpSet	ESI-053	In vitro	Prenatal	Inner Cell Mass	6	98	CHGA, NELL2, SPINT2, TUBB2B, SFRP2, KIF1A	http://discovery.lifemapsc.com/gene-expression-signals/high-throughput/large-scale-dataset-cultured-cell-collection/esi-053
0.616196	BIDiffExpSet	Esophagus ; Squamous Epithelial Cells	In vivo	PostNatal	Esophagus, Epithelial Cells	46	1768	COL1A2, SOD2, NQO1, CAV2, HSPB1, HSPD1, JUN, S100A8, S100A9, GJB2, BAG3, TNK2, MRVI1, SFN, CLCA2, DDX5, CDH20, GPRC5B, IL33, SERPINH1, HSPE1, HSPH1, DSTN, FADS1, APOE, GIT1, RHCG, BIRC5, IRAK1, ATP1B3, KRT13, S100A7, MKNK2, S100A11, TKT, KRT83, ULK3, TUBA1A, KIF1A, RPS12, GSTM5, ALDOA, TXN, SERPINB3, APOC1, KRT6C	http://discovery.lifemapsc.com/gene-expression-signals/high-throughput/large-scale-dataset-human-protein-atlas-protein-expression-data/esophagus-squamous-epithelial-cells
0.615994	BIDiffExpSet	Heart Muscle ; Myocytes	In vivo	PostNatal	Heart	37	1538	COL1A2, CST3, SOD2, PRL, CAV2, HSPB1, CAV1, COL6A2, HSPD1, MAP3K10, GJB2, BAG3, FOSL1, MRVI1, APOBEC2, IL4R, KCNIP3, SYNM, GPRC5B, SYNPO2, CKM, HSPE1, MYLPF, FADS1, APOE, ASMTL, FLNC, ATP1B3, PRKAR1A, DES, ULK3, TUBA1A, KIF1A, GSTM5, TPM1, MYH1, PRM1	http://discovery.lifemapsc.com/gene-expression-signals/high-throughput/large-scale-dataset-human-protein-atlas-protein-expression-data/heart-muscle-myocytes
0.614268	BIDiffExpSet	Quadriceps	In vivo	PostNatal	Skeletal Muscle	5	91	KIF1C, VAMP5, THBS4, PPP2R3B, HIST1H1C	http://discovery.lifemapsc.com/gene-expression-signals/high-throughput/large-scale-dataset-barcode-u133a/quadriceps
0.612433	BIDiffExpSet	Dorsal Root Ganglia	In vivo	PostNatal	Peripheral Nervous System	4	46	MPZ, GFRA3, CALCB, CALCA	http://discovery.lifemapsc.com/gene-expression-signals/high-throughput/large-scale-dataset-barcode-u133-plus-2-0/dorsal-root-ganglia
0.606515	BIDiffExpSet	Colon ; Endothelial Cells	In vivo	PostNatal	Colon, Endothelium	35	1445	COL1A2, CST3, SELE, NOS3, SOD2, NQO1, CAV2, HSPB1, CAV1, COL6A2, BAG3, TNK2, MRVI1, PDPN, ISYNA1, DDX5, LMOD1, GPRC5B, IL33, ADAMTS9, SERPINH1, HSPE1, FBLN1, DSTN, FADS1, APOE, ASMTL, ATP1B3, PRKAR1A, CPE, S100A11, TKT, TUBA1A, GSTM5, CALD1	http://discovery.lifemapsc.com/gene-expression-signals/high-throughput/large-scale-dataset-human-protein-atlas-protein-expression-data/colon-endothelial-cells
0.603377	BIDiffExpSet	Thymus	In vivo	PostNatal	Thymus	4	99	CCL19, ITM2A, ADA, CALML3	http://discovery.lifemapsc.com/gene-expression-signals/high-throughput/large-scale-dataset-gnf-biogps/thymus
0.603197	AnatCompartment	Proximal Tubule	In vivo	Prenatal-PostNatal	Kidney	3	98	Gpd1, Spp1, Fbp2	http://discovery.lifemapsc.com/in-vivo-development/kidney/proximal-tubule
0.602142	BIDiffExpSet	Stomach 2 ; Glandular Cells	In vivo	PostNatal	Stomach	48	2274	COL1A2, CST3, SOX9, SOD2, NQO1, SST, CHGA, HSPB1, CHGB, HSPD1, JUN, MAP3K10, PGM1, GJB2, FOSL1, LGALS3BP, TNK2, MRVI1, DDX5, IL4R, CDH20, GPRC5B, SDF2L1, IL33, HSPE1, HSPH1, DSTN, FADS1, PTK2B, GIT1, ASMTL, FLNC, IRAK1, ATP1B3, CPE, B3GAT1, MKNK2, S100A11, DDX43, TKT, ULK3, KIF1A, ALDH1A1, RPS12, BIN1, GSTM5, ALDOA, TXN	http://discovery.lifemapsc.com/gene-expression-signals/high-throughput/large-scale-dataset-human-protein-atlas-protein-expression-data/stomach-2-glandular-cells
0.601591	BIDiffExpSet	Oral Region/gland/salivary Gland	In vivo	Prenatal	Gastrointestinal Tract	27	546	Sox9, Notch3, Gjb2, Srebf1, Sfn, Ddx5, Gpx2, Gadd45g, Adamts1, Pgk1, Dcn, Birc5, Pgam1, Pkm, Csrp1, Marcksl1, Uqcrq, Dctd, Kif5a, Ldha, Tkt, Hsd11b1, Gapdh, Aldh1a1, Aldoa, Tpi1, Eno1	http://discovery.lifemapsc.com/gene-expression-signals/high-throughput/large-scale-dataset-mgi/oral-region/gland/salivary-gland
0.600364	Cell	T-Cytotoxic Cells	In vivo	Prenatal-PostNatal	Thymus, Blood	3	109	PRL, NELL2, FTL	http://discovery.lifemapsc.com/in-vivo-development/thymus/thymus/t-cytotoxic-cells
0.596497	BIDiffExpSet	Small Intestine	In vivo	PostNatal	Intestine	6	201	EDN3, GIP, TUBAL3, ADA, NPC1L1, ANG	http://discovery.lifemapsc.com/gene-expression-signals/high-throughput/large-scale-dataset-barcode-u133a/small-intestine
0.596108	BIDiffExpSet	Rectum ; Glandular Cells	In vivo	PostNatal	Colon	47	2283	COL1A2, CST3, SOX9, SOD2, NQO1, SST, CHGA, HSPB1, CHGB, HSPD1, JUN, MAP3K10, SYP, GJB2, BAG3, FOSL1, LGALS3BP, TNK2, MRVI1, DDX5, IL4R, CDH20, GPRC5B, SDF2L1, FUCA1, HSPE1, HSPH1, DSTN, FADS1, PTK2B, GIT1, ASMTL, IRAK1, ATP1B3, CPE, MKNK2, TKT, KRT83, ULK3, TUBA1A, KIF1A, RPS12, BIN1, GSTM5, ALDOA, TXN, PRM1	http://discovery.lifemapsc.com/gene-expression-signals/high-throughput/large-scale-dataset-human-protein-atlas-protein-expression-data/rectum-glandular-cells
0.595122	BIDiffExpSet	Breast ; Glandular Cells	In vivo	PostNatal	Breast	36	1872	COL1A2, SOX9, SOD2, NQO1, HSPD1, JUN, PIP, GJB2, BAG3, TNK2, MRVI1, CLCA2, ISYNA1, DDX5, IL4R, CDH20, GPRC5B, SERPINH1, HSPE1, DSTN, FADS1, PTK2B, APOE, GIT1, ASMTL, FLNC, IRAK1, TKT, KRT83, ULK3, TUBA1A, STOM, RPS12, GSTM5, ALDOA, TXN	http://discovery.lifemapsc.com/gene-expression-signals/high-throughput/large-scale-dataset-human-protein-atlas-protein-expression-data/breast-glandular-cells
0.59472	Cell	Chondrocytes	In vivo	Prenatal	Lung	2	22	Sox9, Tgfbi	http://discovery.lifemapsc.com/in-vivo-development/lung/tracheal-cartilage/chondrocytes
0.594661	BIDiffExpSet	Oral Mucosa ; Squamous Epithelial Cells	In vivo	PostNatal	Oral Cavity, Epithelial Cells	44	1671	COL1A2, CST3, THBD, SOD2, NQO1, CAV2, HSPB1, HSPD1, JUN, S100A8, S100A9, GJB2, BAG3, MRVI1, SFN, CLCA2, DDX5, CDH20, SDF2L1, SERPINH1, HSPE1, DSTN, FADS1, APOE, GIT1, RHCG, ASMTL, BIRC5, IRAK1, ATP1B3, KRT13, S100A7, MKNK2, TKT, KRT83, ULK3, RPS12, GSTM5, ALDOA, TXN, SERPINB3, APOC1, KRT6C, PRM1	http://discovery.lifemapsc.com/gene-expression-signals/high-throughput/large-scale-dataset-human-protein-atlas-protein-expression-data/oral-mucosa-squamous-epithelial-cells
0.593949	Cell	Lymphatic Endothelial Cells	In vivo	Prenatal	Endothelium, Lymph	2	15	Pdpn, Angpt2	http://discovery.lifemapsc.com/in-vivo-development/lymph/lymphatic-vessels/lymphatic-endothelial-cells
0.593899	Cell	Apical Ectodermal Ridge Cells	In vivo	Prenatal	Ectoderm, Limb	3	110	Krt35, Bcam, Rcan2	http://discovery.lifemapsc.com/in-vivo-development/limb/limb-ectoderm/apical-ectodermal-ridge-cells
0.593149	AnatCompartment	Zeugopod Periosteum	In vivo	Prenatal-PostNatal	Bone	4	160	Gprc5b, Spp1, Steap4, Hp	http://discovery.lifemapsc.com/in-vivo-development/bone/zeugopod-periosteum
0.592809	BIDiffExpSet	Mesenchyme	In vivo	Prenatal	Mesoderm, Neural Crest	9	100	Crabp2, Rgs5, Il1rl1, S100a4, Fbln1, Hmox1, Cnn3, Tpsb2, Egr1	http://discovery.lifemapsc.com/gene-expression-signals/high-throughput/large-scale-dataset-eurexpress/mesenchyme
0.591242	OrganSystem	Thymus	In vivo	Prenatal-PostNatal	Thymus	6	241	KRT17, ITM2A, BIRC5, CNOT8, RPS12, CALML3	http://discovery.lifemapsc.com/in-vivo-development/thymus
0.589574	AnatCompartment	Loop of Henle	In vivo	Prenatal-PostNatal	Kidney	3	108	Gpd1, Spp1, Fbp2	http://discovery.lifemapsc.com/in-vivo-development/kidney/loop-of-henle
0.582929	BIDiffExpSet	Heart/atrium	In vivo	Prenatal	Heart	33	421	Gja1, Pnp, Sox9, Notch3, Clu, Col6a2, Jun, Serpinf1, Atp5a1, Ap2m1, Efna1, Ddx5, Pfkp, Adamts1, Pgk1, Dcn, Arid5a, Atp1b3, Idh2, Pkm, Sat1, Csrp1, Marcksl1, Cpe, Sfrp2, Ldha, Tkt, Eno3, Gapdh, Aldoa, Tpi1, Eno1, Pln	http://discovery.lifemapsc.com/gene-expression-signals/high-throughput/large-scale-dataset-mgi/heart/atrium
0.580863	BIDiffExpSet	CD19+ B Cells	In vitro	PostNatal	Blood	1	100	HLA-DRB5	http://discovery.lifemapsc.com/gene-expression-signals/high-throughput/large-scale-dataset-cultured-cell-collection/cd19-b-cells
0.580279	TCCell	Bone marrow-derived mesenchymal stem cells (HYNR-CS inj)	In vitro	PostNatal	Bone, Mesenchymal Stem Cells	2	11	IL6, VEGFA	http://discovery.lifemapsc.com/stem-cell-differentiation/in-vitro-cells/bone-mesenchymal-stem-cells-homo-sapiens-bone-marrow-derived-mesenchymal-stem-cells-hynr-cs-inj-corestem
0.577139	BIDiffExpSet	Human EpiDermal Melanocytes-dark (HEM-dark)	In vitro	PostNatal	Epidermis, Melanocytes	4	97	SLCO4A1, SPP1, RAB38, DNAJA4	http://discovery.lifemapsc.com/gene-expression-signals/high-throughput/large-scale-dataset-cultured-cell-collection/human-epidermal-melanocytes-dark-hem-dark
0.57694	BIDiffExpSet	Seminal Vesicle ; Glandular Cells	In vivo	PostNatal	Testis	35	1902	CST3, EPHX1, SOD2, NQO1, HSPB1, COL6A2, PIP, GJB2, BAG3, FOSL1, LGALS3BP, TNK2, MRVI1, ISYNA1, DDX5, IL4R, CDH20, GPRC5B, SDF2L1, FUCA1, HSPE1, DSTN, GIT1, ASMTL, ATP1B3, MKNK2, S100A11, TKT, KRT83, ULK3, TUBA1A, RPS12, BIN1, GSTM5, ALDOA	http://discovery.lifemapsc.com/gene-expression-signals/high-throughput/large-scale-dataset-human-protein-atlas-protein-expression-data/seminal-vesicle-glandular-cells
0.567134	Cell	Mesonephric cells	In vivo	Prenatal	Gonad, Intermediate Mesoderm	5	56	Gja1, Gas6, Smoc2, Csrp1, Mfap4	http://discovery.lifemapsc.com/in-vivo-development/intermediate-mesoderm/mesonephros/mesonephric-cells
0.566994	BIDiffExpSet	Appendix ; Glandular Cells	In vivo	PostNatal	Colon	44	2115	COL1A2, CST3, SOX9, IL6, SOD2, NQO1, CHGA, HSPB1, CHGB, HSPD1, JUN, MAP3K10, SYP, GJB2, LGALS3BP, TNK2, MRVI1, IL4R, CDH20, GPRC5B, SDF2L1, FUCA1, HSPE1, DSTN, FADS1, PTK2B, APOE, GIT1, ASMTL, IRAK1, ATP1B3, CPE, MKNK2, TKT, KRT83, ULK3, TUBA1A, KIF1A, RPS12, BIN1, GSTM5, ALDOA, TXN, PRM1	http://discovery.lifemapsc.com/gene-expression-signals/high-throughput/large-scale-dataset-human-protein-atlas-protein-expression-data/appendix-glandular-cells
0.564665	Cell	Cardiac Neural Crest Cells	In vivo	Prenatal	Neural Crest, Head Mesenchyme	2	27	Gja1, B3gat1	http://discovery.lifemapsc.com/in-vivo-development/head-mesenchyme/branchial-arch-346/cardiac-neural-crest-cells
0.563713	Cell	Definitive Hematopoietic Stem Cells	In vivo	Prenatal	Yolk Sac, Blood	4	197	Clu, Il1rl1, Slco4a1, Fbp2	http://discovery.lifemapsc.com/in-vivo-development/yolk-sac/definitive-yolk-sac/definitive-hematopoietic-stem-cells
0.56248	Cell	Proximal Tubule Cells	In vivo	Prenatal-PostNatal	Kidney, Epithelial Cells	3	125	Gpd1, Spp1, Fbp2	http://discovery.lifemapsc.com/in-vivo-development/kidney/proximal-tubule/proximal-tubule-cells
0.561067	BIDiffExpSet	Pituitary Gland	In vivo	PostNatal	Endocrine System	3	48	TSHB, PRL, OTOS	http://discovery.lifemapsc.com/gene-expression-signals/high-throughput/large-scale-dataset-barcode-u133-plus-2-0/pituitary-gland
0.557714	BIDiffExpSet	Adrenal Gland ; Glandular Cells	In vivo	PostNatal	Adrenal Gland	40	2125	EPHX1, SOD2, CHGA, HSPB1, HSPD1, PGM1, BAG3, TNK2, MRVI1, APOBEC2, DDX5, IL4R, CDH20, LMOD1, KCNIP3, SYNM, GPRC5B, ADAMTS9, FUCA1, SERPINH1, HSPE1, DSTN, FADS1, PTK2B, APOE, GIT1, FLNC, IRAK1, ATP1B3, PRKAR1A, MKNK2, S100A11, TKT, HSD11B1, ULK3, TUBA1A, BIN1, GSTM5, ALDOA, APOC1	http://discovery.lifemapsc.com/gene-expression-signals/high-throughput/large-scale-dataset-human-protein-atlas-protein-expression-data/adrenal-gland-glandular-cells
0.554824	BIDiffExpSet	Nasopharynx ; Respiratory Epithelial Cells	In vivo	PostNatal	Nose, Epithelial Cells	43	2154	COL1A2, EPHX1, SOX9, SOD2, NQO1, CAV2, HSPB1, IGFBP7, JUN, MAP3K10, GJB2, BAG3, TNK2, MRVI1, SFN, DDX5, CDH20, GPRC5B, SDF2L1, IL33, ADAMTS9, HSPE1, HSPH1, DSTN, PTK2B, GIT1, ASMTL, IRAK1, ATP1B3, MKNK2, S100A11, TKT, KRT83, ULK3, TUBA1A, KIF1A, RPS12, BIN1, GSTM5, ALDOA, TXN, SERPINB3, KRT6C	http://discovery.lifemapsc.com/gene-expression-signals/high-throughput/large-scale-dataset-human-protein-atlas-protein-expression-data/nasopharynx-respiratory-epithelial-cells
0.551832	BIDiffExpSet	Huvec	In vivo	PostNatal	Umbilical Cord, Endothelium	4	93	SELE, IL1RL1, PROCR, ANGPT2	http://discovery.lifemapsc.com/gene-expression-signals/high-throughput/large-scale-dataset-barcode-u133a/huvec
0.55135	BIDiffExpSet	Fetal Cartilage	In vivo	Prenatal	Cartilage	5	252	IL1R1, S100A6, ANGPTL4, CPAMD8, ENO1	http://discovery.lifemapsc.com/gene-expression-signals/high-throughput/large-scale-dataset-barcode-u133-plus-2-0/fetal-cartilage
0.545076	AnatCompartment	Dentin	In vivo	Prenatal-PostNatal	Tooth	4	39	Spp1, Dcn, Egr1, Col1a1	http://discovery.lifemapsc.com/in-vivo-development/tooth/dentin
0.544728	BIDiffExpSet	Skin 1 ; Melanocytes	In vivo	PostNatal	Skin, Melanocytes	32	1484	COL1A2, SOD2, CAV2, HSPB1, HSPD1, MAP3K10, GJB2, BAG3, LGALS3BP, TNK2, SFN, CLCA2, DDX5, CDH20, SDF2L1, CASQ1, SERPINH1, HSPE1, FADS1, PTK2B, GIT1, ASMTL, ATP1B3, S100A11, TKT, KRT83, ULK3, TUBA1A, BIN1, GSTM5, ALDOA, TXN	http://discovery.lifemapsc.com/gene-expression-signals/high-throughput/large-scale-dataset-human-protein-atlas-protein-expression-data/skin-1-melanocytes
0.543902	PDCell	Endocrine progenitors	In vitro	Prenatal-PostNatal	Pancreas	2	15	SST, CHGA	http://discovery.lifemapsc.com/stem-cell-differentiation/protocols/pancreas-differentiation-generation-of-pancreatic-progenitor-cells-from-clinical-grade-human-embryonic-stem-cells?TCCellID=86f1b89e-97c0-433c-b327-40c4206563eb
0.542661	BIDiffExpSet	Tonsil ; Non-germinal Center Cells	In vivo	PostNatal	Tonsil	32	1643	COL1A2, CD14, IL6, SOD2, HSPD1, MAP3K10, S100A9, MRVI1, DDX5, IL4R, SDF2L1, IL33, FUCA1, HSPE1, HSPH1, DSTN, PTK2B, APOE, HMOX1, GIT1, ASMTL, IRAK1, ATP1B3, PRKAR1A, TPSAB1, TKT, ULK3, TUBA1A, RPS12, BIN1, GSTM5, ALDOA	http://discovery.lifemapsc.com/gene-expression-signals/high-throughput/large-scale-dataset-human-protein-atlas-protein-expression-data/tonsil-non-germinal-center-cells
0.541598	PDCell	Mature brain microvascular endothelial cells	In vitro	Prenatal-PostNatal	Brain, Endothelium, Blood Brain Barrier	2	20	BCAM, LDLR	http://discovery.lifemapsc.com/stem-cell-differentiation/protocols/brain-brain-barriers-differentiation-derivation-of-blood-brain-barrier-endothelial-cells-from-human-pluripotent-stem-cells?TCCellID=5f575ed2-e52c-4e63-86f9-3aedc3b283c6
0.539351	PDCell	Posterior foregut	In vitro	Prenatal	Pancreas	2	12	SST, CHGA	http://discovery.lifemapsc.com/stem-cell-differentiation/protocols/pancreas-differentiation-generation-of-pancreatic-progenitor-cells-from-clinical-grade-human-embryonic-stem-cells?TCCellID=d48eb1cf-a09e-47d4-ac02-8dec1c2c481d
0.537185	BIDiffExpSet	SMALL INTESTINE	In vivo	PostNatal	Intestine	4	78	NELL2, KIF1A, ALDH1A1, TNFRSF10D	http://discovery.lifemapsc.com/gene-expression-signals/high-throughput/large-scale-dataset-tiger/small-intestine
0.536529	BIDiffExpSet	Lymph Node ; Non-germinal Center Cells	In vivo	PostNatal	Lymph	31	1594	COL1A2, CD14, IL6, SOD2, HSPD1, MAP3K10, S100A8, S100A9, TNK2, MRVI1, DDX5, IL4R, SDF2L1, IL33, HSPE1, DSTN, FADS1, APOE, HMOX1, GIT1, ASMTL, IRAK1, ATP1B3, PRKAR1A, TPSAB1, ULK3, TUBA1A, BIN1, GSTM5, ALDOA, TXN	http://discovery.lifemapsc.com/gene-expression-signals/high-throughput/large-scale-dataset-human-protein-atlas-protein-expression-data/lymph-node-non-germinal-center-cells
0.534333	Cell	S-shaped Body Cells	In vivo	Prenatal	Kidney	4	67	Sox9, Clu, Gprc5a, Egr1	http://discovery.lifemapsc.com/in-vivo-development/kidney/s-shaped-body/s-shaped-body-cells
0.533333	BIDiffExpSet	Metanephros/nephrogenic Zone	In vivo	Prenatal-PostNatal	Kidney	6	49	Cdkn1a, Stc1, Olfml3, Smoc2, Myl9, Egr1	http://discovery.lifemapsc.com/gene-expression-signals/high-throughput/large-scale-dataset-gudmap/metanephros/nephrogenic-zone
0.533333	BIDiffExpSet	Myometrium	In vivo	PostNatal	Uterus	6	35	SFRP4, LTBP4, KCNE4, RAI2, TPSB2, CALD1	http://discovery.lifemapsc.com/gene-expression-signals/high-throughput/large-scale-dataset-barcode-u133a/myometrium
0.532793	Cell	Adult Corneal Basal Epithelial Cells	In vivo	PostNatal	Eye, Cornea, Epithelial Cells	4	55	GJA1, S100a6, Tkt, ENO1	http://discovery.lifemapsc.com/in-vivo-development/eye/corneal-epithelium/adult-corneal-basal-epithelial-cells
0.528816	BIDiffExpSet	Vagina ; Squamous Epithelial Cells	In vivo	PostNatal	Uterus, Epithelial Cells	38	1448	COL1A2, SOD2, CAV2, HSPB1, HSPD1, JUN, S100A8, S100A9, GJB2, BAG3, FOSL1, SFN, CLCA2, CDH20, IL33, SERPINH1, HSPE1, DSTN, PTK2B, APOE, GIT1, RHCG, BIRC5, IRAK1, ATP1B3, KRT13, S100A7, MKNK2, S100A11, TKT, KRT83, TUBA1A, RPS12, GSTM5, TXN, SERPINB3, KRT6C, PRM1	http://discovery.lifemapsc.com/gene-expression-signals/high-throughput/large-scale-dataset-human-protein-atlas-protein-expression-data/vagina-squamous-epithelial-cells
0.528372	BIDiffExpSet	Placenta ; Trophoblastic Cells	In vivo	PostNatal	Placenta	42	2132	COL1A2, CST3, THBD, NOS3, SOD2, PRL, HSPB1, CAV1, HSPD1, MAP3K10, PGM1, BAG3, TNK2, MRVI1, ISYNA1, DDX5, CDH20, GPRC5B, SDF2L1, SERPINH1, HSPE1, FBLN1, FADS1, PTK2B, APOE, HMOX1, GIT1, ASMTL, BIRC5, IRAK1, ATP1B3, MKNK2, S100A11, DDX43, TKT, ULK3, TUBA1A, RPS12, GSTM5, ALDOA, APOC1, CALD1	http://discovery.lifemapsc.com/gene-expression-signals/high-throughput/large-scale-dataset-human-protein-atlas-protein-expression-data/placenta-trophoblastic-cells
0.526322	BIDiffExpSet	Tonsil ; Squamous Epithelial Cells	In vivo	PostNatal	Tonsil, Epithelial Cells	40	1837	CST3, SOX9, SOD2, NQO1, HSPB1, HSPD1, S100A8, S100A9, GJB2, BAG3, FOSL1, MRVI1, SFN, DDX5, CDH20, SDF2L1, HSPH1, DSTN, FADS1, APOE, HMOX1, GIT1, RHCG, ASMTL, ATP1B3, KRT13, S100A7, MKNK2, S100A11, TKT, KRT83, ULK3, TUBA1A, KIF1A, RPS12, BIN1, GSTM5, ALDOA, SERPINB3, KRT6C	http://discovery.lifemapsc.com/gene-expression-signals/high-throughput/large-scale-dataset-human-protein-atlas-protein-expression-data/tonsil-squamous-epithelial-cells
0.525222	BIDiffExpSet	Blood Vessel	In vivo	PostNatal	Endothelium	6	304	PTGFR, GAP43, RGS5, CORIN, RBP7, KRT28	http://discovery.lifemapsc.com/gene-expression-signals/high-throughput/large-scale-dataset-homer/blood-vessel
0.525004	TCCell	Angiogenic cell precursors	In vitro	PostNatal	Blood, Endothelium	2	13	VEGFA, ANG	http://discovery.lifemapsc.com/stem-cell-differentiation/in-vitro-cells/blood-endothelium-homo-sapiens-angiogenic-cell-precursors-hemostemix
0.52276	TCCell	Limbal epithelial stem cells	In vitro	PostNatal	Eye, Epithelial Cells	2	40	CD14, KLK6	http://discovery.lifemapsc.com/stem-cell-differentiation/in-vitro-cells/epithelial-cells-eye-homo-sapiens-limbal-epithelial-stem-cells-university-of-debrecen
0.522392	AnatCompartment	Nucleus Pulposus	In vivo	Prenatal-PostNatal	Cartilage	2	42	Thbd, Amelx	http://discovery.lifemapsc.com/in-vivo-development/cartilage/nucleus-pulposus
0.521296	PDCell	Pancreatic endoderm and endocrine precursor cells in monolayer	In vitro	Prenatal	Pancreas	2	21	SST, CHGA	http://discovery.lifemapsc.com/stem-cell-differentiation/protocols/pancreas-differentiation-generation-of-stem-cells-derived-functional-pancreatic-islets?TCCellID=68d8241a-b626-432d-a740-5cd8bdea88ba
0.519124	BIDiffExpSet	Thyroid Gland ; Glandular Cells	In vivo	PostNatal	Thyroid	31	1996	COL1A2, CST3, SOX9, NQO1, CAV2, HSPB1, HSPD1, JUN, TNK2, MRVI1, CDH20, KCNIP3, CPQ, GPRC5B, SDF2L1, FUCA1, HSPE1, DSTN, APOE, GIT1, ASMTL, IRAK1, ATP1B3, MKNK2, TKT, ULK3, TUBA1A, ALDH1A1, BIN1, GSTM5, ALDOA	http://discovery.lifemapsc.com/gene-expression-signals/high-throughput/large-scale-dataset-human-protein-atlas-protein-expression-data/thyroid-gland-glandular-cells
0.514452	BIDiffExpSet	Skin 1 ; Langerhans	In vivo	PostNatal	Skin	27	1204	COL1A2, HSPB1, HSPD1, GJB2, BAG3, LGALS3BP, TNK2, SFN, CLCA2, DDX5, SDF2L1, KRT82, HSPE1, DSTN, FADS1, APOE, ASMTL, ATP1B3, MKNK2, S100A11, TKT, KRT83, ULK3, TUBA1A, GSTM5, TXN, KRT6C	http://discovery.lifemapsc.com/gene-expression-signals/high-throughput/large-scale-dataset-human-protein-atlas-protein-expression-data/skin-1-langerhans
0.514325	Cell	Cardiomyocytes	In vivo	Prenatal	Heart, Myocardium	2	15	Gja1, Irx3	http://discovery.lifemapsc.com/in-vivo-development/heart/outer-curvature/cardiomyocytes
0.513323	BIDiffExpSet	Cerebral Cortex ; Endothelial Cells	In vivo	PostNatal	Epithelial Cells	25	951	COL1A2, CST3, NQO1, CAV2, CAV1, GAP43, BAG3, PROCR, ISYNA1, DDX5, LMOD1, SYNPO2, SERPINH1, HSPE1, FBLN1, APOE, ASMTL, ATP1B3, B3GAT1, ULK3, STOM, GSTM5, TPM1, APOC1, CALD1	http://discovery.lifemapsc.com/gene-expression-signals/high-throughput/large-scale-dataset-human-protein-atlas-protein-expression-data/cerebral-cortex-endothelial-cells
0.51234	Cell	Mature Granulosa Cells	In vivo	PostNatal	Ovary	2	47	BHLHE40, SOCS3	http://discovery.lifemapsc.com/in-vivo-development/ovary/antral-follicle/mature-granulosa-cells
0.510428	Cell	Primary Enamel Knot Cells	In vivo	Prenatal	Tooth	4	69	Cdkn1a, Lama5, Sema3f, Fbln1	http://discovery.lifemapsc.com/in-vivo-development/tooth/enamel-knot/primary-enamel-knot-cells
0.507263	Cell	Mesenchymal Stem Cells	In vivo	Prenatal-PostNatal	Umbilical Cord, Mesenchymal Stem Cells	2	26	IL6, VEGFA	http://discovery.lifemapsc.com/in-vivo-development/umbilical-cord/whartons-jelly/mesenchymal-stem-cells
0.505841	BIDiffExpSet	Cervix, Uterine ; Squamous Epithelial Cells	In vivo	PostNatal	Uterus, Epithelial Cells	36	1362	COL1A2, THBD, SOD2, CAV2, HSPB1, HSPD1, JUN, S100A8, S100A9, GJB2, BAG3, LGALS3BP, SFN, CLCA2, DDX5, CDH20, IL33, SERPINH1, HSPE1, DSTN, FADS1, RHCG, ASMTL, IRAK1, ATP1B3, S100A7, MKNK2, S100A11, TKT, KRT83, TUBA1A, RPS12, GSTM5, TXN, SERPINB3, KRT6C	http://discovery.lifemapsc.com/gene-expression-signals/high-throughput/large-scale-dataset-human-protein-atlas-protein-expression-data/cervix-uterine-squamous-epithelial-cells
0.503416	BIDiffExpSet	Salivary Gland ; Glandular Cells	In vivo	PostNatal	Oral Cavity	29	1765	COL1A2, CST3, SOX9, SOD2, HSPB1, HSPD1, PIP, GJB2, BAG3, TNK2, MRVI1, SDF2L1, IL33, HSPE1, DSTN, ASMTL, IRAK1, ATP1B3, PRKAR1A, MKNK2, S100A11, TKT, KRT83, ULK3, TUBA1A, RPS12, BIN1, GSTM5, TXN	http://discovery.lifemapsc.com/gene-expression-signals/high-throughput/large-scale-dataset-human-protein-atlas-protein-expression-data/salivary-gland-glandular-cells
0.50277	Cell	Angioblasts	In vivo	Prenatal	Lateral Plate Mesoderm, Endothelium	2	30	Vegfa, Notch4	http://discovery.lifemapsc.com/in-vivo-development/lateral-plate-mesoderm/embryonic-blood-islands/angioblasts
0.499159	BIDiffExpSet	Urinary Bladder ; Urothelial Cells	In vivo	PostNatal	Lower Urinary Tract	39	2196	COL1A2, CST3, EPHX1, SOD2, NQO1, HSPB1, HSPD1, JUN, MAP3K10, GJB2, BAG3, LGALS3BP, TNK2, MRVI1, SFN, DDX5, CDH20, GPRC5B, SDF2L1, ADAMTS9, FUCA1, HSPE1, DSTN, FADS1, PTK2B, GIT1, ASMTL, IRAK1, ATP1B3, KRT13, S100A11, TKT, KRT83, ULK3, TUBA1A, RPS12, GSTM5, ALDOA, TXN	http://discovery.lifemapsc.com/gene-expression-signals/high-throughput/large-scale-dataset-human-protein-atlas-protein-expression-data/urinary-bladder-urothelial-cells
0.492666	AnatCompartment	Stratified Epidermis	In vivo	Prenatal-PostNatal	Epidermis	8	84	Gjb2, Fgfbp1, Spint2, S100a16, Krt16, Dstn, Krt13, Krt6a	http://discovery.lifemapsc.com/in-vivo-development/epidermis/stratified-epidermis
0.492186	Cell	Spinous Keratinocytes	In vivo	Prenatal-PostNatal	Epidermis, Epithelial Cells	3	54	Cdkn1a, Sfn, Dsg4	http://discovery.lifemapsc.com/in-vivo-development/epidermis/stratified-epidermis/spinous-keratinocytes
0.489285	Cell	Cholinergic Amacrine Cells	In vivo	Prenatal-PostNatal	Eye, Amacrine, Retina, Neurons	3	55	Igfbp7, Igfbp6, Rprml	http://discovery.lifemapsc.com/in-vivo-development/eye/inner-nuclear-layer/cholinergic-amacrine-cells
0.488889	BIDiffExpSet	Gut/foregut-midgut Junction	In vivo	Prenatal	Gastrointestinal Tract	4	35	Cnn1, P2rx1, Lgals3bp, Gpx2	http://discovery.lifemapsc.com/gene-expression-signals/high-throughput/large-scale-dataset-eurexpress/gut/foregut-midgut-junction
0.48779	BIDiffExpSet	Bladder	In vivo	Prenatal	Lower Urinary Tract	16	287	Gja1, Sox9, Aes, Jun, Srebf1, Efna1, Sfn, Dcn, Hmox1, Pgam1, Pkm, Csrp1, Tkt, Aldh3b2, Sprr1a, Aldoa	http://discovery.lifemapsc.com/gene-expression-signals/high-throughput/large-scale-dataset-mgi/bladder
0.487077	TCCell	ES03(HES-3)	In vitro	Prenatal	Inner Cell Mass	6	101	NELL2, PDPN, SPINT2, GPRC5B, APOE, SFRP2	http://discovery.lifemapsc.com/stem-cell-differentiation/in-vitro-cells/inner-cell-mass-homo-sapiens-es03-hes-3-wicell-research-institute-inc
0.483632	Cell	Stellate Reticulum Cells	In vivo	Prenatal-PostNatal	Tooth	4	83	Lama5, Sema3f, Fbln1, Egr1	http://discovery.lifemapsc.com/in-vivo-development/tooth/dental-core/stellate-reticulum-cells
0.481644	BIDiffExpSet	MAMMARY GLAND	In vivo	PostNatal	Breast	4	101	WISP2, MAFF, ALDH3B2, DCD	http://discovery.lifemapsc.com/gene-expression-signals/high-throughput/large-scale-dataset-tiger/mammary-gland
0.475475	BIDiffExpSet	Uterus 1 ; Glandular Cells	In vivo	PostNatal	Uterus	36	1867	COL1A2, CST3, EPHX1, SOD2, NQO1, HSPB1, COL6A2, HSPD1, BAG3, LGALS3BP, TNK2, MRVI1, DDX5, CDH20, IL33, HSPE1, FBLN1, HSPH1, DSTN, FADS1, APOE, GIT1, ASMTL, IRAK1, ATP1B3, PRKAR1A, MKNK2, TKT, KRT83, TUBA1A, RPS12, BIN1, GSTM5, ALDOA, TXN, SERPINB3	http://discovery.lifemapsc.com/gene-expression-signals/high-throughput/large-scale-dataset-human-protein-atlas-protein-expression-data/uterus-1-glandular-cells
0.473597	AnatCompartment	Stylopod	In vivo	Prenatal	Limb	2	61	Fmod, Col1a1	http://discovery.lifemapsc.com/in-vivo-development/limb/stylopod
0.472299	PDCell	White adipocyte-like cells	In vitro	Prenatal-PostNatal	Adipose	5	104	COL1A2, SERPINF1, GPD1, STOM, HP	http://discovery.lifemapsc.com/stem-cell-differentiation/protocols/adipose-differentiation-generation-of-adipocytes-from-human-pluripotent-stem-cells-using-viral-transduction?TCCellID=b591bc6a-dae7-4a4b-aac3-a740540edd1c
0.472156	BIDiffExpSet	ESI-051	In vitro	Prenatal	Inner Cell Mass	5	98	NELL2, SPINT2, TUBB2B, SFRP2, KIF1A	http://discovery.lifemapsc.com/gene-expression-signals/high-throughput/large-scale-dataset-cultured-cell-collection/esi-051
0.471336	BIDiffExpSet	H1-GFP	In vitro	Prenatal	Inner Cell Mass	5	98	NELL2, SPINT2, TUBB2B, SFRP2, KIF1A	http://discovery.lifemapsc.com/gene-expression-signals/high-throughput/large-scale-dataset-cultured-cell-collection/h1-gfp
0.471126	TCCell	Bone marrow-derived hematopoietic stem cells	In vitro	PostNatal	Blood	4	52	IGFBP7, S100A8, CFD, BIRC5	http://discovery.lifemapsc.com/stem-cell-differentiation/in-vitro-cells/blood-homo-sapiens-bone-marrow-derived-hematopoietic-stem-cells-lonza
0.467891	BIDiffExpSet	ESI-035	In vitro	Prenatal	Inner Cell Mass	5	98	NELL2, SPINT2, TUBB2B, SFRP2, KIF1A	http://discovery.lifemapsc.com/gene-expression-signals/high-throughput/large-scale-dataset-cultured-cell-collection/esi-035
0.466667	BIDiffExpSet	Pituitary	In vivo	PostNatal	Endocrine System	3	24	PRL, CHGB, CPE	http://discovery.lifemapsc.com/gene-expression-signals/high-throughput/large-scale-dataset-homer/pituitary
0.466667	BIDiffExpSet	Hair Follicle Bulge	In vivo	PostNatal	Hair, Dermis	3	41	KRT17, PDPN, ANGPTL7	http://discovery.lifemapsc.com/gene-expression-signals/high-throughput/large-scale-dataset-barcode-u133a/hair-follicle-bulge
0.466667	BIDiffExpSet	Bladder/urothelium of Bladder	In vivo	Prenatal-PostNatal	Lower Urinary Tract	3	16	Gjb6, Mpzl2, Krt6a	http://discovery.lifemapsc.com/gene-expression-signals/high-throughput/large-scale-dataset-gudmap/bladder/urothelium-of-bladder
0.465134	BIDiffExpSet	Skeleton/axial Skeleton	In vivo	Prenatal	Lateral Plate Mesoderm, Mesoderm, Somite, Paraxial Mesoderm	27	516	Gja1, Sox9, Cdkn1a, Avp, Jun, Serpinf1, Thrsp, Ap2m1, Srebf1, Efna1, Pitx3, Inpp5j, Ooep, Fuca1, Gadd45g, Pgk1, Birc5, Pgam1, Pkm, Csrp1, Uqcrq, Cpe, Sfrp2, Tkt, Gapdh, Aldoa, Tpi1	http://discovery.lifemapsc.com/gene-expression-signals/high-throughput/large-scale-dataset-mgi/skeleton/axial-skeleton
0.464026	AnatCompartment	Notochord	In vivo	Prenatal	Primitive Streak	2	66	Thbd, Amelx	http://discovery.lifemapsc.com/in-vivo-development/primitive-streak/notochord
0.463625	BIDiffExpSet	Forebrain/telencephalon/olfactory Lobe/olfactory Cortex	In vivo	Prenatal	Brain	35	854	Pnp, Sox9, Notch3, Sod2, Sst, Aes, Atp5a1, Ap2m1, Efna1, Sfn, Ddx5, Pkia, Cdh20, Mapk8ip2, Ckm, Pfkp, Gadd45g, Pgk1, Apoe, Birc5, Pkm, Marcksl1, Uqcrq, Cpe, B3gat1, Kif5a, Sfrp2, Ldha, Tkt, Eno3, Ggt7, Gapdh, Aldoa, Tpi1, Eno1	http://discovery.lifemapsc.com/gene-expression-signals/high-throughput/large-scale-dataset-mgi/forebrain/telencephalon/olfactory-lobe/olfactory-cortex
0.463295	BIDiffExpSet	Prostate ; Glandular Cells	In vivo	PostNatal	Prostate	35	1800	COL1A2, CST3, SOX9, SOD2, HSPB1, HSPD1, GJB2, BAG3, LGALS3BP, MRVI1, SFN, ISYNA1, DDX5, CDH20, KCNIP3, SDF2L1, FUCA1, HSPE1, DSTN, FADS1, PTK2B, GIT1, ASMTL, IRAK1, ATP1B3, CPE, B3GAT1, S100A11, TKT, KRT83, ULK3, BIN1, GSTM5, ALDOA, SERPINB3	http://discovery.lifemapsc.com/gene-expression-signals/high-throughput/large-scale-dataset-human-protein-atlas-protein-expression-data/prostate-glandular-cells
0.462147	TCCell	BG01V	In vitro	Prenatal	Inner Cell Mass	5	103	PDPN, SPINT2, GPRC5B, SPP1, SFRP2	http://discovery.lifemapsc.com/stem-cell-differentiation/in-vitro-cells/inner-cell-mass-homo-sapiens-bg01v-atcc
0.459565	BIDiffExpSet	Soft Tissue 1 ; Fibroblasts	In vivo	PostNatal	Fibroblasts	23	1028	EPHX1, CAV2, COL6A2, BAG3, TNK2, DDX5, SYNM, GPRC5B, SDF2L1, SERPINH1, HSPE1, DSTN, DCN, APOE, ASMTL, IRAK1, ATP1B3, TKT, TUBA1A, ALDH1A1, BIN1, GSTM5, ALDOA	http://discovery.lifemapsc.com/gene-expression-signals/high-throughput/large-scale-dataset-human-protein-atlas-protein-expression-data/soft-tissue-1-fibroblasts
0.459102	BIDiffExpSet	Parathyroid Gland	In vivo	PostNatal	Thyroid	3	106	CHGA, PVALB, PKIG	http://discovery.lifemapsc.com/gene-expression-signals/high-throughput/large-scale-dataset-homer/parathyroid-gland
0.45873	TCCell	Bone marrow-derived hematopoietic stem cells (family)	In vitro	PostNatal	Blood	4	56	IGFBP7, S100A8, CFD, BIRC5	http://discovery.lifemapsc.com/stem-cell-differentiation/in-vitro-cells/blood-homo-sapiens-bone-marrow-derived-hematopoietic-stem-cells-family
0.458417	BIDiffExpSet	Colon ; Peripheral Nerve/ganglion	In vivo	PostNatal	Colon, Peripheral Nervous System	33	1414	CST3, SOD2, HSPB1, CHGB, COL6A2, GAP43, HSPD1, JUN, BAG3, TNK2, MRVI1, DDX5, CDH20, SYNM, GPRC5B, SDF2L1, SYNPO2, ADAMTS9, HSPE1, DSTN, FADS1, PTK2B, ASMTL, ATP1B3, PRKAR1A, CPE, S100A11, TKT, ENO3, TUBA1A, STOM, ALDOA, APOC1	http://discovery.lifemapsc.com/gene-expression-signals/high-throughput/large-scale-dataset-human-protein-atlas-protein-expression-data/colon-peripheral-nerve/ganglion
0.4545	PDCell	Ventral/hypothalamic-like neurons	In vitro	Prenatal-PostNatal	Brain, Neurons	2	58	SST, VGF	http://discovery.lifemapsc.com/stem-cell-differentiation/protocols/brain-dopaminergic-neurons-differentiation-generation-of-midbrain-dopaminergic-forebrain-and-hypothalamic-neural-progenitors?TCCellID=6d9f27d7-9570-41d5-9f9b-74acd95015a6
0.45085	BIDiffExpSet	Metanephros/renal Cortex	In vivo	Prenatal-PostNatal	Kidney	9	110	Rgs5, Gpd1, Olfml3, Spp1, Myl9, Sigirr, Tgfbi, Csrp1, Tesc	http://discovery.lifemapsc.com/gene-expression-signals/high-throughput/large-scale-dataset-gudmap/metanephros/renal-cortex
0.45084	Cell	Muscle Progenitor Cells	In vivo	Prenatal	Somite, Skeletal Muscle	4	112	Jun, Tagln, Fos, Hspa1a	http://discovery.lifemapsc.com/in-vivo-development/somite/thoracic-ventrolateral-dermomyotome-lip/muscle-progenitor-cells
0.449546	BIDiffExpSet	Cervix, Uterine ; Glandular Cells	In vivo	PostNatal	Uterus	33	1586	COL1A2, CST3, SOD2, NQO1, CAV2, HSPD1, TNK2, MRVI1, DDX5, SDF2L1, IL33, HSPE1, FBLN1, HSPH1, DSTN, FADS1, APOE, GIT1, ASMTL, IRAK1, ATP1B3, PRKAR1A, B3GAT1, S100A11, TKT, KRT83, ULK3, TUBA1A, KIF1A, RPS12, BIN1, GSTM5, ALDOA	http://discovery.lifemapsc.com/gene-expression-signals/high-throughput/large-scale-dataset-human-protein-atlas-protein-expression-data/cervix-uterine-glandular-cells
0.449495	PDCell	Mesoderm-like cells	In vitro	Prenatal	Uncategorized	3	111	IRX3, GREB1L, MFAP4	http://discovery.lifemapsc.com/stem-cell-differentiation/protocols/heart-mesoderm-myocardium-differentiation-derivation-of-cardiomyocytes-from-pluripotent-stem-cells-and-sorting-for-vcam1-marker?TCCellID=f18f568f-744b-4493-9d46-ce988e7501db
0.447242	BIDiffExpSet	Lung ; Macrophages	In vivo	PostNatal	Lung, Blood	34	1827	COL1A2, CST3, EPHX1, SOD2, HSPB1, COL6A2, HSPD1, JUN, S100A9, LGALS3BP, TNK2, MRVI1, DDX5, CDH20, KCNIP3, GPRC5B, SDF2L1, FUCA1, HSPE1, DSTN, FADS1, HMOX1, GIT1, FLNC, IRAK1, ATP1B3, S100A11, ULK3, STOM, KIF1A, BIN1, GSTM5, ALDOA, TXN	http://discovery.lifemapsc.com/gene-expression-signals/high-throughput/large-scale-dataset-human-protein-atlas-protein-expression-data/lung-macrophages
0.443358	BIDiffExpSet	Peripheral Blood Monocytes (PB CD14+)	In vitro	PostNatal	Blood	4	100	CD14, S100A8, S100A9, FOS	http://discovery.lifemapsc.com/gene-expression-signals/high-throughput/large-scale-dataset-cultured-cell-collection/peripheral-blood-monocytes-pb-cd14
0.441708	BIDiffExpSet	Placenta	In vivo	Prenatal	Placenta	3	128	PRL, PROK1, GADD45G	http://discovery.lifemapsc.com/gene-expression-signals/high-throughput/large-scale-dataset-barcode-u133-plus-2-0/placenta
0.441202	BIDiffExpSet	Cord Blood Pan-T Cells	In vitro	PostNatal	Umbilical Cord, Blood	3	97	S100A9, NELL2, ITM2A	http://discovery.lifemapsc.com/gene-expression-signals/high-throughput/large-scale-dataset-cultured-cell-collection/cord-blood-pan-t-cells
0.440615	BIDiffExpSet	Caudate Nucleus	In vivo	PostNatal	Brain	4	100	TAC1, STMN2, GPRC5B, DNM1	http://discovery.lifemapsc.com/gene-expression-signals/high-throughput/large-scale-dataset-gnf-biogps/caudate-nucleus
0.432722	BIDiffExpSet	Small Intestine	In vivo	PostNatal	Intestine	3	37	SYNM, HSD17B2, ALDH1A1	http://discovery.lifemapsc.com/gene-expression-signals/high-throughput/large-scale-dataset-homer/small-intestine
0.431716	AnatCompartment	Mesencephalic Floor Plate	In vivo	Prenatal	Neural Tube	3	112	Corin, Folr1, Adamts9	http://discovery.lifemapsc.com/in-vivo-development/neural-tube/mesencephalic-floor-plate
0.431098	Cell	Natural Killer Cells	In vivo	Prenatal-PostNatal	Blood	5	156	Edn3, PTGDS, IGFBP7, Kcnip3, ADAMTS1	http://discovery.lifemapsc.com/in-vivo-development/blood/peripheral-blood/natural-killer-cells
0.426873	Cell	Hematopoietic Stem Cells	In vivo	Prenatal	Liver, Blood	4	119	Spint2, Cpq, Gprc5b, Rab38	http://discovery.lifemapsc.com/in-vivo-development/liver/liver-bud/hematopoietic-stem-cells
0.42649	PDCell	Oligodendrocyte-like cells	In vitro	Prenatal-PostNatal	Brain, Spinal Cord, Oligodendrocytes, Glial Cells	3	100	Cav2, Cav1, Bcas1	http://discovery.lifemapsc.com/stem-cell-differentiation/protocols/brain-neural-ectoderm-oligodendrocytes-spinal-cord-differentiation-generation-of-oligodendrocytes-from-epiblast-stem-cells?TCCellID=7f7c4b78-96dc-41be-bc6e-f8c55f83da6a
0.426401	BIDiffExpSet	Bone Marrow CD33+ Cells	In vitro	PostNatal	Blood	3	100	CD14, S100A8, S100A9	http://discovery.lifemapsc.com/gene-expression-signals/high-throughput/large-scale-dataset-cultured-cell-collection/bone-marrow-cd33-cells
0.424693	BIDiffExpSet	Nerve	In vivo	PostNatal	Neurons	3	168	GFRA3, INPP5J, TUBB2B	http://discovery.lifemapsc.com/gene-expression-signals/high-throughput/large-scale-dataset-homer/nerve
0.424597	BIDiffExpSet	Placenta ; Decidual Cells	In vivo	PostNatal	Placenta	31	1466	SOD2, CAV2, HSPB1, CAV1, HSPD1, JUN, PGM1, BAG3, LGALS3BP, DDX5, CDH20, LMOD1, GPRC5B, SDF2L1, SYNPO2, ADAMTS9, SERPINH1, FBLN1, DSTN, HMOX1, GIT1, FLNC, IRAK1, DDX43, KRT83, TUBA1A, RPS12, BIN1, ALDOA, TXN, CALD1	http://discovery.lifemapsc.com/gene-expression-signals/high-throughput/large-scale-dataset-human-protein-atlas-protein-expression-data/placenta-decidual-cells
0.423251	Cell	Mature Rod Bipolar Cells	In vivo	Prenatal-PostNatal	Eye, Bipolar, Retina, Neurons	2	83	Cadps, Cplx3	http://discovery.lifemapsc.com/in-vivo-development/eye/inner-nuclear-layer/mature-rod-bipolar-cells
0.422222	BIDiffExpSet	Bladder	In vivo	Prenatal	Lower Urinary Tract	10	101	Tagln, Spint2, S100a16, Krt16, Myl9, Fbln1, Lum, Csrp1, Hsd17b2, Sprr1a	http://discovery.lifemapsc.com/gene-expression-signals/high-throughput/large-scale-dataset-eurexpress/bladder
0.421409	Cell	Protoplasmic Astrocyte Cells	In vivo	Prenatal-PostNatal	Brain, Astrocytes, Glial Cells	3	104	Gja1, Fbxo2, ALDH1A1	http://discovery.lifemapsc.com/in-vivo-development/brain/neocortex/protoplasmic-astrocyte-cells
0.419719	TCCell	Induced pluripotent stem cell line 1	In vitro	Prenatal	Inner Cell Mass	3	102	NELL2, TUBB2B, SFRP2	http://discovery.lifemapsc.com/stem-cell-differentiation/in-vitro-cells/inner-cell-mass-homo-sapiens-induced-pluripotent-stem-cell-line-1-university-of-pennsylvania-school-of-medicine
0.41763	TCCell	Epiblast Stem Cell line 7	In vitro	Prenatal	Epiblast	2	102	Sox9, Irx3	http://discovery.lifemapsc.com/stem-cell-differentiation/in-vitro-cells/epiblast-mus-musculus-epiblast-stem-cell-line-7-ninds-national-institute-of-health
0.416826	BIDiffExpSet	Ear	In vivo	PostNatal	Ear	4	55	COL1A2, GJB2, ADAMTS9, COL1A1	http://discovery.lifemapsc.com/gene-expression-signals/high-throughput/large-scale-dataset-homer/ear
0.415505	Cell	pre Conventional Dendritic Cells	In vivo	Prenatal-PostNatal	Blood	2	103	Emp1, Tubb2b	http://discovery.lifemapsc.com/in-vivo-development/blood/peripheral-blood/pre-conventional-dendritic-cells
0.413606	BIDiffExpSet	Gut/foregut-midgut Junction/gland/pancreas	In vivo	Prenatal	Pancreas	7	142	Chgb, Clps, P2rx1, Gjb2, Spint2, Spp1, Try5	http://discovery.lifemapsc.com/gene-expression-signals/high-throughput/large-scale-dataset-eurexpress/gut/foregut-midgut-junction/gland/pancreas
0.406825	Cell	Conventional Dendritic Cells II	In vivo	Prenatal-PostNatal	Spleen, Blood	2	102	Vegfa, Adam11	http://discovery.lifemapsc.com/in-vivo-development/spleen/spleen/conventional-dendritic-cells-ii
0.40109	BIDiffExpSet	Breast Stroma	In vivo	PostNatal	Breast	2	56	SOCS3, LDLR	http://discovery.lifemapsc.com/gene-expression-signals/high-throughput/large-scale-dataset-barcode-u133-plus-2-0/breast-stroma
0.4	AnatCompartment	Glomerular Tuft	In vivo	Prenatal-PostNatal	Kidney	3	11	Rgs5, Gpd1, Csrp1	http://discovery.lifemapsc.com/in-vivo-development/kidney/glomerular-tuft
0.398086	BIDiffExpSet	Uterus 2 ; Glandular Cells	In vivo	PostNatal	Uterus	30	1812	CST3, SOX9, NQO1, HSPB1, HSPD1, BAG3, LGALS3BP, TNK2, MRVI1, DDX5, CDH20, GPRC5B, SDF2L1, IL33, HSPE1, FBLN1, DSTN, PTK2B, GIT1, ASMTL, ATP1B3, MKNK2, S100A11, TKT, TUBA1A, RPS12, BIN1, GSTM5, ALDOA, TXN	http://discovery.lifemapsc.com/gene-expression-signals/high-throughput/large-scale-dataset-human-protein-atlas-protein-expression-data/uterus-2-glandular-cells
0.396588	TCCell	hIPS1	In vitro	Prenatal	Inner Cell Mass	2	109	SPP1, TUBB2B	http://discovery.lifemapsc.com/stem-cell-differentiation/in-vitro-cells/inner-cell-mass-homo-sapiens-hips1-university-of-california-los-angeles
0.389364	BIDiffExpSet	Soft Tissue 1 ; Peripheral Nerve	In vivo	PostNatal	Peripheral Nervous System	15	653	GAP43, SYP, BAG3, DDX5, CDH20, SYNM, ADAMTS9, HSPE1, DSTN, TKT, TUBA1A, ALDH1A1, BIN1, GSTM5, DNM1	http://discovery.lifemapsc.com/gene-expression-signals/high-throughput/large-scale-dataset-human-protein-atlas-protein-expression-data/soft-tissue-1-peripheral-nerve
0.384974	BIDiffExpSet	Skin 1 ; Fibroblasts	In vivo	PostNatal	Skin, Fibroblasts	23	1233	COL1A2, EPHX1, SOD2, CAV2, COL6A2, HSPD1, BAG3, DDX5, SDF2L1, SERPINH1, HSPE1, HSPH1, DSTN, APOE, GIT1, ASMTL, IRAK1, ATP1B3, S100A11, TUBA1A, BIN1, GSTM5, ALDOA	http://discovery.lifemapsc.com/gene-expression-signals/high-throughput/large-scale-dataset-human-protein-atlas-protein-expression-data/skin-1-fibroblasts
0.378008	AnatCompartment	Diencephalic Ventricular Zone	In vivo	Prenatal	Neural Tube	2	176	Sox9, Nell2	http://discovery.lifemapsc.com/in-vivo-development/neural-tube/diencephalic-ventricular-zone
0.377778	BIDiffExpSet	Urogenital Sinus	In vivo	Prenatal-PostNatal	Lower Urinary Tract	8	59	Igfbp7, Tagln, Olfml3, Smoc2, Synpo2, Tgfbi, Egr1, Mfap4	http://discovery.lifemapsc.com/gene-expression-signals/high-throughput/large-scale-dataset-gudmap/urogenital-sinus
0.374807	BIDiffExpSet	Gastrocnemius	In vivo	PostNatal	Skeletal Muscle	3	96	Kif1c, Dnaja4, Lrrc20	http://discovery.lifemapsc.com/gene-expression-signals/high-throughput/large-scale-dataset-barcode-430-2-0/gastrocnemius
0.371436	BIDiffExpSet	Soft Tissue 2 ; Fibroblasts	In vivo	PostNatal	Fibroblasts	17	979	COL1A2, CAV2, COL6A2, BAG3, DDX5, SYNM, GPRC5B, SDF2L1, SERPINH1, HSPE1, DSTN, DCN, ASMTL, TUBA1A, ALDH1A1, BIN1, ALDOA	http://discovery.lifemapsc.com/gene-expression-signals/high-throughput/large-scale-dataset-human-protein-atlas-protein-expression-data/soft-tissue-2-fibroblasts
0.367899	BIDiffExpSet	Human Umbilical Mesenchymal Stem Cells (HUMSC)	In vitro	PostNatal	Umbilical Cord, Mesenchymal Stem Cells	5	96	NOS3, DCN, LUM, HSD11B1, ALDH1A1	http://discovery.lifemapsc.com/gene-expression-signals/high-throughput/large-scale-dataset-cultured-cell-collection/human-umbilical-mesenchymal-stem-cells-humsc
0.366667	PDCell	Chondrogenic embryoid body constructs	In vitro	Prenatal	Uncategorized	2	3	COL1A2, COL1A1	http://discovery.lifemapsc.com/stem-cell-differentiation/protocols/cartilage-differentiation-generation-of-fibrocartilage-like-constructs?TCCellID=2fec8abe-8e1e-43ff-9a6d-27437aaac49c
0.366667	Cell	Neural Crest Outflow Tract Cells	In vivo	Prenatal	Heart, Neural Crest	2	15	Gja1, Sfrp2	http://discovery.lifemapsc.com/in-vivo-development/heart/outflow-tract/neural-crest-outflow-tract-cells
0.366667	TCCell	Limbal stem cells	In vitro	PostNatal	Eye, Epithelial Cells	2	4	KRT3, ALDH1A1	http://discovery.lifemapsc.com/stem-cell-differentiation/in-vitro-cells/epithelial-cells-eye-homo-sapiens-limbal-stem-cells-hospital-clinic-de-barcelona
0.366667	AnatCompartment	Mandibular Fossa	In vivo	Prenatal	Bone	2	11	Col1a2, Comp	http://discovery.lifemapsc.com/in-vivo-development/bone/mandibular-fossa
0.366667	Cell	Developing Peritubular Myoid Cells	In vivo	Prenatal	Gonad, Testis	2	7	Col1a1, Cald1	http://discovery.lifemapsc.com/in-vivo-development/testis/testis-cord/developing-peritubular-myoid-cells
0.366667	TCCell	ES-J1	In vitro	Prenatal	Inner Cell Mass	2	30	Dazl, Ifitm3	http://discovery.lifemapsc.com/stem-cell-differentiation/in-vitro-cells/inner-cell-mass-mus-musculus-es-j1-atcc
0.366255	BIDiffExpSet	Atrial Myocardium	In vivo	PostNatal	Heart, Muscle	4	75	LTBP4, CORIN, MYL4, FAM155B	http://discovery.lifemapsc.com/gene-expression-signals/high-throughput/large-scale-dataset-barcode-u133a/atrial-myocardium
0.358471	Cell	Astrocyte Precursor Cells	In vivo	Prenatal-PostNatal	Neural Tube, Astrocytes	2	10	Gja1, Sox9	http://discovery.lifemapsc.com/in-vivo-development/neural-tube/dp5-neural-domain/astrocyte-precursor-cells
0.358471	Cell	Astrocyte Precursor Cells	In vivo	Prenatal-PostNatal	Neural Tube, Astrocytes	2	10	Gja1, Sox9	http://discovery.lifemapsc.com/in-vivo-development/neural-tube/dp6-neural-domain/astrocyte-precursor-cells
0.352224	BIDiffExpSet	Uterus 2 ; Cells in Endometrial Stroma	In vivo	PostNatal	Uterus	22	742	CAV2, CAV1, COL6A2, MRVI1, DDX5, LMOD1, IL33, SYNPO2, SERPINH1, HSPE1, FBLN1, DSTN, DCN, APOE, TKT, TUBA1A, BIN1, GSTM5, TPM1, TXN, ACTA2, CALD1	http://discovery.lifemapsc.com/gene-expression-signals/high-throughput/large-scale-dataset-human-protein-atlas-protein-expression-data/uterus-2-cells-in-endometrial-stroma
0.347343	Cell	Proerythroblasts	In vivo	Prenatal-PostNatal	Blood	2	284	Dnaja4, Fam210b	http://discovery.lifemapsc.com/in-vivo-development/blood/hematopoietic-bone-marrow/proerythroblasts
0.34304	Cell	Fibrous Astrocyte Cells	In vivo	Prenatal-PostNatal	Brain, Astrocytes, Glial Cells	2	9	Gja1, ALDH1A1	http://discovery.lifemapsc.com/in-vivo-development/brain/forebrain-white-matter/fibrous-astrocyte-cells
0.341851	BIDiffExpSet	Parotid Gland	In vivo	PostNatal	Oral Cavity, Gastrointestinal Tract	2	73	DLG4, APOL4	http://discovery.lifemapsc.com/gene-expression-signals/high-throughput/large-scale-dataset-barcode-u133-plus-2-0/parotid-gland
0.34127	BIDiffExpSet	Pituitary Gland	In vivo	PostNatal	Endocrine System	2	66	Prl, Oxt	http://discovery.lifemapsc.com/gene-expression-signals/high-throughput/large-scale-dataset-barcode-430-2-0/pituitary-gland
0.338268	BIDiffExpSet	Tonsil ; Germinal Center Cells	In vivo	PostNatal	Tonsil	25	1557	COL6A2, HSPD1, MAP3K10, MRVI1, DDX5, IL4R, SDF2L1, FUCA1, HSPE1, HSPH1, DSTN, PTK2B, APOE, HMOX1, ASMTL, BIRC5, IRAK1, PRKAR1A, TKT, ULK3, TUBA1A, RPS12, BIN1, GSTM5, ALDOA	http://discovery.lifemapsc.com/gene-expression-signals/high-throughput/large-scale-dataset-human-protein-atlas-protein-expression-data/tonsil-germinal-center-cells
0.337974	BIDiffExpSet	Soft Tissue 2 ; Adipocytes	In vivo	PostNatal	Adipose	22	806	COL1A2, SOD2, NQO1, CAV2, CAV1, COL6A2, MAP3K10, DDX5, CDH20, KCNIP3, SYNM, SERPINH1, HSPE1, FBLN1, DCN, FADS1, ASMTL, MKNK2, TKT, TUBA1A, ALDH1A1, ALDOA	http://discovery.lifemapsc.com/gene-expression-signals/high-throughput/large-scale-dataset-human-protein-atlas-protein-expression-data/soft-tissue-2-adipocytes
0.337903	BIDiffExpSet	Gastrocnemius Muscle	In vivo	PostNatal	Skeletal Muscle	2	213	Kif1c, Lrrc20	http://discovery.lifemapsc.com/gene-expression-signals/high-throughput/large-scale-dataset-barcode-430-2-0/gastrocnemius-muscle
0.337646	BIDiffExpSet	Uterus 1 ; Cells in Endometrial Stroma	In vivo	PostNatal	Uterus	22	889	COL1A2, CAV2, COL6A2, TNK2, MRVI1, IL33, SYNPO2, SERPINH1, HSPE1, FBLN1, DSTN, DCN, APOE, ASMTL, TKT, ULK3, BIN1, GSTM5, TPM1, TXN, ACTA2, CALD1	http://discovery.lifemapsc.com/gene-expression-signals/high-throughput/large-scale-dataset-human-protein-atlas-protein-expression-data/uterus-1-cells-in-endometrial-stroma
0.337456	BIDiffExpSet	Fetal Liver Stromal Cells	In vitro	Prenatal	Liver	3	99	SOX9, TUBB2B, TPM1	http://discovery.lifemapsc.com/gene-expression-signals/high-throughput/large-scale-dataset-cultured-cell-collection/fetal-liver-stromal-cells
0.334834	BIDiffExpSet	Oocyte	In vivo	PostNatal	Ovary	4	737	Oprd1, Ccdc69, Serpinb3a, Krt25	http://discovery.lifemapsc.com/gene-expression-signals/high-throughput/large-scale-dataset-barcode-430-2-0/oocyte
0.334665	BIDiffExpSet	Oral Region/upper Jaw/tooth/molar	In vivo	Prenatal	Tooth	9	189	Ptgfr, Crabp2, Fmod, Lama5, Spint2, Pfkp, Krt16, Krt13, Krt6a	http://discovery.lifemapsc.com/gene-expression-signals/high-throughput/large-scale-dataset-eurexpress/oral-region/upper-jaw/tooth/molar
0.333333	TCCell	Adipose-derived stem cells	In vitro	PostNatal	Adipose	1	5	COL1A1	http://discovery.lifemapsc.com/stem-cell-differentiation/in-vitro-cells/adipose-homo-sapiens-adipose-derived-stem-cells-inst-investigaci-n-hospital-universitario-la-paz
0.333333	PDCell	Macrophage-like cells	In vitro	Prenatal-PostNatal	Blood	1	2	CD14	http://discovery.lifemapsc.com/stem-cell-differentiation/protocols/blood-differentiation-generation-of-hematopoietic-progenitors-and-matured-blood-cells-under-hypoxic-conditions?TCCellID=39e24a8a-616d-4618-9776-71a8c7c6b6d7
0.333333	PDCell	Articular chondrocyte-like cells	In vitro	Prenatal-PostNatal	Uncategorized	1	6	Sox9	http://discovery.lifemapsc.com/stem-cell-differentiation/protocols/cartilage-differentiation-generation-of-articular-chondrocytes-from-stem-cells-by-treatment-with-activin-a?TCCellID=046124da-2622-41e7-b4c3-906108a244bc
0.333333	AnatCompartment	Cervical Mesenchymal Sclerotome	In vivo	Prenatal	Somite	1	3	SOX9	http://discovery.lifemapsc.com/in-vivo-development/somite/cervical-mesenchymal-sclerotome
0.333333	TCCell	Hair follicle stem cells	In vitro	PostNatal	Hair	1	5	Acta2	http://discovery.lifemapsc.com/stem-cell-differentiation/in-vitro-cells/hair-rattus-norvegicus-hair-follicle-stem-cells-university-of-durham
0.333333	Cell	Ectoderm Cells	In vivo	Prenatal	Ectoderm, Head Mesenchyme	1	3	VEGFA	http://discovery.lifemapsc.com/in-vivo-development/head-mesenchyme/branchial-arch-2/ectoderm-cells
0.333333	TCCell	Peripheral blood endothelial colony-forming cells	In vitro	PostNatal	Endothelium	1	3	CAV1	http://discovery.lifemapsc.com/stem-cell-differentiation/in-vitro-cells/endothelium-homo-sapiens-peripheral-blood-endothelial-colony-forming-cells-queens-university-belfast
0.333333	Cell	Neural Fold Cells	In vivo	Prenatal	Neural Ectoderm, Neural Tube	1	10	Irx3	http://discovery.lifemapsc.com/in-vivo-development/neural-tube/mesencephalon/neural-fold-cells
0.333333	Cell	Purkinje Fiber Cells	In vivo	Prenatal	Heart, Myocardium	1	5	B3gat1	http://discovery.lifemapsc.com/in-vivo-development/heart/purkinje-fibers/purkinje-fiber-cells
0.333333	PDCell	Posterior foregut-like cells	In vitro	Prenatal	Uncategorized	1	11	SOX9	http://discovery.lifemapsc.com/stem-cell-differentiation/protocols/endoderm-pancreas-differentiation-a-scalable-suspension-protocol-for-derivation-of-pancreatic-cells-from-embryonic-stem-cells?TCCellID=7b38e07b-d1f2-4492-a5e9-21c81545f0c8
0.333333	TCCell	Adult liver progenitor cells	In vitro	PostNatal	Liver, Epithelial Cells	1	4	ACTA2	http://discovery.lifemapsc.com/stem-cell-differentiation/in-vitro-cells/epithelial-cells-liver-homo-sapiens-adult-liver-progenitor-cells-promethera-biosciences
0.333333	PDCell	Chondrocyte-like cells	In vitro	Prenatal-PostNatal	Uncategorized	1	5	Sox9	http://discovery.lifemapsc.com/stem-cell-differentiation/protocols/cartilage-differentiation-generation-of-articular-chondrocytes-from-stem-cells-by-treatment-with-activin-a?TCCellID=f66af2a2-2597-4495-932c-551b68ca846e
0.333333	AnatCompartment	Thoracic Mesenchymal Sclerotome	In vivo	Prenatal	Somite	1	13	SOX9	http://discovery.lifemapsc.com/in-vivo-development/somite/thoracic-mesenchymal-sclerotome
0.333333	TCCell	Conjunctival fibroblasts	In vitro	PostNatal	Eye, Fibroblasts	1	2	IL4R	http://discovery.lifemapsc.com/stem-cell-differentiation/in-vitro-cells/eye-fibroblasts-homo-sapiens-conjunctival-fibroblasts-yamaguchi-university-school-of-medicine
0.333333	Cell	V3 Neural Progenitor Cells	In vivo	Prenatal	Neural Tube	1	4	Sox9	http://discovery.lifemapsc.com/in-vivo-development/neural-tube/pv3-neural-domain/v3-neural-progenitor-cells
0.333333	AnatCompartment	Chondrocranium	In vivo	Prenatal-PostNatal	Cartilage	1	9	Spp1	http://discovery.lifemapsc.com/in-vivo-development/cartilage/chondrocranium
0.333333	Cell	Submesothelial Cells	In vivo	Prenatal	Liver	1	8	Des	http://discovery.lifemapsc.com/in-vivo-development/liver/mesoblastic-supporting-stroma/submesothelial-cells
0.333333	Cell	Prechondrocytes	In vivo	Prenatal	Lung	1	1	Sox9	http://discovery.lifemapsc.com/in-vivo-development/lung/tracheal-cartilage/prechondrocytes
0.333333	Cell	Type4 Off Cone Bipolar Cells	In vivo	Prenatal-PostNatal	Eye, Bipolar, Retina, Neurons	1	4	Kcnip3	http://discovery.lifemapsc.com/in-vivo-development/eye/inner-nuclear-layer/type4-off-cone-bipolar-cells
0.333333	PDCell	Nucleus pulposus-like cells	In vitro	Prenatal-PostNatal	Cartilage	1	6	Lama5	http://discovery.lifemapsc.com/stem-cell-differentiation/protocols/cartilage-differentiation-derivation-of-nucleus-pulposus-like-cells-from-stem-cells?TCCellID=354fb32b-3baa-4163-bae3-6a4b06ede7ad
0.333333	PDCell	Expanded PAX7 cells	In vitro	Prenatal	Uncategorized	1	20	MYH1	http://discovery.lifemapsc.com/stem-cell-differentiation/protocols/skeletal-muscle-differentiation-myogenic-progenitors-derivation-from-pluripotent-cells-by-pax7-expression?TCCellID=539a34b1-b6b0-4129-9d6f-2b83c9650040
0.333333	PDCell	Ddx4-positive cells	In vitro	PostNatal	Ovary	1	4	IFITM3	http://discovery.lifemapsc.com/stem-cell-differentiation/protocols/ovary-reproductive-system-differentiation-oocyte-formation-from-oogonial-stem-cells?TCCellID=b9f8f9b3-3c12-45df-8888-58976bf94ce4
0.333333	Cell	Alveolar Progenitor Cells	In vivo	Prenatal	Lung, Epithelial Cells	1	6	Sox9	http://discovery.lifemapsc.com/in-vivo-development/lung/terminal-sacs/alveolar-progenitor-cells
0.333333	Cell	Extraembryonic Visceral Endoderm Cells	In vivo	Prenatal	Hypoblast, Yolk Sac	1	20	Vegfa	http://discovery.lifemapsc.com/in-vivo-development/hypoblast/extraembryonic-visceral-endoderm/extraembryonic-visceral-endoderm-cells
0.333333	TCCell	eNOS-transfected endothelial progenitor cells	In vitro	PostNatal	Endothelium	1	1	NOS3	http://discovery.lifemapsc.com/stem-cell-differentiation/in-vitro-cells/endothelium-homo-sapiens-enos-transfected-endothelial-progenitor-cells-northern-therapeutics-inc
0.333333	TCCell	Platelets	In vitro	PostNatal	Blood	1	7	CLU	http://discovery.lifemapsc.com/stem-cell-differentiation/in-vitro-cells/blood-homo-sapiens-platelets-stoney-brooke-university
0.333333	Cell	Neural Fold Cells	In vivo	Prenatal	Neural Ectoderm, Neural Tube	1	10	Irx3	http://discovery.lifemapsc.com/in-vivo-development/neural-tube/rhombencephalon/neural-fold-cells
0.333333	TCCell	Human neonatal dermal fibroblasts (Dermagraft)	In vitro	PostNatal	Dermis, Fibroblasts	1	9	VEGFA	http://discovery.lifemapsc.com/stem-cell-differentiation/in-vitro-cells/dermis-fibroblasts-homo-sapiens-human-neonatal-dermal-fibroblasts-dermagraft-organogenesis
0.333333	Cell	Fetal Hepatic Stellate Cells	In vivo	Prenatal	Liver	1	6	Des	http://discovery.lifemapsc.com/in-vivo-development/liver/sinusoids/fetal-hepatic-stellate-cells
0.333333	Cell	Zona Limitans Intrathalamica Cells	In vivo	Prenatal	Neural Ectoderm, Neural Tube	1	4	Irx3	http://discovery.lifemapsc.com/in-vivo-development/neural-ectoderm/neural-plate/zona-limitans-intrathalamica-cells
0.333333	PDCell	Keratinocytes-like cells	In vitro	Prenatal-PostNatal	Epidermis	1	12	LAMA5	http://discovery.lifemapsc.com/stem-cell-differentiation/protocols/epidermis-differentiation-derivation-of-keratinocytes-from-stem-cells-using-bone-morphogenetic-protein-and-ascorbic-acid?TCCellID=13081734-10bf-44d5-a140-cfe627f037a4
0.333333	PDCell	Cardiomyocyte-like cells	In vitro	Prenatal-PostNatal	Heart	1	8	MYL4	http://discovery.lifemapsc.com/stem-cell-differentiation/protocols/heart-myocardium-differentiation-generation-of-cardiomyocytes-from-gfp-labeled-stem-cell-by-p38mapk-inhibition?TCCellID=7fa122d2-7a30-42bf-ba69-66744b547e7a
0.333333	Cell	Macrophages	In vivo	Prenatal-PostNatal	Blood	1	5	Cd14	http://discovery.lifemapsc.com/in-vivo-development/blood/peripheral-blood/macrophages
0.333333	TCCell	Peripheral blood-derived endothelial progenitor cells	In vitro	PostNatal	Endothelium	1	9	CD14	http://discovery.lifemapsc.com/stem-cell-differentiation/in-vitro-cells/endothelium-homo-sapiens-peripheral-blood-derived-endothelial-progenitor-cells-harvard-university
0.333333	TCCell	Peripheral blood-derived early endothelial progenitor cells	In vitro	PostNatal	Endothelium	1	2	CD14	http://discovery.lifemapsc.com/stem-cell-differentiation/in-vitro-cells/endothelium-homo-sapiens-peripheral-blood-derived-early-endothelial-progenitor-cells-queens-university-belfast
0.333333	TCCell	eNOS-transfected endothelial progenitor cells	In vitro	PostNatal	Endothelium	1	1	NOS3	http://discovery.lifemapsc.com/stem-cell-differentiation/in-vitro-cells/endothelium-homo-sapiens-enos-transfected-endothelial-progenitor-cells-ottawa-hospital-research-institute
[truncated: 498 more rows]

## Sheet: Diseases
GeneAnalytics - Disease results			Prepared for: Moran Gershoni (moran.gershoni@weizmann.ac.il)
[truncated: 3,189 more rows]

[truncated: 5 more sheets: Pathways, GO - Biological Process, GO - Molecular Function, Phenotypes, Compounds]
