# Supplementary material for: The landscape of sex-differential transcriptome and its consequent selection in human adults
Source: BMC Biol. 2017 Feb 7;15:7. doi: 10.1186/s12915-017-0352-z (PMC5297171; doi:10.1186/s12915-017-0352-z)
Supplement: Additional file 15: Table S6. — SDE scores for testis overexpressed protein-coding genes across 53 tissues. Values below or above zero denote male or women-biased expression, respectively, and zero denotes genes with insignificant SDE. (CSV 791 kb) [file 12915_2017_352_MOESM15_ESM.csv]

#gene	Adipose-Subcutaneous	Adipose-Visceral	AdrenalGland	Artery-Aorta	Artery-Coronary	Artery-Tibial	Bladder	Brain-Amygdala	Brain-Anteriorcingulatecortex	Brain-Caudate	Brain-CerebellarHemisphere	Brain-Cerebellum	Brain-Cortex	Brain-FrontalCortex	Brain-Hippocampus	Brain-Hypothalamus	Brain-Nucleusaccumbens	Brain-Putamen	Brain-Spinalcord	Brain-Substantianigra	Breast-MammaryTissue	Cells-EBV-transformedlymphocytes	Cells-Transformedfibroblasts	Colon-Sigmoid	Colon-Transverse	Esophagus-GastroesophagealJunction	Esophagus-Mucosa	Esophagus-Muscularis	Heart-AtrialAppendage	Heart-LeftVentricle	Kidney-Cortex	Liver	Lung	MinorSalivaryGland	Muscle-Skeletal	Nerve-Tibial	Pancreas	Pituitary	Skin-NotSunExposed	Skin-SunExposed	SmallIntestine-TerminalIleum	Spleen	Stomach	Thyroid	WholeBlood	Cervix-Ectocervix	Cervix-Endocervix	FallopianTube	Ovary
FOXE3_ENSG00000186790-4	-0.000134913	-0.002055219	0.006754138	-0.003121102	-0.008525072	0.004239403	0.003847555	0.004106283	-0.046270961	0.021978105	-0.073262171	-0.13869858	-0.031904428	-0.031961994	-0.02232912	-0.011995615	-0.009676771	-0.018197784	-0.01280487	-0.01812335	-0.012923195	0.000973056	0.000549284	-0.013829385	0.006204038	-0.005427243	-0.000138661	-0.006920716	-0.002225309	-0.002507582	-0.090096756	-0.011626887	-0.003565598	-0.006064648	-0.003680868	0.018443261	-0.000978051	-0.005138964	-0.008358002	0.010129829	0.006482794	-0.00247225	-0.003592921	-0.000277095	-0.001810594	0.012835202	0.02926966	0.030779401	0.00685035
NXF2_ENSG00000185554-10	-0.000368034	-0.0001839	0.000643629	-0.001013161	-0.000920497	-0.000460557	0	0.006589103	-0.004936671	0.005967536	0.001253894	-0.00691726	-0.001274627	0.004660492	0.002815016	0.020278054	0.00789193	0.012042524	0.007508807	0.003305145	-0.000735038	0.000184276	0	-0.000368199	-0.000184229	-0.001287956	0.000184229	-0.000368293	-0.000368363	-9.21E-05	-0.00559025	-0.000460675	0.01272752	-0.003034834	0	-9.21E-05	0.000367262	0.147897296	-0.00055258	0.000276387	0.000460616	-0.000551348	0.00355647	-0.007968434	-0.000184276	0	0.024940038	0.133762428	0.001473642
FOXD4L1_ENSG00000184492-5	-0.009052511	-0.006151732	-0.026508542	-0.007791142	0.003907565	-0.000700678	-0.005889738	-0.009368183	-0.041054849	0.008744866	-0.159593142	-0.097981174	-0.012261707	-0.019986538	-0.035589078	-0.029675482	-0.002491616	-0.029544276	0.019264337	-0.023608162	-0.002224846	0.002595837	-0.001249234	-0.00517281	0.000693104	0.010713695	-0.004652358	0.0051089	-0.001999741	0.001418347	0.001587248	0.008421657	0.003585417	0.008414966	-0.001518196	-0.002989566	0.000581849	0.012254952	0.005453991	-0.000585866	-0.014647947	-0.030031069	0.00300345	0.025244939	-0.009534286	0.083666366	0.070492014	0.102424081	0.047723041
STRA8_ENSG00000146857-3	0.006802886	0.004232531	0.000435695	0.000218193	-0.002602577	0.000108747	0.009810582	-0.015505627	-0.000431267	-0.000999096	-0.003818821	0.003481619	-0.017069702	0.004395686	-0.002202028	-0.013288005	-0.014581218	-0.020047499	-0.007369151	-0.004390496	0.000651036	0.023114845	0.001202291	0.000327204	0.004687795	0.001197664	-0.001742386	0.002831377	-0.000871193	-0.001092123	0.10918366	-0.003570092	-0.005414309	-0.001412649	0.008329609	-0.00362192	-0.008424205	0.002382115	0.015349908	0.008952239	-0.002612987	-0.010859913	-0.001304524	-0.000326611	-0.000653296	0.011547723	0.023541886	0.186094899	0.007309772
RP11-248J23-6_ENSG00000269948-1	-0.019997709	-0.029236449	0.005115038	0.008262355	-0.017091791	-0.046799153	0.212411691	0.036686706	0.010561693	0.012856855	-0.00297268	0.004574862	0.029900161	0.005084278	0.002095228	-0.002193821	0.044051269	-0.007491182	-0.001298672	-0.000907396	0.001218595	-0.039710728	0.000274878	0.018051738	-0.0282156	-0.015184053	-0.018050039	-0.014876928	0.001427833	-0.001199303	0.061673781	-0.007992791	-0.026669231	0.010545687	-0.00311378	-0.026204346	0.005438495	0.002794503	-0.004919902	-0.008709363	-0.000738644	0.044460011	-0.034811512	-0.031642997	0.01766274	0.224502995	0.212389416	0.529610976	0.089988436
C2orf61_ENSG00000239605-4	-0.002334948	8.72E-05	0.005337263	-0.006245818	-0.005741558	-0.000964046	0.101771276	0.0003493	0.002023971	0.003670982	-0.008089656	-0.001475193	-0.005168914	-0.003349367	-0.006309555	-0.001572991	-0.000262986	-0.009290778	-0.002951718	-0.00665241	0.048053173	0.001748721	-0.00251802	0.001441889	-0.003256649	0.002088341	-0.005801789	-0.005742597	-0.002019413	-0.000616781	0.008835086	-0.004940741	-0.002483051	0.001628856	0.000619277	-0.000941511	-0.004875151	-0.00130078	-0.00813112	-0.015440416	0.007610928	-0.02292871	-0.001487811	0.009375164	0.003272981	0.070169228	0.182353967	0.029297433	0.0365081
HIST1H2AH_ENSG00000184825-4	-0.013989776	-0.032592707	0.009990207	-0.004455327	-0.011738129	-0.005914683	0.136616861	-0.004057456	-0.003514265	-0.010723085	0.000361464	-0.000361714	0.002696963	0.00215341	0.017709646	-0.006250081	0.007273429	0.002437519	-0.072510831	-0.017659105	0.055850087	-0.016312817	0.011720469	-0.012454748	-0.061047975	-0.005180239	-0.002146038	-0.019305252	-0.008853633	-0.01081144	-0.028080366	-0.003044228	0.003915728	-0.026764968	0.00090084	-0.012772502	0.004800099	0.0122229	-0.03469147	-0.022510654	-0.078018404	0.054955837	0.062864723	0.000948773	-0.004860381	0.072536485	0.150198823	0.115909293	0.057464966
CCSER1_ENSG00000184305-10	-0.009653518	-0.075679894	0.01914263	-0.00563662	-0.020221061	0.002155481	-0.058844568	0.009460329	0.010193664	0.008411794	0.000597623	0.017588035	-0.003870461	0.005667323	-0.001954057	-0.006887458	0.002421519	0.011984044	-0.004003639	0.01026384	0.088237975	-0.01903952	-8.22E-05	-0.002823586	-0.001319002	-0.010662069	0.000548389	0.003823571	-0.004956339	-0.005354294	0.002339705	0.00268666	-0.001989502	-0.043996019	-0.000651293	7.65E-05	0.009581537	0.041920501	-0.03601023	-0.027771061	-0.011549971	0.005454987	0.020401866	0.010803682	-0.009038562	0.14412344	0.145239933	0.122970934	0.065314034
C12orf61_ENSG00000221949-2	-0.000304077	0.007556266	0.024761166	0.015313152	0.021809526	0.011028368	-0.046350137	0.01775105	0.002401462	-0.017106715	0.001677778	0.00025827	-0.000614916	-0.00321595	0.007326096	0.011040655	0.008858712	-0.012631815	0.005737728	0.017670191	-0.014586922	0.002154982	-0.002231317	0.006357879	0.002087176	0.014125824	0.013334046	-0.008749813	0.007015832	-0.003067317	0.066033417	-0.006572948	0.013170601	0.001409695	-0.000553287	-0.000718913	-0.001373653	-0.062113296	0.010499316	0.008470477	0.011950662	-0.000123092	0.004497122	-0.001696852	-0.008785943	0.154402959	0.087150713	0.238728528	0.114958697
SERF1A_ENSG00000172058-11	-0.021675453	-0.022442711	0.000705746	0.003905965	-0.018888806	0.012230589	0.018623149	0.045701753	0.035795061	0.000643219	-0.031573814	-0.032113828	-0.033653193	0.032353312	0.016036963	0.054705053	-0.013567348	0.013265825	0.010103084	-0.021923868	-0.016412648	0.001918008	0.005841501	-0.018136708	-0.003688344	0.004336384	0.005795022	0.009317557	0.002486156	0.019831172	0.042551054	0.006524159	-0.001838506	-0.031967848	-0.003639597	-0.002692202	0.016725198	0.022986822	0.011105768	-0.008878151	0.013714026	0.030505821	-0.01632734	-0.014688414	-0.000918914	0.304308384	0.405539249	0.243046635	0.298297954
TBC1D3C_ENSG00000234972-4	-0.011164542	-0.020779055	0.01348071	0.003614269	0.000598185	0.007167506	0.033177102	0.015744992	-0.018048999	0.002621444	-0.031213217	-0.064228522	-0.044859182	-0.013195598	-0.014255412	-0.00281324	0.005938866	-0.00418294	0.001723547	-0.028954239	0.007540949	0.011698856	0.002661186	0.006667532	-0.012022528	-0.022176791	0.006975294	-0.010141576	-0.00127248	-0.005231667	0.130025421	0.020002882	0.018676703	0.003906569	-0.006593836	-0.007011699	0.001252086	0.007947942	-0.021548202	-0.004757575	0.014153558	-0.037871032	0.021744058	0.012633771	0.009228272	0.132447144	0.182072368	0.168546754	0.177471984
MEI4_ENSG00000269964-2	-0.002898337	-0.002963737	0.011662189	0.002192023	0.000828055	-0.002697948	-0.004126963	0.02629474	0.007106886	0.013463008	0.013714891	0.015532726	0.012618772	0.000378842	0.006283823	-0.026562356	0.021869875	0.012557328	-0.008226885	0.011930696	-0.01373158	0.001038798	-0.001714584	0	-0.002393656	-0.000317921	-0.002268338	-0.002296981	0.032977649	0.002036528	-0.075320802	0.044647076	-0.000712042	-0.002649104	-0.000518093	-0.002479284	-0.014716963	-0.097728864	-0.007117784	-0.007260879	0.001228899	0.002005496	-0.001466964	-0.076540748	-0.000519562	0.004347522	0.005189556	0.013582972	0.007648071
C3orf49_ENSG00000163632-8	-0.001396832	0.004227681	-0.002585897	0.000809042	0.004568748	0.004339623	0.001393235	0.022973695	-0.008150841	0.006748699	-0.01579531	0.024784183	-0.01836258	-0.016510587	0.000222398	-0.027521063	-0.034942429	0.034105732	0.030151464	-0.002964521	0.012589949	-0.010834681	0.000117574	0.015620105	-0.00309579	0.002961946	-0.001629769	0.008217255	0.003430905	0.004548072	0.013194755	-0.004289129	0.006145799	0	0.004344093	0.000779384	0.000234223	0.007804352	0.017434245	0	-0.01300145	0.003889145	0.008729173	0.011040361	0.002059868	0.133967096	0.104723036	0.157271614	0.117618467
RTP2_ENSG00000198471-1	0.001165276	-0.012373811	-0.00718397	0.000665143	0.000499548	-0.001415182	0	-0.001498645	0.003242106	-0.000999269	-0.003157792	0.001573051	-0.002579139	-0.000416446	-0.002081031	-0.008091598	0.000332802	0	0.017167283	-0.001831465	-0.004657347	-0.000249882	0.002163336	-0.001081449	-0.000499375	-0.002330553	-0.000249666	0.000416254	-0.001414285	-0.000832773	0.002242467	0.001497607	0.002576019	-0.001248979	0.094894008	-0.000166219	-0.000999269	-0.003409154	0.000332994	-0.000166478	-0.00099806	-0.001829882	-0.004483259	-0.000832244	-0.001165209	0	0	0	0.000999269
C12orf55_ENSG00000188596-5	-0.006954284	-0.000466715	0.000803819	-0.000635339	-0.014604526	0.000239008	0.03137856	0.059994462	-0.00540116	-0.014625267	-0.000877139	0.003539586	0.010017959	0.006650359	0.041063557	0.101050533	-0.052477668	0.002628987	-0.009352999	0.000153773	0.048066219	-0.035365919	-0.001489861	0.005181302	-0.01382334	0.003439258	-0.000238863	0.007156658	-0.00359964	8.06E-05	0.014929499	0.000887738	0.042831328	-0.051712369	0.00016181	-0.001629068	0.000565399	0.004192029	-0.00184647	-0.0011261	-0.001930234	0.0092007	-0.006892741	-0.02517809	0.007028979	0.062329991	0.270453264	0.497604463	0.07601959
GABRG3_ENSG00000182256-8	-0.00071297	0.000259501	0.00413491	-0.000519375	0	0.000389409	0.004323217	-0.002013106	-0.008509792	-0.000707666	0.028643851	0.005865388	-0.029630348	0.022127914	0.026022156	-0.042176322	-0.011759879	-0.004201052	0.020363631	-0.011339524	-0.023341394	0.000324632	-6.49E-05	-0.001362288	-0.000843131	0	0	-6.49E-05	6.49E-05	-0.000973895	-0.039066365	-0.001167019	0.002851177	-0.045531537	6.49E-05	0.00071083	0.000259746	-0.090734213	-0.010147361	0.002562459	0.000581875	0.007359026	0.000259501	-0.007861769	0.000129861	0.043441188	0.113737476	0.017174375	0.003114292
GOLGA8K_ENSG00000249931-3	-0.001238393	-0.005899028	-6.91E-05	0.006114975	0.006728851	0.008046719	-0.085767305	0.019970614	0.010031849	0.001516015	0.001001226	-0.002610703	-0.008727507	-0.003069489	-0.004812763	-0.005721204	0.007244614	0.007988942	0.000206685	-0.00090971	0.02463309	-0.004694984	0.001466544	-0.005667178	-0.006874689	-0.01890064	0.009739342	-0.00046894	-0.004370358	0.001196119	0.06306113	0.002529196	0.003097681	-0.010090725	0.002130278	-0.004734188	-0.007743136	0.029157322	0.01295609	0.003354708	-0.003345304	-0.00685206	0.005686788	-0.015230878	-0.006686071	0.169055798	0.273726524	0.163193294	0.251366268
PGAM5_ENSG00000247077-2	-0.000315047	0.041607632	0.054916787	-0.012475044	-0.005428011	-0.005439316	-0.059494466	-0.025332938	-0.012136979	0.000814074	-0.000156466	-0.07798059	-0.078127319	-0.027987865	-0.059918343	-0.024509694	-0.034457921	-0.005192973	-0.012907484	-0.046325686	-0.010451445	-0.022363169	0.005891282	0.023955007	-0.005807704	-0.013874196	0.009072896	0.005127574	0.011211657	0.039481109	0.015323103	-0.001506039	0.027215234	-0.008021336	0.031315021	-0.000124365	-0.012913024	0.015644543	0.00211627	0.002681535	0.004043053	-0.013600521	0.010456883	0.007654852	0.012321743	0.211307487	0.182950428	0.269067883	0.188287047
LRRC69_ENSG00000214954-4	-0.000222913	-0.016207044	-0.035317561	0.010042272	-0.030887685	0.014228797	-0.043702182	0.000250012	-0.014108667	0.01448451	0.001896038	0.004656904	0	0.014019734	0.014707003	0.00496668	0.001511599	-0.002264828	-0.023768961	0.021820161	0.047451041	0.007638787	0.002013201	0.005650101	-0.006919414	-0.035363845	-0.000903166	-0.013078408	-0.00142301	0.005851737	0.020122542	0.008090645	0.0263411	0.013902173	0.000867861	-0.006642159	0.000924805	0.025591714	-0.00729177	-0.001595725	0.014339556	-0.015713374	0.035732124	0.027673595	-0.001894544	0.306605036	0.3382418	0.26536997	0.188504492
TCF24_ENSG00000261787-1	-0.000221018	-0.00252767	-0.000991657	-0.002426366	0.000110184	-0.000884479	0.009892805	0.030161253	0.004919134	-0.036832438	-0.002203261	0.007244223	0.017521304	0.007103705	0.011951449	0.064907094	-0.037592659	0.00021641	-0.013694605	-0.004172889	-0.00011031	-0.001658207	0.0012136	0.001323877	-0.004078059	0.013053384	0.000221204	-0.001537586	0.003299628	-0.04785129	-0.12289238	-0.001438656	0.008634769	0.000883869	-0.03757702	-0.001094942	-0.000329973	-0.000324262	-0.001216298	-0.000221052	0.000441427	-0.000331921	-0.036347277	-0.000986458	-0.000664122	0.013993486	0.085546747	0.219764359	0.028395462
HIST1H2BB_ENSG00000196226-2	0.0040781	-0.029480532	-0.04354878	0.003803718	0.006842619	0.004101287	0.039751412	0.009325618	-0.011344257	-0.0134243	0.022415678	-0.006905128	0.006241918	0.013512275	0.004331201	0.015014823	0.001761615	0.000815312	-0.053365492	-0.003098081	-0.012327907	0.099427998	0.007163816	0	-0.046621417	0	-0.009440873	0.003003909	-0.015683846	-0.010105052	0.022946742	-0.013253197	-0.009415978	-0.00397418	-0.009727893	-0.010475553	-0.002607488	-0.021876935	-0.043506956	-0.007439029	-0.006171826	0.02010893	0.004864388	-0.025417832	-0.017020105	0.042692415	0.111280931	0.028061991	0.020351728
TBC1D3H_ENSG00000242384-3	0.003914309	-0.035307271	-0.01131325	-0.005381964	0.001765219	-0.002925116	-0.042703743	0.025139383	0.014900135	-0.00761175	-0.001977348	-0.05122445	-0.001398299	-0.01123285	0.006244648	-0.016239625	0.000360066	-0.004394835	0.011238917	-0.009521542	-0.00327835	-0.012676686	-0.010609493	-0.010709954	-0.002568729	-0.04927649	-0.012067143	-0.001977157	-0.007900504	-0.006795922	-0.01316564	-0.01715643	0.017902475	-0.031942245	0.00866769	-0.020783481	-0.02116236	0.045788598	-0.029332882	0.018438282	-0.012398204	-0.046611913	-0.028833371	0.022925027	0.007719371	0.23627499	0.236444849	0.213331101	0.230914178
UTS2B_ENSG00000188958-5	0.011163649	-0.013230731	-0.005503535	-0.00973966	-0.005269162	0.001402718	-0.010852982	0.098335114	0.021136802	-0.02079577	-0.002448264	0.014419805	0.021032678	0.006855222	0.007007108	-0.00538088	-0.000109949	-0.013329784	0.008178874	-0.010756296	-0.023987493	-0.08772548	-0.012421867	-0.005528796	-0.003438572	0.000323317	0.002700413	0.001190387	-0.017054591	-0.004360456	0.023996388	0.016654673	-0.002243445	-0.002862054	0.001238897	-0.001758312	0.000905505	-0.003981376	0.003334941	0.006873685	0.001995931	0.00370474	-0.017443543	0.00624568	0.005105686	0.086840891	0.126114843	0.104689336	0.275504549
RP11-181C3-1_ENSG00000245017-2	0.000322366	-0.002651268	0.021593779	0.000761518	0.000432042	-0.000163778	-0.042530235	0.008889827	0.005832823	0.000540113	0.007004325	-0.002655981	0.013842305	-0.004763814	0.001086203	0.00634105	0.00553735	0.003257385	0.002855063	-0.003798996	0.015833874	-0.004911489	0.00247777	-0.00211726	0.008622663	0.001139377	-0.002641392	-0.003686155	0.008730801	-0.009893534	0.020612889	0.053976415	0.007816023	0.007641297	0.007052105	0.001702609	0.002327184	-0.016323442	0.005074058	-0.000545277	0.002437555	0.010047425	0.007206337	-0.001946884	0.000272263	0.049510041	0.0515029	0.058268817	0.158675666
CTD-3148I10-1_ENSG00000261949-1	0	9.80E-05	0.000195952	-0.000293938	0.00048983	-0.000293978	0	0.001693636	-0.004324035	-0.000685622	-0.072046561	-0.032223534	0.001603985	0.000177913	-0.028040043	-0.004987461	0.002250161	-0.000685622	0.001172526	0.005066537	0.004789926	-0.001952887	0.000293918	-0.000293998	-0.000195952	-0.000489963	0	0.000587656	-0.000587417	0.00446956	-0.002056726	-0.000293998	0.00176225	-0.000979759	0	0	0	0.00313119	9.79E-05	-0.000587815	0.000979293	0.001956462	0.002252146	0	-0.000879662	0	0	0	0.006746832
C21orf49_ENSG00000205930-4	-0.0190418	-0.023098482	-0.000884043	0.005526681	0.004627841	0.004174525	0.080706683	-0.005527699	-0.004566557	-0.010164979	0.004006074	0.005975291	0.003021493	-0.001695095	0.01805455	0.014821004	0.008874456	-0.006920052	0.003865597	0.014752842	0.033800539	-0.036549892	0.000613492	0.001794477	-0.002259709	0.003252538	0.004835699	0.004473477	-0.006779873	0.001238365	0.000256342	0.009489398	0.008336624	0.013552534	0.002313079	0.005347005	-0.004891841	0.029616132	-0.000656845	0.002057911	-0.000828824	0.0032871	0.016517572	-0.004792507	0.008095248	0.121336664	0.215776968	0.203943065	0.435815715
NMBR_ENSG00000135577-4	0.00085165	-0.00467511	-0.002551436	-0.008398365	-0.001961897	0.000837883	0.011156916	0.019899557	-0.006517426	0.026009789	-0.008921725	-0.001252883	0.014353983	0.000255299	0.083222565	-0.006516459	0.040590144	-0.009813022	0.074193229	-0.043636703	0.017060274	-0.008658041	-0.000420509	-0.005123556	-0.006337812	0.003471858	-0.000286221	-0.003488649	-0.00498636	-0.000718295	0.035861668	0.001152197	0.010867286	0.002689351	-0.000572214	0.000399141	0.000143018	0.001689339	-0.005969193	-0.006271358	0.00951996	0.002569614	-0.00176926	-0.003896921	-0.000720519	0.043607295	0.052673422	0.071322969	0.059885525
AC006126-3_ENSG00000266958-1	-0.019041462	-0.059658941	-0.004815485	-0.004731942	-0.002110918	0.008574197	0.023270752	-0.017694463	-0.0037382	0.024568027	-0.002860394	0.0003739	0.000993506	-0.010007173	-0.006343167	-0.011965401	-0.029215788	0.002717173	0.014075185	0.017269128	-0.013317986	-0.000495133	0.027698521	-0.028390479	-0.003263607	-0.031230752	-0.010270016	0.003470752	-0.021139657	0.005544806	0.018370071	-0.025982834	0.023281045	-0.042033771	-0.003105911	-0.010191675	0.01094277	0.03355256	-0.108914245	0.055284875	-0.012875382	-0.031980885	0.010289625	0.023306769	0.001914817	0.158882864	0.121980376	0.161906561	0.086704332
FSHR_ENSG00000170820-7	-0.000842511	0.002197078	-0.00063253	-0.002723846	-0.002629703	0.001366238	0.013074787	0.001265152	-0.00168183	-0.000316461	0.00472035	0.000524979	-0.001034338	0.003690021	-0.000527744	-0.011327428	-0.000844669	0.000316739	0.003258904	0.000316253	0.001579305	0.000842573	0.00031667	0.002164739	0.003970627	-0.005231064	0.014246645	-0.005669155	0.003628916	-0.020858605	0.01545573	-0.000105526	0.003874134	-0.000633548	0.000211075	0.002408069	-0.000105541	-0.001793806	0.000105395	0.001894129	0.000210351	0.002204752	-0.0024058	-0.000949037	-0.000633502	0.011885354	0.009893767	0.046760504	0.426137029
SPDYE3_ENSG00000214300-6	0.007858111	0.002950154	-0.000508357	-0.003296353	-0.003347941	0.001697935	-0.008772503	0.045339639	0.017316911	0.006462511	0.009991872	0.006613417	-0.017007109	-0.003387629	0.002790783	-0.019192438	0.002353914	-0.014935254	0.025946871	-0.025763898	-0.008690134	0.00028786	0.004542871	0.003399835	-0.006144653	-0.010434487	-0.006788937	-0.003884219	0.007173744	-0.001332653	-0.017697042	0.004208156	0.013377989	-0.001122891	-0.002946281	0.006574579	-0.00512882	-0.026734627	-0.001179694	-0.010745496	0.01225011	-0.013937187	0.004393552	-0.011772663	-0.003001447	0.176132205	0.189128263	0.229404263	0.224897274
RP11-195B21-3_ENSG00000155282-7	-0.005840736	0.005529317	-0.008881649	0.026680543	-0.006862746	0.014621432	0.012069309	0.017260567	0.011461702	0.002151671	0.067097678	0.044012802	-0.000297371	0.009291047	-0.035652618	0.030451678	-0.014389752	0.034975367	0.015435937	-0.01070888	0.03061847	-0.002709425	0.002129548	0.029417493	0.023001346	-0.001877649	0.027212144	-0.014592196	-0.025992001	0.006779528	0.00159594	0.005371838	0.012713338	0.058501029	0.001379493	-0.006374262	-0.000926725	0.064470536	0.027455956	0.002479805	0.010039011	-0.01772244	0.008127881	0.011172912	0.002171644	0.066081461	0.087545523	0.105672852	0.079306317
LIPT1_ENSG00000144182-12	0.002346641	0.009446134	-0.013611299	0.00353441	-0.005481939	0.015932457	0.132779993	0.002844351	-0.032412198	-0.037918617	0.015303423	0.028078301	-0.010128482	0.019825984	0.018218644	0.025944473	0.000302759	0.013474771	-0.020741506	0.004321706	0.038584219	-0.036653172	-0.018577277	0.011237228	0.017296303	0.013469546	0.005549596	0.018667385	0.006429906	0.013812603	0.117821303	0.003197774	0.00523916	-0.026562605	0.004204467	-0.001911361	-0.009255884	-0.019404144	0.023107416	-0.001206771	-0.016334087	-0.014603645	0.011825823	0.003989634	-0.006940411	0.152101973	0.235750153	0.286537089	0.349460656
NMUR2_ENSG00000132911-4	-0.013743744	-0.000980025	0.002925569	0.001667686	0	0.000980158	0.000388108	0.005849713	-0.019850479	0.006985059	0.008809049	-0.003071607	-0.018559262	-0.000729463	-0.011763768	-0.113033552	0.015815386	0.018694888	0.095934065	-0.018177316	-0.006815281	-0.016590133	0.000196245	-0.005676056	-0.02424435	0.001471888	0.005944917	0.001077918	-0.006704572	-0.011950066	-0.008115268	-0.00098196	-0.009578854	0.002845844	-0.000196138	-0.043172545	-9.79E-05	-0.057924225	-0.000882053	0.000686041	-0.005742733	-0.001373061	0.003648014	-0.015303562	-9.82E-05	0.005295379	0.041160395	0.006665088	0.03177293
SCGB2B2_ENSG00000205209-3	0.008992785	0.002454848	0.006838045	9.79E-05	0.007964808	-0.004341904	0.023040241	0.037090258	-0.005474074	0.0016354	-0.008109704	-0.012202866	-0.019877978	-0.022144713	-0.008104015	-0.034471073	-0.016136056	-0.024602198	-0.050309331	0.009592663	0.06280097	-0.002595035	0.001379061	0.01117713	0.010475215	-0.002111168	0	-0.003686012	0.00682844	0.001895664	0.019191529	-0.000645357	-0.008386475	-0.025657484	-0.00797823	-0.002555382	0.025798235	-0.014059294	-0.038894927	0.004782374	0.012217674	0.021316965	0.005992224	0.008623703	-0.004672536	0.11497226	0.143847749	0.186015294	0.122245495
ZNF573_ENSG00000189144-9	-0.020604164	-0.004274135	0.030334401	0.016103135	0.006428043	0.011598276	-0.011676601	0.001025563	0.006553027	-0.005097126	-0.000278679	0.027841453	-0.023000324	0.01003597	0.009525162	0.002081425	-0.000237608	0.007488843	0.016356797	0.006776185	0.068350968	-0.036563012	0.007951204	0.011644278	-0.000294843	-0.00114196	0.026878191	0.007729202	-0.000118662	0.009576383	0.062824102	0.01188659	0.001493533	0.014626527	0.00281621	0.015010927	-0.002108604	0.005794179	0.007121981	0.001981951	0.032165962	0.018448051	0.004526705	0.018441781	-0.000130797	0.259641448	0.333877443	0.251095784	0.385083573
RP11-894J14-5_ENSG00000272305-1	-0.018310617	-0.003435548	0.008518291	0.013829482	-0.012425377	-0.002053659	0.078585163	0.061867987	-7.60E-05	0.037377025	0.051758904	0.075424175	-0.000214692	-0.024667135	-0.016751925	-0.020046007	-0.010796715	0.005252911	0.026391499	0.013864333	0.088348307	-0.024279033	0.008287971	0.005025421	-0.0049014	-0.02583556	-0.00558773	-0.026920661	0.012848869	0.008314329	0.083982682	0.007338241	-0.002159377	-0.063702776	0.006201949	-0.014714146	-0.033628806	0.038334304	0.026281773	-0.004204141	-0.012491604	0.016572679	0.002490855	-0.00050003	0.02057878	0.327000119	0.414105112	0.270974981	0.352282958
ZNF709_ENSG00000242852-2	0.000736662	0.004282099	0.003745391	-0.005117558	0.006714027	0.006107682	-0.017815786	0.020564774	-0.013567677	-0.010851357	0.061479148	0.012364874	-0.0031468	-0.003564237	0.009312959	0.0235123	-0.003799139	-0.011972642	-0.006849875	-0.001809306	0.009109965	-0.000913749	-0.002553135	0.003393114	0.005355693	-0.014720928	-0.005833046	-0.00878399	0.004136478	-0.003060641	-0.04600359	-0.005154867	-0.00827046	-0.006355867	0.00804917	-0.001286647	0.003794556	0.008191641	-0.009708273	0.004232187	0.000660953	0.020736259	0.002750611	0.005325208	-0.004574749	0.095442118	0.101969044	0.112709638	0.106012965
CNGB3_ENSG00000170289-8	0.001825041	-0.002809181	-0.000366236	9.13E-05	0.000274442	-0.000273938	-0.012570024	-0.001462994	-0.013199332	-0.005369782	-0.001183694	-0.001362275	0.000612257	0.008814002	-0.000365124	-0.001731216	0.001459756	-9.15E-05	0.004475742	0.004915801	0.008615296	-0.002008816	0.000366399	0.000912867	-0.003554673	-0.005000366	0.000912232	-0.001734942	-0.001273421	-0.001090954	-0.001096551	0.001007885	-0.000730201	-0.00054727	0.001097385	0.002176969	0.001642018	-0.031042288	-0.000546337	0.00618169	0.001614656	0.002197277	0.000547582	-9.09E-05	-0.019411811	0.035218212	0.093993532	0.412853565	0.050204605
CCDC144NL_ENSG00000205212-3	-0.004297064	0.000853312	0.016857225	-0.001563986	0.031780459	-0.006884821	0.008925154	-0.007373728	0.002546682	0.033846372	0.019744069	0.010711789	-0.017095778	0.010467395	-0.010991712	0.001823537	0.013070491	0.04541322	-0.017421239	0.072311495	0.008393454	0.003711947	-0.002666799	0.007901974	-0.003661989	-0.00084457	-0.000605502	0.010220241	0.005180539	0.001372851	0.002333969	-0.00017363	0.00342236	0.001640849	0.00086234	-0.004588312	-0.010890228	0.006766323	0.001902835	-0.00051989	-8.58E-05	-0.003876941	-0.007966215	-0.002314278	-0.001213879	0.024379305	0.019844811	0.213303725	0.225987168
AC109829-1_ENSG00000233438-1	-0.005052343	0.00069795	0	-0.010538178	0.008924682	-0.002884262	-0.041775912	0.050769287	0.009425395	0.003415097	0.011467666	-0.006686828	0.006540564	-0.014801691	0.002545826	-0.009010064	0.023851695	-0.005958639	0.004107712	-0.016395477	0.058183769	-6.40E-05	-0.007680188	0.007367384	-0.007601348	-0.023914479	0.002383895	-0.022898948	-0.005822175	-0.007661363	-0.011942388	0.005593432	0.005528537	0.014704483	-0.000575658	0.00666541	0.000250196	0.015037936	-0.004041696	-0.004109435	0.011415062	0.002310561	0.001111095	0.010210035	0.001029485	0.069053774	0.102319048	0.088103992	0.117831401
LRRC37A2_ENSG00000238083-3	-0.025512161	-0.015615371	-0.01976255	-0.011203082	-0.021971949	0.001216865	-0.004518863	0.064443812	0.03144691	-0.010205872	0.074209042	0.012784565	0.020848486	0.010905004	0.001995981	0.012026255	0.021517833	-0.013585928	0.008877204	-0.002693529	0.045468274	0.013001572	-0.009078039	-0.020375983	-0.012966311	-0.011159408	-0.001247855	-0.016060975	-0.000582811	-0.008890752	-0.014409819	0.007126798	-0.014445924	-0.015647975	0.002243572	-0.01504749	-0.008728903	0.03176689	-0.003697679	0.007188982	0.010271469	-0.026635127	-0.013840959	-0.012599222	0.005388318	0.201629001	0.217385752	0.122519099	0.185206792
DEPDC4_ENSG00000166153-12	-0.012471974	8.48E-05	-0.005892348	-0.000171647	-0.005903751	-0.000520359	-0.049750346	0.007587474	0.009852747	-0.003080604	0.004243723	0.009488411	-0.004134845	0.003817623	0.008189551	-0.048709584	0.002175586	-0.005248854	-0.001109034	0.014369671	0.064747439	0.010806755	0.001037422	-0.006553654	-0.002740469	-0.004712314	-0.003293826	-0.006964363	-0.031567862	-0.047778236	-0.023854448	0.001051203	0.000913966	-0.026000975	-0.003040821	-0.007845017	0.006730972	0.041018321	-0.005865126	-0.019204626	-0.015332347	-0.00801429	0.009003417	-0.020989378	0.002552275	0.103050447	0.112566121	0.070983641	0.185729361
HUS1B_ENSG00000188996-4	-0.002684085	-0.027377307	-0.017925708	-0.048696309	-0.034178492	-0.020946938	0.114833056	0.002072575	-0.002977956	0.002103325	0.014650542	0.014258863	-0.0065679	0.012343791	0.000912501	0.01003417	-0.013787458	0.01230908	0.001234706	-0.007459197	-0.040159876	0.002020249	-0.00098549	-0.018966036	-0.041657675	-0.079784785	-0.034489717	-0.027421708	-0.023282233	-0.016061425	-0.096899086	-0.013273985	-0.025720246	-0.019291447	0.001746907	0.000961192	0.00698247	0.042439262	-0.039304308	-0.016718052	-0.022900872	-0.08841352	-0.008068853	-0.009501625	-0.028745377	0.353997934	0.397552427	0.120533665	0.219658762
RP11-650K20-3_ENSG00000257327-1	0.023021431	-0.000721167	0.015690713	0.010540894	0.012447385	0.000215331	0.070168618	0.02745832	0.020519455	0.010820211	-0.002738485	0.015894221	0.009834658	0.010237999	-0.009265066	-0.001576739	0.015154849	-0.003338285	-0.006369525	-0.000173756	-0.008825917	0.015155036	0.00794322	0.020903164	0.017729785	0.010785988	0.005085483	0.012584812	0.006151863	0.005814335	-0.007060378	-0.007867048	0.011190177	0.006409294	-0.000662465	0.010296546	0.004950841	0.01617484	-0.003024231	-0.002379477	0.009706201	-0.011948112	0.000995634	0.01392636	0.00274078	0.079789333	0.134489022	0.263895553	0.118737228
GOLGA8H_ENSG00000261794-1	0.002083609	-0.002307931	-0.002575552	0.024172721	0.014677578	0.033237444	-0.130133042	0.015666401	-0.006270101	-0.013809955	0.00292699	0.005599453	0.004677488	-0.003005616	0.005637771	-0.002445098	0.003677889	0.001767251	-0.009132113	0.001439228	0.017468405	-0.014869627	0.003971816	0.006416989	-0.007492546	0.00227623	0.000693895	0.000995506	-0.012934062	-0.006112848	0.005677538	0.002090831	0.009877936	-0.013400003	-0.000439752	0.000726173	0.011825772	-0.001921277	0.006779006	0.003060531	-0.010473025	0.001643665	-0.003001328	0.001173231	0.002301091	0.165393412	0.244870432	0.154284163	0.156724171
TERT_ENSG00000164362-14	0.000555845	-0.000111135	0.000222261	0.000444727	-0.002000964	-0.000222398	0.004324263	0.000770465	0.000657364	-0.014159561	0.000555888	-0.000889729	-0.006980796	0.000642912	0.003537103	-0.011005091	-0.019775682	-0.034244452	-0.001882186	-0.007558468	0.016318009	0.04535865	0.000778303	-0.009155797	0.026344487	0	0.004457405	0.001111219	0	0	0.016779564	-0.000888906	0.007820699	-0.003803288	0.000444727	0.000555845	0	-0.003763939	0.00896153	0.009510078	-0.034040753	0.032511559	0.066416548	0.000998367	0.001190655	0.035927781	0.008098505	0.013288657	0.003111653
ANKRD62_ENSG00000181626-10	-0.001247663	0.000790363	0	0.000113486	0.001701091	0.000113486	-0.002268924	0.001133392	-0.00495772	0	0	-0.000113486	0.001001601	0.002688252	-0.00056512	-0.000340352	0	0	-0.001021377	-0.000113504	-0.002039626	-0.000906287	0.000113397	0.000794092	0.00470043	-0.001021136	0.000530071	0.000340218	-0.000113468	0	0.003060281	-0.000567521	-0.022882154	0.010363748	0.000566718	0.000113477	0.014362264	-0.000226785	-0.001357511	0.000453072	-0.000565342	0.000226857	0.00022691	-0.000225915	-0.000453749	0.065585819	0.002155563	0.001815425	0.001134908
WNT8B_ENSG00000075290-7	0.001487942	-0.005472534	0.041973207	0.000136937	0.001231844	-0.00096111	-0.122060599	0.008170845	0.0016115	0.015221934	-0.023336018	-0.009953181	-0.001717416	-0.00293285	0.011694867	0.010295816	-0.005349926	0.006602735	-0.015634416	0.01299553	0.043727347	-0.010817759	0.000406412	-0.001785259	0.001883239	-0.009572419	-0.005454946	0.004793694	-0.000829453	-0.001666732	-0.100345091	-0.010130942	0.01041852	0.001276608	-0.002037417	0.006808266	0.021912416	-0.025154385	-0.01229057	0.003487112	-0.010499055	0.006668562	0.018927757	-0.001502736	0.002860464	0.037809291	0.046123774	0.079574787	0.075052645
GOLGA6L10_ENSG00000205281-6	-0.006113399	0.00038843	-0.006244362	-0.003287071	-0.00275161	0.007015919	-0.081844879	0.020867573	-0.003293375	-0.015851048	0.005725482	-0.030073994	-0.01286767	-0.01553513	-0.00777446	-0.007652873	-0.011749148	0.01105723	-0.00904091	-0.015774684	0.029521979	-0.048302597	0.005010278	-0.005060144	-0.02631353	-0.008240734	-0.049841328	-0.008960476	-0.011642613	0.01658591	0.065932938	0.004632299	0.010656497	-0.075395843	-0.0018305	0.006909595	-0.013293355	-0.010077911	0.003620013	0.009411606	0.001891563	-0.011609733	0.026395849	0.005937773	-0.00467515	0.301517636	0.253801126	0.225269025	0.289255583
NBPF4_ENSG00000196427-9	-0.000777628	-0.000194276	-0.001161668	-0.006041807	-0.002671835	-0.022433302	-0.031180055	-0.001654746	-0.000876042	0.001770007	-0.000487413	-0.001169516	-0.000971708	-0.002722984	-0.003476841	-9.70E-05	-0.002695008	0.007861121	0.00213819	0.002136319	-0.049242886	-0.00396837	-0.010474901	-0.001655304	-0.000186962	-0.000194775	-0.001359567	0.000681872	0.000974267	-0.000487348	0.014632019	-0.001169042	-0.001068483	-0.001262413	0.000389786	0.00067499	0.000584679	-0.075802275	9.72E-05	-0.000291267	-0.014574689	-0.002494851	-0.000875628	-0.001654188	-0.000875569	0.008263716	0.013295928	0.006032319	0.002046031
DPPA4_ENSG00000121570-8	-0.001227712	0.000374872	0.004535019	0.000642697	0.000267498	-0.000161	0.000911181	-0.001171148	0.002505651	0.008761897	0.000857121	0.002463308	0.006284174	0.001544898	-0.001120084	-0.007035471	0.009483152	0.009458606	-0.001911066	0.000531164	-0.00523471	0.003001707	0.003376106	0.000965983	-0.001070844	-5.37E-05	0	0.0005904	-0.00249514	0.000858523	0.009578977	-0.031719926	0.007286087	-0.000107248	0.000214823	0.001818411	5.37E-05	0.019341773	-0.000375499	0.000160964	-0.007054502	0.009356871	-0.000268174	-0.000426061	0.00776535	0.015285421	0.014700505	0.007021471	0.001825653
SIAH1_ENSG00000196470-7	3.66E-05	-0.00891208	0.013294937	-0.000867513	0.004818804	0.011849305	-0.020511467	0.005212839	-0.017933747	0.003035229	0.00066303	0.006854045	-0.015680686	-0.00252575	-0.005176057	-0.004471892	-0.002021576	-0.001738868	-0.010007271	-0.000561705	0.025482029	-0.019061157	0.005931046	0.000740181	0.001822582	-0.006970958	-0.001041793	0.002614218	-0.008362004	0.006958801	0.062170327	-0.002900465	-0.015764794	-0.013318061	0.003199442	-0.009267396	-0.000640638	0.003978534	0.006969555	0.018727841	0.019117246	-0.006069788	-0.002950633	-0.012356167	0.002461637	0.243949977	0.277204618	0.240353534	0.314536086
SH2D7_ENSG00000183476-8	-0.000151796	-0.003332094	0.000800219	-5.04E-05	0.000201818	0.000708071	0.003639457	0.002024024	-0.008458792	0.002591039	0.018209597	0.008003084	0.004251465	-0.008512935	0.006982883	-0.00248728	-0.009714164	0.002089709	0.008265924	-0.010900282	0.00267348	-0.001468598	0.000456284	-0.004759901	-0.008773305	0.001904747	0	0.00104896	-0.001865609	-0.001164955	0.011571478	0.001925485	-0.00296794	0.001767545	0.00035429	0.00050596	5.00E-05	-0.007739349	0.001210738	-0.001263372	-0.076117081	-0.003164963	0.00344432	0.001057307	-0.000912713	0.00633173	0.018110542	0.01469754	0.025810266
CTD-3203P2-2_ENSG00000245888-2	-0.015362311	-0.012636826	-0.018233355	-0.014681356	-0.02523596	-0.002715718	0.050694064	-0.001309755	0.003598942	-0.000117613	0.020395931	0.004659496	0.00368444	0.00369601	0.000235927	-0.006054415	0.004695513	0.006892625	0.007286062	-0.003496032	0.045107226	-0.014701539	-0.00107704	0.000684715	-0.005142506	-0.033780531	-0.002763564	-0.024073338	-0.00024077	-0.003528712	0.031542756	-0.014882171	0.003883136	0.016899366	0.001849056	-0.002891058	-0.006016059	-0.00050826	-0.000959957	-0.008015325	-0.008490033	0.000329295	0.010776166	0.000289824	0.018977554	0.096972916	0.133010606	0.193390657	0.162073072
TCL1B_ENSG00000213231-8	-0.000241378	0.000144585	-0.003022558	-0.000869035	-0.001398825	0.000772398	0	-0.000241451	0	-0.000144876	-9.66E-05	0.000193164	-0.000144876	-0.000193164	-0.000144876	-0.000434452	-0.000144876	-0.000482862	-0.001930479	-0.003134355	-4.83E-05	0.010226046	4.83E-05	0.001109561	-0.001972769	-0.000772372	-0.000434046	0.000386186	0.000144832	-0.000531139	-0.016921536	-0.00057895	0.000288645	0.001592832	0.0006275	-0.000193138	0.001543454	-0.000965562	-0.000434583	0.001158171	-0.025781805	-0.026254225	0	-0.000530252	0.038042459	0.005062008	0.028357968	0.014655069	0.030534621
TBC1D3B_ENSG00000224226-4	-0.008419927	-0.011600557	-0.02117636	0.001167631	0.002491257	0.004119449	-0.004057313	0.014123868	0.00582045	-0.000668553	-0.016097231	-0.040019156	-0.000245914	-0.004880386	-0.022594837	-0.009448213	-0.008869183	-0.003790804	0.000215466	-0.00127823	0.010752225	0.011590967	0.002981892	-0.001631275	-0.001989982	-0.024988336	-0.011294894	-0.009808705	-0.005148084	-0.00217136	0.045968752	-0.008780681	0.007715185	0.011237827	0.001551285	-0.005314407	-0.014548452	0.007327572	-0.00091058	0.014360341	-0.010198055	-0.046723737	-0.004433017	0.010763365	0.006315191	0.099395667	0.10941197	0.098310903	0.115405039
HIST1H2AG_ENSG00000196787-2	0.000924714	-0.005653062	-0.003719886	-0.007619068	-0.01035477	0.006301812	-0.01050783	-0.00402134	-0.004983547	-0.001241269	0.010923693	0.004716421	-0.004667935	0.002425106	-0.00422809	-0.012562439	0.005413195	0.019348011	0.001068324	-0.013371826	0.000753231	0.033511618	-0.018672148	-0.001404842	0.03225957	0.008227427	0.00823916	0.005559525	-0.006672903	-0.007865599	-0.001892535	0.01275306	0.023411387	0.008842609	0.00044547	-0.004652307	0.002844912	-0.010257947	-0.014535797	-0.00790322	-0.036019223	-0.012076287	0.017014745	-0.004164515	0.017518693	0.096942359	0.0691622	0.038671528	0.042278167
NXF2B_ENSG00000185945-9	0.000267537	-0.001515389	0.000356397	-0.000536019	-0.000803506	-0.000536285	0.002234589	0.001588191	-0.007741852	-0.011221067	-0.009841788	-0.006659683	0.001238213	-0.004001191	-0.007530897	-0.027826499	-0.015084852	-0.006984718	-0.004010336	-0.007914944	-0.004549544	0	0.000178817	-0.00134067	-0.000357479	-0.001339674	-8.94E-05	0.000804053	-0.001071972	-0.000178861	-0.001330531	0.000445951	0.009571152	0.001779677	-8.94E-05	-0.000357435	-0.001337108	-0.020916543	0	-0.000268184	0.001149523	-0.005511566	0.004711353	-0.004899102	-0.000268068	0	0.027467234	0.04638781	0.000626034
CTA-299D3-8_ENSG00000219016-3	-0.001450099	0.000220309	-0.000704979	-0.00052896	0.001364584	-0.000352683	0.00061616	-0.004723842	-0.00555767	-0.00453445	-0.015103395	0.022522895	-0.004438262	-0.001921439	-0.004361629	-0.000433619	-0.009035335	0.002797107	0.001185939	0.002805351	-0.000835618	-8.82E-05	0.000176175	-0.001582192	-0.001408323	0.000484251	0.000484606	0.000484222	-0.000661271	0.000220444	-0.000308282	-0.000660847	0.000878888	0.012065516	0	0.006761948	-0.000131168	-0.005398017	0.009565537	-0.002610977	-0.003201264	-0.001892983	0.001847128	-0.001013608	0.000220437	0.037216897	0.060406231	0.025220979	0.023356555
ZAR1_ENSG00000182223-7	-0.001427455	-0.000420353	0.002099443	0.025227241	-0.001663433	-0.000168009	0.015014962	0.001080328	0.004064517	-0.010354506	0.003606425	-0.001758823	-0.00773212	-0.005613285	-0.001081325	-0.018772292	-0.00016263	0.009745643	-0.00174857	-0.050239597	-0.001680875	0.000921823	0.000672037	0.00067106	0.002669804	-0.000839118	-0.00067145	-0.000672076	-0.000840193	-0.001092346	0.006448278	-0.001177573	0.006593305	-0.013859316	-0.000336293	-0.001836658	0.000251962	-0.038156266	-0.062601041	-0.0127424	0.002599225	-0.000924616	0.000417991	0.003005268	-0.000672703	0.045490607	0.044021634	0.007807674	0.091804008
SYT16_ENSG00000139973-11	-0.000144863	0.000289654	0.002451969	-0.000434176	-0.000144805	-0.000579134	-0.00027276	0.017213885	0.028950979	-0.01625747	0.01462536	0.015298544	-0.026603181	-0.011608542	-0.030585269	-0.04658313	-0.021037594	0.005936245	0.000346161	-0.027996383	-0.001011657	0.003025576	-0.001802783	-0.000434133	-0.000434372	0.001301615	-0.000506399	-0.000868004	0.003852516	0	0.029740146	-0.000507162	0.000144689	-0.003112143	0.000144907	0.000362059	0.02586155	0.010905141	-0.001881336	7.24E-05	0	-0.00231433	0.004177135	-0.003876478	0.0001449	0.002461938	0.00398045	0.012196029	0.005930477
MYO3A_ENSG00000095777-10	-0.01664602	-0.011339706	-0.000345361	0.007532921	0.001750667	-0.022314955	-0.007335712	0.012754897	-0.0013205	0.018476189	0.001085846	0.000689955	-0.003332427	-0.002063239	0.016705534	-0.020053798	-0.04674471	0.002443028	-0.006039163	-0.00794389	-0.006758044	0.000641165	4.95E-05	-0.001908036	0.000144919	-0.001566232	0.008846754	0.000884185	-0.00128244	-0.001037217	0.024525734	0.000688708	-9.70E-05	0.006168382	0.000492152	-0.012857303	0.011588707	0.015983387	0.005607385	0.005993598	0.005808133	-0.002444832	0.007952736	0.005579593	4.95E-05	0.044442108	0.023999256	0.06351052	0.011681406
NBPF6_ENSG00000186086-12	-0.003007704	-0.000602126	-0.003395283	-0.010001221	-0.012163952	-0.022838955	-0.012473664	0.001808266	-0.003814001	0.007554145	0.001309298	0.000301998	-0.003410628	-0.00611631	-0.005576795	-0.005909204	0.005440592	0.028713623	-0.004222525	0.006212045	-0.059022365	-0.013497713	-0.006031632	-0.000704908	-0.004403984	-0.000604101	-0.000702897	-0.001107249	-0.001006906	-0.001208709	0.004224291	0.000201395	0.000301199	-0.005023666	-0.000302146	-0.007943283	-0.001006766	-0.119876314	0.001607124	0.002308232	-0.061410522	-0.007830787	0.000905299	-0.001307746	-0.00271325	0.007939893	0.015337833	0.011843535	0.001913589
RP13-996F3-5_ENSG00000215749-8	-0.001487366	-0.00418365	-0.012985642	-0.005729454	0.013762223	0.003815428	-0.034106925	-0.005018818	-0.009526267	-0.008225985	-0.019197752	-0.020060973	-0.002649773	-0.009903758	-0.005703848	-0.001271284	-0.003521243	-0.000430752	-0.00596223	-0.008666162	0.02047522	-0.012287345	-0.008135721	-0.005980092	-0.005388698	-0.012216967	-0.003624495	-0.012260221	-0.003359012	0.003502075	0.078615349	-0.000106077	0.02047122	0.013316824	0.001176968	-0.012333312	0.014199768	-0.033831234	0.004610534	0.002811685	0.038716624	0.003541892	0.02249236	0.009517697	-0.00252767	0.221728655	0.333736195	0.228824589	0.325198211
GML_ENSG00000104499-2	-0.000663461	-0.001547126	0.071617838	-0.000811767	-0.001180119	-0.000295241	0.010201432	-0.001032657	-0.000368872	0.019573774	-0.000221436	-0.000295241	0.003669114	0.00154091	-0.00117705	-0.000885542	0.001313797	0.004133488	-0.000664207	0.000442454	-0.001475073	-0.00117675	7.38E-05	-0.00014756	0.001399209	-0.001106842	-0.000221074	-0.001475299	-0.000516632	-0.000221436	0.009484435	-0.000221436	-0.000883373	0	-0.000147628	-0.000368608	0.000664071	-0.001254357	0.000147296	-0.001621586	-0.005635106	0.005925134	0.009695864	0.00095794	0.001248864	0.017535452	0	0.005966885	0.003170679
ZNF677_ENSG00000197928-6	-0.007465847	-0.01514746	0.008384536	0.010129743	0.009592562	0.014169719	-0.002955357	0.004051069	0.000411232	0.007814186	-6.78E-05	0.009813938	0.002470433	-3.75E-05	0.008133894	0	0.003028612	0.003404068	-0.004609253	0.010587476	0.017875992	0.005627936	-0.000236239	0.0031302	-0.001671637	0.006531776	0.009887472	0.008200955	-0.004215147	0.007280043	0.025768832	0.002814405	-0.001666769	0.00230136	0.004105272	0.00477989	-0.000338083	-0.014860755	0.001726956	-0.001987379	0.017679405	0.007078245	0.006476433	-0.002213031	0.000940122	0.218191956	0.261030864	0.251037615	0.330304862
EFCAB11_ENSG00000140025-11	-0.005126632	-0.00375702	-0.003983003	0.004386625	0.002134586	-0.00388939	-0.048117362	0.036849618	0.018865394	0.003031309	0.009956009	0.015999209	0.007499778	0.004154185	0.035936557	0.033026663	0.026104289	0.00822347	0.015527111	0.028867743	0.018452899	0.002319968	-0.000953196	0.000980687	0.003039508	-0.001213549	0.005994492	-0.004368739	-0.001160102	-0.002028718	-0.053131946	-0.000435432	0.011799576	0.025318747	-0.004513496	-0.001481895	-0.00371904	-0.000530988	0.002642848	-0.008923119	0.000981521	-0.000345308	0.004820165	-0.016871062	0.002428874	0.137246363	0.16478546	0.131535332	0.153386109
XKR9_ENSG00000221947-3	-0.004296752	-0.007192512	-0.003992901	-0.00473193	-0.002200298	-0.001499319	-0.059512776	0.028675809	0.012873813	-0.001618058	0.001773691	-0.001613302	0.000429679	0.00216275	0.005903016	-0.015530837	-0.005915999	0.00975015	-0.003557219	-0.011884163	0.042721005	-0.010668096	-0.005674467	0.001461467	0.008953647	0.001291402	-0.002692247	-0.002187861	-0.008576218	-0.003185484	-0.008318734	0.011703466	-0.001594432	-0.000689319	0.001964667	0.000640508	-0.011220716	0.052701258	-0.002946889	0.003359571	-0.01777254	0.001651511	0.025638533	-0.002355501	0.000662406	0.055142833	0.050112751	0.020062797	0.060940151
ONECUT3_ENSG00000205922-4	0.000126237	0.000756923	0.000630962	-0.000252418	0.00025244	-0.000378677	-0.001261207	-0.000629476	-0.001513714	-0.001640645	0.001512655	-0.000882036	0.000756592	-0.001513714	-0.000126181	-0.107662038	0.004527289	-0.000126215	0.004253526	-0.003148203	-0.00050488	-0.000126226	0	-0.000252506	-0.000504527	-0.00037871	0.033387404	-0.000126215	-0.000504969	0	0.003152331	-0.000757387	-0.00025244	-0.000126237	0.000252484	0.000252418	-0.007660235	0.006396103	-0.000378379	-0.000504659	-0.027112479	-0.000251297	0.079813137	0	0	0.003783955	0.008939362	0	0.000883811
TMEM232_ENSG00000186952-10	-0.006086104	-0.001980573	0.000809155	-0.000275537	-0.000151634	-0.000973848	-0.018699996	0.04973364	0.021622205	-0.003489448	0.006214016	0.002081254	0.007544616	0.002831969	0.027566872	0.061462268	-0.017192697	0.003042408	0.001565563	0.004940203	0.008492379	-0.001803694	0.002848718	0.007320884	-0.00088478	0.000517122	0.001814653	0.002125004	-0.000735819	-0.001171344	-0.039463023	0.000830399	0.029636823	-0.001595852	-0.000402897	0.000922164	-0.002882084	0.03322733	-0.001858574	-0.002691596	0.002109405	0.00300811	-0.002236784	-0.0261412	-0.000528545	0.03030621	0.124365827	0.242018104	0.042143837
MAP3K19_ENSG00000176601-7	0.000101645	5.09E-05	0.000355813	0.000381763	-0.000432672	-0.000203602	-0.001016878	0.046196692	0.001336261	-0.025771002	0.000508295	-0.000508242	0.004120725	-0.002305738	0.039709498	0.10825925	-0.052488652	-0.00035587	-0.010738345	-0.007535367	-0.000228715	0.000127183	0	-0.000127209	-5.08E-05	-0.000229009	0.000101779	-0.00045795	2.55E-05	0.000178203	0.00314999	-0.000203329	0.054187458	-0.001040128	-5.09E-05	0.000533931	0.000458047	-0.007232069	-0.000533884	0.000381104	-0.000279388	-0.001292704	0.000127122	-0.000483149	-0.000152736	0.004452727	0.153622932	0.306757305	0.003715796
ATRIP_ENSG00000164053-13	-0.014729496	0.001143604	-0.004956574	0.00469873	-0.003530875	0.016435252	0.015690305	0.018222073	0.003727064	0.005891867	-0.008069527	0.01211349	-0.006341376	0.000313832	0.006636834	0.002202824	0.00495961	-0.002894129	0.008060375	-0.002491337	0.017030267	0.018748937	-0.009886551	0.007655017	-0.002664172	-0.004247522	-0.009873091	-0.007446821	0.002528238	0.003685171	0.009071707	0.006327498	0.007847021	0.014522014	0.01569387	-0.005235428	-0.006764663	-0.006653527	-0.010787926	-0.006299057	0.004788226	-0.010545662	0.00197304	0.006918696	0.003246563	0.256885804	0.261256425	0.239678752	0.253262567
C1QTNF9B_ENSG00000205863-5	-0.011266363	-0.005357254	0.004082557	-0.001362183	-0.005680717	-0.000259507	0.017933916	0.014111407	0.004293473	-0.000214857	-0.001166402	8.76E-05	0.008462586	0.003267499	-0.133952602	-0.02876583	-0.003902683	-0.002336377	-0.006306968	-0.004352649	0.004296879	0.005571438	-0.001577455	-0.001514165	-0.000128602	0.003851697	-0.001691582	-0.002190201	-0.007857826	-0.011357091	0.001536553	-0.00049741	0.002734984	-0.082506422	-0.001741867	-0.00412623	-0.001427807	0.065817632	-0.030755357	-0.021608495	-0.000484288	-0.01242606	0.001244724	-0.006095803	0.000229339	0.043727447	0.040636582	0.031436509	0.03437449
C19orf57_ENSG00000132016-7	-0.002704665	-0.004836438	0.001402042	-0.003176031	-0.001193908	0.003432482	-0.01380929	0.01209746	0.001837892	-0.004442718	-0.00836405	0.009941922	0.00766026	0.006803343	-0.001296024	0.008538972	0.003023498	0.000217842	0.001403672	-0.003444106	0.074873387	0.004452381	-0.001961949	0.000283452	0.005091533	-0.004473115	-0.00831685	-0.00695064	-0.001286327	-0.00050634	0.004322139	0.0010451	0.001689361	0.00734943	0.000794924	-0.006137514	0.011220581	0.000665037	-0.00924946	-0.009613212	-0.041954922	0.001957926	0.006928365	0.005031826	-0.000387281	0.153420915	0.121673798	0.106160865	0.135291677
CETN3_ENSG00000153140-4	-0.007165835	-0.001930528	0.004963554	0.006675551	0.001982328	0.005247614	-0.007156387	0.012420661	0.003963768	0.001383914	0.000172115	0.010483083	0.009321132	0.007792291	0.010016783	0.005726087	0.010183826	0.008588344	0.007653275	0.00256024	0.010645355	0.007040413	-0.002670275	5.08E-05	0.001309679	0.005366411	0.003028129	0.003586241	0.004969355	0.004637385	-0.01475583	0.003746069	0.007325478	0.030010021	0.001086941	-0.000753292	0.003789062	-0.004515894	-0.001719371	-0.003565328	0.005631839	0.004832709	0.006187207	-0.000668292	0.000606756	0.149206866	0.156215531	0.146023294	0.201203186
CCDC19_ENSG00000213085-5	-0.003627329	-0.000491202	0.000682247	-0.012841433	-0.003848763	-0.006388848	-0.008685489	0.021866872	-0.000770181	-0.014440517	-0.001912332	3.38E-05	-0.000575237	0.000204891	0.008019653	0.064841427	-0.02403682	-0.000370467	-0.009381183	-0.004779102	-0.007792103	-0.002191389	0.000657747	-0.006249107	-0.001372432	-0.003834584	-0.000985472	-0.000799072	0.003539393	-0.000957208	-0.001740541	2.93E-05	0.017802444	-0.00029491	-0.000165523	-0.004152837	0.000618686	-0.005792302	-0.009069313	0.006244944	0.002517182	0.002782211	3.87E-05	-0.002814781	0.02027085	0.024255287	0.166952608	0.319377626	0.021613486
HTR7_ENSG00000148680-11	-0.006691781	0.000428849	0.003613304	-0.014475533	-0.026846493	0.000636093	0.043910671	0.004832684	-0.004281188	0.004428172	-0.002720417	-0.002471697	-0.010688139	0.003327545	0.00915196	0.03492064	0.000237524	0.003623525	0.021388324	-0.017761073	-0.013593488	-0.000170769	-0.03644301	-0.011112504	-0.006119906	-0.011359135	-0.013097766	0.001420177	-0.001978873	0.002473151	0.014538518	0.004742687	-0.001962738	0.013331244	-0.036882952	0.005590275	-0.001384952	-0.001061213	-0.019831416	-0.013856493	0.007159007	-0.005698668	0.00420532	0.001751441	-0.002512986	0.049350911	0.039947584	0.030889143	0.018400486
PACRGL_ENSG00000163138-14	-0.018048486	-0.007601429	-0.001355232	-0.001998444	-0.005497136	-0.002814354	-0.011755677	0.011277946	0.008846529	-0.003000367	-0.001357824	0.006546269	-0.002961905	-0.005506143	0.007312774	-0.014839799	0.002261817	-0.002740522	-0.004496842	0.001947767	0.037987357	-0.006475195	-0.008229232	-0.011208405	-0.00459408	-0.008251251	-0.004823522	-0.009961557	-0.003302047	0.003092428	0.015429335	0.001508904	0.005066651	0.01319139	0.00344818	-0.004274874	-0.002959851	-0.004045377	-0.003595313	-0.000101424	0.004895631	0.004379608	-0.00766988	-0.010752659	-0.000723753	0.23884582	0.285559859	0.251108573	0.317588576
CCDC178_ENSG00000166960-12	-0.019035875	-0.043851773	-0.001399037	0.002264421	0.000557574	0.002813204	-0.050677822	0.001341749	-0.000163447	0.001718581	0.000551289	0.000247959	0.000190936	-0.006765928	-0.000575407	0.002067055	0.001064851	-0.008416687	0.000164251	-0.000246252	-0.009805893	0	-5.51E-05	5.40E-05	-0.002036459	-0.000460903	0.003473106	0.001607579	-0.003047455	-0.000768632	-0.018817379	0.001074449	0.000135713	0.006841191	-0.000109869	0.003425754	-0.000164173	-0.020281064	0.00408634	-0.003139413	-5.44E-05	0.007123073	0.002490299	0.006376074	0	0.216377621	0.26778544	0.069002712	0.263310256
KDM5B_ENSG00000117139-12	-0.007200379	-0.001926185	0.002278729	-0.002528942	-0.000835063	0.005010002	-0.039687337	0.011030706	-0.000707305	0.00535179	-0.000564485	0.00225325	-0.002712648	0.007173534	-0.000898889	-0.001963267	0.002009348	0.005590244	0.001415465	0.001938176	0.042395437	0.00424062	0.00283493	0.002238942	5.39E-05	-0.00264971	-0.008482312	-0.000708843	-0.004914278	0.002874199	0.038608623	0.003069185	-0.005989258	0.026071998	-0.000532606	-0.001502103	0.003462282	-0.001605271	-0.018206261	-0.005334315	0.004659536	0.005126284	0.006333314	0.004653465	-0.004101881	0.230885891	0.214921075	0.16289214	0.201877036
AGBL2_ENSG00000165923-11	-0.001017682	-0.003865191	-0.007977202	-0.000269636	-0.001730067	-0.000200807	-0.018246223	0.017608861	0.000192815	-0.009202605	-0.001253177	0.000231857	0.00092518	-0.000949886	0.002133805	0.03918503	-0.016921761	-0.001493609	-0.002810913	-0.001819871	0.012037302	-0.001247888	0.00258553	9.97E-05	0.002543552	-0.002010201	0.000191899	-0.001175669	-0.000950384	-0.000317485	0.003505692	-0.028561691	0.036017281	-0.000213817	-5.43E-05	-0.000647097	-0.000419327	0.012795301	-0.001850412	-0.000837929	-0.000767642	0.004849525	0.004777241	0.000382019	8.47E-05	0.025039738	0.136326369	0.318444377	0.078224672
SLC26A8_ENSG00000112053-9	-0.000383206	2.80E-05	-0.000520028	0.000192172	-0.000656133	-0.00021574	-0.001371871	0.011384157	0.001980204	0.004889643	-0.016782515	-0.016741691	0.000733123	0.0013293	-0.004027461	-0.003180983	-0.003235762	-0.000620377	0.007066321	-0.003529639	-0.001411305	0.000290902	-0.00019218	-0.000187565	-0.000430143	-0.000126576	-5.63E-05	-0.000196929	-0.00020158	-0.000318823	0.001980428	-0.000233926	0.001378608	-0.000261836	3.28E-05	-0.000177902	-0.000346761	0.000172752	-2.81E-05	0.00012653	-0.000706313	0.002080062	-0.000402692	-0.002294547	0.02519722	0.002888861	0.00442941	0.01243805	0.002237497
GLRX2_ENSG00000023572-4	0.016203683	0.020044449	0.022612012	-0.002679176	0.001663554	0.004978556	0.010745944	0.014096743	0.010694375	0.007021736	-0.013535974	0.001145074	-0.00999745	0.014948421	-0.003962654	0.001748008	-0.004599335	0.000407776	0.008199177	-0.011781296	-0.015490009	-0.003287681	0.005670508	0.001831258	0.000835124	0.008231314	-0.001318345	0.004192266	0.003619245	0.033634782	-0.02108458	0.02757336	0.00328423	0.012626283	0.016842401	-0.000945411	-0.000748893	-0.00059677	-0.00309381	-0.004194516	-0.005648889	-0.006232019	0.001581342	0.001454544	-0.002359567	0.137186016	0.138512619	0.108665617	0.084074918
STAG3_ENSG00000066923-13	-0.001611119	-0.002426088	0.000492382	-0.000345908	-0.002087969	4.30E-05	-0.000973292	-0.001787379	-0.000414079	0.000426657	-0.000411341	0.000499926	-0.00297376	0.001357037	0.002958543	0.000367286	-0.000882543	0.001972033	-0.000757991	0.001725159	0.001611781	-0.051250589	-0.000602843	-0.000609873	-0.001293187	-0.0012235	-0.000951258	-0.001424524	-0.00089115	-0.00130997	0.015008824	-0.009112778	9.00E-05	0.000665406	-0.000989148	0.00461413	-0.001916702	0.002320641	0.000154338	-0.000308708	0.013253958	0.004188275	-0.000169809	0.000928042	0.003200405	0.013057691	0.021121859	0.027443335	0.037229973
TDRD15_ENSG00000218819-3	0.000144631	-0.000216985	0.000217104	-0.000144154	-0.000433959	7.23E-05	0.000289393	0	0.000289494	-0.000289538	0	-0.000506475	0.001156353	0.000361895	7.24E-05	-0.00014474	0.000434263	-0.000144776	0	-7.24E-05	0.000723192	-0.042701495	0.00108525	0	-0.000433937	-0.000433872	0.008009581	0.00043398	-0.000144696	7.24E-05	0.00418654	0.078344563	0.001373204	-0.000361641	-0.000217083	0.000144682	7.24E-05	0.021617009	-0.000216876	0.000506145	0.002948606	-0.001075862	-0.000289407	0.000361732	0.000578524	0.004409152	0.013474138	0.000796089	0.002531489
AC016757-3_ENSG00000186235-6	-0.001681125	-0.004297122	0.00382247	0.000833006	-0.005666633	0.004413147	0.007877408	0.009457149	-0.003518805	-0.002245544	0.013217285	-0.007979633	-0.003095098	-0.004041601	-0.010708146	-0.011158926	0.001436575	-0.001262803	-0.009114226	-0.009314143	0.002655997	0.010097442	0.000933468	0.028718938	0.00334602	-0.002321312	-0.000456853	0.001593127	0.000926826	-0.001819999	-0.012185079	4.06E-05	0.000278432	-0.001778074	-0.00151399	-0.006581448	0.020317158	-0.00698837	-0.00040536	0.001062371	0.002810544	-0.001050024	0.002332798	0.001307128	-0.001741105	0.05746003	0.080849735	0.05062784	0.079055718
FAM215A_ENSG00000267496-2	0.00030675	-0.002550103	0.001244865	-0.001654586	-0.005145138	0.001038358	-0.01048191	-0.001715272	-0.019700556	0.014279649	-0.00165423	-0.004766846	-0.0231618	-0.032363378	-0.014714775	0.039916047	-0.005965809	-0.011576351	-0.005161336	0.020063345	0.003970303	0.060839625	0.001455483	-0.010101071	-0.000513214	-0.004142702	0.002174839	0.001962359	-0.00072672	0.003735135	-0.003948238	-0.001458215	0.002977912	-0.002167061	-0.00104083	-0.001850796	-0.000936038	-0.00426387	0.002073434	-0.000103735	0.009906528	0.010091901	0.004845241	0.004016135	-0.003779231	0.004786788	0.031547969	0.009661288	0.005098419
PTCHD3_ENSG00000182077-6	0.00571944	0.022295483	-0.001638242	-0.000373223	-0.002201692	0.002309683	-0.026975202	-0.002764429	-0.000598163	-0.001716828	-0.000299113	0.000298973	0.000224236	0	-0.00104581	-0.003805503	-0.00097028	0.00029854	-0.000893171	-0.001416124	0.002237628	0.001120482	0.001565109	-0.006723108	7.42E-05	-0.00215156	-0.006991063	0.003184677	-0.000818888	-0.00231028	-0.002162011	0.00059671	-0.000962068	-0.001553393	-0.000970833	0.001858329	0.023599986	-0.003950039	0.001897899	0.00290998	0.006447396	-0.008849166	-7.42E-05	-0.016663032	-0.000149378	0.032828588	0.051999932	0.035311964	0.013102641
IFT122_ENSG00000163913-7	-0.002043015	-9.17E-05	0.002328875	0.004238759	-0.001432283	0.011307297	0.001290323	0.025584379	-0.003409002	0.005427504	-0.007675288	-0.003501418	-0.01103628	-0.001919386	-0.005799814	0.001196398	-0.007868069	-0.001756653	0.007114911	-0.004157686	0.01662275	0.003567644	0.001153579	0.000596975	-0.001889194	-0.006608023	0.002483439	-0.001208039	0.015416976	0.015095738	0.020081984	0.004030633	0.005302844	-0.003421289	0.000838033	0.007662021	0.001215901	0.002518474	0.013319789	0.008016701	0.00395732	-0.000865216	0.004863781	0.001956184	0.000853517	0.181014551	0.245632129	0.219711093	0.296352169
FRMPD1_ENSG00000070601-5	0.001765288	-0.021211197	0.00261969	0.000125723	-0.000431772	0.000126107	0.001294381	0.014527797	-0.008895094	0.006618974	0	0.005445507	-0.00086954	-0.004553211	-0.00272769	-0.002049697	-0.001604844	-0.009491825	0.007366061	-0.038158214	0.001591462	-0.000683588	3.60E-05	-0.001198881	5.34E-05	-0.004056106	0.002171072	0.001498923	-0.003004364	-0.012046335	0.003852466	0.000353061	-0.001219219	-0.001028274	0.005057184	0.006288495	-0.002119151	0.044320905	-0.060751645	0.022973173	-0.002417737	0.000394924	-0.00030387	-0.00158957	0	0.007696214	0.002773929	0.009381019	0.002503976
DYRK4_ENSG00000010219-9	-0.007980522	-0.002874125	-0.012661127	0.001686077	-0.014542425	-0.0012647	-0.016268844	0.016939446	0.004199294	0.005024706	0.011252872	0.009169042	0.001664476	0.008252858	0.004316711	4.94E-05	0.004494525	0.008833049	-0.002487222	-0.007027588	0.02554115	0.000962856	0.010787373	0.002088718	-0.002137693	-0.001362945	-0.004874237	-0.004720713	0.001365516	0.00011887	0.006912682	0.008180869	0.000432698	-0.004088897	0.002485523	-0.00079965	-0.002609005	-0.002312754	-0.003336919	-0.003610391	0.004649652	-0.019857364	-0.008365106	-0.011259841	0.00100454	0.189851103	0.212041526	0.220250551	0.225611633
USP44_ENSG00000136014-7	-0.006698239	-0.012812766	-0.005776854	-0.010500778	-0.001925592	0.004962159	0.004164371	0.001261995	0.001902964	-0.000807373	0.003693958	0.012857334	-0.000803758	0.000335927	0.000514542	-5.87E-05	-0.000132555	0.000678298	0.003596275	0.001884875	0.025148105	-0.000717075	-0.001483659	0.004263891	-0.002529257	0.001202689	0.001943738	-0.002665616	0.001231895	-0.000905996	0.011790047	0.000477847	0.010929055	0.004404203	0.001248829	0.006103491	0.005588754	0.004688709	0.005773285	0.007954241	0.013026293	0.004657786	-0.004134194	0.008073875	0.002036015	0.061523497	0.090329895	0.112834942	0.089752893
HSPA4L_ENSG00000164070-7	-0.004195548	-0.00875469	0.031979962	0.000938103	0.006579795	-0.008780465	-0.003613688	0.009691177	-0.014664859	-0.001137035	-0.002280229	0.018601586	-0.01713692	0.014459547	-0.002315096	-0.014680234	0.011533597	0.016293822	0.016153601	0.013130678	0.036608139	-0.010440386	-0.001846154	0.004307494	-8.45E-05	-0.003188745	-0.002451273	0.004100061	0.000414743	0.01691435	0.051976322	0.010351925	0.006747131	0.01777878	-0.000467273	0.00029122	0.002526561	0.023816547	-0.006822347	-0.005133907	0.003039644	0.001894523	0.000273242	0.008744906	0.000586483	0.112115349	0.041087874	0.04164825	0.085295313
UMODL1_ENSG00000177398-14	0.00131393	-0.005375215	-0.002489552	-0.001517144	-0.003616466	-0.000329169	-0.002956904	0.033494855	0.005421474	0.012387073	0.001750844	0.003039539	0.02579442	-0.00052632	0.023635837	0.022729974	-0.035659706	-0.011869889	0.020033265	-0.007582887	0.017371613	0.0116347	0.001100286	-0.000330048	0.005336206	-0.00121073	-0.002158916	0.000439913	-0.002202084	-0.010904613	-0.036517789	-0.012829695	-0.007721132	-0.003114929	-0.001098443	0.000549912	-0.000109823	0.014133137	0.003109373	0.003349453	0.000103899	0.008472355	0.008334608	0.006221297	0.000640676	0.009564135	0.054120939	0.310322331	0.007700259
CCDC176_ENSG00000119636-11	-0.007071871	-0.002498804	0.003312496	0.002733924	0.010902654	0.00702966	-0.038155298	0.013092711	0.001720449	0.006412628	0.007111231	0.005091498	0.002389554	-0.002259183	0.000580876	0.014180222	-0.006029103	-0.000497604	-0.001962253	-0.008518169	0.039649104	-0.001628955	0.005352897	0.0207667	-0.004062146	0.003150709	0.005899593	0.003165368	0.00213173	0.009386468	0.003008376	-0.000330034	0.026251136	0.013465092	-0.000195412	0.000382622	-0.003548121	0.017488707	0.00267021	0.001373756	0.005145435	-0.000475821	-0.008782662	-0.019069542	0.007242683	0.113616626	0.223345046	0.265928419	0.188516318
CCDC126_ENSG00000169193-7	-0.005309447	-0.009829781	0.011068107	0.01531626	0.014981099	0.008373759	-0.031582326	0.014174199	0.003752541	0.005580539	-0.009886474	0.007328869	-0.005567175	0.008453959	0.005316071	-0.023399476	0.005742743	0.011743622	-0.001612516	-0.007305507	0.001190385	0.020778908	0.002743307	-0.002543339	-0.001958457	0.014725359	0.006657782	0.003863613	-0.005686156	0.000789905	0.008853802	-0.006195922	0.000900517	0.03350007	0.011578208	0.002311154	0.009363156	-0.006500144	-0.011714731	-0.005155589	0.00107289	0.011250739	-0.000729042	-0.023313033	0.022231998	0.256381117	0.292821869	0.253618009	0.223911744
CHODL_ENSG00000154645-9	-0.002139018	-0.020660264	-0.004063455	0.057962534	0.015814859	0.003122931	-0.010041918	0.011949354	0.000570311	-0.003348861	0.002946104	0.001481663	-0.001015797	0.001312059	-0.004698645	0.018546527	0.001329724	-0.000175575	0.012400899	0.009623525	-0.012110741	-0.001834121	-0.000159859	-0.033389558	-0.014446019	-0.01259253	-0.002094352	0.005769811	-0.007313889	9.42E-05	0.014544821	0.000225369	0.001013378	0.004839158	-0.0012709	-0.005490637	-0.00035581	-0.010171996	-0.00817067	-0.006907004	-0.00026407	-0.067084499	0.00331123	0.009082899	-0.000247098	0.010544554	0.012586565	0.023855685	0.029282793
DCST1_ENSG00000163357-6	-0.003612236	-0.000620381	0.001286344	-0.000985935	-0.000301225	0.000301964	-0.002722936	0.002327042	0.000385354	0.000627906	0.002545479	0.000319481	-0.000242786	-0.000385435	-0.001903052	0.000344017	0.000303843	0.002655796	-0.001211738	0.001882186	0.057893943	-0.00139697	0.001420195	-0.000805817	0.001386446	-0.00440733	9.58E-05	-0.001228588	0.001356326	-0.000526819	0.012994905	0.004462803	0.001735387	0.005252443	0.002341972	0.00441722	-0.000282419	-0.003791263	0.021105494	0.009929462	-0.005473515	-0.000700391	0.003300908	0.002190971	-0.000160663	0.092489237	0.056879657	0.045634348	0.048453903
ZC3H14_ENSG00000100722-14	-0.00707274	-0.004224422	-0.000980811	0.005830274	0.00187781	0.004354043	0.00987847	0.00809372	-0.003286471	0.000135637	0.006480215	0.000923258	-0.005816999	0.004523645	0.01033132	0.001476213	0.007508203	0.007277686	0.002017193	0.000637011	0.015284366	-0.006632404	0.003036382	0.002857485	-0.005239883	-0.006551995	0.003905655	-0.000355605	-0.003206156	0.011615011	0.036178251	0.032335462	-0.004745505	-0.022174964	0.006538975	0.00067079	0.002870429	0.034417177	-0.004330118	-0.00637064	0.005637775	-0.009044932	-0.007130016	0.000266536	-0.000169462	0.187083074	0.242624514	0.229601246	0.253536547
KIF27_ENSG00000165115-10	-0.007109954	-0.011888731	0.001172826	-0.00094495	-0.002918886	0.000373178	-0.025752224	0.002067959	-0.007276307	-0.001414611	-0.001569587	0.000319058	-0.004920924	0.001901745	0.007789017	0.012763155	0.00137104	0.003847034	-0.004292361	0.00023214	0.026465173	-0.011992854	0.001922707	-0.000650756	-0.007273087	-0.012960988	0.001697897	-0.003691376	-0.001224419	0.002233415	0.034687327	0.009682553	-0.000333996	0.009213938	0.006031815	0.001524088	-0.000319969	0.002336209	-0.010958678	-0.009256761	0.010035845	0.001866788	-0.000330231	0.005449305	0.008952007	0.134158187	0.22436272	0.230101834	0.214571645
ZIM2_ENSG00000269699-1	0.000520234	0.000645468	0.024207596	0.001491029	0.003700143	0.001241071	-0.002256281	7.37E-05	-0.008703144	0.002587838	-0.015062339	-0.026034773	-0.011304848	-0.007423896	-0.003277482	-0.005279657	-0.001874721	0.001081886	0.00594947	-0.001283361	0.007943485	0.000174819	-7.49E-05	0.000221834	0.001240985	-0.002819262	-0.000573017	0.000891914	0.003033223	0.001320659	0.010712642	0.000224259	0.000471157	-0.00749108	-0.000399459	0.002519992	-0.00059672	0.010021789	-0.001342181	0.000969996	0.002860443	0.002186881	-0.001564516	0.000169613	-0.000199833	0.047322644	0.032714118	0.038030164	0.304605842
DFNB59_ENSG00000204311-7	-0.006601371	-0.012929503	-0.008441245	-0.004341338	-0.00248607	-0.002829643	-0.015166646	0.018299947	0.013900483	0.009112336	0.006678315	0.000399254	0.008182779	0.002121486	-0.008167644	0.00904461	0.01052479	-0.004430064	-0.001614233	-0.005481445	0.028658559	0.008789347	0.003414664	0.003855907	-0.003471016	-0.018470883	-0.006320453	-0.011605063	-0.004405377	-0.00821901	-0.006091242	-0.009544524	0.00256399	-0.001409041	-0.000312084	0.000364802	-0.00147973	0.024714463	-0.003671192	-0.000538465	0.007753634	0.003118398	-0.009821145	0.000657521	0.00024874	0.094162236	0.126839276	0.128598472	0.220993462
GOLGA8T_ENSG00000261247-1	-0.002905418	-0.006114539	-0.003643442	0.006406635	0.002696336	-0.001923906	-0.032798038	0.006262972	-0.001138734	-0.004507934	-0.001525681	-0.003847839	0.005742185	0.002278026	-0.004116881	0.00064816	-0.004973064	-0.008569548	-0.001928379	-0.007427434	0.002284964	-0.003944337	0.002374185	-0.001322821	0.000427639	-0.009754924	0.003122718	0.000582575	0.002973071	-0.00355251	0.0303278	0.005067768	0.002574506	0.004172889	0.003094573	-0.001425286	0.000103223	0.011602774	-0.000107112	0.002409534	-5.31E-05	-0.003725696	-0.000642292	-0.013352201	0.000545339	0.087589388	0.123175311	0.110405989	0.149573849
NCBP2L_ENSG00000170935-5	0.000302219	0.001914124	-0.000784085	0.003086954	0.004558282	-0.000151865	-0.013088499	-0.016647809	-0.003157486	0.010234224	0.002070501	0.012107713	-0.005073638	0.002004091	-4.95E-05	-0.004311494	0.006612593	0.003336173	0.003112395	0.013955082	-0.012744827	-0.000560043	0	-0.005918602	0.000963165	0.002572864	0.003242013	-0.000607898	-0.000304881	-0.000457152	0.008537429	-0.002429206	0.004116252	0.000685436	0.005014966	0.003810157	0.002558581	-0.006854146	-0.000657852	-0.000658499	0.003752399	-0.00025248	0.001054693	-0.0007076	0.000151652	0.014692554	0.033621626	0.054023365	0.093790337
FNDC7_ENSG00000143107-4	0.000888867	0.003061964	0.00113912	-0.002415404	0.002639652	0.00165148	-0.019730994	0.084210032	-0.037848506	-0.038406273	-0.035463891	-0.020953452	-0.007375129	-0.008443372	0.061922162	0.006904756	-0.030077449	-0.030176386	-0.009412849	0	0.009896285	0.00025548	-0.003262314	-0.002044745	-0.000255118	-0.005751106	0.000127825	-0.001022553	-0.002024658	-0.001411451	0.021898753	0.000639351	-0.002763544	0.009783605	0.001534782	-0.001127057	-0.001406572	0.067208656	0.003661504	0.003151504	0.003740461	0.005936516	0.000509336	-0.001021016	0.003987758	0.015365673	0.011028656	0.021973642	0.026783474
TDRD9_ENSG00000156414-14	-0.00223851	-0.000495229	0.001269917	-0.001875619	-0.003352821	-0.000663237	-0.005590072	0.011450981	-0.001731037	0.006742231	-0.011162549	-0.002303531	-0.001459528	0.000960683	-0.01079578	-0.010495342	0.003907713	0.003259622	-0.004626119	0.001841549	0.001453433	0.001285278	0.000431392	-0.000445912	-0.002481244	7.74E-05	0.000622065	-0.001367025	0.001982603	0.001409125	0.005189484	-0.000918656	0.001662902	0.001168974	-4.54E-05	-0.001847403	-0.000331557	0.015484322	-0.000276185	-0.00055662	0.000931069	0.013064319	-0.002995017	0.012056787	0.019267481	0.006752823	0.012473717	0.033331125	0.0096983
RDM1_ENSG00000187456-9	-0.000433363	0.000432838	-0.000844027	-3.77E-05	-0.000263399	-0.000772568	-0.006123266	0.009157533	0.000185363	0.002510677	-0.000226027	-0.000113027	-0.001467522	0.002135277	-0.005202924	-0.002690281	-0.010424077	0.000480923	5.64E-05	-0.00522706	0.002351796	0.025027301	0.00061938	-0.00182721	0.00541446	0.000113067	0.003284357	-0.000358178	-0.000584572	0.000188558	0.003183312	0.002246169	0.002918921	0.002217507	0.000132045	0.001932035	9.42E-05	-0.001444251	-0.00105124	-0.002291991	-0.006498473	-0.005534006	0.007378291	0.000846724	-0.00171963	0.013411954	0.002658478	0.004973581	0.002187473
TEKT4_ENSG00000163060-6	-3.99E-05	0.00013969	0.000299256	-0.00023967	-0.000169759	0.000159813	-0.000738646	0.025700821	0.001414192	-0.010700271	0.0003393	0.000109748	0.001782648	-0.000109588	-0.002806679	0.053799629	-0.017001349	0.001283957	-0.002882825	-0.000806211	-0.000149676	-0.000278611	0.000249668	0.000309434	-0.000299567	-6.99E-05	-0.000308844	-0.000209651	-0.000169773	-0.00016964	0.001325718	6.99E-05	0.03054471	5.99E-05	-7.99E-05	-4.99E-05	0.000389325	-0.002536834	8.99E-05	-0.000189692	-0.000209705	-0.000119776	-8.98E-05	0.002058682	-0.000329678	0.003682702	0.096181468	0.300287712	0.003931867
GRK4_ENSG00000125388-15	-0.002218254	-0.003249151	0.002003218	0.003874404	-0.000851097	0.001749409	-0.010539471	0.013662585	-0.000854348	0.000945521	0.00017066	0.004753706	-0.005452851	-0.003580168	-0.006366989	-0.00709399	-0.005225637	-0.00242222	-0.001311752	-0.007061659	-0.001434799	-0.000439765	0.00329279	-0.00059737	-0.001116298	-0.002539172	-2.11E-05	-0.000528242	0.002136274	0.004438836	0.003774921	-0.000132072	0.002676977	-0.000711946	-0.002092091	0.002978251	-0.000959725	0.015941067	-0.002558742	0.00183173	0.001955668	-0.001701947	-0.003388477	-0.000523108	-5.36E-05	0.059374464	0.073626481	0.052826309	0.086654092
PNLDC1_ENSG00000146453-8	-0.008577927	-0.008397118	0.003568891	-0.003188306	-0.000366691	-0.000925898	0.016329382	-0.012214121	-0.019949574	-0.004874909	-0.006213518	-0.011973057	0.013332781	-0.011558622	-0.002988984	-0.010150764	0.001171762	-0.026613329	-0.010640947	-0.005982905	0.030647545	0.001406871	-0.002126845	0.008417645	-0.005799391	-0.017636248	-0.008330542	-0.007373866	0.00063547	-0.00035602	0.054988596	-0.003639693	0.009394016	-0.005320238	-0.001763577	-0.009874713	-0.003001762	-0.0285781	-0.040533818	-0.040878574	-0.003647134	-0.006375842	-0.00357357	0.001383422	-0.015913801	0.009234922	0.010104061	0.036941434	0.050560403
MMP20_ENSG00000137674-3	0.000222192	0.000222261	0	-0.000444487	0.000333353	0	-0.00498647	0	0	-0.000777763	-0.000111135	0	0.000777643	0	-0.000111135	-0.000888838	0	-0.000444487	0	-0.000222261	0.242010502	-0.04919053	0.000666218	-0.000666423	0.000111049	0	-0.00827204	0.000777643	-0.000111092	0.000333353	-0.006718674	0.00033284	0.00022209	0.020614654	-0.000554989	0.000665757	0	0.000553541	0.002311042	0.004068734	0.000879759	-0.000111041	-0.000555588	0	0.000222209	0.006431703	0.005435557	0.0155861	0.00066668
TEKT2_ENSG00000092850-7	-0.000125488	-0.000804467	-0.000254348	5.02E-05	-0.000315082	5.71E-05	-0.001560924	0.009626442	-0.001573983	-0.00535219	0.002302037	0.000348855	-0.001445893	-0.001041776	0.001205553	0.025561909	-0.012498584	-0.001113608	-0.000837853	-0.002102446	0.005262661	-0.000148307	0.000155312	0.000142879	-0.000851322	-0.000353208	-0.00022811	-0.000116268	8.67E-05	5.03E-05	0.000406867	-0.000447464	0.025818725	-0.000706853	3.66E-05	-0.000408768	-0.000679776	0.00028704	-0.001424362	-0.000259728	-0.000414915	4.57E-06	0.00083693	0.000190724	4.11E-05	0.010347249	0.123383952	0.298755057	0.010238334
ELP5_ENSG00000170291-10	-0.00227258	0.012611788	0.0050942	-0.000658026	-0.004933067	0.007236717	0.037066299	0.003681085	-0.00304263	0.000326678	-0.013071955	-0.011973	-0.01234887	-0.002802967	-0.006161953	-0.006382093	-0.004010729	-0.007102853	0.000309565	-0.006255925	-0.000242131	0.014099923	0.011932943	-0.013961811	-0.001225936	-0.000366484	-0.003224907	-0.00869499	0.007082577	-0.006212499	0.02233548	0.012064192	0.005500313	0.000266836	0.000748064	0.001191532	0.003149061	-0.009508456	0.002368825	0.001464244	0.000761748	0.006703311	-0.002931199	0.000264898	0.00174159	0.164621776	0.164031628	0.18527526	0.197212504
MEX3C_ENSG00000176624-9	-0.011144942	-0.020227771	-0.002466903	0.003946337	-0.002238689	0.003144087	-0.020727823	0.001496967	4.81E-05	0.001003771	0.002270409	0.006913782	-0.000735957	0.007169401	0.001900614	-0.002348938	0.004677956	0.002242956	-0.004247254	0.001466814	0.024920172	-0.003693531	0.008958749	-0.004692251	-0.01257509	0.002810949	-0.000931529	-0.000463791	-0.009840092	0.001802532	0.027169948	0.001984751	-0.008527637	0.014212689	0.001589146	0.000128026	0.0022165	-0.007078819	8.14E-05	0.001506091	0.013281634	-0.011332799	-0.003999024	-0.001871481	-0.008022329	0.131742544	0.166413625	0.195282345	0.203197469
C7orf25_ENSG00000136197-8	-0.013784524	-0.032864634	0.038265043	0.000618027	0.015489341	-0.007398904	-0.070253551	-0.058390141	0.034832982	-0.007909304	-0.066228959	-0.015343059	-0.017992154	-0.011976069	0.001525944	-0.02444344	-0.010895274	-0.05380983	-0.018092519	-0.105718822	0.010318987	-0.001529269	0.000342053	0.030905534	-0.012657269	-0.010195767	0.010426609	0.011900946	-0.020985983	0.007473277	-0.077337344	-0.002286726	0.024876201	-0.050261342	-0.000177061	0.004550029	0.025488861	0.02698072	-0.019321683	0.001866238	-0.026477186	-0.03291595	0.019076642	0.020563349	0.005404601	0.204511478	0.175473709	0.121776709	0.248874392
ZNF689_ENSG00000156853-7	-0.001657552	0.009872187	0.003294021	0.006266758	0.010840938	0.012082757	0.007863363	0.000935985	0.001969592	-0.002713672	-0.011962533	-0.008706283	-0.017712962	-0.009151247	-0.002505418	-0.006116326	-0.009203803	-0.013118278	0.002817398	-0.003006798	-0.208753002	0.00619278	0.01902413	0.021147824	0.003063095	0.009817344	0.002884329	0.005760425	0.006939536	0.005312427	0.019623339	-0.001767721	-0.002245334	0.002499409	0.013077942	0.006315536	-0.004034333	-0.005222372	0.006528256	0.004067207	0.005454512	0.013590629	-0.006858162	-0.003981333	0.000659995	0.195408664	0.270800224	0.289006112	0.249032253
SLC25A21_ENSG00000183032-6	-0.005894027	-0.019456655	0.002087333	0.006421826	0.012984649	-0.002724101	-0.001474696	0.004929309	0.002213936	0.003618907	-0.000520453	0.0085115	0.002999035	0.000190041	0.009620534	0.020258839	0.015588264	0.01971478	-0.001053447	-0.008831458	0.004303652	0.000788466	0.023934771	0.025367716	-0.007267085	0.026000357	0.019335984	0.00130867	-0.00063381	-0.016829835	-0.018196395	0.008023484	-0.005492268	0.040705154	-0.001350666	-0.002965337	-0.050154954	-0.033807193	0.002375836	-0.000675405	-0.008175314	0.000639663	0.005743199	-0.018010396	-0.010043794	0.225320838	0.265870618	0.242823176	0.264064409
DNHD1_ENSG00000179532-8	-0.003759852	-0.000144912	-0.015135387	0.000147536	-0.004156181	0.000195661	0.041189386	-0.003596655	-0.007901121	-0.001485914	-0.00107708	0.000105098	-0.0031625	0.000736526	-0.001740821	0.002647362	-0.003365814	-0.00373209	-0.012267493	-0.010281947	0.002486366	-0.02067933	0.006361164	0.008021885	-0.011410351	-0.028611735	-0.006491986	-0.016300805	0.000651604	-0.002647498	0.068166636	-0.013808408	0.008338614	-0.006745644	0.000684987	0.005369857	-0.002942204	-0.000133689	0.00041876	-0.002224494	0.008636987	-0.009541586	-0.004576433	0.009798455	-0.007713243	0.130029928	0.159395711	0.178621193	0.182107932
C9orf171_ENSG00000188523-4	-7.65E-05	7.65E-05	0	-3.40E-05	0	-0.000195467	0.001096063	0.030928628	-0.000220824	-0.013388185	-0.005121394	0.000728148	-0.000348125	-0.000220901	0.007746401	0.047550054	-0.026620766	-0.000348064	-0.006747108	-0.001681094	0.000390507	-6.80E-05	0.000144379	-0.000110455	-0.000365367	8.50E-05	0.000135955	5.10E-05	0.025952027	0.017691774	-0.000101661	-6.80E-05	0.026926009	-0.000382282	6.80E-05	5.94E-05	-2.55E-05	-0.003506388	-0.003256592	-0.00058599	-0.000288807	7.64E-05	-0.000169929	-0.000558649	0.000592177	0.002276523	0.115398089	0.29490635	0.004625727
CASC1_ENSG00000118307-14	-0.003282544	-0.00271166	-0.00081227	-0.0001672	-0.001958102	-0.001159038	-0.008593194	0.028375673	0.004082133	-0.003327283	0.002072895	0.00079379	0.002365385	-0.001404498	0.015207015	0.037319453	-0.0078518	-0.002685981	0.005225268	0.00472543	0.016877835	0.001103845	0.001121397	0.000611849	-0.001970378	-0.002725929	-0.000335328	-0.000500224	-0.001065809	-0.002250708	-0.011387252	5.30E-05	0.018728136	0.002916691	-0.000132544	-0.000866385	0.001436171	0.015078385	-0.00326623	-0.002665963	0.001569374	0.001789775	-0.000991727	-0.014004665	-0.001065106	0.016425615	0.100775209	0.181948689	0.055313603
DNAJC4_ENSG00000110011-9	-0.000230709	-0.015758146	-0.022729102	-0.000357579	-0.010841005	0.001372428	-0.016165731	0.004846414	-0.003731063	-0.004835087	-0.004349921	-0.013224224	0.00630765	-0.003977278	-0.006757689	0.003076274	-0.008925176	-0.009296906	0.004016601	-1.90E-05	0.024153213	-0.000373947	0.003106784	-0.002754661	0.00197889	-0.017291966	-0.011897395	-0.018262912	0.011036075	-0.01861402	0.003611769	0.003253807	0.000988012	-0.012887886	-0.003138964	-0.006225468	-0.007251929	-0.001043447	-0.015224494	-0.001958586	-0.010930666	-0.017467211	-0.005321332	-0.010002557	-0.009578923	0.154826205	0.208145641	0.164482078	0.240418632
C9orf116_ENSG00000160345-8	0.002982111	-0.001503612	0.012863249	0.000365954	0.002471287	6.52E-05	-0.018017042	0.034559783	-0.00814059	-0.005155611	0.004889309	-0.002180884	0.003824179	-0.013626717	-0.018916815	0.01416587	-0.026867076	-0.018053671	-0.005415406	-0.017853254	0.009898409	0.000156896	0.002053864	0.000123792	-0.000910382	-0.00260471	-0.002459932	3.37E-05	-0.001801827	-0.001300097	-0.014315627	0.000677126	0.036203335	-0.000450035	-0.000133499	-0.000978023	-0.002981845	0.002616757	-0.002412632	0.000582445	-0.000778863	-7.48E-05	0.000353644	-0.015999144	-0.000433433	0.025885163	0.121295975	0.293893291	0.04223801
VPRBP_ENSG00000145041-11	-0.007926893	0.00280018	0.009725864	-0.003053608	0.000191022	0.005768156	0.003192559	-0.000582904	-0.005599763	0.001237602	-0.003449817	6.19E-05	-0.009310534	0.00230272	0.005777981	-0.002363518	0.002810021	0.00204791	-0.001491776	-0.003107406	0.021454239	-0.009285126	0.001069809	0.005823366	-0.000437963	-5.42E-05	0.003636558	-0.000986233	-0.000855814	0.007913897	0.047147528	0.006515055	-0.000436688	0.004304707	0.015000043	0.001616147	0.002930536	-0.001591354	0.002020841	0.001181792	0.009975405	0.011956264	-0.002951346	-0.001406663	-0.002391498	0.15743439	0.158726786	0.144029377	0.155963883
FAM27E1_ENSG00000237198-2	-0.007761147	-0.003630565	0.003378678	-0.007345394	-0.010674703	-0.010590812	0.018986367	0.017718027	-0.021031861	0.019010959	0.005688185	0.030688021	0.007415911	-0.014347049	-0.005851167	0.022275888	-0.005047054	0.001056842	0.016503457	-0.003789704	-0.017789203	0.001676937	-0.005708226	-0.010917089	-0.0093734	-0.013256368	-0.005735657	-0.011330469	-0.010221225	-0.004410455	-0.045080838	-0.000460778	-0.001443327	0.009057982	-0.000323231	-0.007556789	-0.006576758	0.042271771	-0.001544204	-0.001998633	-0.008737252	-0.018135994	0.012953379	-0.003027599	0.003174348	0.046898003	0.065975461	0.161205407	0.07381008
NKX2-4_ENSG00000125816-4	0.00018138	0	0.005122159	-0.000271993	-9.07E-05	-9.07E-05	0	-0.002708609	0.002426133	-0.001265522	-0.001356044	0.002529301	0.000180517	-0.005683283	-0.002976583	-0.102633641	-0.000631317	0.001263938	-0.008422166	0.006516531	-0.000544105	0.003874945	0.00036276	-9.07E-05	0.000181391	9.07E-05	9.07E-05	9.07E-05	-0.00036276	0.000453407	0	0.00036276	0.0012691	0	-0.000181391	0.00063457	-0.00036276	-0.021227461	-9.07E-05	0.000815312	0	-0.000181391	-0.000181391	-0.000996994	0.000181368	0.006876884	0.010573214	0	0.000544105
ISG20L2_ENSG00000143319-12	-0.00608541	0.002955096	-0.000843998	0.001236257	-0.001554832	0.004975016	0.017991736	0.008709053	0.002292175	0.003980076	0.001688909	0.007874594	-0.003528536	0.007027247	0.004086575	-0.001200043	0.004536647	0.004693139	0.003301931	-0.00201335	0.016574412	0.007700191	0.002904251	-0.001265686	-0.003364869	-0.003299311	-0.016431898	0.00097322	-0.004920598	0.001681517	0.013336943	0.007609755	0.006667785	0.011281096	0.005404173	0.001078581	-0.000670036	-0.003308801	-0.003463387	-0.008174779	-0.004722011	-0.005643879	-0.003461865	-0.001544553	-0.001232465	0.160629117	0.172978102	0.197030269	0.195871593
FAM181A_ENSG00000140067-6	-2.99E-05	-2.99E-05	-5.98E-06	0.00037011	5.97E-05	-0.000489575	-0.001127896	0.057217583	-0.028765156	-0.013645306	0.00455023	0.016344187	0.021424144	-0.000290977	-0.001763686	0.000915254	-0.02363645	-0.002556292	0.007284978	-0.0043252	0.00105711	2.39E-05	4.78E-05	0.000346198	5.38E-05	0.00013133	8.97E-05	0.000615129	-0.000215101	0.000340356	-0.000185322	-0.000137503	0.000157647	-0.000119486	0.003575852	0	-0.000119567	-0.016963761	-0.000579402	-0.000215163	0.000244931	1.79E-05	4.78E-05	-0.000667145	-5.98E-06	0.000783032	0.005770108	0.065576782	0.000633631
RUVBL2_ENSG00000183207-8	-0.00016245	0.014617196	0.011629127	-0.00330993	-0.002577901	-0.001048735	0.012448882	0.0125853	-0.005525294	-0.003262607	-0.014942038	-0.005465895	-0.015267183	-0.001312312	-0.00602977	0.006721496	-0.004631956	-0.003524299	0.003284061	-0.011879524	0.003510087	0.017822121	-0.002598136	0.006556409	0.000699024	0.003100576	-0.00139129	0.000520815	0.004102567	0.01373811	0.015176938	0.009253715	0.014355807	0.013712074	0.014490125	-0.000132478	0.000382936	0.001968907	-0.001926819	-0.005325285	-0.002129518	0.000163307	0.006331778	-0.003051871	-0.004214511	0.15409859	0.154228319	0.195840807	0.14776288
TUBA3D_ENSG00000075886-10	-0.00011102	3.87E-05	0.000194031	-2.58E-05	-8.52E-05	2.72E-05	-0.000133889	0.000229793	-8.08E-05	-2.36E-05	0.000247259	2.64E-05	0.000426863	0.000250236	-0.00035294	-0.000425735	0.000344133	0.000200457	0.000323726	-1.15E-05	-0.000455105	-1.00E-05	4.65E-05	-3.29E-05	-3.58E-06	-1.22E-05	0.000145327	2.36E-05	0.004083832	0.074433563	0.000290757	-7.81E-05	0.00010099	-0.000281377	-0.000141134	0.000132447	-7.16E-06	2.94E-05	-0.000125298	-0.000199793	0.00021614	0.000121003	0.000115294	-4.29E-06	7.88E-06	0.006506422	0.01796762	0.023264494	0.003524975
NAT6_ENSG00000243477-1	-0.010621781	-0.004139408	-0.011823179	-0.005299679	-0.003180695	0.006462591	-0.010745139	0.025634031	0.014226898	-0.00613507	-0.010669703	-0.020128842	-0.012114434	-0.012684863	-0.009518048	-0.006642852	0.009526615	-0.013287847	-0.003402659	-0.014556352	0.008477986	0.002404108	0.00525201	0.0006598	-0.001288458	-0.01165819	-0.018803574	-0.007958776	-0.00387722	-0.006659798	0.007341759	-0.002203835	-0.00609249	-0.000117714	0.000919439	-0.00640373	0.00123315	0.004005807	-0.000880223	0.001689964	-0.001004469	0.006891962	0.006566836	0.00883466	-0.011543517	0.223451021	0.225683963	0.214445676	0.244739744
MROH7_ENSG00000184313-15	-0.000104089	-0.002254337	-0.001695754	0.004069228	-0.012561303	-0.002168205	0.019219909	0.017394578	0.010189425	0.004830765	0.005051921	0.011695006	0.011027499	-0.000540408	-0.00480979	0.006847153	-0.000742197	-0.00383639	0.001316967	0.001843423	0.007053414	-9.80E-05	2.03E-05	-0.017072024	-0.002898195	-0.034260328	0.001116829	-0.029590345	0.008319663	-0.008007829	-0.016497146	-0.005786414	0.001256513	-0.00531493	-0.001568314	0.002376848	0.0005512	0.006366331	-0.003893961	-0.00305624	-0.003688432	-0.000396119	-0.010985418	-0.018646358	-0.000405125	0.027070845	0.040807631	0.073258321	0.112751077
NEK10_ENSG00000163491-12	-0.001198833	-0.000517236	0.0007651	-0.001562474	0	0.003309087	-0.015009477	0.03388746	0.00988222	-0.005410113	0.000166579	0.001587233	-0.008444579	-0.001801949	-0.012739698	0.014502012	-0.016131897	-0.000850925	0.005596533	-0.000380695	0.155341338	0.000467253	-0.000275994	0.010433696	0.0016187	-0.001277698	0.001240971	-0.000929336	0.005447957	0.0069902	0.022811878	-0.003923505	0.028664171	-0.001147696	0.002487209	-0.002424894	-0.000384547	0.00625675	-0.003630094	-0.001567114	0.002250008	-0.000545133	0.005143419	-0.001932458	0	0.010965007	0.09351055	0.229019655	0.027777158
SENP8_ENSG00000166192-10	-0.00294529	-3.50E-05	-0.009801493	0.003571809	0.007343566	-0.002066051	0.005320632	0.037299639	0.006432661	0.002457083	0.006319276	0.019844765	0.016895285	0.003529907	0.018049403	-0.007085793	0.01358978	0.00863252	0.008134606	-0.002233825	0.027428882	0.001061207	0.011103827	0.004831518	0.003112503	0.0066005	0.003600362	0.003549518	0.00503464	0.008922645	-0.036127518	0.009347286	0.014088881	0.013999674	0.012896697	0.005704199	0.002033669	0.014642931	0.004564637	-0.00394492	0.004062807	-0.006481136	-0.013522813	-0.004363023	0.00277422	0.084917168	0.109040613	0.115758667	0.163946728
ZNF730_ENSG00000183850-9	-0.006535103	-0.006284727	-0.001481724	0.000409931	0.010535367	0.000887758	0.001171304	0.029493261	-0.000810763	0.005084443	0.00802965	0.014497275	0.013450178	0.008151658	-0.000987849	0.01260974	0.012133949	0.006984457	-0.004398203	0.011040207	0.004661006	0.058661716	0.00674051	-0.005425224	0	-0.005011512	0.007904243	-0.002186932	-0.001466481	-0.001009106	0.008925853	-0.001071308	0.011009693	-0.001827726	0.000357132	0.002586108	-0.000948128	-0.003544636	0.001700635	-0.000825273	0.001000829	0.002641171	0.001834624	0.000231647	0.000119074	0.054856591	0.074653844	0.046791672	0.143042393
HEATR4_ENSG00000187105-4	-0.001151017	-0.002268845	-0.000265055	0.002393467	0.002972433	0.004244736	0.010935986	0.014828743	0.001670188	0.000685541	-0.003033591	0.004240971	-0.001935581	0.000230686	-0.001058044	0.00792415	0.01304728	0.00266492	0.01004783	0.00212433	0.011530169	-0.003939756	0.000483594	0.004791924	0.002669768	-0.005933422	0.002392177	-0.002217304	0.000105256	-0.000371781	-0.003833535	0.009236678	0.002418248	0.001411051	0.002469619	-0.000254148	-0.000265582	-0.004790275	-0.008976479	-0.006743396	-0.000257344	0.000263675	-0.000528925	0.000332439	0.000483252	0.066119105	0.076764637	0.084269685	0.0833241
MEA1_ENSG00000124733-3	-0.001630943	0.000688453	0.005185422	0.001611971	-0.010444067	-0.001935114	0.008852253	0.009861537	-0.013580921	-0.009408118	-0.018152758	-0.007387204	-0.028326287	-0.017677974	-0.007698973	0.001709467	-0.014243315	-0.00883746	0.001060179	-0.024448462	-0.013683389	0.003605558	-0.004452886	0.006058479	0.001920644	0.011558869	0.00397848	0.003900755	0.004556351	0.007867385	-0.0032946	0.008781831	0.004845415	0.02552025	0.009544244	-0.007960515	-0.00047083	0.001374503	-0.002132585	-0.005763468	-0.002737066	-0.001642844	0.005474377	-0.021398002	-0.001515022	0.247239572	0.249541097	0.197547295	0.227126699
ZNF433_ENSG00000197647-7	-0.003932633	6.58E-05	-0.002595554	0.005364376	0.002163758	0.008736195	-0.02746035	0.017540239	0.005400453	0.007946746	0.007119978	0.017617058	0.0033029	0.016157767	0.006221918	0.005410113	0.010768899	0.014825082	0.008018812	0.006701121	0.056076476	0.01672727	0.005118559	0.001222083	-9.27E-05	-0.000774175	-0.004416084	-0.006407971	-4.62E-05	0.00455362	0.005378877	0.016661417	0.003052903	-0.001046632	0.008441587	0.005161125	0.010250208	0.005625711	-0.003381155	-0.007288382	0.011706188	0.001760905	0.009724442	-0.006697027	0.000993503	0.195524365	0.173683681	0.146077895	0.206468222
C6orf163_ENSG00000203872-6	-0.004545704	-0.004777728	-0.009694956	0.001347867	0.00169101	0.004251132	-0.016588911	0.019754642	0.003434119	0.000362882	0.0020189	0.004172124	-0.003394875	0.002164626	0.003998673	0.016685437	0.007338863	0.003853152	0.013867982	0.007765173	0.030093534	-0.000157502	0.000219923	0.00044014	-0.001171262	-0.012626465	0.002763732	-0.01083228	-0.006021431	0.000597749	-0.01716512	0.00427392	0.008238634	-0.004204626	0.000420125	-0.008647174	-0.001092558	0.006703287	-0.003131146	-0.006382967	-0.005411338	-0.019586729	0.025503431	0.007535674	0.006247289	0.109697421	0.148401662	0.17157882	0.248738625
M1AP_ENSG00000159374-13	0.018539301	-0.014206257	0.002741008	0.004055179	-0.006781767	0.002861673	-0.012980588	0.077334762	0.013089304	0.002206555	0.002796903	0.000648786	0.006573168	0.006547191	0.007388803	0.000713257	0.007017783	0.004153351	0.061020277	-0.0031869	-0.045977498	7.27E-05	-0.001730639	0.002482026	0.002301791	-0.002651128	-0.004050575	-0.001446915	0.001732821	-0.000538374	0.036227092	0.001690443	0.008111533	-0.012617677	-0.000981358	0.009991325	-0.001529346	-0.038326679	0.006651152	0.005089131	0.006199044	-0.010187628	-0.006587175	-0.00120187	0.014339261	0.023259719	0.143359844	0.071220361	0.022070388
RAB11FIP5_ENSG00000135631-11	-0.006722715	0.00790627	0.009460507	0.00570096	0.010252991	-0.003975511	0.02162682	-0.002121552	-0.026527949	-0.000506623	-0.01485125	-0.018973998	-0.043212407	-0.019199297	0.000784339	-0.018339046	-0.009420422	0.000858833	-0.001230811	-0.007945579	0.002073267	-6.60E-05	0.004942125	-0.002292821	-0.002240382	-0.000850054	-0.00057267	0.004791801	-0.002482992	0.028714023	0.025293222	0.004858921	-0.004028713	-0.001962457	0.005375067	-0.005979635	-0.00036215	-0.002435356	0.00200337	0.010853706	0.005594937	0.00809607	-0.012611539	-0.001210817	-0.000514334	0.164006939	0.169572365	0.178109336	0.145242458
SMPD2_ENSG00000135587-4	-0.002786599	-0.000696036	-0.007673274	-0.003083052	-0.007997473	0.003816159	-0.033158441	0.00994396	-0.00378638	-0.002384	-0.000817022	-0.006423348	-0.002832266	0.001317268	-0.001575692	0.011229571	-0.004978096	-0.00452325	0.002452983	-0.006258378	0.021226766	0.001513541	0.004191516	-0.002006613	-0.001397584	-0.004202652	-0.014866285	-4.94E-05	0.001332158	0.004280108	0.008896947	0.000295239	0.014739049	0.032496148	0.00186859	9.94E-05	-0.012939663	-0.011957266	-0.044880737	-0.024870409	-0.027298784	-0.010422389	0.010133991	0.002136056	-0.006067141	0.194000821	0.168652768	0.195567297	0.129485172
FABP12_ENSG00000197416-4	-0.001182259	5.03E-05	-0.000528658	0.000755311	-0.000352663	-0.000604386	0	0.000625741	-0.001852948	-0.000779706	0.000928093	-0.00233387	-0.000426859	-0.00097809	-0.002513538	-0.004767502	-0.001381832	0.000352196	0.000856094	0.001635666	-0.002415185	-7.55E-05	0.000327339	0.00067994	-0.000854826	-0.000125902	-0.007100989	-0.000226698	-0.000604312	-5.04E-05	0	-0.001660758	-0.000677069	0.04781774	-0.000377817	0.001132661	0.001207929	-0.013713435	0.000477768	-0.001105571	0.000424179	0.002391382	0	-0.000151083	-0.000100766	0.206691034	0.010417522	0	0.00057933
SCAND3_ENSG00000232040-2	-5.69E-05	-0.001639737	0.006000544	0.002029254	0.009128927	0.007201613	-0.021134763	0.01109035	-0.001410214	0.008431263	0.013518685	0.017884388	-0.011592449	0.004515314	0.003736663	-0.007037551	0.006970904	0.005642627	0.005554938	-0.002880939	0.03022492	0.014790055	0.009180607	0.000475118	0.010541369	0.004927326	0.003839672	0.006560423	0.002697362	0.00484833	0.009867767	0.015109721	0.007870757	0.0039896	0.000171632	0.0059914	0.005597254	0.00261315	-0.001283402	-0.000435479	0.005766744	0.004248803	0.004907797	0.010053416	9.54E-05	0.068705643	0.091544666	0.097537604	0.09279898
SHARPIN_ENSG00000179526-12	-0.001383949	-0.009187106	-0.005181384	-0.003973022	-0.011607258	-0.000284598	-0.002165875	0.006354297	-0.00962042	-0.004700904	-0.007165529	-0.002475658	0.001064419	-0.004031618	-0.005161956	-0.001159787	-0.007461401	-0.007441237	-0.002371762	-0.016523782	-0.010531274	-0.00203952	0.002872132	-0.000594704	-0.002773651	-0.009834835	-0.007942465	-0.008573231	0.002587415	-0.007669342	-0.015178435	0.004648307	0.003026519	-0.008602955	-0.002766837	-0.006924142	-0.005021392	-0.007466378	-0.008022643	-0.004902625	-0.01211347	-0.03318159	-0.004660901	-0.002752862	-0.029207319	0.222596488	0.251996833	0.241078657	0.228041462
RDH8_ENSG00000080511-2	0.01111486	0.004350813	0.000808912	-0.000539805	0.000202195	0.001753545	0.006807562	0.004433278	-0.001347621	-0.000202129	-0.001080569	-0.000135052	0.001281047	-0.002360707	-0.000202006	0.005639468	0.001010975	-0.003831326	-6.74E-05	-0.000269486	-0.002612547	0.006046228	0.002954005	0.000134831	0.00134718	-0.000539048	0.0009451	0.000202261	-0.002359714	-0.001213198	-0.319414165	-0.001076588	0	0.000539931	0.000674693	0.008259481	0.001213368	-0.000202498	0.000808572	-0.000269247	0.00067444	0.000675293	-0.001011495	-0.000404778	0.000202555	0.00667307	0.005529382	0.001755514	0.001553064
PRAP1_ENSG00000165828-9	-0.007653388	-0.003989954	0.003233421	0.001386361	-0.001127691	0.00131409	0.009828766	0.014355642	0.009405947	0.007241512	0.000163975	-0.013992408	-0.000464326	-0.006563731	-0.002001144	-0.000777498	0.000270409	-0.001622684	0.004868452	-0.000601912	0.005708744	-0.002255827	-0.000130016	0.002561299	0.020237991	-0.006185987	-0.00034197	-0.000234619	-0.001255318	-0.005782636	0.020050735	-0.057269512	-0.004641357	-0.002935008	4.74E-05	0.007536391	0.002609846	-0.018628024	0.00455394	0.001117782	-0.065232086	-0.01139942	0.001560742	0.008922176	8.27E-05	0.029303746	0.023736034	0.050421077	0.062072607
CXorf67_ENSG00000187690-2	-0.002040776	-0.001371909	-0.004844069	-0.007542313	-0.011626376	-0.003255755	-0.00114801	0.009987081	-0.010532004	0.002945132	0.02749727	0.042908104	-0.00062331	0.004008986	-0.006469641	-0.005147872	-0.010762925	-0.005527699	6.55E-05	-0.00290204	0.005763854	0.000999119	-0.000422026	-0.000807529	-0.003083907	-0.009826713	-0.000951274	-0.001903191	-0.001444753	-0.00174954	-0.002385253	-0.001219944	-0.00109724	-0.001529629	-0.000199935	-0.002560279	0.002862011	0.042194868	-0.001064883	-0.00130911	-0.004642382	-0.017167093	-0.003612963	0.000281978	-0.000746839	0.024486479	0.026539298	0.02002135	0.091234076
CCDC13_ENSG00000244607-1	-0.000411819	-0.003040552	-0.000699183	0.000846995	-0.010335014	0.004679327	0.001491134	0.036554083	-0.000177235	-0.011381196	-0.020024144	-0.009307238	-0.007808164	-0.012244899	0.000184867	0.061995201	-0.033428644	-0.004451287	-0.012152136	-0.001837071	0.009816641	-0.00045112	0.000469635	0.010373609	0.002176502	0	0.001495554	0.003107843	0.00295224	-0.001197209	0.027454713	-0.004644125	0.025684488	-0.004801688	-0.000560596	0.000591268	0.00158679	0.011329706	0.002760553	0.001739065	0.00223604	-0.002315594	-0.008170203	0.002508272	0.00830593	0.089974122	0.165014555	0.280912625	0.024804616
KIAA1211_ENSG00000109265-8	-0.001232034	-7.54E-05	0.003293358	0.000108095	-0.009264478	-0.002003283	-0.015613318	0.011628915	-0.015866507	-0.001363348	0.000314621	-0.00024123	-0.002522137	-0.007026636	0.016651348	-0.012474899	0.00578696	-0.000576682	0.004478037	0.006255002	0.002985893	-0.003009422	-0.000358446	-0.008279478	0.017323347	-0.002511552	0.000151159	0.000663052	-0.004855451	0.00016561	0.006980714	-0.000213262	0.000359072	0.001484311	-1.38E-05	0.008076845	-0.000563529	-0.001224838	-0.000529499	-0.000446884	-0.031187109	0.002625396	-0.000690826	0.001019514	-8.97E-05	0.065762585	0.06181645	0.031070258	0.048016251
BPIFA2_ENSG00000131050-6	-0.0027585	0.000228945	0.004051885	-0.000804594	0.001725643	0.000460373	-0.025041489	0.011028456	-0.002991235	0.020012484	0.00069056	-0.00137914	-0.002643247	-0.000575719	-0.005256133	0.00114002	0.000458872	0.001831558	-0.002637993	-0.000686072	-0.000803442	0.001840319	0.00069067	0.000115025	-0.000573477	-0.00011153	-0.001710233	-0.014448141	-0.001036129	0	-0.012649622	-0.000114988	0.062991754	0.004269329	-0.000805043	-0.001030701	-0.000805172	-0.003080367	0.000115116	-0.000345459	0.01330602	-0.00229491	0.005716821	-0.050952982	-0.001726469	0.015464345	0.005287972	0.018764797	0.000805943
KLHDC9_ENSG00000162755-9	-0.004267027	-0.003583363	-0.005397831	0.001718621	-0.004599264	0.000110763	-0.028178191	0.028614361	0.006499861	-0.002194523	-0.003502402	0.002145991	0.006261595	-0.006056396	-0.008892964	-0.002507911	-0.015900065	-0.01901696	0.016519825	-0.010186394	0.013477998	1.92E-05	0.001865766	0.006563336	0.006660695	-0.001914017	8.67E-05	0.001225914	0.002384916	-0.008018961	-0.030326245	0.003945592	0.005071416	-0.007581896	0.000648297	0.002617988	-0.004631012	0.00152881	-0.002631111	-0.002712056	0.003342109	0.002304192	-0.002405274	-0.014782572	5.27E-05	0.042098181	0.080064107	0.100157425	0.083899689
PGP_ENSG00000184207-8	0.013155007	0.021172571	0.011498012	-0.007521995	-0.002036351	-0.00112491	0.001368438	0.001949725	-0.020104165	-0.009443086	-0.028411334	-0.054031017	-0.042554274	-0.02704684	-0.028618298	-0.015422468	-0.029848031	-0.016938866	0.000205715	-0.034646752	-0.011627389	0.009053372	0.003410878	0.002587011	0.003815168	-0.001162024	1.68E-06	0.003896441	0.018592241	0.000227789	0.003701107	0.002706605	0.003475269	-0.00276258	-0.003558192	-0.000411922	0.003132668	-0.016982611	-0.012493525	0.00018794	-0.011541694	-0.009832435	0.001490624	-1.12E-05	-0.007322694	0.071251387	0.06683413	0.110051889	0.044712844
FAM229B_ENSG00000203778-3	-0.003699696	-0.006789221	0.001947416	0.002684905	-0.003709423	-0.000336263	-0.002078	0.00686775	0.010688482	0.003167896	-0.000533653	0.005033664	0.001797335	-0.001221682	0.028517681	0.001486909	-0.003210565	0.002139188	-0.008583482	0.022020371	-0.002793493	0.000103514	7.45E-05	-0.001550936	-0.003299306	0.000870455	0.001065597	-0.000792029	0.002643691	-0.007906131	-0.012827434	0.000933707	0.00267327	0.001076001	-0.000972971	-2.28E-05	0.00067048	0.005041364	0.000163827	-0.001329362	0.000731211	0.002574377	-0.004555666	-0.008114135	0.00018595	0.043228355	0.064045709	0.085767279	0.079017705
ZNF563_ENSG00000188868-9	-0.011029798	-0.012229368	0.001281669	-0.001086768	-0.005603502	0.006695825	-0.021421943	0.009264119	0.003241647	0.007710051	0.00281119	0.009608564	-0.000753512	0.003870307	0.003975128	0.008311317	-0.00011887	0.004338145	-0.004312314	-0.002902735	0.033532342	-0.003064139	0.005807024	0.000537302	0.004774047	-0.002938163	0.003463089	0.000264638	-0.011497221	-0.012069456	-0.000813901	-0.050863536	0.004821031	0.013540643	0.005515443	0.004496761	0.002565591	-0.001893739	-0.020149055	-0.007372337	0.004381031	-0.004451088	0.003819792	0.001628254	6.14E-05	0.186968934	0.197309703	0.150023594	0.20183366
RP11-382J12-1_ENSG00000246366-2	0.002411348	-0.006841821	-0.006990831	0.002282069	-0.000713076	-0.003161443	0.002554448	0.003602413	0.006872182	-0.000211172	0.005691396	0.001007921	-0.001913812	0.001206237	0.002981216	0.001745548	0.002468135	-0.00113626	-0.002264717	0.008359808	0.014528632	0.006179603	-0.0054269	-0.002201125	0.002108279	-0.004970653	-0.004427639	-0.006937409	-0.005307988	-0.001365202	0.024511665	-0.01162182	-0.000553738	-0.001423197	0.000361207	-0.001977165	0.000285005	0.005821322	0.003632828	0.00063913	0.018081658	0.027046117	0.002765754	0.006737196	-0.001069165	0.05148954	0.066681813	0.033087658	0.047701464
SLC52A3_ENSG00000101276-10	-0.000429864	0.003632724	-0.001106197	0.000697768	0.00778519	0.001295651	-0.088198978	0.001133648	-0.016890416	0.002223409	-0.001257867	0.014826555	0.02372598	0.008179104	0.012763429	0.008532182	0.017827819	0.012207684	0.00351214	0.015553113	-7.20E-05	6.39E-05	7.58E-05	-5.94E-05	0.010495572	-7.10E-05	0.011295248	0.000981955	0.003087944	0.001151294	0.077099889	5.18E-05	0.00118653	-0.007192623	-0.000377634	-0.00030022	-0.000436991	-0.001056722	-0.002299877	-0.003665295	-0.032231701	0.000768555	0.003963362	-0.00037445	0.000203499	0.033557561	0.030387205	0.02397055	0.031160914
DDX25_ENSG00000109832-8	-0.001047462	-0.001009271	0.001558096	-2.76E-05	-0.000140901	2.45E-05	-0.000596923	0.043547514	0.022081315	0.01655581	-0.012858138	-0.003612369	-0.012582888	-0.006051753	-0.001042861	-0.01698946	0.001651122	0.000895998	0.003950734	-0.01361366	2.14E-05	5.82E-05	-2.14E-05	-0.000946254	-0.000400651	-0.000247958	-0.00010099	0.000250987	-0.000119469	-0.00022367	0.000511078	-0.000465164	-5.20E-05	0.000708949	5.82E-05	-0.001717608	0.001215066	0.012881212	-8.56E-05	-0.000237929	-0.000171368	0.000314385	0.000513391	-0.006231377	1.84E-05	0.004483269	0.003226911	0.004739909	0.00814522
C9orf24_ENSG00000164972-8	0.000671446	0.001029609	0.000419143	1.05E-05	0.000330258	-0.000148495	-0.001866383	0.01424087	-0.011506913	-0.019045042	-0.006117933	-0.000424161	0.001761562	-0.003881576	-0.004499947	0.040929085	-0.033080485	-0.023812656	-0.001533245	-0.011567847	-0.002485001	0.000125739	0.000326658	-0.00038108	0.0005671	0.000421125	0.00076118	-0.004438134	0.018231778	0.001061221	-0.001181262	0.000531598	0.02895754	0.000392292	0.000273652	-0.000156457	-0.000125338	-0.005216389	-0.000889418	-0.001137353	-0.005852609	-8.79E-05	-0.001455162	-0.001909833	5.87E-05	0.005923451	0.103788403	0.245477204	0.005900482
RNFT1_ENSG00000189050-10	0.021813593	0.010958196	0.010810686	0.010399307	0.002043442	0.005833406	-0.029825422	0.00706359	0.001423301	0.001383986	0.010517532	0.008969147	0.00031891	0.009110207	0.006283926	0.006311417	0.006891581	0.004595947	0.015896151	0.005134726	0.004166726	0.006808576	0.001021984	-0.00306136	0.013052344	-0.001508179	0.006900265	-0.000934243	-0.002874407	0.004954216	0.017222431	0.00983784	0.014887319	0.005717128	0.017727256	0.004195032	0.005901149	0.01373415	0.004273237	0.007990741	0.004924176	-0.008445715	3.98E-05	0.010982051	0.005292732	0.149236913	0.165239325	0.136759979	0.209011803
ATP1A4_ENSG00000132681-12	-6.63E-05	0.000464017	-0.001275725	-0.00219222	0.000628681	-0.000132054	0.047562811	0.005697972	-0.006127958	-0.002230285	0.003171558	0.008021936	0.005261944	-0.003427972	0.000505796	-0.000562572	0.002307442	-0.001393999	-0.000132805	-0.000705291	-0.003649745	-1.11E-05	-2.22E-05	-0.000549707	-0.00167984	-0.002048093	0.000798534	-0.002644761	-0.000608016	-0.00129115	0.00213057	-0.000233411	0.000830621	-2.22E-05	0.01152949	0.007503345	5.56E-05	-0.003043953	-0.001209082	-0.000410729	0.001624725	-0.001924422	-0.000953093	-6.66E-05	0.000420044	0.004085982	0.00558202	0.007795523	0.005881041
RP11-574K11-31_ENSG00000272916-1	-0.00391495	0.006673115	0.002934867	-0.01458536	0.009220315	-0.007794647	0.04564757	0.001725428	-0.002049714	-0.000607019	-0.009074386	0.002211532	-0.001860048	-0.002485852	0.001839701	0.001099514	-0.002940811	-0.000569657	0	-0.00506206	0.005813769	0.000319903	0.004268388	0.006854791	0.007989461	-0.020160287	-0.000130139	-0.003020298	0.000718549	0.003364117	0.004794229	0.003332473	-0.019747832	0.000995681	0.007537599	-0.007870287	0.00288213	-0.00914125	0.00633939	0.004284834	0.012942779	0.002735844	-0.014768461	0.001804055	-0.017735077	0.079672869	0.037641244	0.079870547	0.030890306
C11orf63_ENSG00000109944-6	0.017377948	-0.011939226	0.002528032	0.010637794	0.002964172	0.006810436	-0.034523331	0.014914792	-0.002684678	0.000689625	-0.005796821	-0.004840983	-0.005048311	-0.00079797	0.00733646	0.014285725	-0.004391862	0.002716756	-0.010671797	-0.004201669	0.012076072	-0.01268834	-0.009105804	-0.011396129	-0.008082517	0.001551702	0.00165851	-1.44E-05	-0.006116282	-0.002845781	-0.016251214	-0.001634034	0.002475411	0.011760252	8.86E-05	0.013831708	-0.002338929	0.01937924	-0.008105397	-0.001486406	0.008070281	0.00059889	-0.003287826	-0.009494496	-4.81E-05	0.076323849	0.143267038	0.089316714	0.112540293
CRYBA4_ENSG00000196431-3	-0.001635987	0.004368185	-0.004517281	-0.002390001	0.000327978	0.000907641	0.028008034	-0.009943451	-0.046767287	-0.001907066	0.013406743	0.007746696	-0.004227737	-0.010749647	0.008088566	0.03253841	-0.001865755	-0.022216648	0.024284294	0.018193911	0.009345228	-0.005246312	0.002399459	-0.001737539	0.000707994	0.002882179	-0.002958364	0.003625071	-0.002135744	0.002559361	0.01440469	-0.018768747	-0.008585347	-0.022294268	-0.000248977	0.010727006	-0.000412564	0.005246023	-0.00951303	0.001062157	-0.002796223	0.066953852	0.006772271	0.000245016	0.007254747	0.027114943	0.063873493	0.036960508	0.013167825
APH1B_ENSG00000138613-9	-0.003675478	0.000278695	0.006772422	0.001163221	-0.005132895	0.005487302	-0.02759089	0.019433635	0.011416054	0.000100818	0.006435872	0.01879422	0.000103655	0.004159713	0.012540638	0.004196332	0.007342322	0.000352729	-0.002587812	-0.000821419	0.019076887	-0.009058402	0.0017325	0.001181041	-0.002214794	-0.001892778	-1.76E-05	-0.007642685	-0.003611081	-0.004087913	0.050616582	0.003663515	0.002623697	-0.010336719	0.001895506	0.001340252	0.001782157	-0.013718664	0.011005084	0.01377003	0.015227211	0.003131529	-0.003083916	0.005905302	0.010108446	0.166846425	0.216790628	0.211649945	0.200613056
CCDC60_ENSG00000183273-2	-7.99E-05	-0.000159897	-0.00023981	6.00E-05	-0.000119955	-0.00011995	-0.074222927	0.036810806	0.001175344	-0.016314533	6.00E-05	-0.000219915	-0.000219632	-0.000898272	0.020439405	0.080432477	-0.02818753	0.000419513	-0.007631175	-3.99E-05	-0.000899118	0.000119925	0	0.012031974	0.003702218	4.00E-05	-0.017462361	-0.000119885	-0.001574962	-0.000279867	0.000599101	-0.000199908	0.031750782	-0.01586992	-7.99E-05	0.000359744	-6.00E-05	-0.001078083	0.000717927	-0.000219305	0.003339988	0.000379045	0.001315237	0.000179587	-1.00E-04	0.073462587	0.157830157	0.22458746	0.002696944
AC016885-1_ENSG00000268080-1	-0.040527083	-0.000703539	-0.001379689	-0.009709791	0.002834415	0.001219045	0	0.000365124	-0.002565606	-0.002061484	0.000408663	-0.002052036	-0.003529671	-0.002242377	0.003068055	0.001005745	0.000274416	-0.001515219	-0.008894706	0.010876295	-0.030524757	0.000414111	0.001878718	-0.001599922	-0.002232957	0.00341658	-0.002290429	-0.002069219	-0.00368226	-0.005165958	0.004901755	0.002935104	0.005555211	0.002519192	-0.002793924	-0.00402716	-0.001373821	-0.00050612	0.016406953	-0.004114577	-0.002196719	-0.004136339	0.004087215	0.000534233	0.000184052	0	0.016608918	0.042711354	0.003447302
CTB-134H23-2_ENSG00000196796-4	0.003145102	-0.002676852	-0.002300273	-0.012256363	-0.016811977	-0.003555859	-0.029455285	-0.000504086	-0.015107476	0.007386374	0.008274775	-0.027062521	-0.017489208	-0.001194434	-0.00771678	-0.001000723	9.61E-05	-0.007631901	-0.008216374	-0.02132987	0.000211198	0.002396251	0.003321654	-0.012847734	-0.027816623	-0.022483381	-0.008000898	-0.016056712	-0.003336163	-0.008074136	0.065530518	-0.033171143	0.000510927	-0.01848684	0.000559775	0.002916203	0.001199116	-0.001692647	-0.004904604	-0.005233347	-0.021042072	0.00463524	-0.010156276	-0.004205271	-0.007215606	0.145329886	0.177732966	0.125687177	0.163021303
SDK2_ENSG00000069188-12	-0.003433165	0.002063222	0.007051689	0.011258178	0.00504414	0.003645421	-0.021417649	0.036064739	0.008464964	-0.002462358	0.003600505	0.005034107	0.003369182	0.006399049	0.003778072	-0.007781094	0.001534555	0.005439534	-0.002989801	0.00609168	0.047445545	0.000184157	0.002257909	0.004754316	-0.000418219	-0.004041759	-0.005115465	-0.004371905	-0.006205897	0.00479129	0.007448039	-0.000600609	0.003171158	-0.000874793	-0.000100378	0.003641276	0.000986584	-0.076465091	-0.011492685	-0.010603912	0.022932419	-0.009924223	-0.003114195	-0.022732942	-0.001371454	0.164551245	0.261646656	0.085632745	0.039587771
ARMS2_ENSG00000254636-1	0.055163165	-0.01490211	-0.000491526	0.006034301	-0.021933286	0.000303474	0.001016652	-0.004230134	-0.017763437	-0.001059572	-0.001527184	0.001969367	-0.009012225	-0.0090166	0.014810445	-0.001877515	-0.003845127	-4.41E-05	0.010947619	-0.002506015	0.026113236	-0.000946044	0.000132133	-0.001064076	-0.012567416	0.008739589	-0.000934345	-0.005321862	0.000847188	0.002879196	-0.010305323	0.013517648	0.003732719	-0.002393648	0.000895583	-0.000132214	0.0012918	0.091367612	-0.003458873	0.005764633	0.002576559	0.005313964	-0.001187675	0.004018221	0.000269822	0.039873059	0.045517739	0.07264329	0.260297471
LY6K_ENSG00000160886-9	0.005350158	-0.001625364	0.000641267	-0.006317752	-0.003210136	-2.24E-05	-0.008046508	0.020182677	0.015170051	0.014247071	0.006377855	0.008903872	0.002992076	0.005073481	0.000692397	0.002381579	0.011688137	0.007061225	0.012939952	0.004129198	0.030105483	0.001075076	-0.022614558	-0.001065057	-0.002598359	-0.002578262	0.002095002	-0.000992199	-0.002273209	-0.002201399	0.032201711	-0.0009305	5.22E-05	0.015774277	-0.003060235	-0.000972022	0.00021165	-0.00473203	0.00218843	0.013266415	0.001493192	-0.000610429	-0.001790555	0.000274528	-0.000462418	0.092271073	0.034808626	0.034119137	0.0249615
DRC1_ENSG00000157856-6	-0.000274046	-0.000395399	6.38E-06	-0.000274458	-0.000261612	-0.00010849	0.00017869	0.026384596	-0.004281383	-0.018376775	-0.002141541	-0.001575489	-0.003961181	-0.007244158	0.002363215	0.008955167	-0.022969057	-0.000720595	-0.004227124	-0.008574913	0.001228972	0.000108491	0.000408404	-0.00041316	-0.000535408	-0.00033783	1.28E-05	6.37E-05	-0.000114877	-0.000803421	0.00082513	8.93E-05	0.027229016	0.000204113	0.000370041	0.004444179	0.000108511	-0.007144944	-0.000191322	-0.000337986	0.000516481	-0.000210214	0.000102054	-0.002741452	-3.18E-05	0.002022892	0.129148178	0.271443416	0.00248833
ANKRD20A1_ENSG00000196774-3	0.001504161	-0.000411161	-0.004894464	0.002766706	-0.012829053	0.004627792	0.001824775	0.014121551	-0.022401824	-0.007815945	0.059867759	0.045992117	-0.012168861	-0.00291963	-0.004657452	0.001047804	-0.008759247	0.0037379	0.020976717	0.030000667	-0.008855445	-0.003952296	0.001371692	0.006679953	0.030264824	-0.017679708	0.001355704	-0.002310833	-0.029006265	-0.000211008	0.039006261	0.00718592	0.012765602	0.011209913	0.000575696	0.013469242	-0.014201311	0.04128217	0.012492708	0.012083626	0.028087364	-0.011294222	0.011765665	-0.005768993	0.003829559	0.071384131	0.032685208	0.058785918	0.059764301
TGM7_ENSG00000159495-7	-0.001342905	-0.00224026	-0.001088416	0.001835208	-0.000127864	-0.003320799	-0.002556384	0.002878802	-0.001215871	0.000447933	-0.002110372	0.001405824	0.002556837	0.000383866	-0.002239763	0.000383747	-0.002303092	0.000575939	0.002175143	-0.000959771	0.002745741	-0.001533898	0.000128057	-0.000575199	0.001087933	-0.000767459	-0.086782371	-0.000127859	0	-0.000256183	-0.006738013	-0.001216789	0.000575658	0.006321243	0.120236476	-0.000127967	0.000511435	-0.00699382	-0.003618404	-0.004086596	0.000319966	-0.000896044	0.001151495	0.000128057	-0.000127989	0.199333612	0.029303967	0.008624573	0.002496844
PCYT2_ENSG00000185813-6	0.017779295	0.03062714	-0.000373119	0.007427391	0.005899117	0.011269919	-0.008774324	0.012858567	-0.00181495	-0.000946224	-0.008304196	-0.009694759	-0.006633176	-0.002299771	-0.002336973	0.001429303	-0.00260027	-0.000775167	-0.007046007	-0.007692612	-0.007229419	0.000104941	0.00690887	0.00294182	0.005523631	0.005318362	0.000357598	0.001919161	0.009760915	0.007533998	-0.02522315	0.027756295	0.002533064	0.001805249	-0.003135259	0.010500632	0.001612554	-0.003020347	0.003767796	0.002211383	-0.006496743	-0.002362433	0.00829992	0.002349125	-0.001035774	0.06378822	0.057212239	0.089375867	0.078060452
PXT1_ENSG00000179165-9	0.006387336	0.003153899	0.0029713	-0.003524	-0.005474156	0.000256669	-0.012604872	0.009961302	0.00176899	0.003423162	-0.025595498	-0.019972024	0.001053108	-0.00674079	-0.018672815	-0.010255366	0.004359358	-0.001338851	-0.005481258	-0.013294859	-0.000548642	-0.025731548	0.000518753	-0.011250559	-0.000214492	-0.002398995	-0.001162682	-0.004081298	0.00220693	0.016519025	0.016420504	0.000562277	-0.000331921	-0.000770419	0.002755068	0.018992514	0.000518489	-0.000979788	-0.001320935	0.008770722	0.002088176	0.013431158	-0.001548141	0.002613695	-0.026912318	0.01781314	0.02972343	0.016397871	0.017513047
SPAG6_ENSG00000077327-11	-0.000107102	-8.70E-05	0.000117176	-6.36E-05	-6.36E-05	1.00E-05	0.001094039	0.021669365	0.000691212	-0.010213206	9.37E-05	-0.000130535	-0.00276442	-0.001994192	0.026693802	0.061675088	-0.025106243	0.000287199	-0.005790542	-0.002735599	-0.003322813	0.000308882	3.01E-05	-0.000210901	0.000127176	0.000137203	4.02E-05	4.02E-05	-7.37E-05	3.35E-05	0.00156194	-4.02E-05	0.024433564	-0.000157326	6.70E-06	-0.00024751	0.000401308	-0.001583639	-0.001032656	-0.000868068	4.02E-05	0.000143904	0.00016734	0.000210543	0.000996639	0.001302176	0.049477369	0.127659558	0.000783455
TEPP_ENSG00000159648-7	-0.002120081	-0.00171382	-0.003695098	-0.00104506	0.000886964	0.000782452	0.030701466	0.003103419	-0.001619116	0.000910029	0.000548781	2.94E-05	0.000417912	0.000788233	-0.000243795	-0.005981216	-0.000332346	0.000313195	0.00065356	0.000555308	0.027840133	0.00030366	0.001625032	-0.001210993	8.76E-05	0.002241425	0.003005955	-0.000831402	-0.003506155	-0.000586239	0.010082592	-0.000107788	0.005466874	0.012655677	-2.94E-05	-0.005740309	0.003841108	-0.006179112	0.000822956	-0.001988165	0.000932532	-0.003003011	0.000311999	-0.006376482	-0.000702664	0.06195412	0.057513	0.037586349	0.073510152
CLEC12B_ENSG00000256660-1	0.004286669	-0.000452674	0.000995033	0.000616391	0.002435884	-0.000268993	-0.005607049	0.002079697	0	0	-0.000221846	0.000570329	-9.48E-05	0.001834504	-0.000630177	-0.001010202	-0.000458001	0.002191863	0.003069965	-0.002283414	-0.000503125	-0.001328929	-0.000443843	0.000110273	-0.001558607	-0.000189016	0.000237037	-0.001087964	0.000850544	0.001768744	0.014182532	-0.000930328	0.011869643	0.003211027	0.000237584	-0.005077716	4.75E-05	-0.000538042	0.019755091	0.015159962	-0.001489392	0.031421294	-0.000220401	0.002479441	-0.001040483	0.004293102	0.007942477	0.021213822	0.002868765
CCDC91_ENSG00000123106-6	0.005270347	-0.006206813	0.004038433	0.004569889	0.010499029	0.00351415	-0.004324961	0.020448937	0.01409008	0.00402057	-0.001428771	0.001446547	-0.00249756	0.00626071	0.016961493	-0.006831391	0.008314966	0.005640118	0.008208959	0.006731605	0.012469332	-0.001268705	-0.008998515	-0.002982952	0.001899724	0.015074589	0.00798594	0.005843052	-0.002831991	0.003460035	-0.002706612	0.005435467	-3.55E-05	0.005549865	0.002911053	0.004845318	0.0061493	0.002715429	-0.00308052	-0.002156096	0.006784476	0.00433482	-0.001016025	-0.011633376	-0.003193804	0.15387238	0.17777718	0.175624529	0.184354327
H3F3C_ENSG00000188375-3	-0.013307969	-0.005005651	-0.003316677	-0.006973977	-0.006711101	0.001977874	0.01776343	0.000718284	0.007930195	-0.001031086	0.008940122	0.002883914	0.002425497	0.007986819	0.008354343	0.001361798	-0.000184909	0.002350311	-0.004721209	-0.005456183	0.045978162	-0.000523959	-0.002576616	-0.000652629	0.000158942	0.005308058	0.000610424	-0.000640716	-0.005639595	0.000903951	0.016057564	0.003022629	-0.010151614	0.000583982	0.002891234	-0.018804258	-0.002386407	0.002913236	-0.011311919	-0.008098327	-0.002265641	0.00471945	-0.003906684	-0.014281026	0.02929205	0.212092147	0.222231743	0.150871212	0.264163339
SURF2_ENSG00000148291-5	0.004960183	0.004736714	0.009868128	-0.000488298	-0.002391732	0.003689607	0.006852246	0.006756645	-0.013461461	-0.014889586	-0.03336972	-0.031467954	-0.01909237	-0.015346573	-0.020316298	0.000690739	-0.023081769	-0.012870238	0.010484248	-0.030672047	0.009943145	0.007863004	0.0007734	0.00708442	0.001105963	-1.84E-05	-0.009697048	-0.002455118	0.004750558	0.001656312	-0.02668797	0.006857751	0.007774169	0.014222525	0.001469632	0.002409451	0.004170541	-0.015524201	-0.007959195	-0.005098864	-0.000280531	-0.005132043	-0.002241298	-0.002752897	-0.005244539	0.137276658	0.141835932	0.145841834	0.130288206
ZNF473_ENSG00000142528-11	-0.004125827	-0.010198787	0.012803297	0.002273133	0.000895228	0.004602467	0.022148557	0.000963901	-0.009402562	-0.000794252	-0.002775836	0.002935839	-0.009913369	0.002968294	-0.002143944	0.005359446	-0.000980636	0.004187404	0.005869186	-0.001885478	0.01046805	-0.008451892	0.002062898	0.001381449	-0.002951718	0.000696652	-0.000745687	-0.000310094	-0.002324707	0.003007848	0.012235218	0.012492773	0.009607102	0.002228667	0.002792223	0.001504477	0.002555912	0.031455153	0.003997192	-0.002095282	0.001580764	0.009059848	-0.001339089	-0.0066698	0.003248561	0.097274183	0.135454158	0.260355883	0.121934961
C11orf70_ENSG00000137691-8	-0.010893477	-0.001000202	-0.007369547	0.003187098	-0.014153269	-0.001380577	-0.007486653	0.030442534	-0.004142637	-0.004848532	0.001821244	0.004557784	0.005632094	-0.001017792	0.025342731	0.055909005	-0.014025611	0.001128679	0.002977533	-0.001118771	0.003367111	0.00014266	-0.00353237	0.003377404	-0.00102781	-0.002126277	0.001893603	0.001073389	-0.004021657	-0.000100023	0.015278806	-0.000159268	0.027557452	0.000648821	-0.000535459	-0.007399305	0.000599046	-0.033520633	0.004294713	-0.000509299	0.003431852	0.00035202	0.002452598	-0.010995139	-0.000251746	0.118870899	0.210914108	0.266939371	0.107828673
EPHA6_ENSG00000080224-13	-0.001932132	-0.001838615	0.00027685	0.005162677	0.000741668	0.000630794	0.015127699	0.029801896	0.000824986	0.016588958	0.033752904	0.02381735	0.003282051	-0.006480771	-0.001829538	-0.014529206	-0.013168977	0.011973916	0.00823615	0.007134482	-0.004866493	-5.54E-05	-2.77E-05	0.04354348	0.006565326	0.000677366	0.004667515	-0.000351814	-0.002852478	-0.001353282	-0.000192589	-0.000470488	-0.001515885	0.001513254	0.000138474	-0.001122709	0.001545351	-0.00360107	0.000275845	-0.000663054	0.009679351	0.000249182	-0.022230279	-0.019565442	8.31E-05	0.051843821	0.050533387	0.022599275	0.201013276
LRRIQ1_ENSG00000133640-14	-0.001846808	-0.001055513	0.001079071	0.000405828	0.000292228	-0.000135257	0.000560179	0.0189652	0.002299291	0.00355629	-0.000472259	0.002422399	0.011092196	0.000154491	0.046503731	0.09809736	-0.021847931	0.012097546	0.000964412	0.009278376	0.008734094	0.000270636	-0.00582369	-0.001225881	-0.002111996	-0.001298354	0.000764461	0.001545781	0.000471854	0.001619868	-0.01437473	-0.000653869	0.046612865	0.00376874	-9.03E-05	0.003033188	2.23E-05	0.028718421	-0.000809947	-0.000585491	0.000990847	0.001507507	-0.000808358	-0.023170965	-4.52E-05	0.012432936	0.132830142	0.230713251	0.018665179
LACE1_ENSG00000135537-12	0.003833415	-0.003334705	0.00395665	0.00551398	0.005600138	0.003590765	-0.002655764	0.039608029	0.013288914	0.013561046	0.01140799	0.006216571	-0.003297065	0.011238907	0.020627632	0.008761569	0.005951559	0.001434741	0.01381675	0.015052272	0.008508434	-0.005658117	0.002563384	0.002119527	0.004527705	0.005498467	0.00172106	0.001211783	0.004293707	0.004701661	-0.035656292	0.007221337	0.004194837	0.008639896	0.006671281	0.00551782	0.003359893	0.021988172	-0.008192875	-0.00491057	-0.01405757	-0.000258216	0.012884085	-0.006841659	-0.000187081	0.098879942	0.122334961	0.119020059	0.135909978
NT5DC4_ENSG00000144130-7	0.000700554	0.002286816	-0.002704746	0.000796831	-0.003882835	-0.000287285	-0.009526337	0	-0.001172858	0.000891712	0.000446991	0.000574182	0.000536488	0.000951019	-0.000477255	0.000733944	-0.001050355	-0.001209887	0.000922856	-0.001623707	0.000732696	-0.006591209	0.000255446	-3.19E-05	-0.000570022	0.000351149	-0.000764376	0.000734155	-0.000319096	3.19E-05	0.003270879	0.000254606	0.002749097	-0.000286543	0.000127712	0.001435438	-0.000159546	-0.000566874	-0.000255293	-0.000319145	-0.000214061	-0.017487758	-6.37E-05	0.00216597	0.072885631	0.00153288	0.003223544	0.019517834	0.001181739
WDR65_ENSG00000243710-3	0.006443776	-0.004221452	-0.00011857	-1.96E-05	-0.005026783	0.003114143	-0.005200759	0.021346334	0.001721611	-0.010044715	-0.000377469	5.96E-05	-0.002001396	-0.002119566	0.004591938	0.055695639	-0.027957389	-0.00837093	-0.001318401	-0.001176423	0.008647216	0.015190664	0.002172356	0.000129017	-0.000436672	-0.001129816	-0.000774511	-0.000307692	0.000474044	-9.91E-06	0.007218359	-0.004306222	0.022926774	0.000702328	0.000754361	0.000717526	0.000712462	0.005193592	-0.002153028	0.001564046	0.000386738	0.000476448	0.003138913	-0.006190499	-0.000218667	0.00821282	0.129481946	0.263297981	0.018688495
ANKMY1_ENSG00000144504-11	-0.008810023	-0.010445042	-0.006783828	-0.002087114	-0.009721173	0.003697998	-0.02795209	0.012942318	0.000320487	-0.007480733	-0.004171799	-0.011064752	-0.002786109	-0.00334881	-0.000583992	0.009012445	-0.003785491	-0.005089078	-0.000834215	-0.005118579	0.027993568	-0.008082042	0.000141279	-0.000724773	-0.001480268	-0.012110726	-0.005645664	-0.005397584	-0.002070652	-0.002066807	0.017973129	0.004585582	0.009327604	0.00603807	0.002930819	-0.001302806	-0.002232713	-0.005024727	-0.00751585	-0.000938722	-0.011404389	-0.013404887	0.003478771	-0.004560951	-0.005318233	0.175928203	0.232898917	0.263087256	0.182427935
C9orf9_ENSG00000165698-11	-0.010700288	-0.008375647	-0.000813522	-0.003342328	-0.012262137	-0.004840037	-0.003504761	0.030047795	0.001862584	0.000564637	0.001931349	0.007986514	0.006003833	-0.005518805	-0.006403694	0.014746395	-0.002738288	-0.002523768	-0.002553411	-0.008970858	0.014942614	-0.001896128	0.001205234	0.010885894	-0.00239796	-0.011345916	-0.005382374	-0.005393143	-0.002818333	-0.006409666	-0.013703413	0.001434403	0.014733734	0.00729079	-0.001854769	-0.007081862	-0.001189157	-0.00277142	-0.011538168	-0.006297849	0.00435545	-0.000442997	-0.009242754	-0.009306204	3.07E-05	0.131532186	0.149880649	0.219265449	0.169617283
AC006946-15_ENSG00000235478-1	0.000172656	0.000576129	0.001246845	0.000566593	-0.000403073	0.000480165	0.002037257	-0.002284822	0.006563939	-0.009851391	0.011725241	0.000273329	-0.00764872	-0.012624301	-0.032845719	0.000910959	-0.035331665	-0.015682706	0.012211366	-0.006812181	-0.002358567	0.000153737	0	0.000720049	-0.000460992	0	-0.000172986	-9.61E-06	-0.001140846	-0.001215288	9.60E-06	-0.000134604	0.000498987	7.68E-05	-0.00027826	-5.74E-05	-0.000402961	-0.023950401	-0.000192049	0.000604894	-0.000480482	-0.00013429	-8.64E-05	-9.60E-06	0.000992232	0.000951884	0.000615431	0.004858598	0.002556165
AC005481-5_ENSG00000222012-1	0.004824534	0.00294229	9.25E-05	-0.000138923	0.004435899	0.000416716	-0.006131655	0.008056083	-0.008688481	-0.000272001	0.002353086	-9.20E-05	-0.00516563	0.003200098	-0.003327807	-0.007381286	-0.001304812	0.008290588	0.003817325	-0.022083755	0.033719263	0.00346663	-0.001483682	0.001999704	0.005901163	-0.001195121	0.004012549	-0.000322087	-0.001276318	0.004002313	0.001016471	0.001993794	0.004042452	-0.002606992	0.00078703	-0.00086127	0.000415476	0.023155194	0.000230717	0.001336917	-0.000320411	0.001131614	0.006909757	0.007392673	0.001066825	0.046603822	0.05454763	0.052845863	0.262119979
GPR137_ENSG00000173264-9	-0.000159197	-0.004596305	-0.008896849	0.000970403	-0.005136909	0.002701468	-0.003088129	0.013763987	-0.016157015	-0.00684397	-0.028232691	-0.025275138	-0.012911472	-0.013312377	-0.02094836	-0.001223558	-0.017108435	-0.015875683	-0.009339719	-0.014049164	-0.001033682	0.000887407	0.003946431	0.005132707	0.000582456	-0.004213216	-0.008073503	-0.003257933	-0.00176454	-0.003293493	-0.004545749	-0.001459803	0.002182054	0.004223878	-0.001709334	0.001230751	-0.003443657	0.000270067	-0.006674081	-0.00194132	-0.006252465	-0.019825228	-0.00084654	-0.004251901	-0.00512302	0.112932979	0.1371193	0.111786506	0.096726852
ZNF628_ENSG00000197483-8	-0.006504152	0.003886471	0.000823025	-0.005765532	-0.002624355	0.005013799	-0.00184635	0.00324354	-0.004436589	-0.000908007	-0.01123602	-0.016876864	-0.012731051	-0.002404419	-0.008220001	0.000251347	-0.006300862	-0.003674	-0.002749087	-0.002611937	0.023114291	0.002446007	0.006227382	0.00068869	-0.005957105	-0.013817815	-0.006474556	-0.009371527	0.000277683	0.003436116	0.008869543	-0.000139652	-0.000520661	-0.007449538	0.017501111	-0.007340013	-0.00384387	-0.006975883	-0.01229264	0.009105866	-0.018771478	-0.016879305	-0.005685392	-0.004007273	-0.018367183	0.18682485	0.215898761	0.231938522	0.190855156
CDC20B_ENSG00000164287-8	-0.000411944	-0.000755104	-0.000480795	0	0.001783392	6.85E-05	0.002676297	0.00150967	-0.001442592	0.000617724	0.000891547	-0.001027927	0.000616229	0.001441837	-0.000754601	-0.000683807	-0.001373407	-6.87E-05	-0.001368976	0.001990066	0.000754817	0.000274551	0.002663501	-0.000549467	0.000411924	0.001029883	-0.000137367	0.000412061	0.000206055	-0.000412199	-0.039404198	0.000823966	0.168685391	0.001163547	-0.001371774	-0.002531585	0.000137243	-0.000953938	-0.000755284	0	0.00041163	-0.000137295	0.00075514	-0.002801151	-0.000206036	0.003638058	0.013408424	0.004460497	0.006240841
C17orf80_ENSG00000141219-11	-0.008281376	0.00235251	0.005473637	0.001796938	0.004042653	0.003826309	0.021511567	0.008386642	-0.004205377	0.001854284	-0.010052264	-0.005641907	-0.012317403	-0.006692737	0.015124653	-0.003889024	0.000516258	-0.00349538	0.002832289	-0.001458812	0.010919046	0.007396998	-0.00437079	0.021208527	-0.000670349	0.00400687	0.005159854	0.009017172	0.002168961	0.019066841	0.039751388	0.013288744	0.006249469	0.010213682	0.00771878	0.000557938	-0.001520657	-0.002253066	0.010331557	-0.000981459	0.012018372	0.016772462	0.002151671	-0.002669384	0.002881716	0.156593075	0.192389085	0.172552	0.195436011
DNAAF3_ENSG00000167646-9	1.81E-05	-0.001155064	0.000813394	0.000586783	-0.000784201	9.48E-05	-0.001434409	0.00961493	-0.000329398	-0.006258336	0.000257243	0.001514494	-0.000698929	-0.000568447	0.003857772	0.022831202	-0.011177028	-0.000239034	-0.002645704	-0.001281153	0.005502355	9.94E-05	0.000563568	0.000347469	0.001394417	0.000600142	0.001405302	0	-0.007889777	-0.046587924	0.006633677	9.90E-05	0.021201459	0.001089319	-9.03E-05	0.000180349	-0.000290071	-0.000223384	0.00081621	-0.000562146	0.000913521	0.000652784	0.000946047	0.004534779	2.26E-05	0.012269405	0.098374149	0.260904632	0.004057836
SPATA25_ENSG00000149634-4	0.00140877	0.030232499	0.007164258	0.003808578	0.001995571	0.002732159	0.032214625	-0.000526116	0.002714339	-0.003490356	0.00426186	-0.00276705	-0.002900331	0.003200209	-0.003715957	0.004463531	0.004688795	-0.002920011	-0.001580568	-0.000891623	0.018335977	0.000687854	0.000706886	0.00987602	-0.000236412	-0.006041046	0.000738424	-0.005652254	-0.004354317	-0.001733613	0.134124687	0.002722353	0.005232021	0.000380472	0.000787227	0.00171549	-0.003413562	-2.37E-05	0.007613954	0.00166563	-0.000907997	-0.004418061	-0.00591671	0.005250204	0.000125266	0.107683606	0.158045723	0.156743427	0.258669516
DCDC2C_ENSG00000214866-3	-0.003345007	-0.001148912	0.00161663	-0.01679997	-0.005385465	-0.008800982	0.017238733	0.00064872	-0.000737838	0.001475692	-0.000206891	0.001269835	0.000177058	-0.000295193	-0.001652606	-0.000649211	-0.002028094	0.000472221	-0.00120825	-0.000324556	0.0016374	-2.96E-05	5.91E-05	-0.000412805	-8.85E-05	-0.001964426	0.001678391	0.000293445	0.000147701	-0.000118203	0.006067322	-0.000886667	0.00120687	-0.001769852	-0.000590687	0.001434459	0.000177348	0.000802102	-0.001379769	0.000352522	0.001208596	-0.000236231	0.000557609	-0.008271925	-5.91E-05	0	0.01239535	0.013567534	0.02031833
ZNF546_ENSG00000187187-9	-0.011062771	-0.015131851	-0.013885249	0.001414895	0.006036361	0.005066648	0.012001818	0.02342457	0.009832182	0.008445171	0.006999164	0.013743558	0.00126405	0.008231198	-0.006820486	-0.001626234	0.013709972	0.007508528	0.000530793	0.003805022	0.01455617	-0.004827955	0.005954268	0.005961225	-0.005374267	-0.01151621	-0.002648917	-0.00653641	-0.000278217	0.002096616	0.023252831	0.011658067	0.004576466	-0.005280429	0.012608299	0.002504272	-0.003829207	0.013253256	0.002346195	-0.001164339	0.018926988	-0.00089174	-0.004616137	0.012881349	0.001374326	0.131903177	0.187760247	0.174101085	0.254522668
CDKN3_ENSG00000100526-15	-0.001882969	0.001975177	0.000499528	0.000795882	0.00047952	-0.003059984	0.002374857	0.001949332	-0.000105084	0.000350294	-0.000991696	-0.001069343	-0.00121787	-0.001102572	-0.000137311	-0.000681451	0.001105565	-0.000191111	-0.000220067	-0.002602665	-0.006063263	0.014079031	0.007875705	-0.000829235	0.000196626	-0.000635803	0.001502209	-0.000449949	0.00106539	-0.000827575	0.003538552	0.00089305	0.003429095	-0.000273849	-0.00050373	-0.003045825	0.000560611	0.000572694	-0.00097971	-0.002822618	-0.00067892	0.00449959	0.003624644	-0.000871168	-0.000686932	0.014396003	0.004413806	0.008485427	0.007564271
CDKL4_ENSG00000205111-4	0.002043923	-0.006411461	-0.011283746	-0.004621473	7.95E-05	0.000479593	-0.045873644	0.018894457	0.006640192	-0.002476996	0.005792078	-0.000470751	-0.010429541	-0.000537217	-0.017462139	0.000886267	-0.012151349	-0.002022107	0.010424028	0.000942887	-0.001650816	-0.002400225	0.000392431	0.002224543	-0.001272498	-0.003581767	7.99E-05	0.000956536	-0.003250654	-0.010475636	-0.007905623	-0.005897342	0.002089685	-0.004604941	0.001826749	0.004494258	-0.006616965	-0.032210157	0.001907801	0.00079282	0.007430477	-0.006453966	0.004350116	0.001100274	-0.000885509	0.02263568	0.032915835	0.085070847	0.038892015
CCDC136_ENSG00000128596-12	-0.00184503	-0.000579615	0.000712112	-0.000903381	0.001260454	-0.002347215	0.023836077	0.006934513	-0.001048703	-0.001125271	-0.016367745	-0.009348443	-0.026815303	-0.017772768	-0.010209118	-0.002530124	-0.005499118	-0.002393165	0.003538277	-0.014473939	0.003341267	0.000372902	0.001207711	-0.01344906	-0.004829813	-0.00290018	0.000316718	-9.07E-05	-0.000483895	0.003823516	0.001536716	-1.93E-05	0.000433536	0.000813792	-0.000162323	-0.00061235	0.000154892	-0.000100487	0.000345177	-0.000399097	0.006206261	-0.000827606	-0.003186321	0.000116962	-0.000176822	0.018409886	0.020095289	0.018118068	0.012258371
DMC1_ENSG00000100206-5	-0.014417128	-0.005364926	0.002698729	0.000294451	0.003695656	0.00182809	-0.004968391	0.004695265	0.00295397	0.001850213	-0.00652725	0.003768295	0.007230471	-0.002221369	0.006165373	-0.002184299	0.000134515	0.002892275	0.005202644	-0.002602961	-0.000315439	0.029663658	-0.00437285	0.002417411	0.002441109	-0.000929338	0.001053769	-0.001032074	-0.00410949	-0.002370255	-0.002347197	0.000521758	-0.000543209	0.010362013	0.000273876	0.006987353	-0.000242817	-0.00720204	0.001267902	-0.002115414	0.006523277	0.005913393	0.000735349	0.000514116	0.001907776	0.093399295	0.079735256	0.07021576	0.059244515
MLF1_ENSG00000178053-13	-0.00226006	-0.002254867	0.001108693	0.000166925	-4.54E-05	-0.000739047	-0.003447565	0.011215665	0.000159873	0.002661653	0.002042053	0.002626696	0.003600493	0.003413328	0.002156822	0.007610818	-0.00318109	0.0019707	0.001268529	0.000810777	0.005268681	-0.000317243	-0.000526728	-0.003946997	-0.001678861	0.0022263	0.001854821	0.000548171	0.019173392	0.003192497	0.004952033	4.17E-05	0.004217831	0.002536495	-0.010429322	0.001373713	8.93E-05	-0.001212294	0.001974497	9.69E-05	0.000853942	0.000475362	-0.001910023	-0.003372096	-0.000173251	0.01808696	0.029867431	0.044211422	0.037304049
ANKRD53_ENSG00000144031-7	0.034294322	0.022486519	0.000338523	-0.005637102	-0.002640527	0.003299081	0.005197095	0.004251318	-0.001279972	0.000325946	0.003309863	-0.003098936	-0.002663553	-0.002182615	0.00171311	0.004431318	-0.001389763	-0.000258682	-0.001520022	0.000684837	-0.065521993	0.000362639	0.00244149	-0.001794574	-0.004269092	-0.008864006	-0.000437636	-0.0041328	0.002083169	-0.000749498	0.014679638	0.000619394	0.000315072	-0.00060055	0.001942399	-0.001456442	-0.005707924	0.03697309	0.010361874	0.010496152	-0.001927094	-0.000260063	-0.006531679	0.008430067	3.25E-05	0.06081794	0.087903824	0.107926206	0.160274783
BRAP_ENSG00000089234-11	0.00487845	0.000581612	0.003085714	0.002928312	0.003016168	0.011137701	-0.004817268	0.015421565	0.004615604	0.0025565	-0.004939588	0.00915799	-0.001426429	0.00812717	0.004908122	0.002098384	0.008585146	0.009191003	0.008802551	0.001572599	0.014029077	-0.005139582	0.000641452	0.010456017	0.004125347	0.003113515	0.002527691	0.000725695	-0.003553706	0.005059142	0.015534105	0.007664691	-0.00319507	0.012375001	0.022395747	0.003819314	-0.001420745	-0.006736976	-0.004033201	0.009475965	0.005079874	0.001303488	-0.006220438	0.000463503	0.00430686	0.18896398	0.199674369	0.189811465	0.189360149
DCAF12L1_ENSG00000198889-3	-0.00366993	-0.000573615	0.000443381	-0.011201746	-0.000416618	0.003475563	0.014300906	0.001068441	-0.000443292	5.22E-05	-0.000130474	-0.000287023	0.000182621	-0.000156517	-0.00028695	-0.000411596	0.000599467	-0.000208772	-0.000704027	-0.000782019	0.003148826	0.000208753	0.000156576	0.00046894	-0.000286582	0.00129996	0.000182651	0.00046867	0.000886401	0.000234773	0.034597211	-0.00101713	-0.000208655	0.000286841	0.000156562	0.00018179	-0.000286748	0.003573906	-0.000808459	-0.000469237	0.000625186	-0.006887885	0.009134737	-0.022549868	-0.000208776	0.011593821	0.019546272	0.253274928	0.120855793
DCUN1D1_ENSG00000043093-9	0.00281783	0.00104989	-0.002319295	0.002728799	0.006422396	0.00092957	-0.00665898	0.011920061	0.011314532	-0.000664512	-0.010286159	0.00949444	0.002659672	0.004889752	0.008598424	-0.006394668	0.008400244	0.005244552	0.00017141	0.015821181	-0.003247953	0.004424572	-0.001975279	0.00791837	0.000606072	0.001369395	0.002522177	-0.006054178	-0.004197243	0.006648885	0.005037984	0.009358793	-0.00049123	0.010157017	0.025073425	0.005534986	0.001763247	-0.000365685	0.004460852	-0.000226264	0.002994989	-0.002306952	-0.001621317	-0.001343119	0.005460607	0.155223076	0.139172044	0.163891733	0.134716089
SYCP2_ENSG00000196074-8	-0.00547529	-0.01628871	-0.002193124	-0.002493422	0.000447027	-0.000114775	-0.059608693	0.007255195	-0.001074681	0.002451898	-0.00243944	0.007524831	0.003832209	-0.002079692	-0.002401086	-0.000463052	0.006839059	0.004332931	0.001837104	0.005503752	0.035013196	-0.003582081	-0.001678419	-0.003153417	-0.007507586	-0.006941518	-0.004063932	-0.005241925	-0.003031869	-0.006271352	-0.032360585	-0.000394626	-0.004412688	-0.036340903	-0.002705968	-0.015487384	0.030245338	-0.001680869	-0.007938861	-0.005995263	-0.004516023	-0.00940578	0.01921179	-0.009612332	0.007659339	0.053566815	0.083966473	0.050627089	0.028313917
ZNF165_ENSG00000197279-3	-0.001653585	-0.0017762	0.003030189	-0.001127855	0.000394527	0.001191438	-0.011797343	0.005173995	0.002113086	0.003734188	0.00099322	0.003616411	-0.001235555	0.002782454	0.001874745	-0.003068237	-0.000368686	0.005708915	-8.64E-05	-0.001330655	0.036080205	0.004599772	0.000711347	-0.003019239	-0.004395296	0.000407372	1.35E-05	0.000864255	-0.000599697	0.00101779	0.008317471	0.007568433	0.010002639	0.005429291	0.000427385	0.000320287	-0.002928774	0.034494652	-0.00068853	0.001469543	-0.007438506	0.006536489	0.022811874	-0.001058077	0.000283141	0.052122802	0.044845529	0.043140789	0.036628699
ZNF829_ENSG00000185869-9	-0.008014993	-0.006584023	0.004242763	0.00781156	0.006410701	0.016054119	-0.021555635	0.010145411	0.007013252	0.012718449	0.013400158	0.024499442	-0.003202272	0.00441758	0.004995913	0.001250246	0.004602699	0.009682614	0.011618355	-0.000199715	0.01683012	0.026751315	0.001816019	0.00795668	-0.003842927	0.005429743	0.005435038	-0.000417648	-0.004952192	0.007382786	0.013866755	0.000870114	0.002007079	0.014356528	0.007498961	0.002164244	0.001500101	0.002340752	0.009228471	-0.005207553	0.020034046	0.01298112	-0.001639791	0.001288006	0.001466135	0.128200456	0.135590126	0.14187194	0.195497677
CXorf65_ENSG00000204165-5	0.001864636	6.63E-05	-0.000156043	-0.000788296	-0.003226638	-0.000325596	0.000776808	0.000370157	0.000125014	0.000236511	0.001241189	-0.000174146	0.00072303	-0.000214348	8.92E-05	0.000575304	-0.000504552	0.001266923	0.001269333	-0.000423722	0.001421479	0.002271325	9.83E-05	-0.001622067	-0.000463152	-0.000445882	-0.001175742	-0.001065537	0.000410232	-0.000370203	0.024370599	-0.001095173	-0.003307304	0.001254369	-7.14E-05	0.000332547	0.000182958	-0.000142685	0.000401954	-0.00049869	0.016520709	0.037158781	0.00273532	0.003059508	-0.00943758	0.00639354	0.004724323	0.011730957	0.001500612
ZCWPW2_ENSG00000206559-3	-0.020070201	-0.010830983	0.000865919	0.004284642	0.001318813	0.004628302	0.005262115	0.029090487	0.011898271	0.004225727	0.005808451	0.004497932	0.008303479	0.014121699	0.01393098	0.001011812	0.008144244	-0.000636838	0.004389938	0.01583011	0.027787999	-0.002022042	-0.004378069	0.001902037	0.002294605	0.001909741	0.002833852	0.002853655	0.002884825	0.000269246	0.012259151	-0.002871727	0.002981989	-0.011880652	-0.007187642	-0.000494299	0.008342423	0.006709966	-0.000605831	-0.003745324	0.00821857	0.009906291	-0.011286195	-0.0165747	-0.00051394	0.151039315	0.190614896	0.149028834	0.209275973
CBX2_ENSG00000173894-6	-0.008204339	-0.003093612	-0.000627912	0.002776867	0.005531868	-0.000225746	-0.012393564	-0.000258351	-0.000653665	-0.000738501	-0.000816485	-0.000812913	0.002601189	-0.000146373	0.002479523	0.001618959	-0.000794846	0.003464499	0.001851371	0.000906514	-0.00588428	0.00389149	0.007203305	0.006961657	0.000100128	0.001114353	-0.000883539	0.006846414	0.000552067	0.001234285	-0.019002477	0.0046321	0.00296052	0.033875241	-6.79E-05	0.01001038	0.001577099	-0.003566309	0.007807988	0.005763453	0.004678638	-0.00121439	0.008635557	0.011729024	5.69E-05	0.110763838	0.071865226	0.096984696	0.171921871
MROH8_ENSG00000101353-10	-0.001958508	-0.004713512	-0.002419125	0.00207095	-0.004155098	-0.004306249	0.013362022	0.024379777	0.013541449	0.005566446	0.001989302	-0.001444059	0.002977969	0.003006721	0.004547915	0.001485317	0.003651747	-0.007696476	0.008471527	-0.003965677	-0.010126079	-0.000446327	0.001694511	-0.003665883	-0.002601044	-0.01475697	0.000447066	-0.009823245	0.006488402	-0.002642501	-0.00358606	-0.001567556	0.002302816	9.34E-06	0.001669555	-0.002036229	0.001847808	-0.004426047	0.000262629	-0.004009483	-0.000289753	-0.000526543	-0.007472719	-0.007485494	-0.000423035	0.064691409	0.093821448	0.127466787	0.108959742
CCDC15_ENSG00000149548-10	-0.001045236	-0.008770395	0.003973207	0.002786245	0.003901689	0.005940737	0.001896018	0.013599849	0.003497785	-0.002882913	0.000500339	0.004056242	0.005493557	0.000920489	0.00345697	0.001230497	0.005011903	0.00528646	0.000708268	0.006284172	0.016176604	-0.012919863	-0.003138008	0.000140041	0.005276625	-7.79E-05	0.001073367	-0.000906304	-0.000204771	0.000712493	-0.004197318	0.007409551	0.003098386	-0.229176384	0.00112617	0.008645872	0.002680494	-0.01294349	0.005762703	0.000185186	0.005179142	0.007679273	0.005397477	0.001622743	0.000517868	0.093259153	0.069129872	0.068490211	0.079764465
CCDC147_ENSG00000120051-10	0.001490275	-0.009965094	-0.000661409	-0.001513658	-0.004824314	-0.000840877	-0.004040439	0.024248838	0.000419621	-0.002819399	0.001926119	0.001357094	0.002886081	0.003285147	0.0113171	0.039202733	-0.018400771	-0.000974582	0.00071115	-0.00391013	-0.002260526	-0.00482693	0.000216844	-0.010079019	-0.005365685	-0.007307069	-0.001143144	-0.006678943	-0.010199017	-0.007205972	0.007795973	0.002849943	0.013296552	0.003022313	-0.007413468	0.00165105	0.002160175	0.022961671	-0.000802498	-0.000973298	0.002795491	0.002557289	-0.003898498	0.000644787	0.023011142	0.122291342	0.212183709	0.249573784	0.051173361
NUTM2G_ENSG00000188152-8	-0.001500983	-0.001188626	-0.015969866	-0.011477348	-0.000896177	0.001709652	0.013077909	-0.003668389	0.002251813	0.007810159	0.014554789	0.019945852	-0.005301408	0.001128428	-0.001111125	-0.001205679	0.012155907	0.028637286	-0.005220916	0.000799277	0.014131675	0.00598019	0.004896085	0.011001745	-0.011461584	-0.019569637	0.008429169	-0.013329829	-0.006920857	0.002224042	-0.004259453	0.000913966	-0.016000479	0.011674944	0.004015067	0.000475462	-0.002164437	0.020991965	-0.005862542	-0.011616041	-0.006461825	-0.033271269	0.000874155	0.008673991	-0.003791835	0.153167454	0.143613147	0.111137202	0.213043555
TTC40_ENSG00000171811-8	-2.08E-05	-0.001720443	0.001977252	-0.000187138	0.000187026	-8.32E-05	0.000425508	0.02559092	-0.001095553	-0.010107269	0.00157552	0.002436805	-0.003433811	-0.002495315	-0.00668277	0.043520414	-0.029090262	-0.003963327	0.003161588	-0.010723644	0.003919175	0.00211458	0.000702826	-0.000279884	-0.000570594	-0.001503266	0.001407538	-0.000486797	0.00013404	-0.001684878	-0.001487667	-0.003791824	0.031288192	0.001356457	-0.02267212	0.000176258	0.00104316	0.003376467	0.000570307	-0.000590375	-0.000818092	-0.000403796	0.031026279	-0.017992047	-0.000519351	0.005038092	0.087452435	0.241585116	0.013743065
TMEM217_ENSG00000172738-7	-0.00083179	-0.004930351	0.022273342	-0.00077381	-0.001330368	-0.001486365	-0.00304102	0.007185473	-0.002955011	0.001699805	-0.00049338	0.005274179	0.001494002	0.005104958	0.003277253	0.004380007	-0.001503698	-0.000235896	-0.003821279	0.000296326	0.004592592	0.005610192	0.016328076	-0.001135263	-0.002915107	-0.003267646	0.007974748	-0.000746288	-0.00752734	-0.001353896	0.011204346	-0.001155946	-0.009829567	-0.012909898	0.006224673	-0.000417675	-0.004574184	-0.000961723	-0.010066984	-0.004618646	-0.003238341	-0.003301874	-0.004994292	-0.000145142	0.001957737	0.021539305	0.023929312	0.028978339	0.037026086
GDF9_ENSG00000164404-4	-0.000923548	0.000812428	0.010043564	-0.000984403	-7.01E-05	-0.000105428	-0.042292565	0.027734155	0.001267976	0.003657569	0.010323659	0.015860931	0.00933689	-0.003542676	-0.001844486	0.00434832	0.011126217	-0.000810133	0.001011593	-0.011852127	0.014167558	0.003718134	0.006326304	-0.000419678	0.004124621	-0.002198199	0.00126526	-0.000772339	0.000106674	-0.002327487	-0.026147959	-0.006063193	0.00114188	0.010080897	-0.001365095	0.007439366	-0.000411503	0.015608743	-0.003345658	5.08E-05	0.008398495	-0.000312204	0.005644777	-0.002718774	-0.000519558	0.036955406	0.045559121	0.045524179	0.051191148
DYRK3_ENSG00000143479-11	-0.00386497	-0.005255879	0.00282277	-0.001485669	0.002440916	0.003720681	0.006724516	0.011167753	0.003013598	0.004999877	0.003789156	0.005924088	0.007248056	0.010651015	-0.002132587	0.001504177	0.001593472	0.003793701	0.005226686	0.001755389	0.032121512	-0.010490835	0.018844285	-0.000505091	-0.007168133	-0.005453157	-0.003316787	0.002436516	0.012943995	0.008859404	0.040872355	0.001357152	0.011299498	-0.00092595	-2.71E-05	-0.000328366	0.001173132	0.004552876	0.003054645	0.00263114	-0.003765711	-0.007231135	-0.004014452	0.007531683	0.001928993	0.093955045	0.127290649	0.176247489	0.13020366
TTC21A_ENSG00000168026-12	0.001923585	-0.006832497	-0.002185895	0.000445921	-0.004290753	0.002033366	-0.014262956	0.014188566	0.001870577	0.002240248	0.005506893	0.005470467	0.006623146	-0.000125393	-0.008016878	0.015444995	-0.00572139	-0.003009214	0.002397868	-0.001287759	0.01613733	0.000310918	0.000756911	2.52E-05	-0.001034016	-0.00398695	0.000684606	-0.002365377	-0.001206146	-0.000615106	0.007971383	0.001172978	0.010065352	-0.002493009	0.000565815	0.000884271	-0.000129871	0.030002089	0.002650197	0.002699737	0.003655499	0.004565403	0.000168348	0.008090799	-0.000866752	0.061162107	0.105204042	0.162206714	0.091243417
SLC39A3_ENSG00000141873-6	0.017408739	0.021907477	0.016910356	-0.004277421	-0.000393075	-0.001227058	-0.001760857	0.002791571	-0.015379787	-0.002821256	-0.005411739	-0.008476069	-0.015623077	-0.010976008	-0.024799728	-0.018178532	-0.018041712	-0.018544121	0.000584738	-0.028692858	-0.002093195	0.01779312	0.008498766	0.00012964	0.001852779	-0.005454366	-0.002015227	-0.004973538	0.013894353	0.011238968	-0.000504135	0.00792706	0.014572801	-0.007264969	0.004490959	-0.007301999	-0.005520307	-0.036415691	-0.005824278	-0.000855309	-0.005215764	-0.006442787	0.006062123	-0.003794611	-0.001204077	0.172858421	0.196483158	0.205508312	0.12989583
SELV_ENSG00000186838-9	-6.74E-05	-0.000269535	2.25E-05	0	-2.25E-05	-0.000112331	-0.000876056	0.004364285	-0.000166348	0.000346121	0.00138906	2.24E-05	0.002274015	-0.001093788	-0.001126195	0.001669464	0.002985557	0.000668983	-0.000167824	0.000290846	0.001500195	8.99E-05	0.000157266	-0.0003816	-0.000336847	-0.000886338	0.000202145	-3.37E-05	-0.000157194	3.37E-05	0.001222371	-0.00030331	-0.000101092	0.000359147	8.99E-05	0.000707179	-0.000213426	-0.00133047	-0.001256517	-0.000549908	-0.000314445	-0.000112339	-6.74E-05	-0.010734338	-1.12E-05	0.004072513	0.004251753	0.004363767	0.017820374
SFMBT1_ENSG00000163935-9	-0.005661615	-0.002581058	0.005813541	-0.001015357	-0.003202475	0.00433838	-0.023335204	0.007611384	0.001071398	0.003899605	0.001254438	0.00347195	4.79E-06	0.003630899	0.003994255	-0.001002876	0.005154789	0.00734489	0.001658882	0.002041064	0.03007792	0.002505285	0.000230727	-0.001508191	0.004194954	-0.001539706	-0.002089868	-0.000183446	0.001877414	0.01402658	0.038799153	0.015223809	0.002330517	0.004527024	0.016727463	0.001023757	0.004394076	0.035659679	-0.010572844	-0.011011847	0.001734633	0.00018647	-0.001153781	-0.00223255	-0.004484273	0.102927291	0.098465373	0.095703677	0.048727705
MRGBP_ENSG00000101189-5	-0.002539443	-0.004267774	-0.002650212	-0.000747177	-0.005951021	0.005555868	-0.007945104	0.001218065	-0.000399045	-0.002865026	-0.000517612	-0.000542853	-0.007528896	0.001515818	-0.006385429	-0.00533349	-0.005665221	-0.002662827	-0.000869937	-0.010316223	0.005055316	-0.006480609	0.001373052	-0.001686702	-0.004995427	-0.005165576	-0.002721776	-0.008965851	-0.004412278	-0.003345472	0.011026275	-0.000544703	-0.001734723	0.00242988	0.003733804	-0.003092884	0.000131229	-0.01443263	7.32E-05	0.002619715	-0.002328768	-0.005007552	0.005365463	0.002170545	-0.007641474	0.127504591	0.157587603	0.138945837	0.202160124
CSNK1A1L_ENSG00000180138-6	0	-0.000442366	0.00044431	0.0019358	-0.001895603	-0.000726229	0.004387113	-0.000885311	0.003464436	0.001207916	0.000484763	0.000887415	-0.001046248	0.000442711	-0.00157062	-0.000522257	0.001890635	0.001408705	-0.003052304	-0.004298581	-0.000201728	0.000323619	0.000363069	0.000966954	-0.000767165	-0.002380186	-0.000323411	0.000565446	0.000807351	-4.04E-05	0.003585939	0.000403788	-0.002646024	0.001938727	0.00036374	-0.00028052	0	0.00333562	0.001333864	-0.000889479	0.001898097	-0.004160512	-0.001694678	0.001286577	0.022390779	0.00424471	0.009563259	0.017104472	0.007993909
C2orf42_ENSG00000115998-3	-0.00488773	-0.008538528	-0.006015027	0.004830549	-0.004178221	0.003163043	0.025430666	0.009848806	0.002680231	-0.002863421	-0.00719377	-0.000663329	-0.002341605	0.002152096	-0.000453252	0.00743051	0.004187884	0.004659084	1.33E-05	-0.006838221	0.011713562	-0.010843914	0.00909085	0.002429898	-0.001567002	-0.003964908	-0.003101203	8.79E-06	-0.004450123	0.000214682	-0.005641159	-0.001750246	0.002529278	0.007460905	0.002746823	-0.00435708	0.001850256	0.005198045	-0.002020963	-0.002884377	0.002984835	-0.015171899	-0.003192172	-0.001088632	-0.000765585	0.144862761	0.173599364	0.169590504	0.182361254
ARHGAP28_ENSG00000088756-8	-0.021097377	-0.038989038	0.000870613	0.001468807	0.005007603	0.018913102	-0.055180293	0.004816881	0.002918529	4.07E-05	0.002833772	0.001122196	-0.000213115	0.000466108	-0.00091499	-0.000202789	0.000670752	0.000204141	-0.000363715	0.000520569	-0.003939173	0.00025636	-0.001590457	0.003628973	-0.001583404	-0.000842183	0.000897741	-0.000142838	0.000464129	-0.001590039	-0.022636355	0.001218116	-0.008418912	0.005063382	0.011802079	-0.003931524	0.01185608	-0.003874599	-0.00973916	-0.012670323	-0.00046726	0.011533689	0.004372913	0.002463289	-1.03E-05	0.197483755	0.182530152	0.076139793	0.194241843
AC009892-10_ENSG00000224730-1	-0.001268046	0.002046998	-0.008653765	-0.002436903	-0.005359381	-0.001268561	0	0	0	0.000585034	0	0	0	0	-0.001463625	0.002728318	-0.001463625	0.006035575	-0.006331679	-0.002633457	0.001072962	-0.005818038	0	0	-0.002520331	0	0.002923988	-0.00068321	0.000487809	-0.000390445	0.003979315	0.001561147	-0.000675758	-0.002146142	0	0.001657206	0	0	0	0	0.013047596	0.006448734	-0.00389523	-0.000292488	-0.005096678	0	0	0	0
LIPT2_ENSG00000175536-6	0.009738922	0.006722429	0.003316797	0.005897576	0.01469338	-0.000357926	-0.0286105	0.016536043	0.003132643	0.005359359	0.00219197	0.008162457	0.01831583	0.00384671	-0.004328299	-0.007761495	0.004763314	-0.011203353	-0.001748492	-0.000360161	0.019270083	0.013484992	0.007359941	0.010470349	0.009915265	0.008181417	-0.001525959	0.004347632	0.008667168	-0.00152637	-0.00045709	0.012306265	0.011990818	0.008650648	-0.006753806	0.003418759	0.002449593	-0.008378993	0.01211602	0.002471998	-0.001278027	0.000329876	0.015631298	0.022087138	0.006827018	0.072889539	0.123276878	0.179731267	0.178498517
ZMYND15_ENSG00000141497-9	0.004624964	-0.006603316	-0.000885997	-0.000592537	-0.022073215	-0.00311535	-0.015930292	0.012764967	0.002120426	-0.002302453	0.001835293	0.00095796	0.003343853	0.000665885	0.006347447	0.00926284	-0.000474458	-0.000653937	0.017680737	0.001319051	0.043359494	0.000104137	0.001437596	-0.003364485	0.002293658	-0.003015385	-0.000711934	-0.003059128	0.000337557	0.000199304	0.027039678	0.014454432	0.003981835	0.017828951	-0.000335736	-0.002408059	0.000988709	-0.006224813	-0.003066361	0.00074066	0.000845666	-0.012698511	-0.007540067	0.002008503	0.004315656	0.024884157	0.043241395	0.043739143	0.02525045
HARBI1_ENSG00000180423-4	0.007248916	0.006252885	-0.003379979	0.004462152	-0.00210824	0.005288522	-0.018856353	-0.007610321	0.002394093	-0.002724268	0.001687884	6.78E-05	-0.009930145	0.009519032	0.003596803	0.008110335	-0.00280748	-0.012383388	-0.012536658	-0.01948276	0.015014623	0.002058779	0.008719829	0.012824624	0.002296628	0.00299078	0.004089132	0.004218067	0.004884158	0.007905271	0.00718659	0.00677357	0.005404889	0.011217489	0.00857761	0.000848686	0.001059928	0.006388256	-0.006090028	0.000563105	0.003115056	0.007490632	-0.00240081	-0.009928168	0.003350307	0.121941417	0.134012387	0.129808179	0.092683719
AANAT_ENSG00000129673-5	-0.000382133	0.007866657	0.004020003	-0.00557902	-0.003363798	0.001449896	-0.025724954	0.017863683	-0.016171582	-0.014297654	-0.000583116	0.00421575	0.007217637	0.002735486	0.02232112	0.025996767	0.01157995	0.013825712	0.030890307	-0.036233295	0.007130538	-0.001853683	-0.000338882	0.013985152	-0.004638286	0.003599002	-0.001766528	0.00143752	0.001680931	0.003552374	0.014952284	4.84E-05	0.02334619	4.76E-05	0.000531495	0.010726407	-0.009217619	0.013320187	0.00055597	-0.007961322	0.042106362	-0.01448184	0.005798602	0.01017394	0.003234441	0.040532264	0.057922008	0.09213077	0.046021582
ARMC4_ENSG00000169126-11	-0.002328859	-0.001510574	0.002981181	0.00383339	-0.002017476	0.001898141	0.008101935	0.015936015	0.002737573	-0.005379877	0.001200064	0.000479449	0.003312336	0.00202625	0.018855295	0.022963472	-0.009007848	0.000641746	-0.000118942	0.000108356	0.003777287	0	0.009349718	0.013050016	0.00158138	-0.001370322	0.000588993	0.001805451	-0.000294749	-0.000371319	0.003124591	0.002084418	0.015166393	0.000316991	0.000229529	0.000890848	0.000305727	-0.006230399	0.000883988	0.000555576	0.002265614	0.001549373	-0.003227109	-0.002412716	-0.000174954	0.03834893	0.113180066	0.183771636	0.053099739
EFHB_ENSG00000163576-13	-0.005287939	0.000448675	-0.004795882	0.003163707	0.000896507	0.004013262	-0.016486493	0.015774342	0.013161136	-0.029713904	0.000721311	-0.002996103	-0.003351047	-0.011196941	0.015636757	0.058120791	-0.022279509	-0.013502001	-0.006503416	-0.006594045	0.005627733	-0.000109093	0.005039611	-0.000845517	-0.002240799	0.001314676	0.000925811	-0.00323278	-0.001868694	-0.000291778	-0.006486832	0.00134908	0.024252649	-0.004811721	0.000856832	0.0057636	-0.00150844	-0.014129193	-0.000590239	0.000695202	0.004892975	0.000448373	-0.001861647	-0.009340269	0.002204466	0.038608707	0.130160392	0.218879674	0.06878606
C6orf52_ENSG00000137434-7	-0.00541111	0.005433155	0.005909135	-0.004523671	-0.002341766	0.003706688	-0.011859249	0.003664283	-0.012456481	-0.00135961	-0.002205374	0.013130164	0.018904672	-0.000757896	0.005256556	0.018861728	-0.010622881	0.006358494	-0.009488504	-0.007530967	-0.003877636	0.013762667	-0.001386266	-0.000262415	0.004434601	-0.000979375	2.78E-05	-0.003051366	-0.001901517	0.006104521	-0.039414074	0.001790257	0.006019834	0.006314014	0.000970153	-0.005926449	0.009693754	-0.004640354	-0.005367652	-0.002007573	-0.005462556	0.002882126	-0.001467604	-0.009363109	0.002499568	0.03973734	0.051404146	0.083050153	0.090157602
BSCL2_ENSG00000168000-10	0.001398815	0.01320405	0.02965167	0.002136092	0.00442232	0.005310428	-0.002284059	0.005788711	-0.002027941	0.001744605	0.002511643	0.001041173	0.00086541	0.000726013	0.005300547	0.006306044	0.000493137	0.003015592	-0.005205245	-0.003504061	0.019916062	0.00680389	0.009728312	0.009199387	0.004545601	0.010091336	0.003319892	0.010886917	0.009820732	0.00507214	0.010838803	0.014230585	0.014196956	-0.028519806	0.006873953	-0.008064533	0.011023046	-0.002574967	-0.003641515	-0.006465726	-0.001496759	0.007848678	0.011823371	-0.007149645	0.002520788	0.136461842	0.190201841	0.158711457	0.143869723
FBXO25_ENSG00000147364-12	0.006054659	-0.006569458	0.013487724	0.00480783	0.000383525	0.000788075	-0.020981476	0.009039081	0.005240547	0.001741389	-0.008671865	0.00062071	-0.006354678	0.000234377	0.002758075	-0.000582518	0.001493544	-0.001455504	-0.001784328	-0.004627172	-0.013331728	-0.004046131	0.004751933	-0.000996825	0.00123948	0.004291236	0.000199684	0.00071608	-0.002744333	0.000429838	-0.000649082	0.010152319	-0.005125766	-0.003240633	-0.004744948	0.000649385	-0.001164701	-0.011297682	-0.002848683	-0.001890874	-0.000273951	0.003596125	-0.015218938	-0.001272509	-0.00364724	0.109636176	0.129139793	0.115396982	0.118363359
ZNF607_ENSG00000198182-8	-0.008479376	-0.003904166	0.007900438	0.006542279	0.007667278	-0.000104427	-0.036728606	-0.000367029	-0.002441091	-0.012484466	0.003303798	-0.003449313	-0.008642249	0.002498174	-0.000107499	-0.00840472	-0.004873036	0.005000606	-0.014317401	-0.011825877	0.027075022	-0.010202884	0.009454225	0.017281759	0.00020902	-0.001694028	0.012121224	0.010850112	-0.005021196	0.006837176	0.020059083	-0.001496699	0.00307903	0.016191893	0.003341864	-0.010791665	0.00171222	0.001874848	0.001321428	-0.009474197	0.018656833	0.013085421	0.00692436	0.001351893	0.002499913	0.134361115	0.181150745	0.158722131	0.197201585
ZNF578_ENSG00000258405-5	-0.009414457	-0.003673653	0.012932445	0.000196103	-0.002167935	0.003175849	0.017018109	0.013913984	-0.00169017	0.003579487	0.013558657	0.00404354	0.001487315	0.005142097	0.006690262	-0.001270008	0.007892791	0.007779501	-0.000875647	0.009189171	0.005296196	0.004242333	0.010514866	0.00091687	-0.003750393	-0.003509418	0.004222193	-0.001432473	-0.004820103	-0.001396768	0.009977319	0	-0.004190042	0.001875718	0.000827708	-0.002306467	0.003144915	0.009623835	0.006169767	0.001872154	0.021433675	0.009089551	0.004746921	-0.008300233	0.003391077	0.141503652	0.140549215	0.159895869	0.237111485
LRRC71_ENSG00000160838-9	-3.10E-05	-0.001510189	0.000753123	-0.000593767	0.000207132	0.000371732	-0.00075694	0.021926613	-0.000106408	-0.00415671	0.00148934	0.000238765	0.000429869	8.43E-05	0.004801486	0.045758739	-0.014058244	4.43E-06	-0.005246202	-0.000465079	0.000269275	4.00E-05	-0.000428701	0.000279149	-6.20E-05	-0.000823666	-0.000337183	-0.000181649	1.33E-05	-5.31E-05	0.001966763	0.000110877	0.029784596	0	0.000115272	-0.002002249	-0.000345937	0.000325873	0.000434623	-3.11E-05	0.000354121	-0.001394774	0.000163875	-0.000203049	-0.000102138	0.005966944	0.075464678	0.238599745	0.006241202
CCDC155_ENSG00000161609-5	-7.30E-05	-0.000221599	-1.96E-05	-6.74E-05	-1.96E-05	-2.81E-06	-0.000404139	1.40E-05	3.65E-05	-1.12E-05	-0.000166934	-0.019615077	-0.001640923	7.58E-05	-9.82E-05	-0.000289008	-7.02E-05	-4.77E-05	-8.41E-05	-0.000255379	-1.96E-05	-0.002068496	5.61E-06	3.37E-05	-7.02E-05	-5.33E-05	-7.86E-05	0	5.05E-05	-1.68E-05	-8.42E-06	-0.000171194	0.000473224	-8.42E-06	-2.81E-05	-4.77E-05	0.001339139	8.14E-05	-0.000322651	-0.000224483	0.000213233	-8.98E-05	0.00042079	-8.70E-05	-0.000106655	0.00067919	0.000328409	0.000387346	0.000174038
SPATA18_ENSG00000163071-6	-0.009729193	-0.003841334	-0.011835985	-0.008429529	-0.010909548	-0.003279771	-0.01220943	0.012575078	0.002835905	-0.005936749	0.00068811	0.000637738	0.000282843	0.001742666	0.00212992	0.022922397	-0.007113097	0.002096887	-0.002304885	-0.001706098	0.054563013	-0.004772978	0.009144473	-0.005043881	0.000913481	-0.004758569	-0.003029514	-0.00488617	-0.00743216	-0.003737329	0.006587646	0.009439309	0.021453549	-0.032160723	0.00035427	0.00363828	-0.00443153	-0.007163844	0.008199033	-0.000513862	-0.003489134	0.000890931	0.002011702	-0.006286702	-0.00014712	0.053265237	0.212515591	0.238160214	0.036574809
MEX3B_ENSG00000183496-5	0.005677036	-0.000940311	-2.82E-05	0.001370899	-0.000388828	0.001648002	-0.000189858	-0.000931871	0.001027507	0.001480603	0.01085432	0.000507197	-0.001910024	0.00098505	-0.004903782	-0.001337048	4.04E-05	0.001033046	0.001280793	0.000378136	0.017665862	-0.004589415	-0.002577921	-0.002562376	-0.003751239	-0.002622647	0.000929008	-0.001569274	-0.001998395	0.003183196	0.007247122	0.003162776	-3.70E-05	0.00164099	-0.000200168	0.001121973	0.001127332	0.001396539	0.001353254	0.00234675	0.002892721	-0.00283066	0.001080553	0.006677566	-0.00019871	0.125168906	0.237676724	0.033127021	0.12546139
BBIP1_ENSG00000214413-3	-0.004506538	0.000932371	0.012802533	0.003005294	0.004297707	0.002110899	-0.01666658	0.001742399	0.00908083	0.001619267	0.007260173	0.010643716	-0.004026415	0.002378189	0.016890743	0.003068648	0.001253396	0.001878834	-0.01556885	0.011270922	-0.00373111	0.000268635	0.012306247	0.005143313	-0.001714101	0.001825726	0.005371995	0.000570559	-0.001339725	0.00819773	0.023780214	0.001807472	0.008099737	0.011907917	-0.00032729	0.006026436	0.001876791	0.014729176	0.002351373	0.001541221	0.006961733	0.00364732	0.004114958	-0.002881502	0.007352961	0.116647811	0.136490988	0.127676126	0.155407537
FAM92A1_ENSG00000188343-8	0.007711785	0.001946012	-0.010169209	0.003309255	0.000336979	0.000672669	-0.006906563	0.018968376	-0.005183929	0.004296515	0.001179614	-0.002936132	-0.014610261	0.002393252	-0.001780443	-0.010583766	-0.000169512	-0.002381345	0.004190414	-0.002885923	-0.017475895	-0.009280036	0.006382638	0.002389276	-0.007447571	-0.004340833	-0.00126725	0.001111061	-0.000687192	0.015699603	-0.007313604	-0.000312591	0.000208169	0.005516426	0.003661088	-0.004412759	-0.017860721	-0.005175633	0.002058766	0.000208493	0.004678688	-0.005095013	-0.001616682	-0.017243065	0.000366524	0.117914674	0.171946466	0.134760076	0.190347236
LRTOMT_ENSG00000184154-8	-0.004063807	-0.007320524	0.00369922	0.000364759	-0.004555364	0.004826841	-0.001594033	0.018579692	0.000483052	-0.004108334	0.002876007	0.009065534	0.018840985	-0.007432904	0.008907405	0.016330691	-0.008603695	-0.00959816	-0.000177207	0.011554988	0.011472011	-0.003532665	0.000368528	0.002981536	0.001608994	-0.000907597	0.002837307	-0.002576375	0.000542944	-0.001495693	-0.011168015	-0.001102034	0.012312253	-0.001624524	3.42E-05	-0.001666376	0.000213486	0.023081467	0.002224706	0.000700493	0.003964989	0.001978738	-0.003085492	-0.00626649	0.003677599	0.086334007	0.15319398	0.181960758	0.131059087
ABCC12_ENSG00000140798-11	2.38E-05	-0.000118757	-7.13E-05	-7.13E-05	-7.12E-05	-2.38E-05	0.000284808	0.006963724	-0.00058902	0.000804481	-0.001932044	0.001596657	-0.025406909	-0.021454255	-0.025937287	-0.00103961	0.000284284	4.74E-05	0.00625602	0.000685877	0.012566598	-0.002937026	-4.75E-05	-9.50E-05	0.000142507	-0.000118759	4.75E-05	-2.37E-05	-7.12E-05	0.000616	-0.000237516	0.002390822	0.000284635	-9.50E-05	-0.009157626	4.75E-05	-4.74E-05	-0.000379744	-0.005395205	-0.000854368	-0.000237453	-0.000142484	0.003707463	-0.000166049	0	0.001519601	0.001377207	0.001282269	0.001519601
C1QL4_ENSG00000186897-3	-0.000145101	-0.027116499	0.00122021	0.00113181	-0.000435566	-0.000668715	-0.000814737	-0.003731271	-0.004708751	0.014325359	0.009620499	0.013509522	0.001329217	-0.001556718	0.017732346	-0.051068104	-0.006239689	0.005025106	-0.000684147	-0.031004392	-0.011098567	0.000984656	0.001016484	-0.001247542	-0.000985052	-0.000174505	2.91E-05	0.000610738	-0.001366698	-0.000261866	-0.009929816	8.72E-05	0.00046516	-0.001669586	-0.000145373	0.000319672	0.000581263	-0.01914542	0.014319671	0.019025189	-0.002112567	-0.000145434	0.000493016	-0.006534203	-2.91E-05	0.119994993	0.061286542	0.007692534	0.003488494
NSUN4_ENSG00000117481-6	-0.003136234	0.003558692	7.85E-05	-0.001403096	-0.000483484	0.00106974	-0.010433833	0.002000604	-0.000844045	0.002001974	-1.89E-05	0.003339968	-0.004253213	0.004091336	0.003374139	-0.000183429	0.002218406	0.001971973	0.001192043	-0.00140722	0.005268197	-0.003124036	0.003174691	-0.000535429	-0.003448777	-0.004828485	-0.00429997	-0.002883006	0.000156528	-0.000981188	0.012760003	0.003670962	-0.000654869	0.000681246	0.003884603	-0.000675499	-0.00064074	0.011939917	-0.00074078	-0.002314491	5.26E-05	0.001390736	-0.004074945	-0.005035054	-0.00185476	0.09947427	0.116913196	0.106800213	0.119882832
PHKG2_ENSG00000156873-11	-0.000302329	0.004736221	-0.010320724	-0.004627677	-0.012166565	0.00357446	-0.01584856	0.017921132	0.002412864	-0.001862797	-0.011738109	-0.00825144	-0.008166722	-0.003036801	-0.008318203	-0.007889001	-0.006360381	-0.005492221	0.000258385	-0.010335116	0.015868364	0.007643891	0.001614463	-0.00496006	0.002368105	-0.009856768	-0.004884915	-0.006496758	0.000857362	0.005088681	0.012733161	-0.00478632	0.001256184	-0.000649342	0.006049074	-0.002833635	-0.003283579	0.003653241	-0.004900509	0.001583696	-0.011014389	-0.013356141	-0.000534435	-0.005897461	-0.01268358	0.131665383	0.130342737	0.173130167	0.128424415
GNAT2_ENSG00000134183-7	-0.00322409	0.003590561	0.011906098	-0.002097002	-0.002169969	0.007921066	0.016446245	0.005625214	0.000846652	0.016610849	0.010637354	0.006321418	0.005054703	-0.004384582	-0.001875623	-0.001353849	0.00621961	-0.006539379	0.003699992	-0.010479362	0.002033875	0.023695899	0.008645561	-0.003389593	-0.005859858	-0.006838831	0.006330685	0.000592674	-0.001325626	0.021115175	0.033674022	-0.008923079	0.005154679	0.00505991	0.001274353	0.000423264	0.00124174	0.008392221	0.007722736	0.002073136	0.014322718	0.004956346	0.005361939	0.003299717	0.02590456	0.04333623	0.031575758	0.072158319	0.04087277
APOBEC4_ENSG00000173627-6	-0.000139645	-0.000157091	-0.000174576	8.73E-05	8.73E-05	-0.000209448	-0.000488712	0.001254805	-0.000331628	-0.00085365	0.000330752	0.002689443	-0.000122148	0.000715402	0.003377374	0.001096703	0.000470657	0.000314009	-8.73E-05	-3.49E-05	1.75E-05	-0.000732483	-6.98E-05	-0.000314202	-0.000888086	0.000383932	0.00012218	0.000471095	0.000279092	0.000209124	-0.000296766	0.00022695	0.025636058	-0.000593278	0	0.000244335	0.000209395	0.002195423	-0.000383928	-0.000453804	-0.001390767	0.000558352	0.000313978	-0.000174506	-0.000488842	0.001012528	0.031626475	0.233060504	0.002355649
SAC3D1_ENSG00000168061-9	0.012306702	0.021003479	0.007271936	-0.007303792	0.002172479	0.006213795	-0.001598938	-0.014577928	-0.01054126	-0.001834298	-0.032285094	-0.025943377	-0.015716478	-0.022429472	-0.007851668	-0.011057817	-0.027551534	-0.020461253	5.08E-05	-0.036353023	-0.010580731	0.00835029	0.006399813	0.013224203	0.007670629	-0.00441685	-0.001352684	0.008047862	0.011475957	0.004353685	-0.005301467	0.007209408	0.012599074	0.000925158	0.000382136	-0.00323058	-0.006032407	-0.020645068	-0.009345711	0.009510167	-0.011044788	-0.027609067	0.009003187	-9.24E-05	-0.000741405	0.168936218	0.148263005	0.168418184	0.126825165
NLRP7_ENSG00000167634-8	7.94E-05	0.000555508	0.000516362	0.000397054	-0.001230985	0.000159023	0.017668203	0.000198776	-0.000476963	0.000397448	3.98E-05	7.95E-05	0.000158975	-0.00011921	-0.000476766	-0.000715465	3.98E-05	-0.00015897	0.000238561	0.000635899	0.004123575	0.06261908	7.95E-05	0.000198754	0.006627746	-0.000198754	0.001506773	0.000158992	-0.000158957	0.000397426	0.008356815	0.000752673	0.01097887	-0.000355494	0.000278263	0.001191653	0.000516632	-0.000794479	-0.000516618	-0.000397415	0.009411211	0.09056251	-0.000670883	0.000753604	0.022910818	0.006111274	0.007298775	0.006863472	0.022413086
COIL_ENSG00000121058-4	-0.006266833	-0.000949059	0.002234626	0.00286962	0.005776216	0.006422297	-0.016968689	0.00462592	0.003681989	0.000682537	-0.007888119	0.003235863	-0.002248161	-0.001087303	0.00319013	-0.003610748	0.002574711	0.001727513	-0.000165471	-8.64E-05	0.02879118	-0.001789048	-0.00107692	0.005230105	-0.000748553	0.002451377	0.002752296	0.000566976	0.00015871	0.003678189	0.015436476	0.006991798	0.001517037	0.00870789	0.006455214	0.00131125	0.000156729	0.001122797	0.005310065	-0.001507767	0.001872841	-0.001953612	0.00203835	-0.001650732	-0.000950219	0.1460273	0.165363501	0.150978392	0.160461615
XAGE3_ENSG00000171402-10	0.06174842	0.030714136	0.000781102	0.001693992	0.015287148	-0.000912397	0	-0.004805308	0.022961833	-0.003233149	-0.001433896	-0.002606025	0.00129471	0.003633994	0.007782245	-0.018144086	-0.012748493	-0.000258039	-0.00727651	0.000389549	-0.107245136	-0.002606025	0.001167177	-0.000911903	0.009842482	0.004687461	0.000521064	-0.001170755	-0.00117234	0.00156418	-0.006964355	-0.024835552	0.021797388	0	-0.002203281	-0.00038857	0.010302249	-0.011431463	-0.002074142	0.002066344	-0.001944595	0	0.0047312	0.005947667	0.001042881	0.007803995	0	0	0
RIBC1_ENSG00000158423-12	-0.000714927	-0.003957395	-0.000942857	0.002657931	-0.000128159	0.000886445	-0.00102551	0.024881492	-0.001679817	0.0085697	0.001655409	0.002702862	0.007066989	0.003202594	0.023072604	0.04947508	-0.006879852	0.003745425	0.00154948	-0.005230349	0.012689	0.001964787	0.001580524	0.002861649	0.00112849	0.000680605	0.001661514	0.00017013	0.002707386	-0.000404272	-0.00181522	0.004036886	0.041552058	0.001961213	0.001426007	0.004371779	0.002748663	0.037624623	-0.000845223	-0.000784819	0.00270819	0.005273942	0.000894812	-0.001712185	0.002011703	0.02393588	0.088965396	0.203212696	0.071606978
AGBL3_ENSG00000146856-10	-0.000650525	-0.00654155	0.001171957	-0.002471345	-0.007208632	-0.00316235	0.008221404	0.007536828	6.32E-05	-0.003980548	-0.013240832	-0.014085622	0.000375523	0.000313807	0.001738435	-0.006423352	-0.002156659	-0.000542445	-0.002951823	0.003136712	0.002241902	0.004579898	-0.001202503	-0.003928571	-0.005374251	-0.024474574	0.000517849	-0.003723086	-0.00273741	-0.000129812	-0.011465512	0.005033255	0	0.001438715	0.008802161	-0.002207459	0.003614164	-0.003807443	0.001804336	-0.003045589	0.001366715	0.000651659	-0.003991744	-0.001557347	0.000790662	0.068700424	0.090052242	0.105684235	0.114340247
TTLL5_ENSG00000119685-15	-0.007634583	-0.010406147	0.000902628	-0.00018342	-0.003894694	0.004147468	-0.011016047	0.013106139	-0.002606069	0.003506001	0.002300673	0.0043595	-0.011802032	-0.001676551	0.013211242	0.002279522	-0.002346324	0.002517493	-0.024888843	0.004796086	0.021074131	-0.000465831	0.002997423	0.001237534	-0.002730291	-0.001895575	0.004279789	-0.000467094	-0.000859257	0.006799699	0.003421029	0.003767423	0.001176504	0.019999099	0.001376726	-0.001328198	0.001626069	0.012249914	-0.004971361	-0.006806686	0.003080741	0.004316665	0.000817193	-0.008357647	-0.002820846	0.181399357	0.197510769	0.158362942	0.176766081
SYCE1L_ENSG00000205078-5	0.008752265	-0.009886503	-0.001711089	-0.004101699	-0.011244116	0.004699805	0.010065177	0.003950695	-0.006381262	-0.003068952	0.00493162	-0.013221516	-0.00131637	-0.011150512	-0.00980244	-0.002575278	-0.00698582	-0.004921585	-0.001274107	-0.015279254	0.056006816	-0.000177562	0.002749587	-0.013960343	0.000476968	-0.01586548	-0.003520288	-0.007828786	-0.001424524	-0.003430287	0.028397328	0.000213121	0.003529096	-0.014158045	0.001704968	-0.007460001	0.002699855	-0.013797184	-0.011853661	0.006762568	-0.004310328	-0.003412132	-0.001407185	0.00782479	-0.000169546	0.20497189	0.229954228	0.112415552	0.209886769
CILP2_ENSG00000160161-5	0.035595051	0.031240585	-0.001463858	0.015663183	-0.001338362	-0.009227814	0.00902173	0.008633432	-0.006248638	-0.001891206	-0.003332219	-0.003098351	-0.002369307	-0.003088675	-0.008518852	-0.015552405	-0.015310046	-0.003803941	0.000543672	-0.00370461	0.02065249	0.007867491	0.024567738	-0.005814782	-0.003288504	-0.0066479	0.000334073	0.000124263	0.000873185	0.002952041	0.020766314	0.000477003	0.005154573	-0.003348281	0.001923911	0.000248231	0.001045871	-0.00056732	0.024797152	0.002834094	0.002405287	-0.002942233	-0.000417247	0.00806704	0.002769709	0.046096679	0.024473184	0.087821438	0.228972857
PPM1J_ENSG00000155367-11	-0.003343403	-0.001763265	0.00373608	-0.018945737	-0.0042706	-0.005895897	0.003642886	0.009692866	-0.00490885	-0.002555963	-0.026531246	-0.032644207	-0.015071445	-0.010946274	-0.004546245	-0.001474876	-0.006466493	0.000645354	0.003883214	-0.018716861	0.012386149	0.000461083	0.001560264	-0.004159801	-0.000967746	-0.003923862	-0.005943527	-0.003494921	-0.003195142	-0.01064605	0.013488348	4.15E-05	-0.001532308	-0.001501934	-0.02643486	-0.001752487	0.002259964	-0.000700678	0.007851801	0.000985748	-0.001601358	-0.006624638	-0.00272198	0.00308566	-0.00031792	0.04501028	0.040665692	0.048751618	0.041029927
MYO1H_ENSG00000174527-5	0.038535097	0.006604947	-0.001018433	-0.006876499	-0.001982859	-0.002653691	0.05869427	0.019264139	0	0.000255126	-0.002712312	0.000168176	0.004401122	-0.001165142	0.000168009	-0.014423865	0.006067515	0.001789786	0.003738875	0.001953088	0.126274099	-0.002128811	-0.001424222	-0.006159932	-0.003735941	-0.008021492	-0.016225707	0.00016598	0.011486862	0.007982177	0.018089946	0.001369106	0.039532491	0.020961979	0.000170865	-0.006901468	0.001534601	-0.0238245	0.014787934	-0.006747584	-0.005035297	0.004017952	-0.004188283	-0.012289536	0.000513384	0.188506585	0.083298953	0.065308984	0.039991342
OTOA_ENSG00000155719-12	0.009231404	-0.000883395	-0.005995835	-0.003555328	-0.014623906	-0.000151556	0.003347715	0.005745418	0.000474685	-0.001834514	-0.005051666	-0.004453797	-0.008951976	0.004488967	0	-0.001648195	0.000600482	-0.000150308	0.021689	-0.006988978	-0.008397507	-0.003512	0.001137443	-0.00532001	-0.001533409	-0.001055594	-0.000303813	0.001810346	0.001249759	0.001593258	0.013836743	0.003057878	-0.00091392	-0.000598691	0.000379427	-7.44E-05	-0.00079503	-0.001927168	0.00158808	0.002416385	0.004403926	-0.046403197	0.000565327	0.002682819	-0.001356908	0.008852899	0.01278694	0.017463549	0.010064516
VRK3_ENSG00000105053-6	-0.001497635	-0.006100579	0.000843415	0.000875466	-0.00708704	0.005831891	0.000190477	0.009463116	-0.000571524	-0.000318162	-0.004918669	-0.002720058	-0.004408703	-0.001131942	0.002721243	0.001083178	-0.001632157	-0.001101927	-0.001343106	-0.011295203	0.00885481	-0.006461842	0.000770896	-0.000573663	0.003730032	-0.002552039	0.000834958	-0.003695651	-0.002430209	0.004312911	-0.002752876	0.015359207	0.005580124	-0.004185313	0.006524998	0.000868173	-0.00164575	0.010404548	-0.002090712	0.001902276	-0.006566488	-0.011081929	0.001621588	0.002718168	0.009193807	0.136305651	0.170183061	0.149342765	0.187038756
HIPK4_ENSG00000160396-8	-0.001009726	-0.001970577	0.000898733	-0.001018085	-0.000114206	0.000105794	-0.000894372	0.018879095	0.004144557	0.015733131	0.007766637	0.011134935	-0.01296491	-0.005707026	-0.03716533	-0.016879653	-0.031701086	0.000272787	0.00774529	0.001814773	2.45E-05	-1.64E-05	0.001047768	-0.001426461	-0.000285397	-0.001522881	0.000155559	-0.000592935	-0.000293978	0.000759866	-0.000392755	-0.001491353	-0.000505108	-0.000523275	0.000594367	0.002684431	0.000139269	-0.000989898	2.45E-05	-0.000423972	-0.000286169	0.00114549	-0.001462372	-0.000751697	-0.00048366	0.005652174	0.00895947	0.013601376	0.006404127
ARMC3_ENSG00000165309-9	-0.000205988	-3.92E-05	-7.85E-05	0.000137247	-0.000195986	-3.92E-05	-0.001039589	0.021491035	-6.72E-05	-0.014807276	0.000127453	0.000264647	0.004090675	-0.001959299	0.029679387	0.055778321	-0.028323518	0.001014197	-0.008478684	-0.006877308	-0.000352879	0.000489786	-7.85E-05	-3.92E-05	-0.000117647	0	0.000401844	-3.92E-05	0.000421401	-0.000166756	0.001925084	-0.000117718	0.025688564	-0.001165316	-3.92E-05	-0.000166575	0.000107417	-0.011791722	0	-1.96E-05	0.000215724	3.92E-05	4.90E-05	-0.00212297	9.80E-06	0.001147491	0.110947004	0.226047483	0.001813989
TRIM71_ENSG00000206557-5	3.41E-05	-0.000706272	0.000307301	-6.83E-05	-0.000341418	-0.000239074	-0.001058583	0.017902868	-0.001859333	0.003692867	0.001865328	-0.001118224	0.00233939	-0.004893335	-0.006775081	-0.014071706	-0.008283613	0.003231551	0.001223285	-0.002725463	0.001429793	0.067626328	-0.000579759	0.000136587	6.83E-05	-6.83E-05	-0.000170751	0.000102458	0.000170784	0.000102473	0.04516997	-0.000307352	0.014438715	-0.000204865	3.41E-05	-0.001037609	-6.83E-05	-0.001260716	-0.001124005	-0.001262006	-6.83E-05	-0.000988556	0.001900561	0.000682496	-0.000646636	0.004332882	0.005082139	0.024393894	0.006069202
TBPL1_ENSG00000028839-5	-0.006735798	-0.005810334	-0.0012707	0.001067244	-0.003934067	0.005305898	-0.00505785	0.006172734	0.00853447	-0.001630102	-0.01442184	-0.002684494	-0.019934633	0.004138741	0.00100556	-0.020101075	-0.003512602	0.002723136	0.005739218	0.000413717	-0.001750286	-0.000716124	0.002119703	0.001231399	0.000502522	0.009068217	0.002797413	0.002019822	-0.004538926	-0.002245845	0.002671725	0.002612441	-0.002597574	0.008385381	0.002825167	0.001815025	0.000745445	0.003969107	0.003889438	0.0001404	0.002513256	0.000902733	0.001308112	0.002132554	0.003077746	0.09170326	0.106848005	0.104888099	0.108608239
PRB3_ENSG00000197870-8	0.000563626	-0.001131304	0.003836584	0.000566392	0.000566281	-9.44E-05	-0.09571886	-0.007359261	-0.00919455	0.005531705	-0.003117912	-0.000377323	-0.001408194	-0.000469001	-0.002929715	0.006843428	0.003948728	0.007601793	0.00075603	0.000755981	-0.018234671	0.002434771	0.000375947	-0.0018902	0.005777124	0.002738548	-0.008491987	0.003772247	0.001132488	-0.000283558	0.000187521	0.001601895	-0.008746702	-0.336329696	0	0.002353577	-0.001788718	0.049466613	-0.094299876	-0.116402368	0.003360316	-0.008238365	0.011546091	0.004604	0.003073628	0.033227116	0.006612679	0.027200231	0.011317532
LRRC73_ENSG00000204052-4	-0.000171618	-0.00046491	0.002835807	-0.001256531	-0.002843193	8.98E-05	-0.002100421	0.019325915	0.004757455	-0.000302831	0.000589157	-0.00629884	-0.025803733	-0.026029512	-0.029015395	-0.011025262	-0.021335971	-0.01048244	0.004234441	-0.007466363	0.002899333	-0.000251929	0.000758503	-0.000767709	1.69E-06	-0.000277203	-0.000348005	0.000103184	0.002215044	0.000271855	0.000555358	-0.000904081	0.003638323	-0.000689094	-0.000343909	0.000823712	-0.00179142	-0.000519874	-0.000984641	-0.000757358	-0.00073149	-0.000881653	0.000581102	-0.001959608	2.38E-05	0.013297542	0.028619589	0.04351783	0.023149806
MED26_ENSG00000105085-6	0.010813698	-0.001331803	0.011960396	0.002972533	-0.010213951	7.86E-05	-0.006126103	0.002121669	-0.008266263	-0.008346128	-0.008992135	-0.007652355	-0.013269323	-0.000548836	0.004188256	-0.003028345	-0.002424895	-0.001025061	0.006970122	-0.012458381	0.001388022	-0.004965303	-0.009683077	0.006599537	-0.004552188	0.000155396	-0.000233012	0.002792914	0.000795092	0.002462683	-0.04837997	-0.006425209	0.004891681	-0.009082127	-0.002133872	0.006146657	-0.003791994	-0.010625809	0.005329161	-0.002547363	0.013347849	-0.004384304	0.000390414	0.000761518	0.001571735	0.072328912	0.067869739	0.054564361	0.059606991
SWT1_ENSG00000116668-8	-7.85E-05	-0.011500429	0.00263167	0.007766321	0.006533611	0.010284443	-0.017243443	0.006139442	0.006578673	0.005920698	6.79E-06	0.009198149	-0.003267082	0.005254056	0.000362204	0.006813632	0.003020981	0.006868836	-0.00178956	0.000835817	0.017637444	-0.008273977	-0.00201795	0.003006065	0.001104249	0.000348988	-0.000736929	-0.001688097	-0.004431657	0.000213254	0.006746543	0.007807122	0.00246147	-0.005048097	0.002177964	0.010393041	0.00611286	0.015841691	0.013054761	0.011556333	0.00296021	0.003176347	-0.006748262	0.007470659	0.005485744	0.152391297	0.171726063	0.131297225	0.203887804
ZNF280B_ENSG00000198477-3	0.000213939	-2.14E-05	0.00328097	0.000739747	-0.000182276	-0.000824872	0.000656946	0.031007369	0.008424156	0.014489848	0.000399395	-0.003488963	-0.004353257	0.012090217	8.98E-05	-0.012754678	0.004564379	0.002219323	0.013693575	-0.000782933	0.002467543	-0.009577426	0.00326663	-0.000940255	-0.001469134	-0.000276452	0.000182331	0.001092593	0.000307472	-0.000405494	0.00773832	0.000225461	0.002016092	-0.000925081	-0.001594345	0.000329558	-0.000664227	0.00757112	-0.001081902	-0.00054589	0.005139489	0.003051726	-0.00085906	-0.004932749	-0.000203398	0.01586911	0.030334223	0.04080386	0.077512907
LEKR1_ENSG00000197980-7	-0.002774274	-0.001319471	0.000357342	-0.006382481	-0.006532641	0.000838045	-0.003416282	0.013356043	-0.000583334	7.13E-05	0.001900477	0.004538706	-0.002118495	-0.001644555	-0.001374822	0.011420136	-0.003148539	0.001808342	0.005480399	-0.002008333	0.02938789	0.003949649	0.000108605	0.005834713	0.006940152	-0.002019219	-0.000183234	0.000844121	0.000835997	0.000184076	-0.006695639	0.002236367	0.010311296	0.008095993	0.000631759	0.003697517	0.000396806	0.012483423	-0.001428212	-0.00306871	0.009435911	0.006893659	0.00402293	-0.003050797	-0.000708346	0.035898424	0.085624874	0.121267694	0.101117897
SETD9_ENSG00000155542-7	0.009471733	0.00591628	-0.003983207	-0.000929612	0.001667035	0.003718515	-0.03360011	-0.001883776	0.015123505	3.95E-05	0.005380683	0.007283121	0.007909479	0.012201705	0.02409906	0.012916993	0.015118824	0.012004868	0.004703734	0.010161049	-0.022554046	-0.001961742	0.007507497	0.003733701	0.005106554	0.01071126	0.003551677	-0.004568225	0.002121543	-0.014647767	-0.014469903	0.016146031	-0.001247898	0.014596392	-0.001071447	-0.0046298	0.001285731	-0.008471843	-0.006886761	-0.00225468	-0.028158017	-9.64E-05	-0.01307383	-0.016022938	-0.002393055	0.129375569	0.15680349	0.098164257	0.097982507
PPP1R42_ENSG00000178125-10	-0.001351732	-0.000751074	0.001216123	0.000150134	-0.002034454	-0.000901161	0.003383895	0.035677141	0.009154476	-0.007926154	0.001877176	0.001914066	0.011334037	0.000249536	0.020480679	0.057579317	-0.030359103	-0.001272301	0.00275766	-0.004894558	0.001623093	-0.000215013	-0.000707072	0.00085644	0.000214636	-0.000963117	0.000193415	0.000535422	0.000701933	0.000149783	-0.015711767	-0.000257935	0.022621366	-0.000429584	0.000343366	-0.001462975	-0.000257402	0.005720682	-0.000451047	-0.000579797	0.001009561	-4.30E-05	-0.002116408	-0.019568297	-6.45E-05	0.010541928	0.093403726	0.196333869	0.011864934
ZNF487_ENSG00000243660-5	-0.013192976	-0.014606683	-0.004317231	-0.001284719	-0.013290024	0.007076239	-0.024268993	0.009002884	0.003165073	-0.001862225	-0.005701064	0.006908844	-0.002479934	-0.000946487	0.006393524	0.013425409	-0.011324292	-0.00264426	0.004767896	-0.006145085	0.008507084	0.001666877	0.002965432	-0.00408079	0.003956031	-0.010262696	-0.002758387	-0.005016025	-0.001453323	-0.003361099	0.005885791	-0.000974447	0.00863836	0.008174589	0.000937807	-0.001470173	-0.000185701	0.002972724	-0.003472223	0.001360643	-0.008665752	0.000726918	-0.002843871	-0.016211963	0.019182088	0.135047929	0.192696218	0.153851151	0.205289406
CIB4_ENSG00000157884-6	-0.001367095	0.000353385	0.029253165	-0.004695985	-0.000135524	-0.001334761	0.002744662	0.000160048	-0.000845659	0.000205833	-0.001255112	-0.001963281	-0.001689914	-0.000262835	3.43E-05	-0.001365973	0	0.000308895	0.000331671	-0.000286019	0.001459156	4.58E-05	-8.01E-05	-0.001206905	-0.001275723	-0.000250884	-0.000537638	-0.001243629	0.000525439	-5.72E-05	-0.000740343	0	-0.004220951	-0.000868763	-0.000171682	-0.000845331	0.0002498	0.004377273	1.14E-05	-0.000663135	0.00038761	0.000480235	0.001217498	-0.016652307	-0.000125918	0.031300159	0.026969592	0.003795726	0.003613028
TP53TG3D_ENSG00000205456-7	-0.004293848	-0.004719225	-0.00397491	-0.001627762	-0.00326492	0.000858623	-0.024482096	0.016439241	0.018708503	-0.005649815	0.007946511	-0.018914545	-0.001972242	0.016145213	-0.003177396	0.00657001	0.010180541	-0.006898007	-0.003429956	0.010553603	0.027739453	-0.007557015	-0.020450948	0.003677384	-0.004868077	0.001450844	-0.015543549	-0.001988353	-0.001454501	-0.005021381	-0.011309102	0.001910378	-0.003491525	-0.007782512	-0.001805208	-0.002257965	0.003384422	-0.004514895	-0.003325367	-0.005910833	0.004389903	-0.003815123	-0.001472539	-0.000412285	0.000371462	0.049622358	0.039639938	0.041574299	0.049862627
SAMD15_ENSG00000100583-4	0.000726634	-9.17E-06	0.002443863	0.000716315	0.000431029	-0.000413874	-0.004055858	0.013393023	0.00192557	-0.00059423	0.00033078	0.001840926	-0.000960262	0.001779962	0.009908653	0.00537671	-0.007061989	-0.001443255	0.000237551	0.000190155	0.007900255	0.001380906	0.003731651	0.001906145	0.00054164	0.000770553	0.00090014	0.001558986	-0.000929812	0.000553163	-0.000403976	0.00096755	0.011564679	-0.000255658	0.000101574	0.000137294	-0.001703069	0.027920146	-0.001744326	-0.000596787	0.001773397	-0.000311682	0.001603417	-0.013962833	0.005115265	0.016957453	0.048311308	0.092414687	0.022711554
CCDC121_ENSG00000176714-9	-0.015497834	-0.013297122	0.002202758	0.006538321	0.011480425	0.005685643	0.022588999	0.012124052	0.000973462	-0.004529903	0.014823192	0.016910935	0.014643562	0.005841238	0.029894811	0.015594455	0.026997282	0.010824615	0.008062113	0.007634641	0.018980296	-0.002267172	-0.001770152	0.023642905	0.004488974	0.017792863	0.00543772	0.01562633	-0.006175486	0.009201753	0.00392586	0.004216843	0.002726788	0.00935458	0.002205577	-0.002274481	0.005756485	0.005178857	0.012935989	-0.00387911	0.015621097	0.005029181	0.008029585	-0.005391487	0.003052188	0.118550879	0.173548501	0.218639446	0.206040423
LOXHD1_ENSG00000167210-12	-0.002897035	-0.053383601	-0.000266173	-0.000398396	-0.000943913	-0.000758634	0.005292142	0.001816782	-0.000113096	0.003585303	-0.003139461	-0.003800424	-0.00137827	-0.001198158	0.003843572	-0.002598204	-0.004901258	-0.017912784	0.000209294	-0.000399451	-0.025232992	0	9.52E-05	-0.001630571	-0.001953394	-0.001403068	-0.000607355	-0.000455097	-0.001919078	-0.010058103	-0.005812594	-0.000190123	-0.01456206	0.000208648	-0.000872716	-0.001081175	-0.000720816	0.043018143	-0.000719558	0.000470537	-0.001096833	-0.005333377	-0.001610436	0.000449724	0.00167811	0.001731459	0.000989659	0.015828983	0.013039344
TDRD10_ENSG00000163239-8	0.004040903	-0.027984465	-0.003149988	0.003923252	-0.004325208	0.002168212	0.010855152	0.005849982	0.000293438	0.002503013	0.000657577	0.003121468	0.006302634	0.002490762	0.000448384	0.001728594	0.002566344	0.002513082	-0.000992476	0.001964174	-0.013186769	-0.000320254	4.27E-05	0.005593918	-0.003507506	-0.00625383	-0.00173556	-0.001127485	-0.005119019	-0.004913208	-0.004425693	0.005130116	0.010271359	0.001549087	0.000359369	-0.0010292	0.000695565	0.000395683	0.004308757	0.002971471	0.001563843	-0.017919527	0.001266725	0.019848542	8.30E-05	0.070372371	0.078081976	0.109993859	0.172921024
TDRD5_ENSG00000162782-11	-0.006578909	-0.001722388	-0.002352922	-0.00053003	-0.000103725	-0.001114037	0.001593419	0.016796055	0.009947519	0.003472947	0.000852085	0.000206841	-0.0023898	0.00166279	-0.000407951	0.015030865	-0.01252851	-0.001687171	0.008317381	-0.004570184	0.008792685	5.78E-05	8.09E-05	-0.000657582	0.000854451	-0.000923	-0.001644705	-0.000380992	-6.93E-05	-0.000150269	0.001745992	-3.47E-05	-0.000161191	0.005882306	-9.25E-05	-0.000643004	-0.000631369	0.029588292	-0.001865064	-0.001454994	-0.000261075	-0.000634408	6.85E-05	-0.003196706	0.000196514	0.003453346	0.018167005	0.010863363	0.0067143
DUSP15_ENSG00000149599-11	-0.001305217	-0.001619463	0.002947476	-0.010834799	-0.001581369	-0.005101142	0.00142841	0.00348129	-0.000179566	-0.001567757	0.002651614	0.002386826	0.002922705	0.001771656	-0.003004181	-6.44E-05	-0.002296711	-0.002693679	-0.004899193	-0.005474747	-0.005682803	0.000118127	4.02E-05	-5.20E-05	-0.00081179	-0.003278054	-0.000479131	-0.002676661	-0.000605065	-0.003723655	-0.013788583	1.05E-05	0.000537406	0.002380718	-0.000130845	0.012282426	-0.000281667	-0.00115889	-0.000224439	-0.000427747	0.000277894	0.000469933	0.000396813	-0.005790499	-2.44E-05	0.023305251	0.037738309	0.011876434	0.035733715
KLHL11_ENSG00000178502-5	-0.005859433	0.009547512	0.015943937	0.005428844	0.027132491	0.009560315	-0.009935405	0.001939283	-0.003777172	0.005150311	0.0027431	-0.000184138	-0.022260785	0.005881602	0.009566376	-0.010084325	-0.005900401	0.00585755	0.003265455	0.006565248	0.006638142	-0.029148603	0.004957181	0.031664937	0.007353925	0.013188134	0.009556697	0.003929783	0.015953634	0.020257642	0.029535786	0.005453617	-0.003936746	-0.007066787	0.022024761	0.016839331	0.006294361	0.008503974	0.01972773	-0.004340386	0.018638358	0.004396595	0.003706852	0.015770541	-0.004080632	0.096608836	0.139530456	0.19281867	0.128399763
TTC23L_ENSG00000205838-8	-0.001741864	-0.000559453	0.000367096	-0.001382844	-0.00179907	-0.000437271	0.010148982	0.010681644	-2.62E-05	0.002318079	0.002190397	0.001020739	-0.00151271	-0.001842598	0.006037823	0.004305795	-0.002318591	0.000444184	-0.001388423	-0.004868271	0.019732476	0.000120188	-0.000199654	-0.000862955	0.000412075	-0.00067626	-0.000758218	-7.96E-05	-0.000159561	-0.000573565	0.00010493	0.00027865	0.008120978	-0.001104423	5.34E-05	0.016880536	0.000926901	0.023081943	0.001411652	0.004549121	0.001313815	0.002734012	0.000581897	-0.003650822	1.34E-05	0.018908497	0.05942662	0.073238528	0.02714302
CCDC150_ENSG00000144395-13	0.002214935	-0.001092537	-0.000290634	0.001227977	-0.000776233	-6.61E-05	-0.005962945	-0.003654092	-0.000476067	0.000525735	0.001641126	-0.001244159	-0.000804057	-0.000105665	-0.00078621	0.000710642	-0.001109633	-0.003291708	-0.004736308	0.002864687	0.000909022	0.007465569	0.002403193	-0.000395548	-0.000220052	-0.00178374	-0.004875175	-0.002312128	-0.001914676	-0.00019865	-0.03364882	0.000109238	0.002503774	0.004346954	0.000358185	-0.001004151	0.000225462	-0.004289522	0.001507754	0.002800072	-0.004212775	0.004977661	0.008057797	0.002372046	1.33E-05	0.035488486	0.022420376	0.020329504	0.032986069
YBEY_ENSG00000182362-9	-0.002842351	0.005734059	0.00170341	0.003364413	0.007454727	0.011518457	0.03027615	0.003535841	0.003981921	-0.00351333	-0.006628527	0.001996542	2.94E-05	-0.014117453	0.011131311	0.004812922	-0.002670557	0.003177265	0.007588206	-0.000148967	0.015916441	-0.006344556	0.004360792	0.000589764	0.010918516	-0.002705427	0.003910208	0.005896845	-0.002368051	0.006898305	-0.038415287	0.018074595	0.003929356	0.008683074	0.001735312	0.003208806	0.004419752	0.005827891	0.01011378	0.009224031	0.001057995	0.009423996	0.009467278	-0.000754069	-0.001152986	0.155088168	0.200219773	0.153212381	0.175672532
RP11-503N18-3_ENSG00000249428-1	-7.61E-05	-5.27E-05	0.004285001	0.000216587	-0.000163889	-0.000204908	0.002527862	0.007993327	0.000958187	-0.011002526	0.000420733	-0.001038372	-0.003368105	-0.002924442	-0.003310257	0.035213622	-0.014204064	-0.003087333	-0.006434935	-0.002899363	0.001249607	0.000105356	0.00028103	-0.000181302	0.000152089	-0.000988995	2.34E-05	-0.000251646	-0.000269309	-0.00023421	0.002175051	-0.0007574	0.028648884	-0.000140258	-0.000117071	-6.43E-05	-0.000471725	0.015466206	0.000111191	1.76E-05	-0.000321468	0.000169614	5.26E-05	-0.002680923	-0.0001405	0.010906373	0.088748855	0.214828142	0.004672582
SYCE1_ENSG00000171772-11	-0.000221664	-0.003376482	-0.005458795	-0.000350179	-0.000662348	-1.55E-05	-0.005609354	0.024336171	0.004648598	0.000689329	-0.009483363	-0.007284279	0.004010892	0.00237627	-0.008711728	-0.000223893	-0.004788075	-0.007186885	-0.003251094	0.002076136	0.005539615	-0.002187099	6.55E-05	-0.000530511	-0.001691382	-0.000739445	-0.002031371	-0.001502056	0.00100924	-0.000279584	0.000187304	-0.00912797	-0.001243388	0.000678298	-0.000450386	-0.001048687	-0.011880303	-0.001965479	-9.13E-05	-0.000119048	0.00081817	-0.000881119	-0.001357725	-0.005721283	-0.00019165	0.022550715	0.009873076	0.008311871	0.029368008
NLRP11_ENSG00000179873-10	-0.000241072	-0.001080536	0.006167907	0.001205964	-0.000361321	0.000603259	0.003949477	0.000722672	-0.000844563	0.002400891	-0.000965013	-0.002528404	0.000964852	-0.00168835	0.008489631	0.001805099	0.001443056	-0.00373303	0.003006242	-0.004337124	0.012236469	-0.023483307	0.001567033	-0.000602001	-0.001654196	0.000120632	-0.00084252	0.000361714	-0.000361956	-0.000603411	0.007127841	-0.024164235	0.00012006	-0.015106892	0.000241354	-0.002766204	0.003714399	-0.015682914	-0.001082608	-0.000603259	0.011072157	0.034895431	0	0.000600597	0	0.009028535	0.038604433	0.04774583	0.194786941
WDR53_ENSG00000185798-6	-0.002162286	6.83E-05	-0.002545557	0.002302465	-0.000522057	0.003765978	-0.00761694	0.006637087	0.000766293	0.001907042	0.00231835	0.006204207	-0.000993087	0.001122608	0.003887924	0.000371183	-0.002397622	0.002115313	0.003884526	-0.00520246	0.006377616	0.003706415	0.003931191	0.004053588	-0.004337223	0.001007082	-0.001685625	-0.001326241	-0.001245406	0.002699823	0.009889154	0.002734328	0.000345423	0.010992826	0.007092125	0.002428048	0.002352	0.003627912	0.000165621	0.005436643	0.000685846	-0.000381165	-0.00330865	0.003658898	0.003161402	0.118819667	0.115687458	0.136908439	0.124163304
LINC00999_ENSG00000225119-3	-0.000735809	0.002190788	0.005336968	0.005848021	0.008310675	0.003178497	0.022078825	0.003858305	-0.000831055	0.003571373	0.005173347	0.008313226	-0.008565893	0.000929373	0.00495646	0.005404333	0.009502652	0.009325094	0.000305574	0.003293297	0.022689029	-0.009485489	0.001965239	0.009530997	0.004989677	0.000999531	0.001343186	0.001823132	0.004723356	0.008433976	0.023510811	0.005465644	-0.002310555	0.003952575	0.000426345	0.000154636	0.001318585	0.010445884	-0.002655075	0.001428347	0.001296244	0.005770159	0.004078079	0.002018133	-0.001565193	0.102436247	0.116368667	0.123237283	0.21343635
NPAP1_ENSG00000185823-2	-0.001263172	-0.001173647	0.00308069	0	0.000654373	8.73E-05	-0.013642893	-0.001459045	-0.001424117	-0.001334949	0.000130803	4.36E-05	-0.00164139	-0.001383051	-0.002752989	-0.01454309	-0.013043841	-0.007400983	-0.000842278	-0.004251602	-0.003003666	0.000174586	8.73E-05	-0.007043836	-0.004193318	-0.002476581	-0.000827621	-0.001733384	-0.000304508	4.36E-05	-0.001421075	0.001080169	0.000604578	0.001456619	-0.000523633	-0.000348814	0.010578892	0.011975174	-0.000130882	0	-0.001609932	0.001473597	-0.001648249	-0.030476474	8.73E-05	0.003923687	0.022696202	0.028956867	0.213352342
CORO7_ENSG00000262246-1	0.01542669	0.000556703	0.010277616	-0.002477554	-0.00548932	-0.003799653	-0.006369868	-0.006329904	0.004253255	0.001195769	0.000560503	-0.009607861	-0.002304562	-0.010025718	0.003971087	0.00571711	0.008303304	0.002155242	0.003538428	-0.005621462	0.004269969	-0.002507912	0.001939541	-0.006429849	0.005205444	-0.001205964	-0.000321385	-0.005957566	-0.001214288	-0.000975288	0.037128531	0.007973603	-0.010699326	-0.024195716	0.003413895	0.007147586	-0.005390852	-0.006674692	-0.002555422	-0.001354531	-0.007593743	-0.007900869	0.002836385	-0.005330669	-0.027352483	0.026025984	0.049054582	0.050798691	0.026106584
FBXL13_ENSG00000161040-12	-0.005359121	-0.007394837	0.010895773	-0.000636613	-0.006345998	0.002722586	-0.003182305	0.005468102	0.000613944	0.001730766	0.00105791	0.001756564	0.001341784	-0.00062803	0.006028469	0.004421715	0.002696913	0.000205197	-0.000845318	-0.00036506	0.003770442	0.001228348	0.000513569	0.000628126	-0.002843472	-0.001831477	0	-0.000861803	-0.003721309	-7.36E-05	0.006926936	-0.000294978	0.003177996	0.00258303	-0.000309195	-0.000100379	-0.000334886	0.005716599	-0.00370903	-0.000874794	0.001788926	-0.002148099	0.017107434	-0.005413977	-0.007643989	0.054128656	0.067653068	0.085118541	0.096211973
FHAD1_ENSG00000142621-15	0.004102477	-0.000357922	0.003925394	5.11E-05	-0.001802945	-0.000815492	-0.003606491	0.013146001	0.001698437	-0.007256298	0.000166371	-0.001023887	-0.000782373	0.002333224	0.013253675	0.026085735	-0.011317804	0.000854228	0.002247951	0.002025193	0.024250307	-0.001150678	-0.003914947	0.000532823	0.000101722	-0.001122303	-8.96E-05	-0.000396325	-0.000115102	7.69E-05	-0.000569487	-0.00099891	0.016471071	-0.002182288	2.56E-05	0.000382898	0.006971453	-0.000947952	-0.001188576	-0.001467691	0.001497994	0.000856552	0.002807678	-0.003896645	-0.000140617	0.012033919	0.13061581	0.212266604	0.013254689
CDKL3_ENSG00000006837-7	-0.007974594	-0.009585414	-0.001798013	-0.004972736	-0.007272018	-0.0011602	0.007829511	0.011359208	0.001844502	-0.008995659	-0.01375788	0.009736577	0.003708368	0.00155854	0.001271431	0.002561926	-0.002767245	-0.005539337	-0.003126377	-0.009320146	-0.004064788	0.003934192	0.004344905	-0.005692004	-0.008885391	-0.01011164	0.001326668	-0.005215576	-0.005558753	-0.007120022	0.003147413	0.003336628	0.004549002	-0.003954766	0.007124368	0.001375734	-0.001046241	0.002999435	-0.003438453	-0.001503895	0.003503366	0.000222036	-0.008032398	-0.002870209	-1.44E-05	0.09971105	0.117874753	0.11933931	0.140488675
OR7D2_ENSG00000188000-2	0.008340686	-0.000499565	-0.024098071	-0.00507956	0.002977085	-0.00169547	-0.263502944	0.059681908	0.001053167	0.02026402	0.094092526	0.026104025	-0.016696593	-0.056185188	0.008434806	-0.020356339	-0.0188281	0.018614394	0.02156147	-0.00723259	-0.047709567	-0.000197629	0.022704462	-0.029522327	-0.002997056	0.00908126	0.013180819	-0.018937269	-0.007071553	0.007772389	0.093489708	-0.005081349	0.012798465	-0.049201963	0.019333384	0.042124785	-0.010030825	0.045126828	-0.007688823	0.032255963	-0.036932226	0.004078555	-0.026856495	0.014034857	-0.001853967	0.192829083	0.055895828	0.16092395	0.070990075
RFESD_ENSG00000175449-9	0.008888211	0.000203951	0.01412843	-0.009719068	0.010591136	0.000843866	0.000818318	-0.002670669	-0.004000155	0.003144841	-0.000750166	0.022095467	0.008080262	-0.003390216	0.017613854	0.006446039	0.013425946	0.002154571	-0.004393043	0.004899515	0.004086379	-0.011252655	0.005581032	0.00524636	0.008057236	0.003445782	-0.003395077	0.003286927	0.016402277	0.008982565	-0.020122929	0.010362238	0.001049538	0.01129042	0.006495297	0.007690397	0.000979899	0.008930938	-0.006546557	-0.003710236	0.007814318	-0.005896028	-0.000672452	-0.007642341	0.003966429	0.114923194	0.117292406	0.101510387	0.150109518
TTBK2_ENSG00000128881-12	-0.010510607	-0.004162427	0.008093637	0.012233737	0.01321795	0.009135104	0.023701804	0.001927853	-0.008274658	0.002256641	-0.010199185	0.005019014	-0.013752849	0.008681049	0.016795791	0.003567657	0.001765482	0.007487905	-0.00012075	0.007942909	0.004649392	-0.018522748	0.009811141	0.009275686	-0.003685605	-0.009469432	0.005514744	-0.001701737	0.001525776	0.00864594	0.035623096	0.009482012	0.006036589	0.010714922	0.006341054	0.005178967	0.003113149	0.007495493	0.004199759	-0.002496144	0.017661132	-1.32E-05	-0.012716628	0.004285258	-0.001368704	0.125262397	0.159999505	0.132297193	0.165010398
MROH9_ENSG00000117501-10	0.000382678	0.001053027	0.001054707	0.001620952	0.002667953	0	-0.003548123	0.000191899	0.000767595	-0.000959813	0.000384002	0.00019195	0.000479859	9.60E-05	-0.000479859	-0.000479635	0	0.000671802	-0.000383849	-0.000383798	0.001432809	0.001055549	-0.005565341	-0.000479923	0	-0.001342934	-0.000957456	-0.000191771	0	0	0.001821645	0.000383823	0.022846601	0.002859843	-0.000287877	-0.002007527	0.000671847	0.000479253	-0.000287323	-0.001915676	0.000191593	-0.000671177	-9.58E-05	0.001621595	-9.60E-05	0.006991996	0.168537476	0.103983824	0.005653689
WDR93_ENSG00000140527-10	0.010701649	0.004800534	-0.003209776	0.000954479	0.001230038	0.000298759	0.001148611	0.021933835	0.002241248	-0.004466289	0.010042928	0.002268686	0.001354468	-0.001042843	0.014484649	0.04187055	-0.012945764	0.002395297	9.84E-05	-0.000197087	0.017245273	-0.000557871	-0.000118908	0.001781643	-0.000296178	-0.000952366	0.000338514	-0.000158715	0.000935451	-0.000657369	0.011192356	-0.000676789	0.017302423	0.001384179	0.000597398	0.001928342	-0.002284397	-0.002051515	-0.000455843	0.000594142	-0.000535879	0.001631041	-0.000138815	-0.013669274	-2.00E-05	0.012409672	0.120422056	0.209604505	0.024929466
RPA4_ENSG00000204086-3	-0.005981755	-0.028670739	-0.000954742	-0.039337449	-0.057714078	0.006907037	-0.022257625	0.012020525	-0.004936169	0.003800736	0.001552735	0.00293828	-0.000728491	0.003793913	0.00663493	0.010025161	-0.004356086	0.008301925	-0.005171383	0.007981178	-0.054138429	0.00500415	0.001913487	-0.02262945	-0.003865887	-0.050300539	0.013016651	-0.01411185	-0.026241914	-0.008445376	0.014492406	-0.000446955	0.001999578	-0.016868261	-0.010095659	0.007063576	0.002154646	-0.001903187	-0.020918361	0.002960174	0.002018624	-0.002106865	0.002565068	0.006685738	-0.001852552	0.191803767	0.135547792	0.059871456	0.16050354
POU4F1_ENSG00000152192-6	-0.000454488	0.001288154	0.000988278	-0.004449605	-0.013024676	0.001795048	-0.037308952	0.046414584	-0.016579946	0.013737037	0.003159846	0.013163777	0.000669274	-0.0023073	-0.004779857	-0.018349648	0.016650194	0.025896697	-0.001582481	0.009206122	0.003712918	-0.007610953	-0.000228473	-0.000456766	0.002709005	0.000379907	0.002540483	0.000608796	-0.000608668	-0.000760554	0.010222524	0.018625408	0.002194444	0.004223702	0.017507765	0.000608219	0.000303215	-0.000683364	0.002942625	0.009986121	0.00549712	0.01192776	0.00272664	0.001896935	-0.00060592	0.009193285	0.012219549	0.007753583	0.005932956
RP11-212D19-4_ENSG00000255663-1	0.001029918	0.034125268	0.02478384	-0.00710442	-0.00292179	0.000521607	-0.063597686	0.003921861	-0.012040273	-0.007795967	-0.00404757	-0.003565448	-0.008171261	0.009701807	-0.005517602	-0.020449303	0.003495673	-0.013031997	-0.015121686	0.002731255	-0.002693457	0.005597123	0.056149618	-0.029133997	-0.000919174	-0.011384273	-0.001853109	-0.020885479	-0.008331972	-0.000207209	-0.015090528	-0.003952934	-0.024841167	0.002657086	-0.011419079	-0.010068933	-0.001032894	-0.027816319	-0.030725472	-0.021492789	-0.016493941	-0.028016355	-0.039267359	-0.003062355	-0.007291708	0.056563192	0.035462696	0.055851227	0.038760758
MFSD6L_ENSG00000185156-4	-0.000164591	2.49E-05	-0.000299611	6.49E-05	-0.001008434	-9.99E-06	-0.014961935	0.000159765	2.00E-05	0.000693439	9.49E-05	0.000179803	4.49E-05	-0.000124857	9.99E-06	-7.99E-05	0.000129789	0.000428817	-0.000519057	-5.99E-05	0.007459465	-0.006890222	2.00E-05	-0.0011124	0.004315582	-0.001311747	0.001699111	-0.000723242	-0.000868552	-0.000977567	0.010001017	-0.000628897	0.000691893	-0.033373237	-0.000109895	0	0.004159732	-0.007505619	-0.000679813	0.001678505	-0.001561214	-0.002800749	0.013756489	-0.012411505	0.001699357	0.003294145	0.019155043	0.012463074	0.001303584
TTLL6_ENSG00000170703-11	-2.05E-05	0.000315095	0.00021976	0.000110091	-0.000219244	0.001361682	0.008225732	0.007476689	0.00023808	0.001598072	-0.000205961	0.000472749	0.006381276	-0.000561711	-0.002325743	0.001440084	-6.10E-05	-0.002509929	-0.001245478	0.000956477	-0.002118164	0.00010328	0.002657092	-0.005284327	0.010920587	-0.000658627	0.00044728	-0.000466852	0.00015804	0.000164965	0.000876515	0.000117076	0.006937766	-0.000192651	0.000378545	0.002980116	0.00229848	-0.007555944	0.000846036	0.000199401	-0.013286816	-0.000130927	0.005434911	0.000156885	-6.89E-06	0.027022705	0.042894956	0.139222727	0.006554543
RP11-3B7-1_ENSG00000225399-3	0.00493226	0.004228207	0.018143028	0.002700814	0.008918519	0.005437306	0.006396343	0.002570201	0.000351898	0.002413084	-0.000668856	0.003678085	0.003104754	0.002722481	-0.000285558	0.004757467	0.00256936	0.002393877	-0.001076179	0.001360267	0.002590192	0.000121304	0.004609993	0.006629738	0.004487189	-0.00055196	0.000240569	0.004007811	0.007184607	0.005450139	0.001739077	-1.10E-05	0.005772104	0.00090824	0.007646898	-0.000107344	0.000406974	-0.002270036	0.007858112	0.003919492	0.0061212	-0.000314458	-0.000938289	0.004203895	0.001006117	0.059602634	0.04386149	0.071535646	0.205833705
LRGUK_ENSG00000155530-2	0.004952691	0.002959551	-0.00138831	-0.000496007	-0.000144604	-0.000995932	-0.023518275	0.007507685	-0.004127638	0.006855	-0.00329007	-0.00202923	-0.003642222	-0.001857909	0.002051898	0.035993688	-0.013308355	-0.003209621	-0.001684577	0.005292486	0.008417533	0.001488925	0.004015973	-0.002811001	-0.003974917	-0.00580107	-0.001643046	-0.002410033	-0.002307355	0.00102732	-0.012124371	-0.006894545	0.025377119	-0.00980299	-0.001378899	-0.001435061	-0.000192556	0.004882659	-0.007007008	-0.009860335	-0.003056678	-0.007359389	0.00196001	-0.007560178	-0.000878139	0.022752441	0.126309894	0.205738552	0.033142653
ZSWIM2_ENSG00000163012-3	0.000949975	0.005016868	0.000859533	-9.57E-05	0.000477592	-0.000446132	-0.000477645	0.008425119	0.002930483	-0.000188694	0.00035042	0.000190972	-6.28E-05	0.001071347	-0.000504229	0.004226754	0.002616287	0.004234487	0.001240453	0.00206401	-0.004625448	0.000382686	-0.010167375	9.57E-05	0	6.37E-05	0.000350753	0.000159391	0.000223216	9.57E-05	3.19E-05	-6.38E-05	0.000318778	-0.000478437	0.000287005	0.000987351	-6.38E-05	0.004628868	-0.000127463	-0.000286929	0.000478141	-0.000191275	0.0005737	3.19E-05	0.00028698	0.003473035	0.002740889	0.001817217	0.001116106
TTC34_ENSG00000215912-7	-0.001384461	-0.000131515	0.012879162	-0.000696723	0.000476387	0.003186638	-0.003583499	0.039957971	0.003613749	-0.009733764	0.009002873	0.000767142	0.010838101	0.001902204	-0.005222617	0.033334338	-0.023973578	-0.010648199	-0.021174712	-0.018770957	0.020951282	-0.003591217	0.00017747	-0.001407078	0.002104269	-0.00320985	-0.000530646	-0.001190288	-0.000572962	-0.001374692	0.027571343	-0.001815965	0.007165581	0.001087267	0.000400039	-0.009376237	0.004023891	-0.022718129	-0.002326326	-0.003901251	0.006429683	0.001745445	0.003062305	-0.015908345	-0.000659176	0.054271306	0.116548941	0.204579446	0.116918552
C22orf23_ENSG00000128346-6	-0.00213475	9.23E-05	0.001037276	-0.00077687	0.001054968	-0.000835888	0.011850865	0.005002049	-0.002432877	-0.001835692	-0.001345364	0.000792233	-0.002256314	0.0001795	0.002426206	0.002078181	2.40E-05	0.000208473	-0.0106272	-0.000927828	0.019549557	-0.000280438	0.001434788	0.004573902	0.006878947	0.007623633	-0.001001881	0.008842234	0.000966547	0.000365149	0.00812312	0.000240848	0.001933527	0.00681179	0.000214628	0.001456607	-0.000305938	0.000295862	0.004557481	0.003994159	0.00598844	-0.000218747	0.005896982	0.001820564	0.000158976	0.084281197	0.070066322	0.114971472	0.035245512
SOCS7_ENSG00000174111-8	-1.24E-05	0.001352687	0.004174498	0.000935026	0.001785665	0.000261417	-0.00340096	-0.002050414	-0.00557133	-0.000263804	-0.022633559	-0.010838968	-0.006296487	-0.005254972	0.004110667	-0.00387267	-0.005544376	-0.002474989	0.000608909	-0.001630376	0.005549942	-0.008690823	-0.000355809	0.004179762	3.09E-05	0.001167733	0.001872954	0.002539581	0.001206918	0.003156671	0.005402086	0.000388736	3.09E-05	0.001170733	-0.001067764	-0.000125001	0.001037189	0.000419828	0.002067392	-0.000283312	-6.50E-05	0.000281805	-0.001447271	6.77E-05	-0.000345514	0.022685169	0.028621877	0.030854912	0.031639419
ZMYND12_ENSG00000066185-8	-0.001608365	-0.005894563	-0.001960081	-1.60E-05	-0.003067614	-0.000782975	0.012558054	0.03408264	0.011670946	-0.000137471	0.001274317	0.005534831	0.010199339	0.007752184	0.007282997	0.017609989	0.005399471	-0.002212999	-0.009467436	-0.002723285	0.002146138	-0.003553706	-0.001850473	0.000939363	0.001351956	-0.003276418	-0.000375428	-0.001395125	0.000343788	-0.003382962	-0.055432459	0.003427725	0.004923472	-0.001504894	0.000935684	-0.001153577	-0.001067086	0.0034248	-0.003392608	-0.001282638	-0.0001173	-0.002488824	-0.001059017	-0.016896841	0.000743738	0.028724163	0.075148438	0.098342614	0.06438518
CC2D2B_ENSG00000188649-7	-0.007770014	-0.012407139	0.002560319	-0.012074286	-0.02881944	-0.026585525	0.055152267	0.011856259	0.005632043	0.007572757	-0.001144324	-0.004821117	0.012812967	-0.004175286	-0.002022943	0.000807428	0.012675002	0.000444659	0.01228739	-0.007310895	0.0100355	-0.009409433	0.000964722	-0.001652921	-0.017499685	-0.004406076	0.001020498	-0.003258779	-0.003482077	-0.001759742	-0.00227319	0.00241242	-0.002861855	-0.001874732	-0.00091039	-0.007145692	-0.002417683	-0.011633257	0.002379522	-0.003582689	0.008212177	0.019397371	-0.003406288	-0.021816486	0.017595933	0.073011084	0.098043864	0.193561314	0.04338064
ANKEF1_ENSG00000132623-11	-0.006916774	0.004947834	-0.002058759	0.000490654	0.008226617	-0.000104353	-0.016686706	0.002050951	-0.000110994	0.000805828	-0.000871691	0.002850834	-0.000987138	0.000516777	0.003111988	0.000347973	0.000957305	0.000439441	0.003681677	-0.000829902	-0.016409274	-0.015591229	-0.011586987	-8.19E-05	0.001034121	-0.000465339	0.005361926	0.001330327	0.001054233	0.001757659	0.005471787	0.003146008	0.010324499	0.011605816	0.001226361	-0.003526812	0.01428775	-0.003607614	-0.000710841	-0.009558508	-0.002202085	-0.000109386	0.01315414	-0.014584718	0.000119592	0.050805283	0.047317864	0.057125185	0.07368908
ART5_ENSG00000167311-9	0.003664209	-0.001568959	0.000864487	0.000808194	0.000745932	0.000629656	-0.004501104	0.001987832	-6.85E-05	0.002214927	0.001297393	0.000392822	0.00208433	0.001425745	0.002345163	0.000968314	0.001308245	0.00037987	0.000473738	0.001649239	0.023079825	0.000193635	0.000940851	-0.000440757	0.000180273	-0.001259755	0.000273756	-0.000192708	-0.002490971	-0.01181472	0.006795295	-0.000865491	0.003737697	0.003515742	0.003946595	-0.002380129	0.001808866	0.000820183	-0.001824525	-0.000476894	0.002994459	0.000810769	-0.000853896	0.017484275	-0.000187337	0.157011211	0.184907804	0.034898397	0.199796441
LRRC9_ENSG00000131951-6	-0.000683133	0.002312038	0.000652449	0.000294151	0.000489996	0.000163384	0.017294608	0.00809395	0.000742036	-0.001225806	0.002071257	0.001842543	-0.005108938	0.00215239	0.012374805	0.026874042	-0.018623866	0.001622975	0.002068427	-0.005331414	-0.003352949	-0.000684677	0.000326808	-0.000261482	0.000293951	-0.000163439	0.000587297	-0.000196152	0.000815368	0.000228541	3.26E-05	-0.000945805	0.001302777	-3.26E-05	0.000326638	-0.000195956	0.001042763	0.015010305	0.000228603	-0.000359314	0.001551667	-0.000326793	0.000751242	-0.000847168	9.81E-05	0.000425038	0.031119427	0.032494869	0.002352487
KCNK13_ENSG00000152315-4	0.000898837	0.003301921	0.000877702	0.000209291	-0.003491255	0.001349877	-0.004942827	0.025031604	-0.013533762	-0.003875837	-0.001519308	0.000661093	0.001577013	-0.010618257	0.01274944	-0.006344041	-8.11E-05	0.009865206	0.022946456	-0.021055588	0.008883456	-0.002013708	0.000212391	0.001365569	-0.000781767	-9.88E-05	-0.000238486	0.000126966	0.085936502	0.040778906	-0.025328477	0.000449486	0.008032305	0.004916012	-0.000679128	0.000612172	-0.003418427	-0.011551373	-0.003490211	-0.00308342	0.000234008	0.007371061	0.001601325	-0.019547875	-0.015008284	0.003946411	0.018227018	0.017849336	0.008642554
AK8_ENSG00000165695-5	-0.010080052	-0.003798227	-0.002644694	-0.00259239	-0.005747359	-0.003189483	0.002422103	0.032261902	-0.000229867	0.006628895	3.78E-05	4.51E-05	0.009512026	-0.001455011	0.007552202	0.010236958	0.002161502	0.003712282	0.004151966	-0.001523049	0.003476052	-0.001519109	0.002216862	0.007990452	-0.001617953	-0.00700809	0.000357774	6.80E-05	-0.001058251	-0.001150699	0.004761842	-0.000162428	0.013917096	0.002863801	-0.000293834	-0.002537105	-0.00018354	-0.01453781	-0.012806896	-0.00646001	-0.00181647	0.002960299	-0.000961814	-0.014776307	-0.000363029	0.044484994	0.112839478	0.157426637	0.064445999
C12orf60_ENSG00000182993-3	-0.002634845	-0.009388271	0.003793319	-0.00619766	-0.020437105	0.007275918	0.002159086	0.00478756	-0.003525763	-0.004505999	0.004226494	0.00743481	0.009716458	0.001218909	0.005064897	0.004419371	0.003537433	0.005367941	-0.004063244	0.001517189	0.013860393	0.002162478	0.001229395	-0.000415737	-0.001173869	-0.002415912	-9.99E-05	0.003025659	-0.019173717	0.002288801	0.002024651	0.001107471	0.001157706	0.007478606	0.000890901	0.006643505	0.008434286	0.00224123	-4.01E-05	0.001157381	0.004123257	0.003356809	0.004910003	0.00998746	0.001894491	0.131523434	0.137386505	0.159890339	0.045688122
GLIPR1L2_ENSG00000180481-6	-0.003013691	-0.002214993	0.00958193	0.008137901	0.006202539	0.003188484	0.020016124	0.020563524	0.000721187	0.002544385	0.011467592	0.016251854	0.014603975	0.00612862	0.0221652	-0.003183845	0.004650382	0.014674859	0.002405098	0.006419332	0.012585369	-0.000786181	0.000820837	0.008356458	0.001744886	0.00300154	0.001958338	0.005986424	0.009021959	0.004706561	-0.006472594	0.003312346	0.004549388	-0.00038566	0.000770183	0.005320283	0.001048379	0.043226406	8.30E-05	-0.000603264	0.001305683	0.000509333	-0.001392507	-0.007531026	0.000170392	0.062004035	0.093210078	0.06335231	0.146129227
CCDC65_ENSG00000139537-6	0.000226802	-0.000827687	-0.001815209	-6.33E-05	-0.002369425	0.000524071	-0.000538978	0.03274145	0.002517462	0.005007145	0.007078757	0.00278977	0.002041213	0.003921957	0.005139964	0.035265593	-0.008617072	0.006309324	0.003871971	-0.001475284	0.003462304	0.001237956	-7.39E-05	-0.002460631	-0.001717616	-0.004936971	-0.001913466	-0.000824473	-0.001334603	-0.000271375	0.008049474	-0.000995484	0.017770259	-0.002419412	0	0.001258388	0.002002906	0.006924847	-0.000121057	-0.000463759	-0.005805264	-0.007124051	0.001789622	-0.008041757	-0.005526783	0.030211751	0.111519838	0.195540084	0.043021245
C4orf22_ENSG00000197826-7	3.68E-05	0.00058863	-0.000663494	0	-0.000995	3.69E-05	0.002873088	0.028484608	0.001174863	-0.010736287	0.011070959	0.006660621	-0.003887877	-0.001505351	0.015302783	0.090493985	-0.02985594	-0.000516117	-0.007602383	-0.000183977	-0.000404091	0.000589622	0.000431439	-0.001139468	-0.000405143	-0.000874714	7.37E-05	0.000546358	-3.69E-05	-0.000405526	0.003000356	-0.000258095	0.01482377	-0.000810089	0.000147477	-0.000581732	0.000147402	-0.00165335	-0.001620178	-0.000699667	0.00110385	0.000699542	-0.00011051	-0.007608595	0.000258055	0.002284962	0.060635011	0.120182104	0.008824975
TUBA3E_ENSG00000152086-7	7.48E-06	1.08E-05	-2.33E-05	1.75E-05	-0.000237703	-3.24E-05	0.000147096	6.82E-05	0.000138808	-9.64E-05	6.31E-05	-5.48E-05	-5.65E-05	1.25E-05	-0.000315787	-0.000464213	4.82E-05	-4.49E-05	-1.58E-05	2.41E-05	-0.000905508	3.49E-05	4.16E-05	5.82E-06	-0.000129665	-4.16E-05	-4.49E-05	-1.58E-05	0.001488728	0.026661332	0.000153767	-5.74E-05	-2.58E-05	2.91E-05	-2.58E-05	1.25E-05	-3.99E-05	2.49E-05	-2.24E-05	-2.66E-05	-0.000141288	-1.91E-05	2.49E-05	-1.83E-05	-4.16E-06	0.002086843	0.009724713	0.018849407	0.001320412
EDDM3A_ENSG00000181562-2	-0.001509095	0.001838035	-0.000866028	-0.002488618	0.00378249	0.001407138	-0.020033265	-0.003574649	-0.000867395	0.000216523	0	-0.000975783	-0.001948564	-0.002492357	-0.008650573	-0.0121984	0.002596333	-0.000974684	-0.004747841	-0.009601102	0.011591391	0	0.0015176	0.000541613	-0.000648402	-0.002492357	-0.000216637	-0.000108249	0.001839551	-0.000865249	-0.057371364	-0.000433535	-0.000107756	-0.007245456	0.000108331	0.000648402	-0.002165071	-0.000542183	0.000107982	0.002262376	0.005061904	0.02989288	-0.042716376	-0.001624718	0.010266813	0.008219274	0.012526473	0.045688449	0.001950906
FAM104A_ENSG00000133193-8	-0.002255667	0.0010342	0.000970737	-0.000661351	-0.002407477	0.000426476	-0.008653059	-0.000132276	-0.00410067	-0.001686998	-0.001185729	0.00106776	-0.001671949	0.000152293	0.002551043	-0.000886254	-0.001397291	0.001652013	-0.000834831	0.000602076	-0.00451186	-0.007573789	0.004738836	0.002474781	0.000392884	0.002072446	0.002201356	0.00332668	0.001010051	0.001857887	0.005354011	0.005465085	0.004367744	0.004477992	0.003611345	0.000421504	0.001767464	0.003757459	0.001270732	-0.001216122	-0.002707488	0.006171867	0.004951834	0.00056224	0.007094971	0.056604905	0.058020257	0.048647045	0.043454609
HENMT1_ENSG00000162639-11	-0.00166135	0.001769871	-0.002285076	0.00091885	-0.003375685	0.000150641	-0.023546616	0.018158908	0.013877161	0.002754197	-0.001161582	0.003459469	-0.013747536	0.004025149	-0.004723353	-0.013028883	-0.001695151	-0.002630457	0.001853416	-0.003663817	0.004575901	-0.001213867	-0.006880289	0.001865752	-0.003411182	-0.000412171	-0.002395793	-0.000513019	-0.002481742	-0.001775726	0.002110886	-0.001836341	0.000946987	-0.001548117	-0.003073967	-0.004823064	-0.002106501	0.008011617	-0.001184837	-0.003168884	-0.011264482	-0.009431253	-0.000696099	-0.001806681	0.003668076	0.038299077	0.058240752	0.047803027	0.074069443
P2RX3_ENSG00000109991-4	-0.000527123	-0.004086254	-0.001098502	-0.000111092	-0.001248666	8.33E-05	-0.005338148	-0.000914897	-0.000719562	-0.001108316	0.001470397	0.001248354	-0.000498752	-0.001191818	0.000387926	0.000443522	-0.000138591	0.000276973	0.000609258	-0.001995621	-0.000499154	-0.000249921	0	-0.001574286	-0.000221213	-0.003517588	-0.000194375	-0.004470738	-0.01098733	-0.069396761	0.00085963	0.010578417	0.000471283	0.000138765	-0.00113645	-0.000249469	-2.76E-05	-0.013114003	-0.000249901	-0.000194278	-0.001049333	-0.000555128	0.004255941	-0.001745414	-0.000277794	0.002304337	0.001555137	0.011540183	0.002859049
ZSCAN5A_ENSG00000131848-5	0.000202815	0.006413222	-0.002231618	-0.001928293	0.001592224	0.003389919	0.000504843	0.004808264	-0.001765807	-0.002791192	-0.00266849	-0.004764046	0.001153582	-0.003314378	-0.010158121	0.001985774	-0.01350473	-0.013838328	0.002320494	-0.006351405	0.024072384	0.006049298	-0.000718295	-0.001838619	-0.003549445	-0.002726472	0.001332887	-0.002425095	0.001949122	0.002746081	-0.006225607	-0.002746102	0.00737914	0.014216865	-0.001527605	0.00244924	-0.000758174	0.003458852	-0.005624255	-0.003913789	-0.002474501	0.003942229	0.006208965	-0.011156076	-0.001634617	0.137231796	0.140800709	0.141998364	0.152465363
FANK1_ENSG00000203780-6	-0.002517933	-0.003709641	-0.007724372	-0.000159682	-0.004514376	-0.000527464	-0.00961713	0.017982455	-0.000255955	-0.007779222	0.000279911	0.000356442	0.004546572	-0.000239031	-0.008939041	0.045574865	-0.013057698	-0.005322692	0.000523324	-0.007911088	0.022283703	-0.001076027	-0.000623471	-0.000611424	0.002150722	-0.001566159	-0.000286512	-0.000802871	0.000517258	-0.000298594	0.014602267	0.000364907	0.023086304	0.003394043	-0.000131673	0.001956856	-0.001148529	0.009589636	-0.00384479	-0.0011512	-0.00244751	0.000208255	0.002698155	-0.012016408	-0.000412717	0.039858504	0.102352685	0.171744817	0.094081667
SLC35G5_ENSG00000177710-5	-0.004748436	-0.003841774	-0.009271111	-0.004622792	-0.017814649	-0.002231375	-0.018860444	-0.001473112	-0.012995389	-0.007125501	-0.004636068	-0.005576923	0.00428156	0.00070687	-0.00831309	0.006592356	-0.009617465	0.001581813	-0.009567373	-0.014233365	-0.014824699	0.000165254	-0.009028228	-0.006210938	-0.019767694	-0.027004627	-0.010311438	-0.014473321	-0.02584191	-0.01756761	0.024037035	-0.016616609	-0.006407553	-0.003079158	-0.003621574	-0.002352117	0.010133493	0.028208337	-0.017859297	-0.011808248	-0.015319669	-0.049505619	0.001310251	0.001067437	-0.009585329	0.097865933	0.085401278	0.031940821	0.044873928
ARMC12_ENSG00000157343-4	0.00087552	-5.12E-05	-0.002178702	0.000421785	-0.00282254	0.0020685	6.38E-05	0.008533951	0.000270211	-0.00045922	-0.00220581	0.001961926	0.005207984	-0.000442579	-0.000899919	0.001445913	-0.000951419	-0.004834528	0.000254335	-0.001692234	0.001800595	0.00111682	-0.000801884	0.002681213	-0.002043299	-0.006554606	-0.000428553	-0.004532004	-0.000504186	-0.000208012	-0.00114391	-0.003333664	0.000922145	-0.001690865	0.004064002	-0.00184054	-0.001303832	0.010360916	0.002480665	0.001810271	-0.001179488	-0.002317637	-0.00285837	0.007172124	0.007011153	0.030056875	0.034891975	0.049685188	0.053358114
MAGEA8_ENSG00000156009-5	-0.002392133	0.000566615	0.001828572	0.004394331	0.011977301	0.002754233	-0.008425446	0.001740051	0.000482491	0.003170443	0.012031677	0	-0.003735445	0.001829426	0.003669262	0.008387505	0.006995247	-0.000385902	-0.003564472	0.004536932	-0.00936066	0.004531172	0.002417628	0.009923263	-0.011039873	0.000844972	-0.000381413	-0.002079356	0.001343024	9.60E-05	0.00230202	0.010372927	-0.000664465	-0.003437036	0.001823342	0.004563284	0.001240043	0.020014151	0.000937363	-0.000852629	-0.001327663	-0.007147495	0.001039712	-0.000186214	-9.71E-05	0.106227023	0.138228634	0.086844597	0.093699137
TTLL10_ENSG00000162571-9	0.000287374	-0.006911	-0.000146049	-7.07E-05	0.000555359	9.42E-05	0.0024491	0.00236646	5.18E-05	-0.00204288	0.000343663	0.000164807	0.000193138	-0.000155478	0.000951814	0.00694363	-0.002130988	-6.12E-05	-0.000447214	-5.65E-05	-0.005369816	7.07E-05	2.36E-05	-0.000225982	-4.69E-05	-2.82E-05	0.000534502	0.000400148	0.000183678	0.00027292	0.000538194	4.71E-06	0.023409082	0.001617137	0.000122311	0.000390132	-7.98E-05	0.001629967	-0.001200932	-0.00026283	0.000778714	0.0003483	0.002375656	0.001031381	-0.000259117	0.002297998	0.089932156	0.190614215	0.00122009
HRASLS_ENSG00000127252-4	0.004043487	-0.000200886	0.001410556	0.001485429	0.001369258	-0.001218141	0.001479309	0.003299247	-0.000696009	-0.001488473	0.001166722	-0.000836538	-0.004598574	-0.004836907	-0.006697171	0.004067436	-0.0033258	-0.001155176	0.001303415	0.001742076	0.006346254	0.000106787	-0.00013043	-0.000607393	-0.000475489	0.00021777	-0.007267677	-0.000433089	0.001110904	-0.00297081	-0.001425506	-0.000164076	0.000128337	0.008595281	-0.035680934	-0.000602878	0.000116393	-0.005086826	-0.002620221	-0.005311685	-3.16E-05	-0.000161791	-0.00242648	0.003507809	0.00089909	0.004546046	0.005572945	0.005982712	0.003555905
XRRA1_ENSG00000166435-11	-0.004794849	0.001102626	0.005379953	0.007456408	-0.008313392	-0.002147912	0.032203795	0.003764941	0.000392761	-0.001051804	0.007885229	-0.000565374	-0.005437973	0.000236941	0.003604629	-0.002429744	-0.007176832	-0.007033404	0.001991527	-0.003892797	0.008260054	0.021277007	0.004106176	0.002244855	-0.001760296	-0.000961411	0.00098495	0.006534257	-0.003273491	0.00100661	0.031292859	0.005582662	-0.00239407	-0.010361676	0.003176053	-0.008196791	-0.001452683	0.019282937	-0.010476794	-0.004260703	-0.003170964	0.014147876	0.000459472	-0.015220269	0.000530873	0.11220208	0.165009775	0.124246689	0.183464844
TEX29_ENSG00000153495-6	-0.001460378	-0.001452411	-0.00301656	-0.000155781	-0.004106569	-0.000508863	0.002239419	-0.002804553	-0.007454172	-0.001185893	0.000124916	-0.002142192	-0.002506072	-0.001489814	-0.005483854	-0.000709252	-0.004473269	-0.002736884	-0.001090877	-0.005514562	-0.004484595	0.001459788	0.008854354	-2.72E-05	-0.000347813	-0.001180102	-0.001898688	-9.56E-05	0.000106149	4.45E-05	0.0190703	0.003598198	-0.001381537	-0.000361656	0.000595277	0.001260434	-0.002365474	0.001360707	0.001346486	0.001678536	-0.002187678	-0.008687487	0.000313954	0.00277996	0.000369032	0.016064894	0.017177629	0.017422519	0.013823208
TBC1D26_ENSG00000214946-9	0.001628508	-0.002505341	0.001848564	-0.002177982	0.001743175	-0.000544763	0.003568754	0.020829627	-0.0113094	0.000721167	0.003016839	-0.001184346	-0.012713852	0.005165941	-0.024420365	0.000761231	-0.023012101	-0.010127148	0.007041514	-0.005426936	0.009491449	-0.001201381	0.001420244	0.001519655	-0.001302855	-0.00335498	-0.000544927	-0.000976003	-0.00087284	-0.000108985	0.012690982	0.000874096	0.00578318	0.002397228	0.000654679	0.009759445	0.001308963	-0.009066795	0.002720527	0.000434678	-0.001302953	0.005556167	-0.001308468	-0.006516683	-0.001857665	0.072709736	0.006981148	0.008068907	0.027080438
TIMD4_ENSG00000145850-4	0.001367688	-0.006845732	0.000160672	0.000927799	-0.000631131	-0.000508235	0.002659495	0.001737499	-0.000631559	0.000413781	0.000148977	5.36E-05	-8.93E-05	0.00045862	0.000836339	0.000681428	0.000196501	0.000896392	0.000864666	-7.14E-05	0.00016942	0.006364337	-8.94E-05	-0.001433822	-0.000610717	0.001750817	-7.45E-05	0.000525984	0.001084444	0.000190694	0.036609668	-0.000442533	0.000359274	0.000229194	0.000125137	-0.000796047	0.000137102	2.09E-05	0.001163777	0.00130844	0.001476469	-0.008153256	-7.74E-05	-0.000917119	0.000433542	0.000855446	0.001710385	0.002892167	0.000921
ODF2_ENSG00000136811-12	-0.002541336	-0.001758245	-0.001740401	-0.000951401	-0.002329675	0.004293734	0.00304801	0.001575941	-0.001425196	-4.60E-05	-0.009246395	-0.011386421	-0.003799257	0.000397366	0.001651075	0.001136822	0.00041708	0.000324094	0.001229114	-0.00276854	0.00157387	0.003721319	0.000231831	0.002108176	-0.003773579	-0.006621815	-0.000329917	-0.003949123	-0.00092462	0.00265429	0.007091661	0.001914051	0.003003878	-0.000950221	0.001551307	-0.000223406	-0.000310521	0.013208569	0.000582937	-0.001309222	-0.000613305	-0.008329659	-0.002466059	-0.00157991	-0.001958355	0.09231811	0.111952582	0.101998105	0.073998913
GLB1L_ENSG00000163521-11	-0.005868184	-0.004222134	-0.001351274	-0.003734912	-0.003481284	-2.39E-05	-0.028505907	0.015807235	0.003230655	-0.000245024	0.001828379	0.001651454	0.001157481	-0.000143296	0.010023056	0.012633398	-0.004657429	-0.001182809	0.001837348	-0.000979472	0.027276264	0.001830163	-0.00222145	-0.004492083	-0.004732136	-0.004270275	-0.001277232	-0.004840652	-0.003505952	0.000252513	0.03486238	0.001229909	0.003405969	-0.018567189	-0.000322656	-0.004456676	0.001106647	0.000893613	-0.002203779	-0.002501314	-0.000827228	-0.004222847	-0.002835305	-0.014192577	-0.003438896	0.098423535	0.13218275	0.140230831	0.157354334
AC005841-1_ENSG00000206044-3	0.003457074	0.000556249	0.001453691	0.002304625	0.000688251	0.002374569	0.008968227	0.003180716	0.002907964	0.002832653	-0.001113829	0.001508572	-0.006552028	-0.003099653	-7.99E-05	0.006180975	0.009925838	0.0016356	0.000331987	-0.007955103	0.029471798	-0.00395662	0.007054368	0.006722895	-0.001672921	-0.014066503	0.00653459	0.003335424	0.002559843	0.005151574	0.046413631	0.010385127	0.007079332	-0.002964342	-0.002490654	0.004310406	0.001219291	0.017513253	0.008573477	-0.005968657	0.024381488	0.005008842	0.000848585	0.022335863	0.002248617	0.056780882	0.079853308	0.067003119	0.082117301
KLF17_ENSG00000171872-4	-0.000147011	0.000386916	-0.008304995	-0.003786256	-0.000960658	-0.000187058	0.109091686	0.002134586	-0.000558504	-0.000106354	0.000387525	-0.00026728	-0.001466154	-0.001372454	0.001501707	0.000731775	-0.001582756	-0.001823459	-0.001788539	0.002127242	-0.001389018	0.000280738	0.000252823	-0.002777334	-0.002949646	-0.002858946	0.000238929	-0.023340154	-0.001028593	9.36E-05	-0.000427778	-1.34E-05	-0.005889743	-0.000240549	-4.01E-05	1.34E-05	-6.68E-05	-0.000253809	-0.000147056	-1.34E-05	-0.000493642	-0.0006812	-0.000889712	-4.01E-05	0.000120325	0.004712622	0.005418855	0.03829291	0.002044471
WFDC3_ENSG00000124116-14	-0.00168138	-6.98E-05	0.000143408	-0.000448934	0.001395426	0.001961684	0.015015286	0.006330903	0.003511241	0.000150221	0.000884259	0.001151125	0.002921508	0.002040757	0.003037367	0.005654556	0.002010945	-0.000254811	-0.001929847	0.005134576	0.001712665	0.000174918	0.001395984	0.007444043	0.002340915	0.006862254	0.000953054	0.002256501	0.000178341	-0.000186265	-0.001317461	0.000190294	0.002369132	0.000530406	0.000194291	-0.000116119	4.27E-05	0.000456309	-0.066935494	-0.03364225	-0.000506751	0.000531935	0.002581976	0.000792043	0.000112737	0.003043657	0.002088104	0.009312835	0.008241489
PPP1R32_ENSG00000162148-6	-0.006877226	-0.0062801	0.000740787	-0.006103486	-0.008769968	-0.004395505	0.007589731	0.028847857	0.001950547	-0.005787324	-0.005899552	-0.004485056	0.004210487	0.000375444	-0.00014891	0.045825814	-0.02596132	-0.001806519	-0.009054617	-0.004443378	0.006638812	0.001336881	-0.000931319	-0.007154207	-0.003040177	-0.0131055	-0.000407747	-0.008054875	-0.003603689	-0.001878677	0.021808048	-0.001770192	-0.001811412	0.000501919	0.001138847	0.001238499	-0.000200493	-0.003796413	-0.000969047	0.005117955	0.001512399	-0.002644144	-0.005300217	0.004968763	0.003576619	0.079473621	0.131971906	0.131595203	0.083130979
C6orf100_ENSG00000204709-4	-0.003058989	-0.008806424	0.012148561	-0.005963612	0.007826238	0.00138075	0.024200355	0.044540429	-0.010353295	0.007989386	-0.002089727	0.015492176	0.055476473	-0.026195655	0.052305804	0.010020904	0.00464361	0.071860885	-0.035306869	0.066822178	-0.011133719	-0.036913477	0.000391593	0.008673543	-0.0178965	-0.029659595	0.0098179	0.006949601	0.011866903	-0.007583696	0.071833123	0.007952404	0.008183349	0.008847272	-0.002018414	0.009402009	0.005078506	0.021083733	-0.014452927	-0.005923212	-0.019544831	0.061192168	-0.002226281	-0.001670604	-0.001596785	0.009943174	0.139708169	0.053468676	0.045521359
RSPH9_ENSG00000172426-11	-0.002735667	-0.00305995	-0.003365461	0.000908352	-0.001761249	6.72E-05	0.001794328	0.027137012	-0.00075074	-0.003495141	-0.000882268	0.002554815	0.002124468	-0.003866509	0.002155178	0.008744998	-0.006889034	0.00079287	0.001839741	-0.00113013	0.005684332	-0.000299676	0.000126601	0.00156972	-0.001494025	-0.000729202	-0.000502394	0.000967159	-0.000491935	-0.000856488	-0.004357923	-0.000143859	0.026249899	0.000854535	-6.39E-05	-0.004311973	0.000307506	-0.011714133	-0.001385144	-0.001396944	-0.001067492	-0.000316634	-0.000455508	0.000616976	-0.000839405	0.043497636	0.094659555	0.174441239	0.027246531
RGS22_ENSG00000132554-15	-0.002057846	-6.96E-05	0.000288677	0.000564482	-0.000711847	0.000303063	-0.004039902	0.008268704	0.001763571	-0.000726272	0.000726296	0.000100009	0.004430186	0.001151325	0.008297602	0.01576925	-0.000421185	0.000760205	0.001923613	0.000668678	-0.007937925	0.000693226	0.000251985	0.001648769	0.000258671	0.000203438	-6.66E-05	-9.26E-05	-0.000982833	-0.000485554	0.003253278	0	0.004474492	0.000289029	-0.000166878	-0.000583752	-4.82E-05	-0.002855518	0.003350023	0.004708245	0.001272273	3.71E-06	-0.000159172	-0.001468946	3.71E-06	0.02709423	0.049460755	0.096185391	0.183879764
C22orf31_ENSG00000100249-4	-0.002235785	-0.000645181	-0.002228173	-0.000189743	-0.000774992	-0.001107514	0.001924814	-0.00535031	-0.024520174	-0.0131496	0.008922742	0.013394628	0.018106736	-0.007293164	-0.011067486	0.004195527	0.01330937	-0.013058919	0.003734911	0.010372927	0.000941881	1.58E-05	-0.000395556	-0.002504474	-0.003443038	-0.001878047	-0.000328513	-0.000898949	-0.001492278	-0.001199143	-0.018057822	-0.000190032	-0.002993643	0.005859347	-0.002175916	-0.001914989	0.001740799	-0.000529854	-0.009458716	-0.005510967	-0.001175171	-0.002909627	0.001350191	0.002990878	0.000348362	0.009825251	0.018348233	0.021849542	0.057561028
KIAA1683_ENSG00000130518-12	-0.006590492	-0.002577167	0.00047831	-0.000599134	-0.001063515	-0.000890291	-0.003214352	0.003267173	0.002323662	0.000983648	0.001771339	-0.001120736	0.00137271	-0.000948458	0.00226372	-0.001014209	-0.00516116	0.00065756	0.003374697	0.00194178	0.022280357	0.001222872	6.01E-05	-0.001310093	0.000432013	-0.005461691	0.000894516	-0.00466161	-0.000555673	-0.000866816	0.005940033	0.004214048	0.016188684	-0.002438411	6.43E-05	-0.013931817	0.001041612	0.015518712	0.009033623	0.007904953	-0.004263538	-0.015070472	-0.000490123	0.008134217	0.020736704	0.074964624	0.138349578	0.166043055	0.172396167
KIF9_ENSG00000088727-8	-0.003238744	0.000214906	0.006063295	-0.00104056	-0.001922699	-0.001034525	-0.006555753	0.025945617	-0.000462234	-0.002332878	0.001288887	0.001578258	-0.001717354	-0.004615669	-0.004492497	0.003267135	-0.006143483	-0.003439257	0.00128591	-0.002706292	0.00978733	-0.000404652	0.002285445	0.001896251	0.001364544	0.001048539	0.001643707	0.001118024	0.00384732	0.002680551	-0.023587121	0.00202328	0.005924371	0.003555592	0.002331091	-0.002026678	-0.000688853	0.00117581	-0.002950022	0.000700685	0.000872364	0.000770823	-0.001434217	-0.015264845	-0.00058619	0.05008566	0.07687824	0.122988682	0.045309386
ATP8B3_ENSG00000130270-12	-0.000445438	-0.001822663	-0.004080729	-0.00037795	0.003973074	0.001142133	-0.003054815	0.002013204	-0.00037168	0.00059624	0.000332418	0.000439339	0.000234432	-9.78E-06	0.000444763	-7.31E-05	0.000508528	8.32E-05	0.002609174	0.000263823	0.000739052	-0.000759473	0.005189062	0.001385218	0.000758548	-0.000359845	0.000523216	0.001882268	0.000589395	0.001299092	0.004073851	0.001391475	0.004469777	0.001117705	0.000313445	-0.001064263	0.000848994	0.001259793	0.00171169	0.000719347	0.002159351	0.005579993	0.000875646	0.004141908	-0.001690904	0.03007114	0.039332017	0.031242806	0.027619089
ZFAND4_ENSG00000172671-15	-4.10E-05	-0.001208729	0.000972876	0.001891145	-0.001484869	0.002292916	-0.001207764	0.006203247	0.000513971	0.001371356	-0.002151416	-0.001196701	0.001173036	0.002288886	0.002133272	0.000284959	0.005611488	0.003890891	0.000224	0.004666992	0.004937145	8.82E-05	0.002044437	0.000257759	0.000980579	-0.001637577	-7.32E-05	0.000446011	0.004805186	0.004205905	0.002757949	0.00215075	-0.000431245	0.007597445	0.00077199	0.001906356	0.001646504	0.001996414	-0.001023382	0.001188357	0.003129385	0.001821232	-0.001474782	-0.003317732	0.000301052	0.081186064	0.100157989	0.079485043	0.080753359
C9orf53_ENSG00000224854-2	0.002098825	0.002347152	-0.002214799	-0.009799291	-0.018905265	-0.003563274	0.037880258	-0.005661979	0.004810838	-0.006991182	0.007901139	-0.016668822	0.008444352	-0.004526586	0.01304279	-0.000617301	-0.005680395	0.000735631	-0.004448952	-0.003953946	0.013028345	-0.00481125	0.005634364	-0.002349969	0.000494794	-0.003565095	0.026249057	-0.006132352	-0.000495516	0.000495857	0.008776221	-0.006432882	-0.001106974	0.000618996	-0.000495516	0.003569354	0.00889107	-0.075892727	-0.004688084	-0.002099005	-0.001484382	-0.003325745	-0.006167481	0.001358644	-0.002105853	0	0	0.033457073	0.000495857
ARL9_ENSG00000196503-2	0.000536323	0.002579153	-0.011382551	-0.000732548	-0.001604868	-7.42E-05	-0.007521166	0.011104952	-0.003672539	0.010306237	0.005401875	0.005121692	0.004610786	-0.005387512	-0.001129941	-0.013052038	-0.008684973	0.008008346	0.006521493	0.006338907	0.02434411	0.001428776	0.002017353	-0.007989741	-0.005794791	-0.003389666	0.002378114	-0.000766082	-0.003316404	-0.000540977	-0.00111471	0.000824779	1.49E-05	0.022009227	0.000836267	0.005915576	0.000838463	-0.031331392	-0.006467585	0.002092458	0.006305457	0.001145687	-0.007249443	-0.007306951	6.00E-05	0.121208343	0.069917082	0.0391414	0.123630912
CCDC7_ENSG00000216937-7	3.07E-05	-0.00213178	-0.001258856	0.000554531	-0.001079904	0.001154527	-0.006645447	0.001879487	-0.000473006	0.001099244	0.006624809	0.00712178	-0.001381621	0.000712432	0.000367065	0.002768518	0.001467123	0.001418626	0.001585328	0.000449195	0.00564441	0.001990328	0.003158707	0.005048861	0.003775385	0.000448614	0.001903148	0.000752983	0.001137241	0.006092511	-0.007920613	0.001927393	0.002490138	-0.000329552	0.000176863	0.003875807	0.000843946	0.014275138	-0.002344545	0.00021724	-0.000790689	-0.008824409	0.005797251	0.003261932	0.000263711	0.061593488	0.07139466	0.053791482	0.07255241
TBL2_ENSG00000106638-11	0.002281084	0.008711199	0.008728873	0.007039412	0.002854175	0.006224244	0.007697304	0.00338363	0.000323371	0.002298081	-0.002393561	0.001818999	-0.003706318	0.001376413	0.003050946	-0.001327361	0.003222768	0.001517773	0.001840224	-0.000918927	0.004036233	0.004623629	0.001446157	0.002546639	0.002336126	0.001093443	-0.001992854	0.000183962	0.001559295	0.004555527	0.012983538	0.001135419	0.009148225	-0.003149212	0.004860707	0.002104263	0.00343517	0.008298105	0.000388726	0.000601009	-0.000124511	0.002195703	0.003426255	0.001649663	-0.002236937	0.113603855	0.143336946	0.115750651	0.125524285
ADCY10_ENSG00000143199-13	0.000907839	0.000174798	0.001134654	-0.000227467	0.000349833	0.000490522	0.001629224	0.000960801	-0.002279923	-5.23E-05	-0.013088219	-0.007292664	-0.007802682	-0.001007978	-0.007396574	-0.00307001	-0.000451896	0.000891453	-0.000752593	-0.002867834	-0.000384304	0.000686122	0.000790061	-0.000122263	-0.000139618	-0.002950173	0.000158214	-0.001798883	-0.00014033	0.000385565	0.00967818	-0.041197452	0.000577012	-0.000754442	0.001192658	0.000821356	0.000719728	0.002116736	-0.001227274	-0.000350633	-0.002156131	-0.001031914	-0.000226501	0.001349714	0.001419881	0.007136239	0.007399218	0.011792639	0.00808274
RTDR1_ENSG00000100218-7	0.000132013	-0.000732397	0.001923275	-0.000416907	-0.001673896	-0.000608795	0.003925312	0.018392003	-0.001081165	0.001713447	0.005931787	0.008161333	0.002444253	0.004490875	-0.006474401	0.024693137	-0.007357504	-0.007541791	-0.001871977	-0.009319407	0.005877298	0.001098278	0.000999276	0.0015636	-0.000970008	-0.000894843	2.39E-05	0.000369477	-0.000432488	-0.000770844	-0.037560047	0.000312592	0.00666464	0.001245861	-0.000204958	-0.001682001	0.000514247	0.000679318	-0.006420727	-0.002327686	0.00056432	0.001338174	-0.000884121	-0.00168178	0.01966164	0.015681557	0.055891563	0.119981029	0.088070859
KRTAP21-2_ENSG00000187026-2	-0.000278916	-0.001396652	-0.00148741	-0.001393504	0.001023287	-0.000744905	0	0.012590334	-0.007896544	0.001764424	0.005276296	0.003246494	0.002326103	0.003718767	0	-0.00018613	-0.006135181	-0.002605991	-0.002228101	0.009277217	-0.002787279	-0.000558823	0.002044136	-0.003340218	-0.002416575	-0.002420005	0.00046531	0.001209261	-0.00037238	0	-0.001489714	0.002883624	0.002327003	-0.006413434	-0.000838045	0.001661134	0	-0.004744811	-0.457177483	-0.148648213	0	-0.002513001	0.001768408	0.00251041	-0.000372308	0.043854847	0	0	0
CCNB3_ENSG00000147082-13	0.001494938	0.003451201	0.002043997	-0.001734172	0.001785849	0	-0.003149699	0.000212173	0.000587036	-0.002022781	-0.00530039	-0.001654926	0.000796512	0.000612468	-0.003890794	0.000676637	-0.000880123	-0.003666587	-0.026145777	0.000255222	0.001279363	-0.001726067	0.000319693	0.001191147	0.00024235	-0.001871534	0.000971094	0.001545004	0.000868162	0.000569587	-0.00207364	0.002166551	-0.001619568	0	0.009149422	0.002697072	0.001462007	0.006348392	0.001431561	-0.000902298	0.003739838	0.000316861	0.000605284	-0.002677082	-0.002225125	0.022484719	0.020949894	0.018010323	0.019440403
LRRC27_ENSG00000148814-13	-0.000154963	-0.00491192	-0.005348947	-0.000289837	-0.004204713	-0.000414649	-0.011712265	0.029484232	0.008028964	-0.00047739	7.33E-05	-0.000534764	-0.001600691	-0.00410708	-0.013088444	0.009185167	-0.006689444	-0.008929675	0.004469844	-0.00551737	0.012677761	0.002387095	9.68E-05	0.001135907	-0.001665968	-0.006039237	-0.002172347	-0.004055049	-0.000190104	0.000616319	-0.003641826	-0.000199164	0.00479221	0.004192319	6.73E-05	8.78E-05	-0.000801885	0.005691142	-0.001567875	-0.001975683	8.91E-05	-0.012274789	-0.002588422	-0.006097942	-0.000914173	0.064990019	0.098554922	0.093761911	0.104060733
SAYSD1_ENSG00000112167-5	-0.00262548	-0.01220465	0.001914833	0.006987037	7.45E-05	-0.000260059	-0.000684628	0.006814623	0.004183969	-0.001134103	0.000535941	0.005665753	-0.002652981	0.00308075	-0.002873764	0.002218322	-0.00159815	0.001326325	0.006699247	-0.003681293	0.002875383	0.000329844	0.002838245	0.000119852	-0.00282966	-0.000718118	-0.002075878	-0.001520597	-0.008920423	-0.006718885	-0.000665135	-0.003815253	-0.001020194	0.003257177	0.000856828	-0.002875736	-0.002938398	-0.006259347	-0.005476355	-0.007000053	0.004537415	0.006092611	0.000554128	-0.004515108	0.000747067	0.140530011	0.177608736	0.133375331	0.138362844
DEFB134_ENSG00000205882-4	0.000486048	-0.000208387	-0.000277748	-0.000416783	0	-6.95E-05	-0.006446648	0.002909547	-0.001220554	-0.008163316	-0.009097097	0.021166426	0.006394189	0.00081092	-0.006031801	-0.004701305	-0.000134812	-0.012227454	0.002007734	0.006399297	-0.000763643	0.001666411	0.000277415	-0.002284115	-0.001733634	0.001867477	0.000694471	0.001592646	-0.000138908	-0.001180573	0.015881268	-0.000347328	-0.000764011	0	-0.000138894	0.001179721	-0.016928022	-0.01973875	-0.000763606	-0.000416402	-0.000277869	0.001180403	0.00124591	-0.001520372	-6.95E-05	0.001874577	0.003538825	0.00437023	0.002568247
RP4-576H24-4_ENSG00000260861-2	0.002099511	-0.00275187	-0.007414627	-0.001775488	0.003038824	-0.000833237	0	0	0.00055484	-0.001832488	0	0.000721833	-0.000611088	-0.001332949	-0.000944299	-0.001554987	-0.001832488	0.002664668	-0.000999827	-0.000944299	-0.001553433	0	0.000999827	-0.000110938	-0.002494814	-0.004659943	-0.000388321	0	0.00255305	0.002775589	0	-0.003274628	0.011442489	0.001992444	0.000555353	-0.002935516	-0.00160882	-0.002886501	0.000833237	-0.000722167	0.003094609	-0.001466633	-0.007257395	0.005986525	0.031649887	0.00814505	0	0.033231268	0.001332949
MTPAP_ENSG00000107951-8	6.00E-05	0.004908128	0.002129274	0.001453373	0.00076155	0.003372384	-0.009885408	0.008737579	0.004979927	0.00181723	0.008168137	0.007172617	0.001967461	0.005276646	0.003858074	-0.000412069	0.006264744	0.003711599	0.001605517	0.000861836	0.013310846	0.001461121	0.004560708	0.000251514	0.000856106	-0.00215797	-0.002265559	-0.003363445	-0.00233318	0.002829215	0.018877617	0.009039071	-0.002552688	0.007883957	0.009411124	0.002243559	-0.00014254	0.001437024	0.006976622	0.005628195	0.003079319	0.003565579	0.002615622	-0.002341292	0.000468273	0.117025512	0.131451724	0.143645203	0.139880819
FAM71F2_ENSG00000205085-4	0.004782383	0.005035159	0.004472738	0.000238513	0.000273903	0.000112571	-0.010748827	0.005210746	-0.003441413	0.001881598	-0.008097659	-0.004823837	0	0.000325509	-0.001394777	0.002006834	-0.000688026	0.003978456	-0.002266584	-0.003168077	-0.007186568	0.000675353	0.001721584	-0.0012737	-0.001300887	-0.004744292	5.21E-05	-0.000228328	-0.006517885	-0.006028378	-0.004041602	-0.001388647	0.005641885	-0.022298689	0.000440788	0.001143344	-0.004986909	0.010262031	0.000788065	-0.00073688	-0.000332537	-0.002065615	-0.000465279	0.001091031	0.007155138	0.045320668	0.065266878	0.065486879	0.067977885
GGNBP1_ENSG00000204188-3	0.000392282	-0.000628249	-0.002588639	-0.000628745	0.00094204	7.86E-05	0.001207782	0.034847037	-0.011204579	-0.000311715	0.003055728	-0.000392079	-0.035596326	-0.010208406	-0.006451606	-0.003188364	-0.006489098	-0.000389812	0.002898709	-0.001839698	0.005367336	-0.008242281	0.001375624	-0.000275245	0.003089242	3.93E-05	-0.000156994	0.000785846	-0.000471816	-0.000432362	0.006011726	0.000943298	7.83E-05	0.001176686	0.000786253	0.000509738	-0.00062866	-0.001052109	-0.001137107	-0.000117689	0.008608291	0.005237203	0.000863067	-0.002018896	-3.92E-05	0.004164419	0.011403834	0.001808677	0.006672977
CT45A5_ENSG00000242284-3	-0.000716215	-0.000775883	-0.000895287	-0.001074011	-0.000835515	-0.000179117	0	0.099467663	0.056440838	0.047110044	0.012317136	0.005379337	0.009612923	0.002449893	0.019316112	0.036145747	0.004262537	0.014420622	0.041358424	0.03636643	0.000477338	-0.021514246	0.000358093	-0.000179124	-0.000238748	-0.000417922	0.000179094	0.00059692	5.97E-05	0.000835515	0	0.001670891	0.003333373	-0.000895398	-0.000477437	-0.000596697	-0.000537305	-0.0010737	-0.000179043	-0.001014742	-0.000716363	0.002207644	-0.000238748	-0.000596944	-5.97E-05	0.006077776	0.004709531	0	0.000596994
C1orf158_ENSG00000157330-5	3.30E-05	-5.50E-05	5.50E-05	-2.20E-05	-2.20E-05	-2.20E-05	0.000417733	0.005070496	5.49E-05	-0.00890267	-3.30E-05	-1.10E-05	0.000868038	-9.89E-05	0.010080689	0.020371786	-0.01246192	3.30E-05	-0.003960024	-0.00210438	-0.000472591	8.80E-05	0.000186848	-1.10E-05	-2.20E-05	-5.50E-05	2.20E-05	9.89E-05	5.50E-05	0	-7.69E-05	4.40E-05	0.009439301	3.30E-05	-0.00282918	0	5.49E-05	-0.00560089	-0.000196657	-0.003313843	-4.40E-05	-1.10E-05	-0.000142878	-0.003022407	-7.70E-05	0.000439715	0.052552625	0.173035549	0.000879297
TEX30_ENSG00000151287-12	0.001030292	-0.005044471	0.001891308	0.000295761	4.06E-05	0.003091702	-0.000931425	0.001334703	-0.001019744	-0.001984295	0.004895517	0.008123472	0.000689281	0.005803499	0.003558274	-0.002017931	0.004213063	0.000243136	0.007723506	-0.000876963	-0.007192562	0.018435432	-0.005111119	-0.002519884	-0.003214767	0.00173404	-0.002115573	-0.001189693	-0.004407468	0.002584253	-0.008973121	-0.007518922	0.001581166	0.007083266	0.00122295	0.00068385	0.000251583	-0.00332467	0.00194101	0.002875359	-0.003693623	-0.000938934	0.003877395	-0.002051213	0.000281982	0.067682761	0.074959267	0.068271243	0.072654846
MNS1_ENSG00000138587-5	-0.003684803	-0.001462839	0.001267018	0.003646186	-0.002093251	0.00360489	0.002281704	0.012930335	0.003133525	-0.002978481	-0.004417428	0.000906155	0.001394755	0.005231043	0.020330393	0.038986727	-0.010218507	0.003391046	0.005977298	0.005322253	0.020879549	-0.006868689	-0.007110416	0.000829605	-0.004251772	-0.003583945	0.002102826	-0.001475635	0.00037491	-0.001635427	-0.005457626	0.002649907	0.011396022	0.0016575	0.000163104	0.000725094	-0.000142642	0.025050072	-0.000167757	-0.001077137	0.003745286	0.000409842	0.004392352	-0.003086303	-2.53E-05	0.05530241	0.121100905	0.148917705	0.095249912
TEX26_ENSG00000175664-5	-0.003244093	-0.004514255	-1.55E-05	-0.002382082	-0.000883667	-0.00112107	0.000222883	0.02067315	0.01113874	0.001357508	0.000207162	0.000517737	0.004386595	0.004110411	0.009101038	-0.022933167	-0.002142444	0.001795324	0.002384537	-0.004806705	-0.005036005	-6.74E-05	-0.00031091	-0.000569695	-0.000606297	-0.000706603	-0.000155408	-0.001180304	-0.000558887	-0.000409497	0.00027976	-0.000828177	0.004103783	0.000129567	-6.22E-05	-0.000351901	-0.000284916	-0.010547669	-9.85E-05	-0.000279894	-0.000119201	-0.000197027	-0.00080258	-0.000388591	-2.59E-05	0.003159819	0.049153654	0.008232116	0.001337293
MEX3D_ENSG00000181588-15	0.002326188	-0.006793223	0.001553588	0.002129292	-0.002484614	0.004770404	-0.017906141	-0.005842232	-0.009581266	-0.004498283	0.003931401	-0.000580302	-0.002507947	-0.004004109	-0.001330729	-0.002377445	-0.001238768	-0.005677454	-0.011988749	-0.004133034	-0.002251798	0.000517439	0.001816911	-0.002523877	-0.001652663	0.002959944	-0.00331395	0.001913532	-0.002695776	-0.000293344	0.007986432	-0.002250969	-0.001814722	0.018842417	0.0006953	0.001378314	0.002507206	-0.016578561	-0.010449372	0.002656096	-0.001028601	-0.00053803	-0.002810889	-0.002094768	-0.000649087	0.13345388	0.139251435	0.124092816	0.171908518
ATP6V1E2_ENSG00000250565-2	0.00350839	-0.004984576	0.000604883	0.002381825	-0.001151149	-0.001926182	0.016170071	0.009981476	-0.001498009	0.00076296	0.004330681	0.003022967	0.001995322	-0.003678353	0.000477612	-0.003050282	-0.00156181	-0.007895478	0.002247687	-0.002790523	0.018498928	0.005264402	0.002673799	0.000348065	0.001105028	4.00E-05	-0.001385423	-0.000119465	-0.00264658	-0.005964182	-0.005696413	0.000578595	0.000682662	0.001289644	-0.004249473	-0.005859547	0.001764679	0.000531227	-0.004301443	-0.005457245	0.001601926	0.003306791	-0.003096827	-0.004812397	0.00170457	0.072658423	0.082427169	0.084705636	0.080710992
TSGA10_ENSG00000135951-10	-0.003835241	-0.006130573	2.98E-05	-0.000541407	-0.000151787	0.000547674	-0.003636778	0.012936847	0.001291386	-0.001479537	0.00472175	0.005654497	-0.002130377	0.005124378	0.010114594	0.025232141	-0.004216873	0.004007505	-0.004321851	0.002177574	0.00305046	0.001939815	0.003189461	-0.00060798	0.001245861	-0.002462679	0.000654653	-0.00071184	-0.000905122	-0.000207612	-0.014273359	0.000502965	0.011873226	0.001476882	-0.000408982	-0.00090546	-0.001889009	0.008990721	-0.000368542	-0.005252323	0.00125737	-0.001501138	0.005071912	-0.007449644	0.000323002	0.023976877	0.071478667	0.152800409	0.031314112
CCDC113_ENSG00000103021-5	-0.005731851	0.002668383	0.011845787	0.000671797	0.002200557	-0.001397303	-0.020472482	0.015861545	0.001789968	0.000444308	-0.003446806	-0.002125218	-0.012341125	-0.008199475	0.037358435	0.01715904	-0.006443759	0.003663419	0.009800699	0.008943285	0.013768195	0.010653226	0.006370414	0.002278124	0.000841786	0.001506459	0.001683259	0.004051575	0.005624472	0.003923233	0.012915603	0.005626898	0.022459619	0.000869717	0.000278037	-0.001019784	-0.001329757	0.011551982	0.001784119	-0.002654008	0.004088133	0.005307435	-0.002139593	-0.010976447	-0.000559654	0.056665291	0.110814291	0.116268323	0.048847033
RP11-180C1-1_ENSG00000250038-1	-0.000514197	0.000228546	0	0.000114286	0	-0.000171433	0	-0.000114264	-0.000799847	-0.00028571	0	0.00074273	-0.00068561	5.71E-05	-0.000342846	-0.000342846	0	-0.000514238	0	0.000285665	-0.000914002	-0.000171413	0.000964521	-0.000285654	0	0	0.000171433	0.000228573	-5.71E-05	-0.000171426	0	-0.000514238	5.71E-05	0	-5.71E-05	0.000342819	0.000514238	-0.000571364	0.000114273	-5.71E-05	0	-0.00028571	-0.00045711	-0.000114291	5.71E-05	0	0.004051795	0	0.000171433
NPIPB7_ENSG00000233232-2	-0.00280417	-0.003420498	-0.0028579	-0.004100963	-0.004086283	0.00323691	0.014128031	-0.007002423	-0.007521141	0.004475459	-0.015729555	0.007586614	0.00243124	-0.009490389	-0.005588431	-0.007970167	-0.004650622	-0.001043738	0.00356896	-0.002773862	0.000299206	-0.000406128	0.000203071	0.000222835	0.002034123	-0.002695321	0.001695487	-0.003821314	-0.003883366	0.000279831	-0.010018581	0.000353527	-0.001350534	0.006797103	-0.000660796	0.000790274	-0.002001966	0.00339405	0.003156775	0.029215046	-0.008839079	-0.011311228	-0.002788254	0.008769917	-0.000125867	0.037395339	0.039263551	0.042421549	0.061936562
AC027228-1_ENSG00000268838-1	0.002836681	0.002649883	-0.008661971	0.0068271	-0.005246468	-0.000995077	-0.025790902	-0.002216563	-0.023004171	0.01321983	0.013482479	0.013726077	-0.004336475	0.003525669	0.003283144	0.005066394	0.010553307	0.006175049	-0.003767258	-0.012963186	0.000973862	0.005208576	-0.001990611	-0.006484762	-0.007224245	-0.009777706	-0.005855738	-0.013495386	-0.000164748	-0.006072063	-0.019405316	-0.001393552	0.007364045	0.002757725	0.00970906	0.002788416	0.009633647	0.003947185	-0.010691213	-0.002941442	0.015551622	-0.002638711	0.006370949	0.008277013	-0.000506061	0.105244015	0.116033072	0.07222237	0.170387865
C10orf82_ENSG00000165863-12	-0.001783828	-0.002727108	0.011449447	-3.78E-05	-0.005133978	-5.30E-05	-0.006230573	0.000946151	-9.41E-05	-0.000322961	-0.000534376	-0.00048765	-0.001775947	-0.000842156	-0.000721899	-0.006034211	0.00051649	-0.00098256	0.000803655	-0.00160195	0.002188729	1.89E-05	1.51E-05	-0.002616029	-0.003309006	-0.00818645	1.32E-05	-0.004144802	-3.77E-06	-0.000552101	-0.004169522	-0.0001798	-0.000113498	0.000905026	-9.65E-05	-0.005471274	-0.003650764	-0.00028573	-0.002072021	-0.000447171	0.000238846	-0.001362498	-0.002062811	-0.004838365	-0.000102204	0.007143794	0.009709031	0.008296174	0.049050565
HIST1H3A_ENSG00000198366-5	-5.33E-05	-0.013882424	0.020721009	-0.018170401	-0.006971596	-0.008943673	-0.006602493	0.008521302	-0.022031181	0.000375597	0.084302876	-0.004874869	-0.006157838	-0.013554425	0.003475151	0.002494865	0.00317484	0.001777149	-0.00950304	-0.007642152	0.004391286	0.004518827	0.006459799	0.006393553	-0.014839726	0.002442187	0.002048798	-0.002753943	0.001251841	-0.016595298	0.041642242	0.002180141	-0.018917615	-0.007696401	0.000108498	-0.010192734	-0.000538379	-0.036105748	-0.082579338	-0.011739009	0.005423187	0.030281945	-0.009456561	-0.007082464	-0.041208678	0.061473293	0.083371254	0.113541038	0.044379239
GUCY2D_ENSG00000132518-6	0.007247585	0.004127217	0.001420986	-0.000237175	-0.00117691	0.001186394	0.019680874	0.000471084	-0.003764724	-0.00194449	-0.002892975	-0.001092951	0.004870632	-0.005402646	-0.008816215	0.006950184	-0.00031317	-0.003505376	0.001486871	-0.001386392	0.052173574	-0.00095128	0.006666953	0.003232534	0.002556528	-0.00094722	-0.010912226	-0.002760385	0.00131474	-0.001420209	0.017723844	0.005317832	0.010932061	0.004486461	-0.000396334	0.003583176	0.001087303	-0.005123945	-0.00636377	-0.010503365	0.007723225	-0.004430838	-0.000838621	0.010314218	0.007433626	0.041479851	0.02713613	0.034054425	0.042867873
NOXRED1_ENSG00000165555-5	0.001267415	-0.002857709	-0.004461326	-0.000712773	-0.002021053	0.001902311	-0.001424499	0.01949238	0.001665821	0.004524378	0.00264637	0.002530395	-0.003441615	0.0078768	0.006711532	0.012241735	0.001810515	0.000735018	0.000705554	0.005391713	0.019041049	-0.002310188	0.002455243	0.0009329	0.004774994	-0.004044058	-0.001102425	-0.003489322	-0.000959256	-0.000647958	0.004685173	-0.00315115	0.004707555	0.002945371	0.000751572	0.002707127	-0.00023757	0.015544595	5.03E-05	0.004794593	-0.004144633	0.004187413	0.000240386	-0.008413758	0.019332305	0.043696092	0.061764468	0.107182405	0.06434899
HEMGN_ENSG00000136929-8	-5.29E-05	-0.000323134	-9.41E-05	0.000144081	-0.000244046	0.000117645	-0.000458666	0.000584922	-1.76E-05	0.00027926	0.000541086	0	0.000273158	0.000190939	-0.000241028	0.000146981	0.000385139	0.000241043	0.000261661	-8.23E-05	-0.000640756	-0.000147028	4.12E-05	3.82E-05	-2.94E-06	-0.000247068	0.000147061	2.94E-06	-0.000293964	3.23E-05	0.000311381	0.001665672	0.005180551	0.000117655	-1.76E-05	-2.94E-06	0	0.000490647	-0.000211764	-5.59E-05	-0.000220372	-0.0284585	8.53E-05	-0.000451894	0.016369303	0.000732412	0.000620663	0.001385093	0.000597135
DDX20_ENSG00000064703-7	-0.00034715	0.00617721	0.00024132	0.000720545	0.004997854	0.004399404	-0.003275162	0.0044005	0.002325744	0.001688635	0.005894722	-3.43E-05	-0.002437443	0.00293155	-0.000358365	-4.42E-05	0.003186984	0.001116087	0.003296282	-0.000591884	0.013121346	-0.00071512	0.002527063	0.007372636	-0.001073646	0.001711186	-0.002791744	0.001280485	-0.000157329	0.003545597	0.013785188	0.004844254	2.66E-05	0.002199615	0.011551298	0.001448409	-0.000842414	0.00065813	0.001838709	-0.000191393	0.001025939	-0.002297884	0.000734658	0.00202339	-0.000902319	0.091729423	0.114952952	0.136864193	0.124910345
CCNA1_ENSG00000133101-5	-0.000428307	0.000849958	0.000842093	-0.00156964	-0.001144747	-0.000674999	0.002959401	0.020862831	0.009212001	0.004638839	0.000301068	4.96E-05	-0.009954882	-0.003708111	-0.002058073	0.003166892	-0.016799898	-0.00549663	0.009808312	-0.009128135	0.006991579	-0.003978852	0.000354135	-0.000367201	-0.000370807	-0.000448369	0.000864017	0.000463274	-0.000421351	-0.000954901	0.002437844	-0.000299489	0.007497731	0.000235731	-0.001136753	-0.001814085	-0.000139776	0.022304595	-0.000945809	-0.000214237	-0.000405912	0.002836195	-0.000863823	0.000315127	-0.016572669	0.029988235	0.082227119	0.100168014	0.006456003
RSPH10B2_ENSG00000169402-11	-0.000517973	-0.000995525	0.000277399	-7.97E-05	0.00099624	-0.000478268	-0.00226842	0.014887666	-0.001700056	-0.007415089	0.002830896	0.002086669	-0.002680564	-0.000710707	0.011164852	0.026639811	-0.005669057	0.003044037	-0.002132062	7.92E-05	0.001034304	0.000557502	-0.000159291	7.95E-05	-0.000796805	-0.000477832	0.001115681	-0.000876219	-0.000199303	0.0004386	0.001627898	0.00087287	0.024340148	-0.001195472	-0.000436873	0.000436105	0.000757142	-0.005089421	0.000199083	-0.001035418	0.002069179	-0.007420082	0.000438297	-0.00368687	-3.99E-05	0.005059786	0.049083867	0.163507285	0.007801383
EFCAB8_ENSG00000215529-8	0.002632211	0.003517459	0.001583639	0.00088011	-0.001172963	0.001764705	0.000146822	-0.00024789	-0.002427737	-0.001435789	9.91E-05	-4.95E-05	-0.00029679	-0.000495567	0.000148698	0.001485834	-0.000841149	0.001932347	-0.001682905	0.000990454	-4.88E-05	-0.000887539	0.000247847	-0.002141581	-0.001559881	-0.001469688	0.000196566	-0.004611918	-0.000937728	0.000990386	0.019305121	0.002505746	0.000620155	-0.000196633	0.000739603	-0.001113807	-0.0003434	0.002972885	0.00360991	0.000829514	-0.019142251	0.004126692	-0.003720938	0.011336322	0.013114283	0.0240652	0.012772992	0.038033076	0.008132351
LRRC36_ENSG00000159708-13	-0.000875398	-0.005917146	0.000373302	-0.000194346	1.49E-05	-0.000184382	-0.005931204	0.002850153	-4.46E-05	0.002354576	-1.98E-05	-0.000197491	0.000540961	-0.000288114	-8.43E-05	-0.000911391	-0.000250322	0.002461762	0.002335666	-0.002037702	-0.002373926	-0.00034771	9.97E-06	-0.001113966	9.93E-06	-0.001846034	-0.000298897	-0.000403269	4.98E-05	-0.000483287	0.002315593	-0.000612386	0.034037175	-0.001470933	-0.000179364	-0.00060327	0.001459869	-0.00248384	-0.001266494	7.91E-05	-0.001520073	0.00086202	0.003121984	-0.000932323	-0.000119588	0.002446002	0.02352998	0.083747672	0.015783466
TMEM75_ENSG00000256655-1	-0.001105635	-0.000545045	0.003121029	-0.005785211	-0.001501861	-0.001037078	0.034476513	-0.000159838	0.002794916	-0.001360165	-0.000560721	-0.000560721	0.004312993	-0.000399539	0.001440295	0.001918903	0.001440454	0.001359487	-0.000640806	-0.003359943	0.024002381	-0.022800618	0.007836747	-0.001659678	0.000158303	-0.006089165	0.002363387	-0.005544873	-0.001824841	-0.001038974	0.002066329	-0.001757923	0.000629895	0.005767047	-0.002385278	-0.00157663	-0.001999356	0.002472349	-0.01340529	-0.008291601	-0.00486126	0.0029811	-0.0015064	-0.002208489	-0.00015866	0.10638289	0.028872314	0.031618288	0.100939736
C1orf146_ENSG00000203910-4	-0.000623455	0.002665873	0.000709772	-0.000751121	0.001041161	-0.000916023	-0.005134594	0.003684095	0.004698205	-0.00276185	0.00273291	-0.011678417	-0.001209537	-0.01145776	-0.001819966	-0.003271466	0.004421932	-0.003054722	0.001956931	-0.003538417	0.005961045	0.000956681	0.000584357	-0.002826777	0.001081075	-0.001746806	-0.001416367	-0.000955468	-0.000542516	-0.000417459	-0.001209388	0.0005014	0.00029011	-0.000916156	0.001373143	0.003416223	-0.000500805	0.000497939	0.005442272	0.001113811	0.001195086	0.002225301	-0.002123294	0.001728765	0.000793412	0.012502129	0.01067525	0.0192911	0.020612061
FBXW10_ENSG00000171931-8	-0.000546289	0.002225056	-0.003098634	0.000347164	0.001700311	0.000275224	0.00473691	0.005737456	-1.83E-05	-0.001396932	0.016342465	0.026151283	0.000492173	9.14E-05	0.004567596	0.011367593	-0.002507803	-0.001737625	-0.002311735	-0.002753183	-0.003058641	0.000165669	0.00271902	0.000639335	0.000586104	0.001207047	0.006098273	-0.000439076	-0.000513506	-0.000330048	0.027055147	0.012653662	0.006070658	0.003032211	-0.000827161	-0.000751886	-0.000659593	-0.00112728	-0.002347459	-0.00118055	-0.001133662	0.001814031	0.002373197	0.000990416	0.00016579	0.031412726	0.0731654	0.041190213	0.010431202
ALS2CR12_ENSG00000155749-8	0.005078506	-0.003649568	0.001638427	0.008627915	0.001757809	0.004959174	0.004842049	0.016434071	0.003838477	0.003066525	-0.001215014	0.004969035	-0.001721322	0.007384892	0.012405285	0.033540869	-0.01083521	0.005831265	-0.007244403	0.000592808	0.001284917	0.000881877	0.008100005	0.004571465	0.001366114	-0.004885798	0.002403082	0.000304663	0.022655484	0.013090991	0.023754319	0.003504365	0.015073379	-0.008569206	-0.002577535	0.002924403	-0.000637157	0.009005001	0.002986794	0.002263207	0.00491876	-0.006462062	-0.003766018	0.000713943	-0.001323234	0.026279775	0.077729234	0.160444966	0.024575324
SPDYE2_ENSG00000205238-5	-0.003444464	0.011488089	0.004391769	0.002028688	0.012117569	0.008682969	-0.043513059	-0.001811748	0.000844775	0.000358954	0.01205634	0.002094066	-0.007713032	-0.001087869	-0.00084259	-0.01033247	0.003006493	-0.005549298	0.005267064	-0.004238415	0.015813748	-0.018805066	0.001206166	0.004634501	0.007704353	0.015894708	0.00375366	0.011710539	0.008561308	0.003309477	0.035641167	-0.004102682	0.018614205	-0.011676132	0.013827105	0.010553099	0.002925292	0.012042793	0.001532587	-0.001658815	0.023663333	-0.017527177	0.01146023	0.008425815	-0.007791989	0.07791148	0.098827206	0.072517344	0.106765184
C9orf50_ENSG00000179058-5	-0.0029777	-0.000935331	0.001442168	0.001160903	-0.005393194	-0.000123179	-0.001052742	0.027253882	0.001887262	0.000183701	-0.000579598	-0.00475424	0.018374512	0.001961539	-0.00331126	0.012128826	-0.00211379	-0.008432399	0.013781953	0.001072511	0.004313832	0.000443761	-0.001521139	0.000521017	-0.00165034	-0.004396248	-0.001008674	-0.001437	-0.000918284	-0.000548974	0.028999017	-0.000619406	0.001197418	-0.003507606	-0.000230628	-0.008128506	-0.000637702	-0.009358725	-0.001338193	0.001037385	0.002926575	-0.001157073	-0.000773959	-0.004548239	-0.000354754	0.019891531	0.037541632	0.042136206	0.010597107
MMEL1_ENSG00000142606-11	-0.006485531	-0.013533656	-0.003933848	-0.000191626	-0.000245543	-0.001237139	-0.018676645	0.011004825	0.000977135	-0.002334393	0.000557171	-0.000291992	0.000153913	-0.003204084	0.000877544	0.006398423	-0.003705596	-0.000881596	0.000126374	-0.017363424	-0.00300208	-0.000191912	0.000329124	-0.003397833	0.00072969	-0.004387198	-0.000414293	-0.00260769	-0.000191204	-0.000347193	0.000901532	-0.001031308	-0.015366654	0.003747449	-0.000274224	-0.005034721	-0.001662567	-0.008548736	-0.001724485	-0.001689934	0.002926751	-0.007549151	0.004201685	-0.0073067	-0.003361303	0.014330109	0.041361576	0.022253227	0.004485487
C1orf141_ENSG00000203963-7	0.000126992	-7.62E-05	0.000837633	0.000305063	0.000177943	0.000101664	0.000838857	0.015401201	0.001273815	-0.006312601	0.00212914	0.001823344	0.007131354	-0.001850699	0.02031301	0.078655178	-0.015552552	0.000950524	0.000302125	-0.003391475	-0.000863996	7.63E-05	-0.000329976	-0.000279673	-2.54E-05	-0.000177977	-5.08E-05	-2.54E-05	-0.000228666	-0.000279654	-0.000889447	-5.08E-05	0.02352915	-0.000940504	5.08E-05	0.000152502	-0.000101663	-0.001167619	2.54E-05	0.000177905	-0.000203272	-0.000127102	-0.000406522	-0.000127028	7.63E-05	0	0.035612746	0.12410837	0.025455685
NXF3_ENSG00000147206-12	-0.000748285	-0.000245216	-0.000130867	6.59E-05	-0.000457356	-0.000207269	0.000820734	0.000213757	-4.72E-05	-1.10E-05	7.86E-05	-0.000114772	7.70E-05	-5.82E-05	-9.90E-05	-8.33E-05	-8.80E-05	0.000201203	4.40E-05	-8.49E-05	-0.002177244	4.25E-05	-0.000598973	-0.00018531	-0.000213295	0.001008777	-0.000318698	0.000557116	0.000169116	4.40E-05	-0.002901031	-0.00056188	-0.004753083	0.006474987	-4.09E-05	-0.000464019	-0.000580606	-0.000428584	0.000274919	0.000160162	0.006325341	-0.002932435	0.000563431	-0.000381526	-0.000279019	0.001579592	0.022494244	0.159352419	0.003992007
CLDND2_ENSG00000160318-2	0.00599141	-0.001312786	0.013658857	9.62E-05	-0.007504512	0.008577601	0.011508569	0.014252673	0.001704682	0.002883433	-0.0037943	0.004826545	0.012013951	-0.006150785	-0.010322848	0.016445589	0.002211402	0.003827919	0.005044338	-0.001127225	-0.011351238	0.000440294	0.005941226	0.018601224	0.004736559	-0.008010432	0.000424148	-0.003729901	0.000413467	-0.005171118	0.011527263	0.010835719	-0.001375633	-0.002332706	0.006077397	0.015349342	-0.000673824	0.00026874	0.003437331	0.010131341	0.000742674	-0.039671748	0.005309276	0.014330605	-0.007819698	0.079861344	0.092623148	0.082138655	0.101649723
C17orf47_ENSG00000181013-3	-0.000563359	0.00198571	-0.002646514	-0.005897023	-0.020554186	-0.000559315	-0.016316632	-0.001590266	-0.001768081	0.00031331	0.001151183	0.002622147	-0.00025504	0.003046585	-0.000884348	-0.004138492	-0.002684486	0.000254895	-0.002362912	1.96E-05	0.051685043	-0.003044387	0.001887695	-0.002810028	7.62E-05	-0.004536166	-0.001755982	-0.000254128	-0.0009323	-0.002301634	-0.012553726	-0.009604212	0.001782432	-0.005030162	-0.001180811	-0.002245621	-0.001007489	0.000399342	-0.001266368	-0.003306214	-0.002668318	-0.010451927	-0.001539787	-0.003975687	-0.000335426	0.021686217	0.041111535	0.034060452	0.043511819
RP11-195F19-5_ENSG00000187186-10	-0.001088526	0.001595334	0.001159085	-0.000654382	-0.002033967	4.54E-05	0.002841674	-0.005192949	-0.011025639	-0.01121553	-0.011179795	-0.00491574	-0.005689832	-0.011182256	-0.01103972	-0.004819162	-0.016779921	-0.023640617	-0.001206949	-0.005177736	0.00719413	-0.001087009	0.000247113	0.002058291	0.000724901	0.001246581	-0.000131819	-0.002669124	0.001673822	3.03E-05	-0.000784507	0.001093811	-0.000314494	0.000232386	0.000551614	0.001781572	0.001762137	0.009246343	2.87E-05	-0.000108146	0.002145165	-0.000461681	-0.000223017	0.001174866	-4.47E-05	0.033664894	0.037474705	0.035697933	0.059204119
DAW1_ENSG00000123977-5	-0.000877149	0.00810723	2.65E-05	-0.001203338	-0.001789393	-0.000561657	0.000132261	0.024665502	0.004548408	-0.001798332	-5.29E-05	0	-0.000499592	0.000239268	0.006119554	0.026621692	-0.017290072	0.009096686	-0.000485687	-0.001693169	-0.002932429	0.000105811	-0.002937821	-0.000152091	-0.000429776	-0.00061493	-5.29E-05	-9.26E-05	-0.001708265	0.000507788	0.001560279	-0.000138905	0.015434042	7.27E-05	-1.32E-05	-0.000296981	0	-0.003442055	0.001187642	0.001285193	-0.000456201	-0.00017193	-0.000343798	-0.00029056	8.59E-05	0.000317508	0.036617663	0.156479446	0.001044866
RP11-527L4-2_ENSG00000261514-1	-0.001935521	0.000320185	-0.000505883	-0.001315666	0.000893158	0.000151778	0.004424081	-0.000408744	-0.009885335	0.001961561	0.000386252	-0.003457279	0.010249019	-0.00401387	-0.017504679	-0.007571574	-0.001072887	0.002853833	-0.004199989	-0.005544155	0.000788179	0.003949162	0.000573261	0.001701957	0.002378198	0	5.06E-05	0.000488219	-0.003702635	6.73E-05	-0.090824094	-0.000202578	0.000573348	0.002707108	0.000759131	-0.004673772	0.002089373	0.016345798	0.000572765	0.000168453	0.000299649	0.003560788	0.002348601	-0.010667588	-1.68E-05	0.002563892	0.011334306	0.016167124	0.002277367
ANKRD31_ENSG00000145700-5	-0.005214191	0.001052024	0.002454346	-0.000980691	0.000312941	0.001759218	0.006340672	0.003651313	0.003730206	0.001275883	-0.000968967	0.00723987	0.000154912	0.005238338	0.005050234	0.005331159	0.008149104	0.002171916	0.001960994	0.006135832	0.016328793	-0.001491442	-0.000545398	0.001290547	-0.001296063	0.00023468	-0.00342462	-0.000626612	0.000235216	7.88E-05	-0.002263786	0.001806117	0.001212858	0.036481151	0.000355057	0.000344671	0.001011326	-0.005804424	-0.000934212	-0.003039715	0.002542815	0.000234635	0.000619681	-0.003910742	0	0.153911036	0.02670936	0.035182285	0.049117767
LIN28B_ENSG00000187772-6	-0.000129803	-6.49E-05	-6.48E-05	-0.000519212	0.000324398	-0.000389269	0.002909508	0.007587492	0.009658038	0.004139908	0.000645761	-0.001543402	-0.013872463	0.002263799	-0.004501392	-0.029075902	0.008775544	-0.001975196	0.002248941	-0.009068039	-0.000389356	0.0009076	6.49E-05	0.000582999	-0.000843056	0.000842866	0.000324602	0.000259268	0.0008437	0	0.000129785	-0.000389584	0.000324515	-0.000259711	0.001101566	0.000778468	-0.000259688	-0.02046328	-0.000194735	0.000908457	-0.000389409	0.000389479	0.000453953	-0.001037537	0	0.001103648	0.000454546	0.001947045	0.001882186
CCDC157_ENSG00000187860-6	0.000288123	-0.000645388	-2.16E-05	-0.000795068	-0.001256988	0.0003421	-0.007537432	0.010962807	-0.001616023	-0.000912275	-0.000355755	-0.002084777	-0.003017759	-0.004691123	-0.008611044	0.001271888	-0.005492967	-0.004050529	0.000395864	-0.00224735	0.013254595	0.003351362	0.001411569	-0.001066739	-0.000929311	-0.001919337	-0.001306033	-0.001436726	0.000789955	0.000791371	0.000663196	-0.003198363	0.011743595	0.003769136	0.000986085	-0.000424661	-0.001987686	0.007392551	-0.00396889	-0.000908308	-0.005216917	-0.003386947	-0.000575967	-0.005564997	-0.001847138	0.032701506	0.068203271	0.134215812	0.042385494
IBA57-AS1_ENSG00000203684-5	-0.001545242	-0.00427975	-0.000631176	-3.12E-05	-0.002713548	0.000330913	0.012701494	0.00685069	-0.004994031	-0.011163368	-0.0009888	-0.008053913	-0.018256558	-0.01997252	-0.024555691	-0.013616048	-0.013522245	0.001449795	-0.044619813	-0.007321251	0.008837732	-0.000441078	7.94E-06	-0.004820354	-0.002245013	-0.011149697	-0.001371894	-0.006344247	-0.004671696	0.000103235	-0.011846261	-0.001451615	-0.002026638	0.006900427	0.003303104	-0.001813618	0.000555566	-0.000631262	0.002033942	0.004052506	-0.002240149	-0.004102427	-0.001578428	0.00100799	-0.000815581	0.066425964	0.06714288	0.092747397	0.107651635
CCHCR1_ENSG00000204536-9	-0.005306242	-0.006766938	-0.002965743	-0.002325686	-0.001842517	0.00069128	-0.020408325	0.008156659	0.000334737	0.001656155	-0.000838592	0.001928869	0.000516906	-0.002326743	0.000820454	0.003912179	-0.001639457	-0.000362156	0.000510303	-0.004304147	0.023082491	0.00747953	-0.003163894	-0.00469904	0.001539353	-0.00916449	-0.004246752	-0.005221666	-0.000610123	-0.001445171	0.013607636	0.00312582	0.002724061	0.006783135	-0.00795792	-0.000750523	-0.001201842	0.005686958	-0.004423311	-0.000597295	-0.001728115	-0.005313185	0.00766291	0.009012357	-0.00269686	0.126081901	0.152791057	0.12224046	0.149201931
IFLTD1_ENSG00000152936-6	-0.0003578	-0.000536517	0.000267819	-0.00013419	0.000715179	-0.000223684	-0.003778378	0.027072912	0.000616838	-0.007318096	0.004292356	0.008365758	0.014265321	-0.001856921	0.015245457	0.012803824	-0.006628652	0.001645009	0.000131507	-0.00221218	0.000536368	0.000402469	0.003560014	0.002873411	-0.000889976	0.004702371	0.000402344	0.001598112	0.001825605	4.47E-05	-0.001608505	-8.95E-05	0.011913037	0	4.47E-05	-8.95E-05	0.000844006	0.01301676	0.00035759	0.000268101	0.00138418	0.000536767	-0.001560514	0.000796971	-8.95E-05	0.003217809	0.057366295	0.152213364	0.002860629
TRAPPC5_ENSG00000181029-7	0.005836499	0.006173572	0.01388923	-0.004000871	-0.001966782	0.0002906	0.015092959	-0.013153159	-0.004652393	-0.003113152	0.000868547	-0.006449339	-0.010912466	-0.008622171	-0.0281222	-0.014125957	-0.021471906	-0.010119984	-0.002177157	-0.020170476	-0.005523462	0.007450885	-0.001094032	0.005699017	0.003956937	-0.002402509	0.004698774	0.001186284	0.007678105	0.004658773	-0.006071362	0.000884125	0.009918469	0.002309559	-0.002138016	-0.002408065	0.002310044	-0.009587872	-0.007816138	0.000625306	-0.005305195	-0.019198232	0.006780024	0.004622241	-0.011190924	0.060702703	0.099145912	0.056804176	0.095051055
RGPD3_ENSG00000153165-14	0.002594979	-0.002637391	0.002122159	-0.001016977	-0.001919529	-0.00096507	0.005423302	0.005333025	0.017753176	-0.004192813	0.003555314	0.004637494	0.00168835	0.000989202	-0.00127553	-0.006510253	0.000625282	-0.008456419	0.00342384	0.005685036	0.002022824	-0.002458133	0.00051309	0.000596819	0.001285506	-0.000283593	-0.001149924	-0.000853262	-0.001920326	-0.000519817	0.008300686	0.000138135	-0.00165806	-0.006074875	0.000488168	-0.002154292	-0.001965505	0.013053044	0.002163783	0.001914322	0.002315406	-0.016256743	-0.003672322	-0.001598616	0.000173972	0.038444919	0.119135146	0.059493336	0.054576601
RAPGEF6_ENSG00000158987-15	0.001917111	-0.003898175	0.001202786	-0.001982369	-0.003947723	0.002419377	-0.001358102	-0.000246996	-0.002183818	0.003071957	0.002769435	0.012850688	-0.007590261	0.000658808	0.003089095	0.002543578	0.000552894	0.002096102	0.0011569	0.000211634	0.011670851	-0.013148171	-0.001191923	-0.002018776	-0.001876044	-0.004888169	0.000817034	-0.001431528	-0.000511817	0.002973721	0.006064576	0.002713586	0.000275755	0.006400937	0.001534801	0.003005945	0.000105712	0.012527365	-0.003246176	-0.003937171	0.006286868	0.00098098	0.000947329	0.002574128	-0.000864925	0.049488307	0.0420616	0.024711005	0.068666037
ACPT_ENSG00000142513-4	-6.90E-05	0.001864037	-0.000518203	-0.000759913	-0.001313049	-0.002138553	0.01233888	0.00806927	-0.002672864	-0.000378565	0.004853076	-0.002326873	-0.000754817	-0.00354678	-0.02521155	0.008707147	-0.001878799	-0.000962163	0.000172297	-0.004233354	0.00374686	0.000928541	0.001413883	-0.000827095	-3.45E-05	-0.001068344	-0.000862846	-0.00134517	6.92E-05	0.000242194	0.002730185	-0.001793582	0.000723855	-0.000621524	0.000933974	0.000585349	0.000551265	0.001241147	-0.00087334	-0.005848059	-0.001723197	0.00155212	-0.000241302	0.000826463	0.000795226	0.012110077	0.006188495	0.023983051	0.011422769
POTEI_ENSG00000196834-7	-0.000732601	-0.001057009	-0.000162805	0.002032939	-0.00032572	-0.000162823	0.00146351	0.001057188	-0.000162952	0.001136428	0.000162851	0.000406932	0	0.00048869	-0.000650302	-0.000484967	-0.001463345	0.001382398	-0.000894695	0.000325702	0.015680311	-0.000731281	-0.000407115	-0.00048858	-0.000325518	-0.000325775	0.000325812	0.001139698	0.064300461	-0.000732973	-0.000407161	-0.000162924	0.002023699	0.000244393	8.15E-05	0.00048858	-0.000242002	-0.005396429	0	-0.000244311	-0.000813244	-0.000407207	0.028713222	-0.000488497	-0.002924383	0.003662181	0.010392581	0.01676959	0.001628784
RP11-553A10-1_ENSG00000206532-2	-0.004009193	-0.001853173	0.00122699	0.002855127	-0.000655398	-0.002764563	0.000814093	0.010941979	0.015104514	-0.008108827	0	0.002758854	-0.009299313	0.001893003	-0.003104658	-0.002415083	0.005576343	0.00580791	-0.008636203	-0.004678286	0.006046818	8.35E-05	0.008700174	0.000737784	0.002672382	-0.000532624	0.001956649	-0.000492864	0.006040156	0.005585514	0.009189828	-0.000124691	0.000946799	0.010607495	0.002316785	-0.000395248	0.002530499	-0.008647631	4.15E-05	-0.002565527	-0.043957784	0.001286694	-0.000205961	-0.00832454	-0.000167162	0.020258006	0.028970753	0.03909669	0.037916272
HIST1H1T_ENSG00000187475-4	0.002039722	-0.021022269	0.004707003	-0.00311378	-0.009055308	-0.001759962	0.003383274	-0.023642558	-0.01906969	0.006303429	0.018560144	0.006609526	-0.004152414	0.002689338	-0.007885035	0.002783463	-0.013109419	0.015954657	0.00467389	-0.00039848	0.002031679	0.009966615	0.003520752	0.010143199	-0.009344	0.000676845	-0.002004579	0.002304517	-0.011357733	-0.01132483	0.033981425	0.002851945	0.007211196	-0.005282866	-0.025322658	0.002952493	0.002564312	0.045747202	-0.001755679	-0.005152972	-0.00490945	-0.005791321	0.000675387	0.024724671	-0.017258934	0.025858596	0	0.03308614	0.017785296
ALKBH7_ENSG00000125652-3	0.005326463	0.00149482	-0.00067406	0.002095494	-0.003387289	0.001701691	-0.013561683	0.00123224	-0.003277059	-0.007860404	-0.019102184	-0.008360595	0.000806792	-0.002248166	-0.00673946	-0.000938829	-0.012675857	-0.007256879	-0.000946509	-0.008329173	0.004997272	0.00211009	0.004115923	0.002469709	0.008185183	-0.000448877	-2.29E-05	-0.00103847	0.010965451	-0.004080769	-0.013698265	0.003340806	0.002216685	-0.008931943	-0.001537128	0.001289435	0.000971584	-0.00086237	-0.001136182	0.005761694	-0.008379803	-0.001471276	0.000341283	-0.009713379	-0.004180369	0.094812942	0.099495816	0.104230836	0.129988561
C11orf91_ENSG00000205177-5	0.004670572	0.016939985	0.001328182	-0.00565354	0.003623758	-0.002416877	0.002702446	-0.008727291	-0.010256853	-0.000119003	-0.001384159	-0.00105847	-0.005083079	-0.005372036	-0.00418398	-0.00820118	0.000272811	-0.005924973	-0.001229963	-0.000321873	-0.011409586	-0.000707411	-0.000336281	-0.00553923	-0.004023546	-0.005078153	0.014604228	0.000492802	-0.00814212	-0.003691276	0.014109881	-0.003931683	-0.011830433	0.001085031	0.003162576	-0.000818825	-0.002834272	-0.011305446	0.001213397	0.00103031	0.001417127	-0.002831052	0.001548108	-0.009807733	-0.00070447	0.025215216	0.015896538	0.048059727	0.011411703
BTBD18_ENSG00000233436-3	-0.000546763	0.001098267	-0.003225805	-0.000122345	0.003245384	-0.000489256	0.010814535	0.010939863	-0.010345354	0.005931231	0.011687372	0.025120369	-0.018430122	-0.00433358	-0.000241921	0.001926966	0.002141557	0.003258829	0.002997523	0.009128316	0.004796339	-0.004119392	0.002999558	0.000365841	0.003406027	0.002312695	0.003298847	-0.001888544	0.001286726	0.001531166	-0.000183157	-0.003568136	-0.002007165	0.001099615	0.001646738	0.001696576	-0.003126632	0.007268303	-0.004217705	-6.01E-05	0.006313774	0.001319173	-6.09E-05	0.001207883	0.000490921	0.030515562	0.027480736	0.044634308	0.044093827
C12orf71_ENSG00000214700-5	0.003143344	0.005572441	0.005085744	-0.003537103	-0.004090025	-0.008674945	0.008708645	0.001866989	0.005142301	-0.002239799	0.016743992	0.003645281	-0.005016413	0.012172028	0.010008386	-0.002357279	0.000892205	0.003506241	-0.006880361	-0.003266049	0.017989882	-0.007059412	0.004052403	-0.009531305	-0.004962533	0.001172052	-0.003082683	0.000889679	0.000122635	-0.000818736	0.013954477	-0.006916682	0.003591709	-0.014459684	0.003023662	-0.00307906	0.00569504	0.005515184	0.007954072	0.007296981	0.001264732	0.003106902	-0.004111098	-0.000754994	0.000163247	0.126799012	0.068495672	0.091220693	0.041180011
RGAG1_ENSG00000243978-4	0.005614613	9.26E-05	0.002317106	0.003674909	0.005276359	-0.000611968	0.001818118	0.014007564	-0.002600804	0.000542237	-0.003741986	-0.004767955	-0.002745899	-0.002879101	-0.00334617	-0.021208498	-0.017534659	0.00052749	0.004427542	-0.016558431	-0.001370433	0.00738756	0.005112967	-0.00029744	-0.000241924	0.000595102	0.000167756	0.000186147	0.002965907	0.023887178	-0.002922641	-0.004395834	0.001001769	0.002136322	0.002134069	0.000835038	7.46E-05	0.004291879	0.000372611	-0.00044692	0.00057738	-0.000111806	0.001152075	-0.000658589	5.60E-05	0.015596654	0.012083566	0.011583643	0.111731545
ZNF474_ENSG00000164185-4	-0.000921471	-0.001932355	-0.002345289	-0.001007477	-0.001605257	0.000263506	-0.003570822	0.014300428	-0.000926992	-0.005146382	-1.20E-05	-0.00123669	-2.41E-05	0.002345308	0.004492526	0.018549971	-0.007508574	-0.00132449	-0.001271922	-0.001980694	-0.000646256	0.000699787	0.002858753	-0.007897312	-0.002480145	-0.002069461	2.40E-05	-0.001271301	-0.00081881	-7.24E-05	0.000552159	-0.000132454	0.021668206	0.002221221	-0.000277387	0.000179047	-0.000602881	-0.000395041	-0.004213959	-0.002831239	0.004438844	0.000732329	-0.001551576	-0.001504813	-4.83E-05	0.013895716	0.079868744	0.148496638	0.012877638
PRR19_ENSG00000188368-5	-9.20E-05	-0.003893258	-0.006546844	0.000174676	0.000255981	0.000267225	0.005479482	0.007274798	-0.003273787	-0.007475409	-0.013347321	-0.011238113	-0.00564724	-0.011236795	-0.012104554	-0.008166821	-0.023639763	-0.029089447	0.002725097	-0.004682232	0.00626785	0.001592131	-0.00252254	-0.001471646	-0.002804982	0.000326552	-0.0010185	-0.000101768	-0.000880366	-0.00037999	-0.006706615	-0.003078523	0.001015718	0.001581632	-0.000512652	-0.001222666	-0.000286239	0.000723357	-0.003705658	-0.001646297	-0.002431987	-0.006263315	0.00176057	-0.003217863	-0.001373117	0.04143879	0.036332361	0.025751148	0.028300151
C9orf96_ENSG00000198870-6	-0.003767599	-0.003394578	-0.002031082	-0.000962626	0.000869137	-0.000581395	-0.007630482	0.008318672	0.006742495	0.001620644	0.003165551	-0.004018912	0.000683501	-0.009045459	-0.003613167	-0.002755332	-0.0032964	5.24E-05	-0.004025176	-0.00608261	0.013771713	0.000493313	0.001617794	-0.000952921	0.000778636	-0.004871863	0.00043459	-0.002643095	-0.000839731	-0.000366524	-0.009276785	0.000586892	0.00624349	0.000899952	0.000546689	0.001457064	-0.000180159	0.003966079	0.000637969	-0.001470285	0.004520047	-0.000179703	0.002435584	-0.003330687	-0.0007541	0.046334097	0.06836474	0.05402354	0.065843238
POU4F2_ENSG00000151615-3	0.000227554	0.000568953	0.000455181	0.000455145	-0.001593258	-0.000682933	-0.003736821	0.000227447	0.000795155	0.001247859	-0.002913857	-0.003689616	-0.00147823	0.002386217	0.000568415	0.000339604	-0.000113513	0.003625718	0.00933289	0.103447651	0	0.00125081	-0.000455252	-0.00203531	-0.001364036	0.001023148	0	0.001472889	-0.000455217	0	0	-0.000910649	0.001023551	0.001479279	0.000568729	0.000682663	0.000569043	-0.000569223	-0.0001138	-0.000227554	-0.000796598	-0.001136428	0.0009095	0.0001138	0	0.004433993	0.00942014	0.002730223	0.000910649
C7orf31_ENSG00000153790-7	-0.000675099	-0.004322364	0.006347228	0.002825205	3.50E-06	0.005323026	-0.011446516	0.002155953	-0.000704778	-0.000353132	0.001124572	0.002026724	-0.000680124	-0.000676745	0.000861356	-0.000671541	0.001699635	-0.002808874	0.004100537	0.000368105	0.009993129	-0.007951765	0.006247806	0.003716451	0.006761877	0.001627536	0.000627209	0.001917147	-0.000891105	-0.001694421	-0.001104904	-0.000891478	-0.00117868	0.00814272	0.000600261	0.000452714	0.000875698	-0.001678373	-0.002180618	-0.001909543	0.003068779	0.003857683	0.003635207	0.000693785	-0.000786305	0.052439094	0.070397817	0.072879973	0.093424066
C10orf115_ENSG00000204566-6	-0.000745613	-0.002775781	0.000146401	5.33E-05	-0.000319269	-0.000559344	-0.001557677	0.012548469	-0.000473558	0.000541431	-0.001157557	-0.000438677	0.000522361	0.002585934	0.002086665	0.00322693	-0.003948061	0.000312272	0.005119282	0.000224032	-0.0008255	-0.000891929	0.000279459	0.000558483	-0.00134336	-0.001742426	-0.000292733	-0.000452406	0.000452018	0.000624995	-0.004252138	-0.002908861	-0.007247364	0.001517562	0.00055873	-0.004977132	0.002706696	0.007683327	0.011832408	0.010106305	-0.000119705	-0.003088191	-0.000612208	0.000450246	0.000133171	0.003844546	0.033313687	0.041659177	0.013048352
DNAH8_ENSG00000124721-13	-2.57E-05	-0.000205256	0.000153918	0.000205256	-0.000487315	0	0.000128106	-0.000409951	0.000589352	0.000562654	0.000179601	-0.000307742	0.000230174	-0.001253661	-0.000614949	-0.000153672	5.11E-05	-0.000281759	-0.000179263	-0.000435825	0.000307742	-0.032244744	-5.13E-05	-0.000102628	0.000256233	-0.000230948	-0.00035902	7.70E-05	-0.000282215	-0.000307819	0.006403088	-0.000102632	0.000588276	0.000256256	-0.000153939	2.56E-05	0.000153972	-0.000333562	-0.002449848	0.000530138	-0.000837146	-0.009704574	0.000153636	0.000102506	-7.69E-05	0.003691923	0.002052235	0.002769828	0.002000964
RSPH10B_ENSG00000155026-12	-0.000163168	-0.00038738	0.001172151	-0.00071416	-0.000571211	0.000387753	0.001999493	0.021501479	0.001109727	-0.008386183	0.001226294	-0.000724164	-0.000301615	6.05E-05	-0.001216372	0.022169007	-0.009923686	0.001048998	0.001554792	0.000222712	4.07E-05	0.001283926	0.000367269	0.000713464	-0.000326272	-0.000102003	0.00034676	-0.000203914	4.08E-05	-0.000326822	-0.000895174	-0.000972644	0.022695332	0.001223902	0.000346046	0.000304082	0.0011426	-0.004111058	0.000468365	0.000162954	0.000590338	-0.011673446	-6.12E-05	-0.003955342	-0.000163152	0.004451317	0.068434502	0.145723439	0.008523048
TDRD12_ENSG00000173809-11	0.007475495	0.006427398	0.041524716	0.002713942	0.0001449	0.001994401	0.003007748	0.004801707	0.000631262	0.01231384	0.001147344	0.001204216	-0.001930969	-7.21E-05	-0.00392723	-0.001946415	-0.000569972	-0.009312555	0.001085617	0.001155239	0.051718717	0.005512065	0.00834797	0.007848286	0.003275666	0.008348942	0.004974161	0.011321797	0.001325815	0.00049131	0.000597056	0.000145602	0.006803471	0.000598587	0.000618511	0.008919095	-0.0007458	0.010586594	0.020093818	0.003299996	-0.004101457	-0.004137614	0.00072459	0.015055646	0.001926987	0.095956607	0.138318471	0.145652125	0.086804428
GBX1_ENSG00000164900-4	0.00077027	-0.000663274	0.000556521	-0.000128439	-0.001237998	8.56E-05	-0.002673421	-0.000791438	-0.002011292	0.001895859	0.002110279	0.000809306	0.001881182	0.000706338	0.000748458	-0.000615924	-0.009390274	-0.002007302	0.010653352	8.56E-05	-0.000727381	0.000107034	0.000321191	-0.000663352	-0.000385101	-0.000535033	0.000406752	0.000406517	-0.003004822	-0.009470702	-0.000342535	0.000321229	0.000962545	-0.000961733	-0.007766935	-0.000449621	-0.000256913	0.000149051	0.000256627	-0.000962317	0.000513689	-0.000706191	-0.000491866	0.000363876	0.000128472	0.004214562	0	0.003017766	0.002868097
ZNF728_ENSG00000269067-1	-0.003285442	-0.011969058	0.005832316	0.004078594	0.008903859	0.007761089	-0.001052768	0.010248136	-0.002067696	0.004426825	0.002130249	0.00122069	0.006822461	-0.001579478	0.004105847	-0.001107733	0.016557842	0.007501772	-0.006255854	0.005368846	0.006374467	0.000974509	0.00042157	0.004581249	-0.000536476	0.005199342	0.004894207	0.004788959	-0.006878284	0.010515251	0.006783171	-0.001523934	0.002737019	-0.004635451	0.001488749	0.002491076	0.001254811	0.002484247	-0.002899567	-0.001132858	0.009198326	0.001988155	-0.003540984	-0.00335808	0.000129958	0.039365864	0.05277496	0.121810455	0.144156212
PAOX_ENSG00000148832-10	-0.000877928	-0.002402072	-0.004905237	-0.000208523	-0.00302031	0.002966637	-0.003376927	0.004320823	-0.002179966	-0.003665784	-0.009788378	-0.006810501	-0.00592624	0.003252722	0.001163391	0.001211506	-0.000792679	0.000490896	-0.00087821	-0.008467437	0.005433441	0.001173805	0.003541795	0.00241779	0.001467653	-0.002715808	0.005311228	-0.000545242	-0.000206719	0.000374275	-0.0003565	-0.001653748	0.004844395	0.020211857	-0.000311575	0.001021643	-0.001314348	-0.002801621	-0.004193984	-0.002424571	-0.012711548	-0.017129312	-0.001029356	0.001701829	-0.000890541	0.092121516	0.079555287	0.066622906	0.071032896
MARCH11_ENSG00000183654-8	-7.31E-05	-5.40E-05	0.001240302	-1.59E-05	-0.000120688	-6.99E-05	6.03E-05	0.003567147	0.000805108	0.001781132	0.00101258	-0.004009331	-0.007376008	-0.00275517	-0.002589918	0.006170059	-0.006352503	-0.001786581	0.001733878	-0.003765374	-0.002652867	2.22E-05	6.03E-05	-2.86E-05	-0.000117488	-0.00019371	6.99E-05	6.35E-06	0.001404922	0.003153829	-0.001323339	-1.91E-05	7.30E-05	-0.000504275	9.53E-06	-1.27E-05	-0.002473319	0.005960772	-0.000253894	-1.59E-05	9.53E-05	-6.99E-05	0.000390437	-0.000244546	2.86E-05	0	0.000425578	0.000247739	0.003306039
CAPN11_ENSG00000137225-8	-0.006667023	-0.014302121	-0.004240751	-0.000306471	-0.003555765	-0.002617678	0.008419878	-0.000169841	-0.000718759	0.000169737	-4.92E-05	5.36E-05	-0.001424269	-0.000749003	8.93E-05	5.81E-05	-0.000451255	-0.000571755	6.70E-05	0.00025031	0.032735126	-0.001420054	-3.13E-05	5.79E-05	0.001906714	-0.003736723	-0.001275371	-0.00356597	0.000124845	-0.000356046	-0.001787539	6.70E-05	8.88E-06	-0.005717562	-0.000683004	0.001347604	-0.000739777	-0.001736243	-0.004331359	-0.004115596	0.001788229	-0.001306383	-0.000262179	-0.001484918	-0.000107166	0.04609332	0.030909438	0.019506203	0.002663746
KEL_ENSG00000197993-3	3.35E-05	-0.002052784	6.72E-05	-6.34E-05	-0.000905835	-8.96E-05	-0.000499711	-0.00501656	0.00123132	-0.002490809	-0.000579279	-0.000485699	-0.002512671	0.000339621	0.008865888	0.002088622	-0.00094626	-0.003110582	-0.019020371	-0.000307573	0.001536804	-0.002206699	0.000242894	0.000607915	-0.000149252	-0.00065201	0.002111692	-0.000425102	-0.001086541	-0.000391758	0.005319628	0.001293996	0.004913165	-0.006341055	2.61E-05	1.85E-05	-0.001073545	0.003058356	-0.00082734	-0.000499503	-0.001212189	-0.04462698	-0.000223983	0.000126201	0.007211912	0.01606802	0.032193109	0.013540101	0.006365308
TRIM36_ENSG00000152503-5	-0.000133017	0.000566189	-0.001895089	0.017358206	0.013257606	-0.008409661	6.79E-05	0.014294987	0.01613783	0.000226091	0.00037308	0.000216494	-0.006421586	0.005377165	-0.004055785	0.011007439	0.000979858	0.003910825	-0.003993932	0.014932208	-0.002902143	-0.000177623	3.40E-05	-0.000161644	0.009436711	0.002987658	0.000352379	0.004463043	0.000308238	0.00017248	0.000813866	0.000681474	0.001009768	-0.000307635	4.44E-05	0.000546582	0.000166631	-0.002014435	-0.000867694	-5.99E-05	-0.007641355	1.56E-05	-0.001996546	0.000253089	0.00018024	0.014992289	0.018277897	0.005504598	0.024232858
GKAP1_ENSG00000165113-8	-0.001145412	-0.006946553	0.000128458	0.002317953	0.001158638	0.002788757	0.007024998	-0.001855114	-0.001479849	-0.001258153	-0.007326513	-0.001792758	-0.002742336	0.002688302	0.000784057	-0.00080954	0.003368967	-8.51E-05	0.000493225	0.00051397	-0.007290423	-0.001047804	0.000797942	-0.002357106	-0.002225804	0.000690754	0.000503891	-0.000839086	-0.001102739	0.002191431	-0.00402985	0.003436036	-0.000528495	0.001684504	0.005581747	-3.96E-05	0.000223717	0.004045066	-0.000358987	0.000517034	-0.00047605	-0.002994537	-0.004329812	0.002749929	-0.00058867	0.041595956	0.05816493	0.051176739	0.091217781
INCA1_ENSG00000196388-4	-0.001528027	-0.00405113	0.001745907	-0.001721862	-0.00174432	0.003085622	0.012812378	0.004205044	-0.002613056	-0.000702109	0.000217892	-0.001446709	0.004408852	-0.001632583	-0.001002793	0.00332606	0.001918642	-0.002807013	-0.002230317	-0.002373974	0.009474475	-0.000678217	0.00143952	0.002803447	0.003012424	-0.001798734	0.001744671	-0.000945574	-0.001624994	-0.005019517	0.006348944	0.00279924	-0.000162166	-0.000142803	0.000297016	0.001924759	0.001625996	-0.006170411	0.003024159	0.003346787	0.005802069	-0.005368386	-0.000861735	-0.000417849	-0.000197006	0.100574111	0.100483101	0.093369729	0.108173553
C16orf92_ENSG00000167194-3	0.000126948	7.62E-05	0.001078082	5.08E-05	7.62E-05	-7.62E-05	0.000126896	0.001126132	-0.000883046	-0.00020235	0.002767733	0.004232522	-0.002031453	-0.001236351	-0.00328451	-0.00333985	-0.002421667	-0.001304397	-0.000887547	-0.000708823	-0.00065997	0.000139604	6.35E-05	-2.54E-05	-6.35E-05	0.000380812	8.89E-05	1.27E-05	-1.27E-05	-6.35E-05	0	-8.89E-05	-1.27E-05	-0.000926558	0.000304478	0.000215821	7.61E-05	0.024927799	-0.00016499	0.000367997	0.000190387	0.000203132	0.000164982	-0.000203116	-5.08E-05	0.000698147	0	0	0.000190437
IZUMO1_ENSG00000182264-4	0.000588935	-0.006157182	0.000329801	-0.000328825	0.000374899	3.52E-05	-0.000550598	-0.000697284	0.000696922	-0.000163931	-0.002639239	-0.00426541	-0.001014123	0.000701649	0.001253448	0.000750079	0.00035779	-0.000602826	0.001048983	-0.000724796	-0.006877042	0.000170498	9.41E-05	0.000369492	0.000123176	-0.001001804	0.000600269	-0.000140518	0.000484293	-0.001340686	0.004494444	0.000105624	-0.023223264	0.000556005	-4.69E-05	-0.000614751	0.018205477	7.59E-05	-0.000246034	-0.00042756	-0.000527256	-0.012963256	-0.028617863	0.001366836	8.23E-05	0.013822768	0.015510798	0.013642207	0.003007562
CCDC36_ENSG00000173421-12	0.00435092	0.002802697	0.012288871	-0.001113162	0.005724059	0.004713089	0.009169695	0.000391044	-0.000345033	0.001570082	0.000259699	0.001214097	0.000750678	0.001272083	0.00027592	0.000934165	0.000820386	0.000789554	0.000444652	0.000436673	0.000712854	0.000345905	0.00339409	0.006718051	0.000872638	-0.000426768	0.000657627	0.006232276	0.005900601	0.005417073	0.001368502	7.68E-05	0.002643374	0.002910393	0.005038508	0.001717163	0.000161177	-0.0009424	0.003749726	0.001862519	0.004338408	-0.000289695	-0.000877861	0.005722729	0.001063232	0.040146542	0.037811247	0.045826759	0.138831867
GNAT1_ENSG00000114349-5	0.00307825	-0.042524087	0.002014469	0.001472479	0.003351209	-0.001340919	-0.024504964	0.013666301	0.022159289	-0.010292445	0.005966215	-0.000397893	-0.000770876	0.009815168	0.003114852	0.018503809	-0.005000681	-0.009172479	-0.027410309	0.007373469	-0.011728209	-0.000268909	0.000538721	-0.00080635	-0.000268483	-0.001345421	0.009600704	-0.001209357	-0.001344418	0.000672616	0.007200157	-0.006719598	-0.00232069	0.006163655	0.001743276	-0.001072835	0.000939473	0.034323271	0.025714878	-0.001586251	-0.000942014	0	0.004530914	-0.005754461	-0.001077543	0.012616448	0.004979224	0.011413255	0.008601896
SYCE2_ENSG00000161860-7	3.45E-05	-0.000590271	0.000125661	-0.003304353	-0.008505747	0.002202794	0.003609862	0.004899011	0.000401851	-0.000426574	0.006021895	0.007950291	0.002966439	-0.002600905	0.004475901	0.00109078	0.001839298	-0.00049151	0.000284299	-0.001020438	0.005054977	0.000494859	0.001574006	-0.002910296	-0.003106756	-0.009568469	-0.000725057	-0.006370435	-0.000481805	0.000518003	-0.002353732	-0.000736527	-0.001989572	0.000619233	0.002251738	0.00087572	-7.68E-05	0.001643522	-0.003260951	-2.74E-05	-0.002498103	-0.004496417	0.000900578	0.003628246	-0.002238982	0.051151655	0.053990014	0.064703382	0.101466507
ARRDC5_ENSG00000205784-2	0.000131342	-0.000722228	0.000650882	-0.000914513	-0.003328018	-0.00014662	0.002549562	0.002557789	0.000322467	0.001017103	-5.14E-05	-0.000381514	0.001377547	0.000622955	0.001475597	0.001512661	0.001638944	0.001157033	0.004553968	-0.000838249	0.004464075	0.007856069	7.34E-06	0.000263481	-0.000218667	-0.002152435	-0.000511529	-0.001127346	0.000256614	4.40E-05	0.005956189	-0.000614726	0.001205271	-0.00191991	-2.20E-05	0.000552103	-0.000498561	-0.001398901	-0.000629515	-0.000607689	0.000959469	0.013832055	0.001219538	0.002651027	-0.000187036	0.007333847	0.009860178	0.011362195	0.00278847
C12orf42_ENSG00000179088-10	-0.000151504	-0.000285804	-0.000101033	-0.000336689	-0.000891596	-0.000420967	0.003965343	0.001445266	-0.00052045	-0.000908668	-3.37E-05	-0.000437966	-0.00070568	-0.000302367	-0.000772932	0.001310869	-0.000134624	-0.000572445	-0.001076011	-0.000302794	0.000487872	-0.000198331	3.37E-05	-0.000252521	-0.000722688	-0.000269458	-0.00094241	-8.42E-05	-0.000151562	-5.05E-05	0.010892996	0.000521548	0.000335991	-3.37E-05	-8.42E-05	0.000319346	8.42E-05	-0.001349754	-0.000134713	-0.000101038	0.005510208	0.007370184	0.000201752	0.00015135	-0.000165901	0.001952978	0.001195671	0.001448151	0.000892637
OR3A2_ENSG00000221882-2	-0.010049545	-0.011922473	-0.002276276	-0.000850796	-0.003895059	0	-0.004333526	-0.014088046	-0.024250319	-0.005773597	-0.007347993	0.005113716	0.003181967	-0.000895149	-0.009379402	-0.030353307	-0.014871679	-0.021821471	-0.015138935	-0.018529309	0.004480423	-0.008341927	0.000254751	-0.002599074	-0.004153839	-0.013121272	-0.001876732	-0.000676092	-0.001686278	-0.0001704	0.002360238	-0.003756353	-0.001777813	-0.001619904	-0.002806883	-0.009889765	0.002541896	-0.014272579	-0.005874139	-0.001194779	-0.021209118	-0.01651563	-0.000764432	-0.003630698	-0.003057278	0.014908848	0.049163629	0.012024305	0.06103298
FOXN4_ENSG00000139445-13	0.00621331	0.013357836	-0.000498282	-1.35E-05	9.41E-05	0.000188704	-0.00914306	-2.69E-05	0.000295172	9.40E-05	0.001198318	-6.63E-05	0.000750468	0.000577022	-0.002013794	0.004940193	-0.001112369	0.000632203	-0.001103585	6.72E-05	-0.003589808	-0.000134817	0.000121342	-0.013954768	-0.002291706	0.000134365	0.000188563	-0.002209406	0.000363696	0.000148207	-0.000611678	-0.010001643	0.011286538	0.000471524	0.001962569	6.73E-05	6.74E-05	0.004122798	-0.001175486	-0.00021376	0.000295791	0.000202146	0.000552259	-5.39E-05	5.39E-05	0.136732248	0.100277131	0.01171084	0.002950091
CHRNB4_ENSG00000117971-7	-0.001555894	-0.001949506	0.045933829	9.16E-05	-0.000488242	0	-0.004486731	-0.003583281	-0.003017012	6.03E-05	0.001282233	-0.000334503	-0.001951607	-0.000487953	-0.000609053	-0.002857906	-0.002486308	-0.001791432	-0.000366531	-0.001951442	-0.002495434	-0.000397096	0.000366802	-0.015828533	-0.005598516	-0.004902885	0.004198885	0.009759709	-0.001037932	-0.000275006	0.002699037	-0.00061082	0.000335962	0.010716926	-3.06E-05	-0.000183281	-0.000152568	-0.003331388	-0.004827966	-0.004949008	0.002024459	-0.008604718	-0.007268302	-0.001970046	3.06E-05	0.01057259	0.035044256	0.003481969	0.011361661
H2BFM_ENSG00000101812-8	-0.000558427	-0.00321142	0.001400403	0.004013833	0.005245166	-0.001672205	0.025857435	-0.00964464	-0.015023941	-0.005449794	0.000127916	-0.006014507	-0.006692118	0.004219405	0.003014751	-0.000545907	-0.01860524	-0.021491277	-0.004452766	-0.005287661	0.003064823	0.010827288	0.000978146	-0.004024644	-0.004182132	-0.002489313	-0.003629775	0.001807105	-0.002098262	-0.000840731	0.000698405	0.000280789	0.000975029	0.002522195	0.000140415	-0.000836022	-0.000841876	-0.003196878	-0.00293586	0.002376188	0.002920577	0.004987715	0.002934154	-0.001538278	-0.001262753	0.006168968	0.009941452	0.067388791	0.066986459
TEX22_ENSG00000226174-2	-0.001626876	-0.001093351	0.001228567	0.000183325	-0.002224721	-7.35E-05	0.002308948	0.012153453	0.002138699	0.004652885	0.005660855	0.003238841	0.004922235	0.000340611	-0.004023661	0.005923511	-0.000196078	0.001860342	-0.001614054	-8.96E-05	0.019250426	0.002148653	0.001139262	0.002481084	0.000927024	-0.001810352	-0.001642911	-0.002343792	-0.000641348	0.000679162	-8.93E-05	-0.000404926	0.002371232	0.005936988	0.001416328	0.002940586	0.001446855	-0.002774153	0.002458845	-0.000436057	0.001591832	0.008845304	0.005027037	0.004523002	0.004601443	0.037052419	0.058739398	0.064992762	0.109330477
SLC6A16_ENSG00000063127-11	-0.004678276	-0.003773994	-0.000808188	-0.002931633	-0.01048683	0.01634583	0.007783193	0.004669745	0.000412763	0.000816315	0.000219507	0.000341125	0.003257106	0.001005338	-0.000443836	0.007898078	-0.000665395	0.000400495	0.000788603	0.00014422	0.002131428	-0.000148222	-0.000384312	-0.006464566	-0.001809422	-0.00856029	0.000625422	-0.009211248	-0.002142193	-0.002512412	0.017731544	-0.002620696	-0.005063378	0.002763612	-0.000679628	0.003123965	0.003066896	-0.002489714	0.001666272	-0.000122247	0.007535754	0.003691095	-0.003765363	0.005729703	0.000417881	0.064583107	0.077191217	0.078025956	0.097951234
PIH1D3_ENSG00000080572-8	-0.000137648	7.86E-05	-0.000942361	0.000157319	-1.97E-05	-9.83E-05	-0.000786488	0.030155538	-0.000373412	-0.005982367	-0.00033431	-7.86E-05	0.000648601	-0.000491391	0.010235113	0.036467938	-0.028610966	-0.001041778	-0.008338116	-0.002589554	1.97E-05	0.000314583	0	-9.83E-05	-5.90E-05	-0.000117988	5.90E-05	-1.97E-05	0.000137653	-0.000117989	-5.90E-05	5.90E-05	0.023153168	0.000196587	9.83E-05	3.93E-05	-0.000117968	-0.000646224	-0.000511217	-1.97E-05	0.000176978	0.000294947	-0.000137653	-0.002214933	-0.000176995	0	0.073500939	0.132983637	0.001120616
DCC_ENSG00000187323-7	0.001170879	-0.001103584	-0.010706695	-0.00017266	-0.001207493	-0.000551713	-0.000103346	0	-0.001984359	0.007588749	0.003449913	-0.001561652	-0.011719657	0.004822383	0.014718502	-0.014147849	-0.012783	0.015388718	0.004902473	-0.006444618	0.00638848	-0.000689856	-0.000172615	-0.001267189	-0.000171112	-0.001000685	0.00193118	0.000379498	3.46E-05	6.91E-05	0.003851224	-0.000207284	0.000268402	-0.011064086	6.91E-05	0.00281167	0.000897241	-0.003406286	-0.000861403	-0.000931962	0.003235438	0.011235204	0.001374323	0.000241643	0.000172718	0.00559011	0.034199779	0.013523913	0.009888709
NPIPB8_ENSG00000255524-3	0.002536873	-0.008877403	-0.004715505	-0.00246383	-0.002569578	0.00209506	-0.03594832	-0.001593664	-0.001979006	-0.005748528	0.009906445	0.007273911	-0.007613822	0.008145263	-0.007092429	-0.001355627	-0.002703288	-0.002346147	0.003416397	-0.008247159	-0.01019153	-0.001207478	0.000750231	-0.004831131	-0.009253855	-0.007893221	-0.00469491	-0.016959442	-0.00396073	-0.002244664	0.006657466	0.002363341	-0.002145626	-0.006588217	0.002957353	0.003372007	-0.001728814	0.011930069	-0.002828584	-0.005465661	-0.001773878	0.003098983	0.001588266	-0.005893512	-0.006118679	0.109828589	0.065926427	0.076907639	0.11205941
SLC9C2_ENSG00000162753-10	0.000303843	-0.002318015	-0.007237533	0.000338058	-0.00118244	0.000608547	0.002502155	0.024795239	0.006199193	0.01102449	0.001949815	0.003517422	0.003720197	-0.000992635	-0.014569065	0.044861146	-0.008129485	0.000258687	-0.001404246	-0.000401111	-0.000539868	0.000135321	-0.000236837	-0.00101107	-0.000202417	-0.000707873	0.000270649	-0.00016879	-0.003474443	0.000742249	-0.005876566	0.001282576	0.014264143	3.38E-05	0.000337915	0.001076362	0.001854256	-0.018149775	-0.000304398	-0.000169074	0.000338192	0.000296685	0.002417588	-0.004273259	-6.77E-05	0.008034874	0.03137764	0.115250637	0.054968041
C14orf164_ENSG00000215277-4	-0.001578211	-0.001001414	0.000263318	-0.000210705	0.000789235	0.001469086	0.007807292	0.000684203	0.001685207	-0.000631953	-0.000368767	5.27E-05	0.001631681	-0.000263328	-0.000526512	-0.000632068	-0.001264182	-0.000896362	-5.26E-05	-0.000893814	0.000366918	0.000368283	0.000105422	0.000157795	-0.001158157	0.000420228	-0.000368794	0.001725118	-0.000896133	0.000421979	-0.298161083	0.004603571	-0.000576816	-0.00157282	-5.27E-05	-0.001259354	0.001307239	-0.000210374	-0.002262309	0.002730985	0.000472215	0.002788529	0.000361778	0.009870477	-0.000316184	0.001318565	0.003162535	0.001318565	0.003162535
TAS1R1_ENSG00000173662-15	0.000579843	0.002110254	-0.006358817	-0.003795554	-0.006361901	6.07E-05	0.023564543	0.006199398	0.000427592	-0.001729287	0.00652294	0.00449457	-0.000550157	0.000459472	0.000427601	0.001368478	0.000697782	-0.002681477	-0.000644711	0.002233061	0.017926798	0.002351383	0.001681125	-0.004778877	-0.001947503	-0.007180414	-0.001719432	-0.001868955	-0.000554835	0.000432185	-0.006736713	0.000369023	-0.000444732	-0.01572819	0.00260995	0.000366686	3.08E-05	0.006476526	-0.003479528	-0.006977946	-0.000791552	-0.009679428	-0.002196364	-0.000921418	-0.000738928	0.020202827	0.046527348	0.036809965	0.059363064
ANKRD61_ENSG00000157999-5	0.005005489	0.003772616	0.005398798	0.000371382	0.004310342	8.30E-05	0.043242779	-0.000507872	0.000867328	0.001842897	0.003934728	0.000593319	-0.004583726	-2.11E-05	0.003360242	0.004042817	0.001910035	-0.003664444	-0.00225232	0.001675149	0.014158764	-0.008219613	0.003625984	-0.001385626	0.009063277	0.00082395	0.004202927	0.004272026	-0.001356005	0.004740192	0.02112726	0.004600441	0.001465919	-0.006145633	0.001807824	0.00671635	4.07E-05	-0.003868574	-0.002222554	-0.004560851	0.00675333	0.002008925	0.007214046	0.002194334	0.000866896	0.087782829	0.095592271	0.082898139	0.12398897
GAB4_ENSG00000215568-3	-0.001036893	-0.000942938	-0.000706522	-0.000141457	-0.000799499	0	4.71E-05	-0.000612339	-0.000753833	0.000141397	-0.000801563	-0.000518489	-0.000565763	-0.000329991	-0.002444131	-0.003710118	-0.001884891	-0.00127228	-0.01633514	-0.016656338	0.001222583	0	0	0.000140707	-0.001459813	-0.005544858	-0.000188588	-0.00309934	-0.001740766	-0.000424523	-0.000471469	-0.000424468	-9.43E-05	-0.002590075	-0.000330174	-0.01887529	-4.72E-05	-0.00221312	-0.001458622	-0.001223421	-0.000894053	-0.00300924	4.71E-05	-0.000848561	-0.005633151	0.000754671	0.004239898	0.001933055	0.001179
TBC1D3G_ENSG00000161583-12	-0.00249464	-0.007642244	-0.007098838	0.000908355	-0.008937328	0.002615536	0.012656275	0.007904579	0.00078453	0.007849285	-0.007982317	-0.015444851	-0.004451049	-0.002792999	-0.006964671	-0.006456018	-0.004146161	-0.00236794	-0.000113486	0.009402388	0.001016738	-0.001464265	-0.003633994	-0.001693238	-0.005731901	-0.018104911	-0.004904098	-0.003835157	-0.002625054	-0.000227968	-0.003825884	-0.000675314	0.000559379	-0.00247789	0.001587498	-0.001576224	-0.006925404	0.00982067	-0.000111841	-0.001342146	-0.007232127	-0.025441115	-0.003038794	-0.003262872	0	0.032879148	0.041290734	0.025096933	0.031078311
PPP1R36_ENSG00000165807-3	-0.00444883	-0.006191008	0.001205435	-0.000994267	-0.000281267	0.00035832	-0.006914732	0.002284165	-0.000585505	-0.001101318	0.000637596	-0.000228897	-0.001192793	-0.000483033	0.00182351	0.008812438	0.000357938	-0.000154911	-0.006731986	-0.002933553	-0.014565927	-0.000263743	0.000798447	0.000812589	0.005967432	-0.002479705	-0.000371933	-0.001791159	-0.001311716	-0.000924271	-0.001585472	-0.000229216	0.002033859	-0.004734078	-0.000308927	0.000183326	0.006013337	-0.0087105	0.000214634	0.001065933	-0.00831561	-0.000106437	-0.004892608	-0.001685188	0.000225524	0.009777298	0.040255375	0.048865981	0.002523117
THEGL_ENSG00000249693-2	-0.001513546	-0.002225549	0.000302921	-0.001202831	-0.004709747	-0.000303034	0.076899246	-0.000707294	-0.003294056	0	0.002495896	-0.000505954	-0.004589506	-0.000869637	0.003259722	-0.003971014	-0.000402884	-0.000505045	-0.001651317	0.000741728	0.004996729	-0.000371624	-0.00026796	-0.001979073	-0.002032927	-0.003684961	0.002186488	-0.001643638	-0.00026982	-0.000675008	0.001078298	0.000202692	-0.000370626	0.001613039	-0.000135024	-0.000797271	0.000337844	-0.001570926	0.001261707	-0.000626334	0.004974584	-0.000202327	-0.004840535	-0.000403881	-0.00027001	0.041276449	0.021934646	0.010505843	0.015128366
MS4A14_ENSG00000166928-6	0.007813168	-0.009211928	-2.68E-05	-0.001535919	-0.009797752	0.000685888	0.005200239	0.001662826	-0.001230512	-0.002456731	0.000109722	0.00073867	0.001046597	0.001167204	5.75E-05	-0.000667179	0.000184615	0.002607372	0.009183816	-0.006390676	-0.037939122	-0.00217818	2.26E-05	-0.002055197	0.001024821	-0.001756934	-0.001910543	0.00056809	-0.000573091	0.001016732	0.003046929	0.000712171	-0.009571292	0.006863632	-0.000942313	0.001754445	-0.000173698	-0.001295194	0.000515662	0.002774544	0.003437734	-0.014946527	-0.001342586	0.004349197	-0.002886491	0.00667823	0.018256136	0.013953525	0.008524606
C17orf97_ENSG00000187624-7	0.001006481	0.001582587	0.003250278	0.00236372	-0.000837037	0.002217748	-0.000476868	0.020707157	0.00633768	0.000162788	0.004385546	0.001440346	-0.002175597	0.002316591	-0.00010789	0.011853119	-0.000863203	-0.00231542	0.006186172	0.004468272	0.012337696	0.00379308	0.004784026	0.005866508	0.014965825	0.002532678	0.003217539	0.005438971	0.008258724	0.004278059	0.004580491	0.002592268	0.008958567	0.004568177	0.005874597	0.000244989	0.000318746	-0.006947176	-0.000637898	0.000627203	0.002215283	0.007550047	0.005109463	-0.007852192	0.002471343	0.041084467	0.088502328	0.11608328	0.067084421
C9orf84_ENSG00000165181-12	-0.000759028	-0.000258062	-0.035772584	0.000129188	-0.00050049	0	-0.004083769	0.000871992	0.000274668	4.84E-05	-0.001092561	0.002139173	0.000274684	0.000694625	0.000193887	-0.000226011	0.000468096	0.000646043	-0.000145406	0.001485301	-0.001548216	0.000209864	0.009792976	0.000306677	-0.000774818	-0.000564817	-0.004792056	-0.000129146	-0.000823866	-0.000404114	-0.01291551	0.000242221	0.003508435	-0.001450755	-0.000161733	0.000402733	0.0009337	0.000273785	-0.006983286	-0.002753085	6.45E-05	-0.003042614	0.009202078	0.000321962	0.003744492	0.010690083	0.00866457	0.00761855	0.008905852
SEL1L2_ENSG00000101251-7	0.008147955	-0.007784059	-0.001151981	0.003051078	0.01374442	-0.022017295	-0.00010687	-0.000695339	-0.000213943	0.003483841	8.05E-05	-0.001314871	-0.001606058	0.00061581	0.000508118	0.000160412	-0.004988696	-0.000453556	-0.000875897	-0.002452611	-0.004034259	-0.000107515	-0.000671402	-0.000214412	0.000160776	0.000509687	0.000591004	8.05E-05	-0.001793848	0.011641955	-0.000589446	0.000188147	0.002324751	-0.000107507	0.001523677	-0.005710692	0.001074533	0.003979997	-2.68E-05	-0.001982865	0.000241502	0.000134205	0.000134011	0.001099421	-0.000161261	0.038411889	0.027638987	0.119590781	0.027111417
CTAG2_ENSG00000126890-13	-0.011494342	-0.001592153	0.005716746	-0.018371761	-0.009361731	-0.016988351	-0.003877328	-0.013835855	-0.019021589	-0.002284749	0.012298532	-0.000204922	0.00754815	0.003049791	-0.00562696	-0.002096254	0.008144293	0.000822002	0.006599264	-0.011723294	-0.013842247	0.000412883	0.113459944	-0.012334304	-0.002202526	-0.004736438	-0.017323125	0.007049804	-0.027387645	0.033071475	0.014275657	-0.019840712	0.015844816	0.035775168	-0.010733195	-0.004868697	0.006359257	-0.024829177	-0.020456558	-0.000491263	0.002946821	-0.029259902	-0.019746435	0.001202441	-0.01146029	0.002063706	0	0.000929033	0.028565913
AC138647-1_ENSG00000226490-1	-0.000303091	3.95E-05	-0.000158125	-0.000237177	0	3.95E-05	0	0.00785622	-0.003341114	-0.00274231	0.0006719	-0.00101428	0.017205471	-0.009117547	-0.018763834	-0.011915894	-0.000547072	-0.003143892	0.002154159	0.005385733	-0.000408492	-0.000105432	0	3.95E-05	-3.95E-05	-0.000105379	2.64E-05	-0.000224002	-3.95E-05	0	0	0	6.59E-05	0	-0.000118599	-0.000157232	-3.95E-05	0.000144957	0.005953725	0.00500676	-0.000184501	0	-0.000171308	-0.000303097	-0.000158145	0	0.00194925	0	0
PLAC8L1_ENSG00000173261-4	-0.000603593	0.000193265	0.001242529	-0.006168879	-0.001350581	-0.002417857	0.010641277	0.003063894	-0.010226395	0.007782116	-0.009958211	-0.005804661	0.002502688	0.003472493	-0.016986015	-0.002561248	0.000712201	-0.004432954	-0.014166283	0.001241424	0.004524886	0.001164096	-0.001752941	-0.003258966	-0.001404097	-0.00340205	-0.002917933	-0.002924081	-0.000598472	-0.001149094	0.000479376	-0.004042122	-0.000480663	-0.001045042	0.002222697	0.001038543	0.00152709	0.008364	0.0019145	0.002955003	-0.001251846	-0.002749881	0.00210068	0.004788934	-0.000565879	0.038545302	0.043122096	0.041912004	0.028319188
BEND2_ENSG00000177324-9	-0.001667238	0.000513065	-0.000641911	-8.56E-05	-0.000684857	-0.000171255	0.002866098	0.000898809	-0.000428239	-8.56E-05	4.28E-05	0.000471014	0.00029963	-4.28E-05	-0.000299656	-0.000128428	0	-8.56E-05	0.000171275	-0.00034252	-0.003205468	-0.000128451	0.000256921	-0.000171275	-4.28E-05	-0.000171159	-0.000171275	-0.000171164	0.000296637	0.006043869	-0.000642311	0.000128344	0.008593165	-0.000256837	-0.003876211	0.001646069	0	-0.001106655	8.56E-05	-0.00029963	-4.28E-05	0.00178554	0.000256783	0.000556059	0.028588023	0.000513872	0.000856351	0.003123227	0.00342236
AKR1E2_ENSG00000165568-13	-0.007764563	0.000108628	-0.003907306	-0.004586117	-0.006821234	-0.001216329	-0.033706321	0.005281998	0.001875295	9.15E-05	0.001164485	0.000492712	0.001940024	0.000610326	0.000225635	-0.004100257	0.00080309	-0.001152778	-0.002558512	-0.002777588	0.01050973	-0.005218926	-0.004418213	0.002691475	-0.003046057	-0.002335747	-5.59E-05	-0.004736695	0.003110804	-0.000941235	0.002189907	-0.001872682	-0.00430778	-0.003786296	-0.001085648	-0.001458091	-0.001953653	-0.002354477	0.005076206	-0.000482987	0.002190786	0.001540354	-0.007879256	0.00638715	-0.002400634	0.088932126	0.097511619	0.06398404	0.045398551
MEIG1_ENSG00000197889-5	-0.001455226	-0.000600094	0.004344925	0.000231394	0.000623968	0.000834692	0.004256385	0.013262588	-0.000750438	0.000973851	0.006333853	0.004103314	0.000731011	-0.005660843	0.001069722	0.016815293	-0.00398579	0.001647753	-0.010667668	-0.002733923	0.006185173	0.002858702	0.000620984	0.001502651	0.003832781	-0.000601692	-0.000341895	-4.63E-05	-6.93E-05	-0.002196675	-0.017584261	0.002713563	0.01053727	0.005875346	-0.000393853	0.000733799	0.001679546	0.004899315	-0.002328657	-0.001779322	0.000967232	-0.002261009	0.000459955	0.000572185	-4.63E-05	0.006330722	0.023146693	0.092815964	0.011896388
C1orf189_ENSG00000163263-6	0.000788123	0.001854232	0.001374351	-0.000847323	-0.001096803	0.000177955	0.001361985	0.003174512	-0.001577313	-0.00627086	-0.000854424	-0.001782029	-0.000371238	-0.001698455	0.002617061	0.020480133	-0.004023999	-0.001112255	-0.004096588	-0.000763053	-0.001251593	0.000320834	0.000135607	-0.000841234	-0.000977066	-0.000242368	1.43E-05	-0.000192521	0.000178069	0.000199562	0.001565494	-0.001183232	0.016455694	0.000919893	0.000249053	-0.001144299	-0.001126782	-0.002685105	-0.000975927	-0.000156554	0.000577322	0.001067156	-0.000235257	-0.001532397	0.000939055	0.0036975	0.122694833	0.095753672	0.005898647
SEPT14_ENSG00000154997-8	3.44E-05	-4.59E-05	-0.000103282	1.15E-05	9.18E-05	-4.59E-05	0.000275389	-0.000286879	-9.18E-05	-0.00020654	-0.000481533	-0.000653548	0.000137702	-6.89E-05	-0.000218024	-0.000997822	-0.000229495	-0.00017213	-0.00060782	-2.29E-05	-0.000321295	8.03E-05	-1.15E-05	-4.59E-05	-2.30E-05	-5.74E-05	8.03E-05	2.30E-05	2.30E-05	-2.30E-05	-9.18E-05	-8.03E-05	-1.15E-05	-3.44E-05	1.15E-05	-0.000114759	-4.59E-05	-0.030699572	-0.000126238	-0.000114762	1.15E-05	8.03E-05	0	-0.000390141	-3.44E-05	0	0.000837599	0.000195101	0.000218052
CATSPERD_ENSG00000174898-11	-0.000433685	-0.000140082	0.000518469	-0.001913658	-0.000251867	-0.001381057	0.002336485	0.006854398	-0.00040643	-0.003260928	-0.000727948	-0.000812234	-0.000322345	-2.80E-05	2.78E-05	0.015856825	-0.003972519	-0.000238243	-0.001539188	-0.000350269	0.000209825	4.20E-05	8.41E-05	-0.0019847	-0.000545905	-0.000978705	0.000140137	-0.000545434	-2.80E-05	4.20E-05	0.000854507	-7.01E-05	0.00546823	0.00054607	0.000126116	-0.000307814	0.000182108	-0.00071432	-0.00089466	0.002610051	0.000252021	0.00037832	-0.000224017	-0.000588272	-0.000182207	0.001051032	0.049009131	0.122140177	0.002171289
RP11-480I12-4_ENSG00000184774-6	-0.001097691	-0.00219856	0.000989691	-0.000220124	0	0.000770465	-0.020741282	0.004157625	0.004402884	0.006011921	0.007752605	0.001924877	-0.00996355	0.010510906	-0.0046033	0.004908429	0.001088416	0.000766954	0.003730732	-0.001866856	0.007813622	0.00251617	0.002197723	0.00318028	-0.00273331	0.000549201	-0.002821368	-0.000989465	-0.002089508	-0.000220192	-0.005260916	0.00426817	0.002849011	-0.000983842	0	-0.001751109	-0.005796379	0.007979468	-0.014344641	-0.002462577	0.001958853	0.001205122	0.002299814	-0.002413818	-0.000660222	0.010100334	0.014797002	0.024902917	0.014033469
ZC2HC1C_ENSG00000119703-12	5.18E-05	-0.001047226	-0.002019618	-0.000830609	-0.001789806	7.12E-05	0.005931717	0.00494851	-0.001772091	0.001669081	0.001227475	0.00237331	-0.001682089	0.001371101	0.003358348	0.012175528	-0.001283127	-0.003374527	0.000819401	-0.006397617	0.010846841	-0.000846637	0.000576976	0.000603193	0.00208393	-0.000279863	0.000775868	0.000859603	-0.004318285	-0.000191359	-0.007769637	-0.008772152	0.003030527	-0.001706956	0.00358975	-0.000315319	-0.003000348	-0.003474696	-0.003855934	-0.000628719	0.00211267	-0.001970957	-0.000387611	-0.006510459	0.000156112	0.010371264	0.026664645	0.055904245	0.011538429
AKAP14_ENSG00000186471-8	-0.000152157	-0.000258202	3.69E-05	-0.000119895	1.84E-05	-0.000124509	0.001751459	0.015324589	-0.000100825	-0.005543223	-0.001709612	-0.000875329	-0.001028185	0.000569409	0.004959418	0.008357586	-0.003648402	-0.000911147	0.00208413	-0.000706169	-0.000493247	0.000350382	4.15E-05	5.07E-05	2.77E-05	-0.000258185	4.61E-06	-0.000248966	-0.000152203	0.000106084	-0.000184408	-0.00011991	0.017372462	2.77E-05	-0.000147564	-0.000267315	1.85E-05	-0.004559383	-0.000332003	-0.000106045	0.000373172	9.22E-05	-0.000258221	-0.000248993	-3.69E-05	0.000548893	0.046864098	0.121762953	0.00171978
TCTE1_ENSG00000146221-8	-0.000569518	-0.000194354	0.000599145	-0.000250007	-0.000638952	0.000563201	9.91E-05	0.006767945	0.000736365	-0.001212329	0.000685907	-0.0011171	-0.002262054	-0.00289602	0.000885083	0.005870106	-0.002924907	8.28E-05	0.000821194	-0.000501212	0.001694837	-5.96E-05	-4.37E-05	-0.00019014	0.00013079	-0.000452002	0.00028963	-0.000436183	0.000373121	-0.000146939	0.004736644	-0.000503793	0.006024518	0.000447963	0.000309516	-0.000543554	0.000238129	-0.002197952	-0.000402521	0.000849283	0.000490753	9.92E-05	-0.000824547	-0.000245819	-0.000127045	0.010714841	0.041266924	0.082016902	0.010182365
C19orf45_ENSG00000198723-6	3.72E-05	-0.000126386	0.00276664	0.000148657	-0.000520278	0.000141257	-0.001393598	0.000293572	0.00172005	0.001211488	0.001685123	0.000211451	0.002255905	0.000264394	0.000359041	-0.00019022	-0.000352716	0.001839205	0.002619854	-0.002140069	0.003338194	6.70E-05	7.44E-06	-0.000623275	0.001436335	-5.94E-05	0.000111384	5.93E-05	0.000178429	-0.000119035	0.000771261	-0.000624334	-0.000563379	0.000326536	-2.98E-05	-0.000690354	-0.000703405	0.004900359	-0.000125968	-0.000711984	-0.001060627	-0.001672501	7.40E-05	-0.000482918	-0.000809333	0.002453564	0.004072117	0.004517272	0.010513458
ANKRD30BL_ENSG00000163046-11	0	-0.000328603	0.001295018	-0.000310283	-0.000438082	-1.83E-05	0.000109522	0.025951716	0.005148254	0.007531724	0.000181528	0.00088666	-0.001734638	-0.009037107	-0.014538268	-0.007002412	-0.008519034	0.003740345	-0.000885494	-0.01455071	0.001220654	-5.47E-05	3.65E-05	-0.000401331	-0.000674911	3.65E-05	-0.000200746	0.000200776	-3.65E-05	-1.83E-05	0.001222646	-0.000164323	0.000237317	-0.004431019	5.48E-05	1.83E-05	-3.65E-05	-0.002853354	-0.000182458	-0.000218916	-0.001799336	-0.000109327	0.001074552	0.000289052	-9.13E-05	0.004775993	0.004648596	0.043382316	0.021296584
RP11-324D17-1_ENSG00000259517-1	-0.002038259	-0.000628557	0.00010474	0	-0.000785653	-0.000314313	-0.004080733	0	0	-0.000419068	0	0	0	0	0	-0.00094222	0	0	-0.002407021	-0.002564048	0.039110978	0	0	-0.000157165	0.000680628	0	0.001255473	0	-0.000680924	-0.000469534	-0.000523816	-0.000209549	0.000732147	-0.002195008	-0.000471341	-0.000576188	0	-0.000209549	-0.093651397	-0.133841232	0	0.000418947	-0.000261894	-0.00073329	-0.000628511	0	0	0	0
C14orf178_ENSG00000197734-4	-0.006260662	-0.010939179	-0.006603179	-0.018478887	-0.043146182	-0.016704416	-0.107742787	-0.000742939	0.022562651	0.005771734	0.011641084	-0.011332208	-0.003231334	-0.026002099	-0.001701292	-0.014223078	-0.006304303	-0.030022483	-0.011491916	-0.017266753	-0.004258024	-0.016056927	0.005086117	-0.000192899	0.010628534	-0.00752964	-0.011012614	-0.007917896	-0.005281379	0.008420232	-0.046144202	0.004445905	0.003842578	-0.022757152	0.005924062	-0.010629195	0.001198086	-0.019066105	-0.000488966	-0.002335403	0.02751765	0.009260969	-0.013763464	-0.019709125	-0.002101523	0.046729845	0.057234952	0.081262805	0.083358223
TSSK6_ENSG00000178093-12	0.007981111	-0.005920158	0.014004464	0.004526403	0.002224081	0.005770383	-0.038912279	-0.002661777	-0.01394331	-0.008391477	0.004716662	0.006297238	0.001630603	-0.001300289	0.0131393	0.012383084	0.014095174	-0.025608871	-0.014061947	-0.002139604	0.027860558	0.001002203	0.00014927	-0.003016877	-0.002008341	0.001703714	-0.002640611	-0.001102384	0.004143231	-0.004179807	0.008764225	-0.008272131	0.001081377	0.019397956	0.001713703	0.006770465	0.003948068	-0.031433153	-0.00688662	0.020160154	0.013637216	-0.003946268	-0.006626863	-0.006193911	-2.51E-05	0.061610302	0.049412107	0.063538643	0.044488783
SLC22A14_ENSG00000144671-6	-0.000117749	-0.000469829	0.001029271	-0.001252019	4.28E-05	0.000182096	0.000661195	0.00068984	-0.007844481	-0.001018987	-0.011649741	-0.004598274	-0.010909517	-0.003215117	-0.003513812	-0.002407325	-0.001553916	0.000425549	0.001229022	-0.001966952	-0.001453543	0.000204306	0.000822478	0.000512958	-0.000139141	-0.001349044	-0.000424335	-0.000566771	-0.000482043	0.000278291	0.003060404	1.07E-05	0.001026418	0.000171274	-0.002176429	-0.000417603	-0.000397196	0.008876341	-8.58E-05	-0.000268256	0.001200174	-0.001302881	-0.000632566	0.002032206	0.005006368	0.011913375	0.010791648	0.00877034	0.004687011
C20orf201_ENSG00000171695-6	-0.000114703	-0.000573167	-0.000300562	0.00044469	0.000511117	0.000363426	-0.001309594	-0.008436223	-0.010678131	-0.009667991	-0.002091739	-0.004588314	0.004372656	-0.024096396	-0.019325803	-0.016901824	-0.025724576	-0.015423767	0.000192659	-0.014771585	-0.000621036	8.13E-05	8.13E-05	-0.000411121	6.22E-05	0.000200886	-0.000315402	-0.00018175	0.000300338	-0.000220042	0.000234261	-4.78E-05	0.003302871	-0.000411129	6.70E-05	-0.000511485	-0.000100248	-0.008393239	-0.000683039	-0.000530456	0.000291342	0.002192832	0.000143439	-0.000491787	-0.00064348	0.004989003	0.014399039	0.044189714	0.001315828
CMTM2_ENSG00000140932-5	-2.48E-05	-8.38E-05	-5.53E-05	6.22E-05	-0.000179747	-7.18E-05	7.30E-05	0.000170337	-4.16E-05	-8.94E-06	-0.000221924	-4.78E-05	2.50E-05	8.34E-05	-2.29E-05	-6.49E-05	-5.93E-05	-2.29E-05	4.91E-05	-0.000209243	-0.000331145	1.71E-05	2.71E-06	-0.000101116	-0.000185977	-0.000128161	-1.12E-05	6.87E-06	-1.52E-05	-0.000102364	0.000191107	-4.60E-05	-0.000139146	0.000145407	-2.89E-05	4.99E-06	-8.55E-05	0.000140177	-9.82E-05	-6.95E-05	-0.000171392	0.0028617	-0.000129789	-3.91E-05	0.004284867	0.000419059	0.000805759	0.002397232	0.000361638
CCDC73_ENSG00000186714-8	9.00E-05	-0.00026947	0.000442287	-0.000449312	-0.000179697	0.000538855	0.000981274	0.003909504	0.001050889	-0.002584917	-0.002240919	0.005939819	0.001143635	0.000778689	-0.002572203	-0.00540095	-0.00097849	0.000981516	0.002379885	-0.003789495	-0.000179652	0.007919821	0	-0.001613552	0.001886874	0.000359304	0.003212336	-0.000449536	-0.000270007	-0.000360358	0.015369578	-0.003963687	0.00098328	-0.001255609	0.000716645	-0.003950788	-0.000629076	-0.003223701	-0.000538822	-0.001887933	-0.001437395	-0.002078687	0.000719011	0.000807956	0.001347851	0.009976003	0.017925248	0.06489475	0.080075285
RP3-369A17-5_ENSG00000260286-1	-0.00077664	0.00207953	0.000517753	-9.86E-05	0.000702656	0.000160303	0	0.000739079	9.84E-05	-0.000246145	0.000863937	-0.002984845	-0.00057874	0.000923419	-0.001059781	-1.23E-05	-0.002987087	-0.001157377	0.000480942	-0.000295778	-0.001626155	-0.0023243	0.000135624	0.000455974	-0.001034835	-9.87E-05	-0.000197244	6.17E-05	-0.000172663	0.000197253	-0.001208411	0.000529775	0.003234703	-0.000986534	6.17E-05	-0.000135621	-0.000565835	-0.00181842	-3.70E-05	-0.000172549	0.003281163	-0.017448356	-0.000295629	-0.000947429	0.015111796	0.001368635	0.014593319	0.019299367	0.000419359
PCSK4_ENSG00000115257-11	-0.000153138	-0.000647067	-0.001293458	0.000561227	-5.02E-06	0.000869699	-0.004234436	0.006367635	8.40E-05	0.000432201	0.001296242	0.000926616	0.003058403	-0.001482267	-0.003585255	0.00160666	-0.002836631	-0.001448903	0.000518144	-0.000930775	0.003066369	0.000373892	0.000702488	0.002856984	0.001381346	-0.001303927	-0.000449924	2.37E-05	0.000481245	4.28E-05	0.005814486	0.000552348	0.002716004	0.002208152	0.000416887	-8.63E-05	0.000216207	0.003931626	-0.001074599	-0.000942341	-0.000368415	-0.001385237	0.000415944	0.000475363	-0.000101967	0.016434866	0.025766212	0.027394	0.016495995
EFCAB6_ENSG00000186976-10	-0.000967744	-0.002022446	-0.001334518	0.000607031	-0.002055647	0.000786728	0.006989719	0.014340958	0.004614892	-0.000604685	0.002056302	0.00236461	0.001664886	-0.001355712	0.001970127	0.013009929	-0.002807261	-0.000631265	0.001746908	0.000729372	0.014113787	0.000365687	0.001252284	0.000853822	-0.000145405	-0.001929535	0.000802088	-0.001091026	0.00012713	0.000279697	-0.00413866	0.000735317	0.007889077	0.002527538	-0.000517354	0.002461244	-0.000926791	0.00701152	-0.001512073	-0.001122513	0.000868938	0.00062108	-0.001108213	-0.014484983	-6.11E-06	0.021394602	0.053088793	0.07650784	0.063231475
PIWIL2_ENSG00000197181-7	-0.014127967	-0.008841971	-0.000455022	-0.007861279	-0.012071289	-0.008629366	0.016377861	-7.76E-05	-0.002420179	-0.007883979	-0.01584135	-0.006277754	-0.002684548	-0.001067148	-0.006538144	-0.025887163	-0.006747314	-0.004209807	-0.006213009	-0.010978916	-0.013670022	0.00033028	-0.007631995	-0.012656334	-0.005289137	-0.011697873	-0.001051338	-0.008826689	-0.008987041	-0.002663361	0.006785097	-0.000270913	-0.002364692	-0.002858192	-0.014672546	-0.011219707	0.024788267	-0.044582004	0.000713402	0.001452142	-0.006622018	-0.00045102	0.001352954	-0.00596848	-0.000590154	0.071904032	0.094924904	0.073822799	0.086054727
HIST3H3_ENSG00000168148-3	-0.008273862	0.000448313	0.001735528	-0.001773261	-0.004810558	0.002522238	0.04423882	0.001255894	-0.002261317	0.003399401	-0.004010643	-0.00757147	-0.004398312	-0.003562893	-0.001206015	-0.004869311	-0.00372075	0.00441529	-0.003761657	0.000250551	0.011405544	-0.012206697	0.000887995	-0.000842913	0.008260613	0.003213736	0.004114694	0.004582413	-0.001593093	-0.000952555	0.006166648	0.000352399	0.002583517	0.027975573	0.000954878	0.003904587	-0.003658929	0.00284639	0.000148566	0.002659165	-0.004616473	0.002963124	-0.000248531	0.003908337	-0.001654898	0.089761051	0.076442308	0.021108351	0.048261136
C1orf56_ENSG00000143443-9	0.001280318	-0.000173936	-0.002422751	0.002820396	-0.000423197	0.003519406	0.00310883	0.001854523	-0.000603935	-0.000711528	-0.003017488	-0.000180262	0.001398129	0.000547919	0.001045058	0.00035076	0.000780763	-0.001046179	-0.000518877	-0.001846483	-0.001101122	0.001028356	0.001657424	0.004937677	0.001864374	0.001915872	0.000314045	0.002285032	0.001163116	0.001202285	0.005359511	0.001838363	-0.000345437	-0.004806002	0.002608279	-0.001497011	-0.003374397	0.002131652	0.001377104	0.00211797	0.00047736	-0.002684676	-0.000630622	-0.002766823	0.000127747	0.055026553	0.075209888	0.06155147	0.064851931
KIAA1257_ENSG00000114656-6	-0.001474255	-0.002562987	-0.000810359	0.000399535	-0.00066015	3.75E-05	-0.000582229	0.009020056	0.001289113	0.002847858	0.001883551	0.000663591	-0.00104933	-0.00192034	0.006089312	0.003400144	-0.008093106	-0.0021802	0.003436887	0.00095688	-0.00574068	0.00021266	0.000387722	-0.002288295	-0.002780023	-0.003107617	-0.000535057	-0.001466419	-0.000435963	-0.000174609	-0.000248466	0.000262278	0.001343314	0.000597132	0.000162411	-0.000996147	-0.00034848	-0.004608239	-0.000247639	-0.002316787	-0.000148972	0.001799398	-0.003012896	-0.001284988	0.020174306	0.008869016	0.015395431	0.026948742	0.032819318
PKD2L2_ENSG00000078795-12	-0.00456878	-0.005272213	0.006868814	-0.003920557	-0.00032378	-0.003211731	-0.031331471	0.002637765	-0.00367898	-0.003089728	0.000872038	0.001836542	-0.000977451	-0.003217232	-0.002269299	-0.002577886	-0.00353495	0.00119944	-0.005574972	0.003498337	0.006612823	-0.004614237	0.000422782	-0.003572542	-0.0033907	-0.003130556	-0.001640891	-0.00192175	0.001055625	0.005815942	0.001492459	0.001325745	-0.001535104	-0.006868663	0.004130906	0.005936186	-0.000282079	0.00197976	-0.007957264	-0.004909755	-0.0012579	0.002030535	-0.004305159	-0.004930546	-0.00037736	0.048591858	0.055945528	0.030228688	0.061070885
OVOL3_ENSG00000105261-5	-0.001434155	-0.000388117	-0.003070052	-0.002988561	-0.007213653	6.51E-05	0.012394308	-0.010426026	-0.006436985	0.006611635	-0.015193911	-0.002345144	-0.00485375	-0.00552272	0.004988107	-0.007381518	-0.000844118	0.002729793	0.009783203	-0.010125584	0.008524454	0.011163479	0.000392499	-0.003884829	-0.003215996	-0.003245367	0.007236024	0.006032454	0.002678494	-0.002612869	-0.002542195	-0.003459467	0.002848235	-0.00697767	-0.000849894	-0.004660541	-0.001154156	-0.003451353	0.002648652	-0.004696856	0.007791583	-0.004391578	0.003746423	0.002901575	-0.0032049	0.026498495	0.018865854	0.030557074	0.030042331
DNAJC5G_ENSG00000163793-8	-0.002121223	-0.00360338	-0.000878553	-0.001295089	-0.004575196	-0.002471009	-0.001574851	0.004171002	-0.000621202	0.000568811	0.000575725	-0.000582387	-0.012079033	-0.006313074	-0.009690414	8.13E-05	-0.000128704	-0.00015581	0.000135311	-0.001590269	0.000324522	-0.000264181	-1.36E-05	-0.001580066	0.003307217	-0.001331065	-0.000169087	-0.000933621	0.012473755	-0.002364235	0.000135405	-4.07E-05	-0.000189536	-0.000189517	8.80E-05	-0.000236852	0.000189668	4.06E-05	-0.000331627	-0.000494163	0.000182498	0.000467307	-0.001028857	0.000880575	-0.000135511	0.034252245	0.008102297	0.024085013	0.007900125
GOLGA8J_ENSG00000179938-11	0.003531913	-0.002710645	-0.002018526	-0.000362327	-0.000548206	0.005578556	-0.012812732	0.001287792	-0.003777294	0.001802918	-0.0001845	-9.21E-05	-0.001196455	-0.001748777	0.002568706	-0.002847818	0.000639148	0.001541971	-0.004372911	-0.0009153	-0.000181494	-0.000923029	0.001655627	0.000733543	0.000183642	-0.002750087	0.000183795	-0.000732984	0	0.002755339	0.006684879	0.003756663	0.006002901	0.000366958	-9.21E-05	-0.000725018	0.001464015	-0.006440411	0.003214051	0.001378064	0.003663757	-0.004302593	-0.002390243	-0.005022813	-0.001566795	0.018002922	0.033076535	0.023196575	0.041003945
RPL39L_ENSG00000163923-5	-0.003643271	-0.002487408	-2.87E-05	-0.000120231	-0.007748469	-0.002890307	0.007323725	0.001051281	-0.000117926	0.001023545	-0.000215924	0.001124398	-0.000301832	-0.00274672	-0.002327329	-0.003087241	-0.001390007	0.002166598	0.001325195	-0.000547769	0.010404721	0.002678099	-0.001138611	0.000938856	0.0010637	0.001242621	-0.00360719	0.000443134	0.0018108	0.001570568	0.005828824	0.002355743	-0.000480421	0.002778612	-7.33E-05	-0.004482882	2.78E-05	-0.001930845	-0.006116379	-0.005129795	0.003712629	0.002950768	0.000873701	0.000943485	-0.001307276	0.049895961	0.054035662	0.059389547	0.02058774
PDZD9_ENSG00000155714-9	-0.00019685	-0.001065979	-0.000170424	-0.000170632	-0.000825628	-3.59E-05	0.00228853	0.009235205	0.001456896	0.001861931	0.000240976	0.005611456	-0.00410036	0.00481626	-0.001637661	-0.002202588	-0.00230811	0.003918357	0.002427158	-0.001136519	-0.000894817	0.00105013	0.000359414	0.000498857	1.78E-05	-0.001255296	0.000547623	-0.002394722	-0.000386445	-0.000539	0.000555051	0.000260589	-0.000555665	0.00088813	0.000233148	0.00017019	0.000116856	0.007336802	0.000860091	0.000421046	0.000419488	-0.001013182	0.000698429	-0.000197165	0.000170815	0.007328675	0.009146094	0.00801831	0.006629747
MAGEA12_ENSG00000213401-4	-0.000319593	-0.000745772	-0.001065388	0.000585931	0.000106551	-0.000266431	-0.000425715	0.013579117	-0.033024071	0.009179113	0.005003933	0.004956734	0.015982213	0.000250342	0.005432149	0.006224621	0.011448815	-0.012193461	0.008312255	0.008534441	-0.001171754	0.000266136	0.001650224	-0.001650407	-0.000745111	-0.000159575	0.001703426	0.001594373	-0.000213125	-0.002075935	-0.000905195	0.000106499	0.000372714	-0.000266391	-0.00010626	-0.00037281	-0.000266057	0.001437663	-0.000692464	0.000638997	-0.001645973	-0.00170418	0.001009082	-0.000692004	-0.000479256	0.001545069	0.013265523	0.006648008	0.002183925
TSSK4_ENSG00000139908-10	-0.002804401	0.003101236	0.00159338	-0.002752533	0.000729435	-0.000479657	-0.00231884	-0.001553844	-0.002199509	0.001621397	0.002440654	0.011526635	-0.006484601	0.000768395	0.004884911	-0.000697212	0.003024937	0.006180706	0.005707682	0.003417746	0.007339798	-0.008130684	0.000140075	0.00601983	0.002922894	-0.003590475	0.00345497	-0.001294895	-0.000770682	0.00023607	0.024829449	-0.000784735	-0.000167555	0.003996639	0.001411016	0.002302793	-0.003858585	0.002686987	0.013431578	0.002941489	0.005646307	0.002962223	0.001254532	0.005262357	-0.000605381	0.063236414	0.069763196	0.072975265	0.058816118
IQCD_ENSG00000166578-5	-0.00191572	-0.001410972	0.000143525	-0.000272204	-0.002032002	0.001937234	-0.012340098	0.008870605	-0.001069979	-0.001992355	0.001322978	0.001961397	0.002056541	0.000564575	0.002880138	0.017447939	-0.005021535	0.001045733	-0.001930375	-0.003777291	8.77E-05	-0.00215737	-0.00059458	-0.000549978	-1.20E-05	-0.00024095	0.003617828	-0.00043839	0.002947471	-0.001284383	-0.004618975	-6.47E-05	0.011685678	0.004475119	0.000593334	-0.00172766	-4.43E-05	0.007532165	-0.00129447	-0.000180107	0.000257451	0.000104846	-0.000241501	-0.006034471	-4.04E-06	0.022005626	0.070147844	0.097516771	0.036009902
ZSCAN5B_ENSG00000197213-5	0.000342948	-0.002558878	-0.002907798	0.000342887	-0.003249892	-0.001203034	0.014172888	0.01036652	0.006218523	-0.000968848	-0.004661651	-0.009446935	0.006047655	-0.016888343	-0.010497915	-0.003905833	-0.003523667	0.000399583	-0.005026075	-0.008141259	0.002307424	0.001447762	-0.001116006	0.001110718	-0.004618544	0.000598469	0.001286398	-0.001112431	-0.001798605	0.002142468	-0.000936677	-0.001029822	0.003405194	0.001113554	-0.000861722	0.006173143	0.002917483	-0.002706587	-0.003321142	-0.002128685	-0.002565704	0.002208294	0.000427833	-0.005095467	-0.000172221	0.032002258	0.037576755	0.02147035	0.026915773
C1orf101_ENSG00000179397-13	-0.002484591	-0.009248582	-0.001091101	0.000251351	-0.004873194	-0.001180574	-0.005593865	0.008177352	0.005872222	0.001868057	0.000899188	-0.002753702	-0.000196943	0.001421012	-0.000945625	0.004512184	-0.000471182	-0.000737871	-0.001327083	0.003111935	0.004641089	0.000295642	-5.30E-05	0.000384335	-0.002834359	-0.005659958	-0.001621364	-0.003484488	-0.002623156	-0.001316401	-0.008048765	-0.002955208	0.002480608	-0.000955293	-0.001703096	-0.005575753	0.000344869	-0.002890125	-0.001370469	-0.000170763	0.005822585	0.001485931	0.002524055	-0.005730623	-9.42E-05	0.037283289	0.072318344	0.06594916	0.069696874
CATSPERG_ENSG00000099338-18	-0.001068558	-0.000474058	0.000452227	-0.000443234	-0.000925574	0.00022978	-0.00101595	-0.000248547	-7.65E-06	0.000813219	-0.018375999	-0.036369523	-0.001577503	0.000130156	0.001225718	0.002002353	0.000206645	0.000339988	-0.000323341	-0.004274886	0.001450114	0.000238243	-5.01E-05	0.000693335	0.000148677	-0.000899702	0.000895383	-0.000685825	-2.69E-05	-0.000211355	0.014448746	0.001019294	0.000737736	0.000651356	3.85E-05	6.09E-05	-0.000448498	0.001080226	-0.001218481	-0.000568816	0.000508909	-0.000571004	0.001303857	0.002659464	-0.000719801	0.015397604	0.02763324	0.017367929	0.016750825
ZCWPW1_ENSG00000078487-13	-0.009965958	-0.004375713	-0.003527636	0.001373714	-0.006576499	0.002606431	0.000401174	0.005837773	0.001892235	-0.003102499	-0.009745699	-0.006395652	-0.000255534	0.003372162	0.002071066	0.010066534	-0.00037041	-0.000288715	-0.0031891	-0.006961984	0.002527396	-0.000518181	-0.000674573	0.006236124	-0.001989963	-0.00662204	-0.000331632	-0.006909555	-0.003254453	-0.004953811	-0.008474767	0.004207257	0.000466067	0.000826964	-0.001991107	-0.000154367	-0.000201664	0.005229248	0.004835371	0.00147255	0.003019377	-0.002637894	-0.004182499	-0.001752283	0.002463859	0.0538076	0.077191059	0.078306552	0.105059896
C20orf62_ENSG00000168746-6	0.003368455	-0.005486582	0.003671246	0	0.002348092	6.93E-05	-0.003101015	0.004274247	0.004415924	-0.000412513	-0.002385465	-0.000818667	0.00288388	0.005983584	0.007464299	0.00137892	-0.001238011	-0.001583979	0.007074574	-0.005992726	-0.001096377	0.000624648	-0.002416402	-0.001522195	0.001518409	-0.002002065	0.00166273	-0.005875159	-0.002698114	-0.002264559	0.001655574	-0.022738132	0.004449491	-0.011966327	0.002748694	-0.006581086	-0.000831445	0.004764223	0.013792796	0.021996703	-0.002482412	-0.013912703	-0.000621985	-0.000687718	0.003308145	0.034588457	0.013549777	0.016230793	0.019318093
TRIML2_ENSG00000179046-4	0.015889682	-0.001488731	-0.002478664	-0.000804466	0.000114841	-0.000172272	0.006198978	0.004524154	-0.007418619	-0.002284469	-5.75E-05	0.000287578	0.002712302	-0.003446637	-0.004512442	-0.001718313	-0.025532256	-0.018389521	0.000632547	-0.001147866	0.002118033	-5.75E-05	0.00380816	-5.74E-05	-0.001206627	0.000859822	-0.000172416	0.000802229	-0.001091667	-0.00022982	-0.001552243	-0.000115011	0.0068108	0.002985283	-5.75E-05	0.002178346	0.000517497	0.000344977	0.00091647	0.002920147	0.00063232	0.00017252	0.000977027	-0.000632118	-5.75E-05	0.00447971	0.006771612	0.004881055	0.000805075
C1orf194_ENSG00000179902-8	-8.64E-05	6.50E-05	-3.42E-06	-7.19E-05	-0.000145505	-3.42E-05	-5.65E-05	0.01629125	-0.001901427	-0.003799956	8.46E-05	0.000536125	0.001668268	-0.00099803	0.002906047	0.027690203	-0.021148626	-0.006471825	0.002349581	-0.001465704	-0.000212127	0.000214824	1.37E-05	-0.000478945	-0.000294215	-0.000200127	1.80E-05	-0.001161901	0.000492543	5.14E-06	-4.45E-05	-3.08E-05	0.013264186	-3.68E-05	7.70E-06	8.90E-05	-7.34E-05	0.00060199	-0.000301239	-3.51E-05	-0.000185616	-0.000156605	-0.000421341	-0.000698963	-0.000148864	0.000736033	0.065502561	0.098058196	0.001303206
LDHAL6A_ENSG00000166800-5	0.000246604	-0.001847517	-0.001959269	0.000524555	0.004466027	-0.000525026	-0.009250237	-0.005879435	-0.007736955	-0.001386659	-0.032629813	-0.037601887	-0.01503105	-0.014843823	-0.011365395	-0.015079307	0.00070854	-0.001697307	-0.001386836	-0.008961058	-0.006068578	-0.005891691	-0.000460577	-0.001749335	-0.00082626	-0.002051479	-3.08E-05	-0.002967911	-0.002617791	-0.000864981	-0.005570731	-0.001081979	0.000768396	-0.002453616	0.000215818	-0.001413804	-0.000184417	-0.00567018	0.002003979	3.08E-05	0.000121842	-6.13E-05	0.000368591	-0.010427496	-0.000369495	0.007639462	0.010474621	0.020690334	0.057719754
AGBL5_ENSG00000084693-11	-0.001516255	-0.003251357	0.000619541	0.000951481	0.000507699	0.000511563	0.004073447	0.003482198	-0.001552763	-0.001403786	-0.000533775	-0.000575961	-0.002076251	-0.003856828	0.001798242	-0.001524365	-0.001075817	-0.001764619	0.000987399	-0.002487435	0.007266389	-0.003823795	0.000793854	0.001822657	0.000693401	0.002952472	0.001507107	3.55E-05	0.000605637	0.000791548	0.002501316	0.000431174	0.001238128	-0.002488164	0.001809085	-0.00177443	-0.000592602	0.004371593	-0.002810928	-0.00218199	-0.000232178	0.00097196	-0.004068199	-0.006986876	6.24E-05	0.063866664	0.0770742	0.075707492	0.082333963
NPIPB6_ENSG00000198156-6	-0.0004107	-0.005671087	-0.001826026	-0.001449578	-0.003546488	9.19E-05	0.012628775	0.010334731	-0.003323203	-0.000328225	-0.001504385	0.005938103	-0.000684238	0.003170437	-0.00265194	0.007032162	0.000219294	0.000791168	0.008057861	0.002082628	0.000438517	-0.001147355	0.000507588	-0.001753683	-0.003090612	-0.016172714	-4.14E-05	-0.010087088	-0.002010971	-0.000446801	-0.000401076	0.002627069	0.000935157	-0.002579466	0.00305634	0.002170572	-0.001693474	0.009564864	0.003894869	0.016453767	-0.004333079	-0.005333331	-0.006760687	-0.000248837	-0.000631696	0.048988196	0.058867814	0.066121269	0.086476865
ODF3L2_ENSG00000181781-5	-0.000564167	-0.002907658	-0.00154376	0.000107573	-0.000341427	0.000547565	0.001616654	-0.000871332	-0.002939012	-0.000820153	0.000741869	0.000456807	-0.000628645	-0.000834684	-0.002385121	-0.001769795	0.000331183	-0.002078046	-0.000820304	0.000693193	-0.001488513	0.000234376	-7.50E-05	1.40E-05	-0.000670655	-0.000256895	4.68E-05	0.000298859	-0.000378504	-0.000695872	-0.001228201	0.00069549	0.001293722	-0.000229545	0.000121467	-0.000358317	0.000117058	0.000765214	0.001108983	0.000547286	0.000727158	-0.002373825	0.000710558	0.001230309	-0.000159348	0.005125847	0.004579022	0.007973463	0.003423932
RIBC2_ENSG00000128408-7	-0.000245432	-0.000350454	0.000360515	-0.000445495	-0.000320431	0.000340838	-0.004928915	0.009833527	-0.002283153	-0.005083293	2.01E-05	-0.000150397	-0.000543199	-0.00135631	0.001462498	0.00704063	-0.007797955	-4.51E-05	-0.000670012	0.000234985	0.011787891	0.009216313	-0.002770452	0.000265448	7.48E-05	-0.000430779	0.003530725	-0.000190456	-0.000130258	8.03E-05	0.002974728	0.00022565	0.011898028	0.001421593	6.52E-05	-0.001046874	-3.00E-05	0.017616719	-0.001879946	-0.002564007	0.000154471	-0.000915551	0.004023283	-0.003151657	-0.000345414	0.017122416	0.061128171	0.111978896	0.010160236
PRSS46_ENSG00000261603-1	0.000110666	0.000221277	0.001202101	0.001244783	0.006440578	0.003370012	-0.005700839	-9.51E-05	-0.000776234	-6.33E-05	0.001501005	0.002274498	0.002105974	-0.00061805	0.000855616	7.92E-05	0.002137362	0.000934291	0.002296088	0.002597539	0.026519729	-0.002229957	3.17E-05	0.008305766	-0.00189177	-0.005521384	0.000189874	0.000597852	0.004654902	0.036844055	-0.007068323	-0.001762974	0.004641095	-0.000785226	-0.002045479	0.004230317	-0.00112564	0.020830186	0.001975699	0.001754421	-0.001786111	-0.000711688	0.001532287	0.003922945	-0.000110945	0.028460657	0.068456114	0.016331917	0.011291284
SPDYE1_ENSG00000136206-3	0.003596881	0.002305993	-0.001023504	0.003064692	-0.00434676	0.000132964	-0.027148244	0	0.006446354	-0.000930664	0.007857888	0.014103905	-0.002135201	0.00330859	-0.003370667	-0.002560417	0.001634026	0.008768993	-0.000703076	0.004320101	0.007801383	-0.002764252	-0.00043195	-0.00467382	0.000390005	-0.003480648	0.003382411	-0.005177279	0.001694728	0.001829122	-0.000362341	0.001259504	0.003738438	-0.001939237	0.003711093	0.00158989	-0.000163725	0.0128866	0.003721401	0.000392526	0.00342849	-0.008091731	0.001535668	0.004642398	0.000758246	0.073319133	0.066991869	0.043650705	0.082549211
C7orf72_ENSG00000164500-6	-8.04E-05	-0.000120608	-4.02E-05	-4.02E-05	-0.000482332	-0.000201014	0	0.007200185	-0.001960646	-0.006414248	-0.000561953	-0.000682495	-0.000681282	-0.00100094	0.001080656	0.001077159	-0.01188251	0.000354495	8.04E-05	0.00402459	-0.000361814	0.000522257	0.000281411	-0.000281419	0.000160782	-8.04E-05	-0.000120601	4.02E-05	0.000241153	8.04E-05	0.000683275	-0.000160818	0	-0.00040201	8.04E-05	0	0	0.044602335	-0.000281403	8.04E-05	-0.002369189	-0.00020041	-0.000361804	-0.000643073	-0.000482251	0	0	0	0.000683351
SLC9C1_ENSG00000172139-10	0.000552267	-0.012193973	-0.000587325	-0.000546682	-0.003466162	-0.001103452	-0.010917412	-0.000242589	-0.000415912	-0.000554123	-0.000485476	-0.000208031	-0.001004795	-0.000519934	0.000138591	-0.000103914	-0.000727663	0.000450328	-0.001142921	0.000693104	-0.004165694	-0.009464617	-0.000242339	-0.000896984	0.002242637	-0.005328488	0.000207016	-0.005320754	0.002549983	-0.017919466	0.0051427	0.000138637	0.003684874	-0.000955043	-0.000692023	0.000790961	0.002599861	0.000885695	0.007567135	-0.000707992	0.001697129	-0.000690996	0.006327474	-0.000521535	-0.000208036	0.009438112	0.008335003	0.009644852	0.005573533
ZNF705A_ENSG00000196946-5	-0.006753108	-0.002081999	-0.002361848	0.004989152	-0.000642025	-0.006139137	-0.01045389	-0.007088203	-0.01407397	-0.010706044	-0.004888839	-0.005673111	-0.003485374	-0.002727447	0.020996703	0.002592223	-0.018044738	0.003967538	-0.015917002	-0.002859408	0.010563579	-0.00144263	0.002467367	-0.002334668	-0.002090105	-0.004782919	-0.000918789	-0.000129558	-0.002091242	0.003021902	-0.003649425	0.001185398	-0.001282624	-0.002351369	0.001579593	-0.001398638	0.001704151	0.012097881	-0.000783435	-0.001565453	-0.000521111	-0.000775365	0.001045621	-0.007188459	-0.008277993	0.030860964	0.064365935	0.05052124	0.06474511
SPATA21_ENSG00000187144-7	-0.000987649	-0.001198685	0.005564213	-0.001271749	-0.000885153	-0.000260287	0.000390477	0.000884881	0.000416648	-0.001247691	-0.024427987	-0.014183254	-0.000598084	-0.001224489	-0.000858244	-0.000834154	0.0008328	-0.000545998	-0.002831744	-0.002133587	0.003193556	0.000879203	0.000313283	0.001093266	-0.000807875	2.60E-05	-2.61E-05	-0.001380034	-0.000104301	0	0.001352933	0.021328834	-0.000781638	0.000495606	0.00036481	0.001150036	-0.001083996	0.002835267	-0.000338462	0.000624194	0.002496103	-7.80E-05	-0.000521186	0.000234532	-0.00015661	0.010178657	0.012381938	0.011215915	0.013909298
AC062017-1_ENSG00000222020-2	0.004376907	-0.008444757	0.002747938	-0.002072041	-0.003185717	-0.001430773	-0.008830763	0.003104557	0.002242365	-0.001915502	0.002370409	-0.001357814	0.006499986	-0.00297416	0.002709214	0.006358281	-0.009027909	-0.000596685	-0.006066109	-0.013124606	-0.017506491	0.001649793	0.003894274	0.002153296	0.000722078	-0.006784858	-0.003557469	-0.003877662	-0.000478309	-0.005252764	0.006952845	-0.00090943	-0.001166059	-0.009725982	0.003233092	-0.002962658	0.001668959	0.002991209	0.001780813	0.002883761	0.000672919	0.003421086	-0.00311822	-0.004673953	0.000140695	0.024612063	0.033240279	0.032841756	0.039372478
RP11-15E18-4_ENSG00000267772-1	-0.007048169	-0.000206749	-0.000844484	-0.000954269	0.004970622	0.000317669	-0.000738896	-0.001060805	-0.001802905	-0.000106061	0.002438687	-0.0005305	0	0	0.000742646	-0.001589864	0.000530383	-0.002120831	0.001484363	0	-0.000415942	-0.002737163	-0.000741936	0.011570232	0.00052786	0.00031667	-0.002115699	0.003057564	-0.000847211	0.000847398	0.003798234	0.028345448	0.004498128	-0.005719104	-0.003283548	-0.005144801	-0.000742318	-0.000739491	0.000635455	-0.002329148	0.003682359	-0.0005305	-0.004321185	-0.000951123	-0.000212223	0.00540197	0.023159411	0.038429465	0.110284352
PRSS21_ENSG00000007038-6	0.000625631	0.000657605	-0.000106587	0.000519172	0.000282683	1.16E-05	0.004022474	0.000402875	-8.34E-05	0.00138917	0.000153037	5.10E-05	0.000398311	7.88E-05	0.000106589	0.000421781	-0.000189907	0.000881636	0.000975701	-0.000201646	0.02452389	0.025187543	0.002342949	-0.000692913	0.002707582	-6.72E-05	0.004457404	0.000176143	-4.64E-05	-2.78E-05	0.003251491	-0.000201622	0.006018078	0.039896343	3.71E-05	0.000361432	0.0011508	-3.71E-05	-0.001014237	0.000209464	0.005840233	0.011163864	0.003870564	0.00065572	-0.002339556	0.015317026	0.029596289	0.03661204	0.002850069
SPATA24_ENSG00000170469-6	-0.001612362	-0.00050826	0.001019207	-0.000725232	-0.001431561	-0.000382849	-0.004932727	0.004170107	-0.000634479	-0.000703706	-0.000725926	-0.000631694	-0.000515919	-0.001478335	0.000303591	7.06E-05	-0.004110653	-0.001505966	-0.002678541	-0.001262902	0.001519977	-0.002101049	0.000336179	-0.000488731	-9.18E-05	-0.00189675	-0.000308885	-0.002915589	0.003037248	-0.003828965	-0.012606904	3.29E-05	0.001274534	0.001308652	-0.005056468	-0.001440922	-0.001114998	0.008376338	-0.000259982	-0.001102641	-0.002751763	0.00100856	0.001800256	-0.004205434	-0.000693678	0.020109748	0.031548377	0.029756572	0.027639952
PIH1D2_ENSG00000150773-6	-0.000977564	-0.001371224	-0.000736655	-0.000639805	-0.002553617	0.000228331	-0.011715459	0.009230134	-0.000959363	0.000915898	-0.008824416	-0.005033521	-0.000226588	-0.002463995	0.004960112	0.010416019	-0.001802171	0.000226739	0.002038874	-0.001702741	0.004731654	-0.001395148	-0.000258126	0.002233743	0.000156475	-9.81E-05	0.001418813	0.00101981	0.000205719	0.000879212	0.0010422	4.96E-05	0.011220293	0.003627649	0.000282026	0.000305211	-0.000803981	0.004514968	0.000656636	0.000156329	0.000417398	-0.000809119	-0.000325755	-0.010732976	6.33E-05	0.0261723	0.056743197	0.097832718	0.031637875
SLC22A16_ENSG00000004809-9	0.002177992	0.002816162	-0.003589012	0.000121766	-0.003548726	0.000157212	-0.000628025	-3.49E-05	-0.000926761	-0.000401721	8.75E-05	-0.000174985	0.000733876	-5.24E-05	-0.000226928	0.001012981	0.000244525	0.000122265	0.000627138	-0.000139543	0.002415687	0.000297512	-3.50E-05	0.00057616	-0.001396709	-0.001448323	-0.000314816	-0.000331448	-0.000629357	3.49E-05	0.004627093	0.000104841	0.002565187	0.002464751	-0.000332404	-0.001897745	-0.000209758	0.000873366	-0.002276052	-0.001255579	-0.000576278	-0.010798066	-0.001292034	0.000192116	-0.002322253	0.001907181	0.005277945	0.021410985	0.004510174
CTD-2330K9-3_ENSG00000228008-1	0.005469092	0.000787202	0.000989808	0.000585965	0.004455669	0.001295058	0.042738829	0.006525902	-0.012762002	0.004252969	0.00728536	-0.001370825	0.005436865	0.002680575	-0.000349411	-0.000396399	-0.00093866	0.004280259	0.000398741	-9.99E-05	0.015085727	-0.035620424	0.000934595	0.007584522	0.004800179	0.004129971	-0.004774451	-0.002691824	-0.000497533	-0.004074991	-0.016646478	-0.001837797	0.011264343	-0.009442499	0.00019852	0.005448625	-0.001413046	-0.007696631	0.005749376	-0.005038898	0.001464593	-0.005120874	0.008314708	0.004650601	0.005317461	0.034152347	0.067562955	0.027445566	0.036217273
RP11-451M19-3_ENSG00000203876-5	-0.005031705	0.0001615	0.000110755	0.001603156	-0.001508144	0.000973807	0.002396358	0.006882603	0.008584681	-0.005184112	0.005086002	0.001190163	0.00371777	-0.009039686	-0.007273284	0.005952598	-0.004013569	-0.004528048	0.002266587	0.001909237	0.002509447	0.000914487	0.001939903	-8.36E-05	0.003197738	-0.000463964	-0.000616238	-0.002559988	0.000923837	-0.000982782	-0.007083331	-0.000359379	-0.000407803	0.005419091	-0.000372716	-0.001002064	0.002204142	0.013014302	0.005253894	0.006195916	0.000247219	0.004253541	0.000976015	0.000868775	-0.000461337	0.022168698	0.018352	0.0417704	0.01967058
ZNF541_ENSG00000118156-8	0.002190243	-0.001499658	-0.001052659	-0.000834795	-0.000565163	-0.000179395	0.001055574	0.001620396	-0.002411114	-0.000887205	-7.48E-05	-0.001798133	-0.001463556	-0.002122519	-0.001957398	-0.002972599	-0.000976187	0.000185843	-0.000454097	0.000481908	-0.003477745	0.000241442	0.001012981	-0.000827183	0.000336014	-0.001034121	-0.00031052	-8.96E-05	-0.000551877	-0.000977128	-0.008086073	0.000131137	6.19E-05	-0.001204107	0.001251313	-0.003097006	-0.00091037	-0.006256896	-0.002590548	-0.004107937	-0.000590807	-0.00090875	-0.000358081	-0.003059944	-0.000538203	0.004556341	0.005080087	0.010053088	0.085049304
ZNF20_ENSG00000132010-11	0.006554278	0.002635986	-0.003753676	-0.007490805	0.00173101	0.009546489	0.038889013	-0.018927607	-0.003506445	-0.010338275	0.006741813	0.010986448	-0.007011396	0.011300005	0.004813938	-0.021184128	-0.003150989	-0.003907794	0.0079007	0.008116305	-0.002593162	0.002622111	-0.001105475	0.011419943	0.02196371	-0.005790496	-0.001482576	-0.001317576	-0.001232195	0.0018504	-0.025577043	0.013525524	0.006902388	-0.001402815	0.000311227	-0.009857498	0.005111503	-0.002770989	-0.004459036	-0.014286699	0.016230675	-0.016562692	0.012668654	0.000884818	0.003223226	0.077574202	0.032389023	0.081325824	0.046194823
RFPL3_ENSG00000128276-6	0.000820079	0.001405565	-0.001406364	-0.001049869	-0.004681039	-0.000350836	0.008301117	-0.004187797	-0.013913425	-0.015412688	0.004144738	0.009804173	-0.016509234	0.019314399	-0.009542746	0.01814008	-0.01063871	0.010180233	-0.001402036	-0.00769688	0.00175546	0.003864207	0.002574988	0.000936815	0.000936055	-0.002923395	-0.000351405	0.00070244	-0.000586152	-0.00035152	0.010736819	-0.001874848	0.001402377	0	0.002103225	-0.000233446	0.002106979	-0.001289219	-0.001633724	-0.003040701	0.001987264	-0.000468179	-0.003744223	0.002341468	-0.000116926	0.013770064	0	0	0.002343179
YPEL1_ENSG00000100027-10	0.002323669	-0.000904014	-0.000124892	0.001024815	0.000862566	0.004358479	-0.002082316	0.003616087	-0.006090283	0.003829513	0.000314386	0.003809681	-0.003091551	-0.005312994	-0.002822614	-0.001190251	-0.014766814	0.001507964	-4.36E-05	0.002086173	-0.001508205	-0.001051908	9.06E-05	0.001108523	-0.000146146	0.001007042	0.000763225	0.002039304	0.000850795	-0.002292581	0.002975188	-0.000656098	0.000436917	0.001352881	-0.005461899	0.001141983	-0.000481035	0.004108908	0.001038723	0.002396649	0.001309565	-0.003143159	-0.002165113	0.002151714	-0.00201602	0.015659503	0.016546455	0.019204043	0.038497229
ZBTB20_ENSG00000181722-11	-0.002360598	-0.008304418	0.002016494	-0.007950594	-0.008667942	-0.001864601	-0.000870094	0.001312718	-0.004859007	0.000227901	0.011314094	0.013218805	-0.000642435	0.001179914	-0.003026954	0.000318039	-0.002935828	0.001935748	0.002793147	0.008282525	0.008542379	-0.005515186	0.000856527	-0.00141912	-0.003019406	-0.004122267	0.000287561	-0.002488601	-0.006782732	0.001456837	-0.013437368	0.002641049	-0.002189594	-0.006031718	-0.00023	-0.003725242	0.000781265	0.003727003	-0.002920884	-0.001832807	0.003225334	-0.001646177	-0.002323382	-0.003480652	-0.001484981	0.041770476	0.058605201	0.027032812	0.086142726
CCDC135_ENSG00000159625-10	-3.95E-05	-0.000144573	-5.26E-05	9.21E-05	-0.000258706	-6.58E-05	-0.000206045	0.008761874	-0.000292378	-0.001136923	0.000249744	0.000166377	0.000729383	1.31E-05	0.003545325	0.019356208	-0.008288757	-0.000874602	-0.001379279	-0.001056002	-0.000192903	0.00059149	-2.19E-05	6.58E-05	-0.000140313	-0.000131557	-3.51E-05	1.75E-05	-6.58E-05	4.39E-06	0.001237234	-1.31E-05	0.013807301	0.000153466	-3.51E-05	-0.000135826	0.000681165	-0.000323988	-3.51E-05	-0.000144721	-0.000372554	-0.001010715	0.000192851	-0.000643557	-0.000755013	0.000666585	0.049802549	0.10539952	0.002349217
LIPJ_ENSG00000204022-5	-0.001313694	-0.000160549	0.004739898	-0.001445828	-0.000841	0.00124462	-0.006802615	0.015252466	0.000755223	-0.000719051	-0.012744272	-0.028823924	-0.002018503	-0.009387296	0.001582727	0.029973994	-0.002122347	-0.000647057	-0.003991418	0.001614792	-0.001180988	-0.001479175	0.001047695	0.001569043	-0.003412479	-0.001088051	-0.002063623	-0.00088749	0.002100405	8.11E-05	0	-0.008830938	-0.002615656	-0.000439864	0.009466043	0.006448119	0.002763179	-0.00393674	-0.002448546	-0.000681301	0.001752729	0.003643626	-0.003501259	-0.010576078	0.000324794	0.042200445	0.049298978	0.064287847	0.020452062
MTL5_ENSG00000132749-6	-0.000446515	-0.002528723	-0.004976994	-0.000144866	-0.000170908	0.000507292	-0.009225089	0.003538602	0.000379734	0.002273926	0.000177827	-0.000230349	-0.001732746	-0.001324422	-0.000611979	-0.002151729	0.000162013	-0.000260825	0.001958451	-0.004203419	-0.012396113	-0.004297716	0.001013642	-0.002097959	-0.000211631	-0.000723772	-0.003059624	-0.000480126	-0.000335187	-0.000395136	-0.002603162	0.000111661	0.002966117	-0.002247273	-0.000125334	-0.00024975	5.20E-05	-0.009291523	-0.002172381	-0.003041703	-0.002539649	-0.000287469	0.002304739	0.001917254	0.005577612	0.021894475	0.031368998	0.036179598	0.028433496
CCDC110_ENSG00000168491-5	-0.001308357	-0.002916118	-0.001025487	0.000896554	-0.001091954	-0.000400325	0.002985429	0.001918636	-0.000735708	0.00240324	-0.001737041	-0.001263412	-0.001193208	0.000408607	-5.31E-05	-0.000292005	0.000157771	1.95E-05	0.000232117	-0.000290477	0.002889244	-5.59E-05	0.000148591	0.000772632	0.000631552	0	0.000491971	0.001001848	-0.00092404	-0.000422839	0.000334028	0.000394937	0.000399792	-0.004851261	0.000824047	-0.000531646	0.006222884	0.001467064	0.00012321	-1.40E-05	0.000703999	0.000837813	-0.004031993	-0.000566157	-4.21E-05	0.007301213	0.012727233	0.022335675	0.022695026
SPATA17_ENSG00000162814-6	-0.000573892	1.88E-05	-0.000205664	0.000235463	-0.000301165	-4.71E-05	-0.003142096	0.010474536	0.002176793	0.000861978	0.000348287	0.000282225	0.002068139	0.001251893	0.008823907	0.010412436	-0.00663478	0.002089349	0.000768448	-0.001973508	0.003706372	0.00022621	0.000280993	0.000582175	-0.000591844	0.00072352	0.00038601	0.000600654	0.002443826	0.000731785	-0.007744487	0.000254473	0.007690113	-0.000825298	0.000169509	-0.000318768	-0.000488346	-0.000505269	-0.000845197	-0.000939359	0.000112882	4.71E-05	-4.70E-05	-0.006020947	-7.54E-05	0.005469699	0.041621548	0.103593961	0.008220239
SLC2A14_ENSG00000173262-7	-0.002099407	-0.002548117	0.001230185	-0.00014455	-0.001291015	0.000192579	-0.001538484	-0.001126519	0.000327533	0.000298521	-3.85E-05	0.00126509	-0.000159015	-0.000134848	-0.0022106	-0.000354369	0.000687216	0.000794861	0.000414352	-0.000226573	-0.016087696	0.005142156	0.000996142	-0.000298603	-0.001853891	-0.003254092	0.000250973	-0.0027114	-0.000567935	0.000337663	0.002205662	-0.000433122	-0.000335142	0.001278047	-8.20E-05	-0.000330637	0.002354869	0.000235448	-0.002027371	-0.002272522	-8.67E-05	0.001053369	0.000192657	-1.92E-05	-0.018864284	0.002889941	0.003790958	0.008393259	0.0288836
AC002365-1_ENSG00000234469-2	-0.000133992	-0.000535224	-0.000402108	-0.000404135	-0.001009749	0.001752152	0.003747933	-0.0081482	0.003499205	0.006024617	0.003364339	-0.003769642	-0.001308983	0.001844037	-0.005858938	-0.007561277	0.013230972	-0.002596273	-0.005139496	0.003887945	0.004640174	0.000944172	-0.000202507	0.000134254	-0.008070857	-0.000471062	-0.009988102	0.000807742	-0.000537392	0.002896235	-0.019600074	-0.009518041	-0.011612194	-0.008492614	-0.001686613	0.002321952	0.002250591	-0.010340068	-0.006467102	0.001859102	0.003559973	-0.000604045	0.00676016	-0.001785391	-0.000201987	0.060519334	0.032856723	0.029088253	0.060648875
NKAPL_ENSG00000189134-3	0.002437342	0.000106246	-0.001188315	-0.005172763	0.004685816	0.000222939	0.005296718	-0.004638546	-0.00524111	-0.001209698	-0.007288898	0.004377757	-0.00666214	-0.003535075	-0.006376018	-0.006757252	-0.007864682	-0.002852739	-0.003942543	0.005902064	-0.009837818	-0.000589219	0.000564111	0.007913813	-0.003041948	0.002947615	0.001223035	0.001904974	0.002125893	0.009967188	-0.005331278	-0.00216379	-0.000770491	-0.004490429	0.003248053	-0.002050936	-0.003533372	-0.001865594	-0.00151736	-0.002421916	0.001236593	-0.001559557	-0.003879382	-0.002639874	0.000539898	0.018771077	0.025340237	0.030616378	0.036546086
MARCH10_ENSG00000173838-7	-0.000285304	-2.35E-05	3.24E-05	-8.53E-05	0.000223352	0.000347045	-0.000370396	0.003068034	-6.45E-05	-0.001921075	-3.53E-05	-5.59E-05	-0.001297618	-0.000298749	0.001072122	0.004357233	-0.005470045	-0.001479061	0.000588301	-0.000251636	-0.000352881	-0.000135294	0.001590709	0.001013408	0.000149739	1.76E-05	-6.47E-05	-7.93E-05	3.24E-05	0	-0.003710525	-1.77E-05	0.004323827	0.000161739	1.47E-05	0.00831391	1.47E-05	0.018967865	8.23E-05	0.000120553	0.000849098	-0.000293798	-0.000282106	-0.000238267	3.24E-05	0.001982039	0.023823731	0.044421139	0.001017826
CXorf48_ENSG00000169551-8	-0.000619794	0.000620879	0.00444413	-0.000331807	-0.000993734	-0.001822893	-0.002119991	0.012398439	0.011971339	0.008761293	-0.002186683	-0.001074664	0.020432454	-0.006458194	-0.024725078	0.018898638	0.017970375	-0.01856735	0.003630254	-0.006253139	-0.000330495	0.000499678	0.001206737	-0.001866225	0.000580662	-0.000786989	0.0002081	-0.000124461	0.001287805	0.000415631	-0.002228037	0.000623796	-0.002598002	-0.009234936	0.000457345	-0.002895235	-0.002242661	-0.001904712	0.000207567	-0.000289985	-0.000373299	0.004941305	-0.001325854	0.000575582	-0.000249839	0.003039665	0.00690286	0.004037609	0.009886633
PSORS1C1_ENSG00000204540-6	-0.005607264	-0.007395736	-0.002936482	-0.005578097	-0.005071602	-0.000746683	0.005461786	-0.000146578	0.001730955	0.000805643	0.000572607	-0.000672834	0.000555666	0.002247452	-0.000891055	-0.000584719	-0.001671223	0.000558602	-0.001233531	-0.001892059	0.000952239	-4.70E-05	-0.001025848	-0.005050807	0.002011785	-0.007218969	-0.002572936	-0.004199826	-0.002304319	-0.001212714	0.012126014	-0.000141143	-0.008107563	-0.00077465	-0.000341955	-0.001549684	-0.000688872	-0.001243915	0.001896338	9.37E-05	-0.012642702	-0.000175141	0.002691877	-3.67E-05	-0.000156952	0.01862389	0.022016982	0.01713845	0.0232688
CATSPER1_ENSG00000175294-5	0.001628935	0.001410738	-0.000686196	-0.000525271	-0.006911538	-0.00083239	0.001778933	0.000563891	-0.000354042	0.001541788	0.000702944	-0.001198842	9.17E-05	0.000117975	-0.000432696	0.000288658	0.000124319	-0.001751232	0.000642611	-0.000629683	-0.001138484	0.000557604	0.002631317	0.000884283	-0.000615551	-0.000294339	-9.17E-05	-0.000510186	0.000759782	0.000445618	0.002696182	-0.000131182	0.003327693	0.000117762	0.000144249	0.000530038	-0.000583441	-0.0001246	0.001337511	0.000749972	0.000189839	0.003745233	0.000124354	0.000713731	0.002101648	0.003147986	0.005569879	0.005857617	0.001489591
LCA5L_ENSG00000157578-9	-0.002031561	-0.002459362	-0.001776512	-0.00065522	-0.001849619	0.00044918	-0.009136443	0.010594471	0.000508808	0	-0.001719658	-0.003545809	-3.68E-05	-0.00030209	0.004110099	0.011452346	-0.005659487	-0.000176746	0.000125193	-0.00328498	0.007868476	-0.000474817	0.000515101	-0.000601095	-0.000669558	-0.001736858	-0.000716291	-0.0031853	-0.002165105	0.000251765	-0.008155253	-0.000228524	0.00426803	-0.004323307	0.001669799	0.001048433	-0.003445746	0.009397153	-1.47E-05	-0.001768153	0.000545183	-0.002157117	-0.000698184	-0.00910443	-2.23E-05	0.02916558	0.052795405	0.064434666	0.034343436
C2orf70_ENSG00000173557-10	-0.000128572	-0.000836772	-0.00072861	-0.000150676	0.00136147	-0.000128507	-0.002032753	0.01273595	-0.002620982	-0.001933819	-0.000811655	-0.001677204	0.000217011	0.000584221	-0.001608691	0.001514964	-3.86E-05	0.00153535	0.005666987	-0.00683528	0.011496214	5.59E-06	8.39E-05	-0.000584005	0.001426919	0.0024193	5.02E-05	0.001508376	0.00154438	0.000155694	0.014321586	-5.59E-06	0.003821492	-0.009255799	-1.12E-05	0.000482578	0.001566133	-0.001081448	-0.001996008	0.000256409	0.000714955	-0.000111786	0.025183135	0.003031071	2.24E-05	0.005401591	0.025334983	0.047089064	0.002320637
ZMYND10_ENSG00000004838-9	-8.77E-05	-0.000614581	-0.000141983	-0.000174584	-0.000508213	-4.65E-05	-0.000126433	0.006857491	-0.000649256	-0.003071071	-0.002143177	-0.001518081	-0.000465114	-0.000824984	0.003637619	0.007513873	-0.010241655	-0.001228409	-0.001994151	-0.001775882	0.00017343	-0.00013756	-6.02E-05	1.72E-06	-0.000240803	-0.000616633	-0.000157428	-9.03E-05	-7.92E-05	-0.000180739	0.000440413	-0.000478147	0.013309652	0.000347323	-0.000278697	0.000190466	-0.000267683	0.002385966	-0.000600726	-0.000541319	-0.000258626	-0.001956449	-2.15E-05	-0.001384008	-0.000525403	0.0028254	0.036638882	0.099630746	0.004401742
PKDREJ_ENSG00000130943-5	0.0008401	0.000977345	0.007377271	0.002129374	0.002436349	0.000357833	-0.012572774	0.006934979	0.000400965	0.004351627	0.002461863	0.014342827	0.001639351	0.002632127	0.002533891	0.003310403	0.008918978	0.002482896	0	0.002615305	0.010330021	-0.006904672	0.001016932	-0.002141438	0.001498949	-8.73E-05	0.001304701	-0.000788286	0.006704147	0.00555144	0.013172572	-0.004287624	0.001197644	0.004378175	0.004015763	-0.001831561	0.001463877	-0.007546508	-0.001759777	-0.006688445	0.012622603	0.006656197	-0.000479076	-0.00803951	8.98E-05	0.057127241	0.050904874	0.060163399	0.085162492
ADAD2_ENSG00000140955-6	0.001857548	-0.001652724	-0.000171708	0.000209602	0.000812872	0.000408413	-0.0100747	0.000991448	0.00192664	-0.001306737	4.44E-05	0.000177541	0.001102577	0.00239895	-0.004363624	-0.001313432	-0.005753775	0.000114619	-0.000126	-2.66E-05	-0.00524516	-4.97E-05	2.31E-05	0.000241229	0.000264047	0.000133029	0.001774031	0.000735745	0.000409392	0.000283479	-0.004377397	0.000346307	0.000608493	0.003294712	3.91E-05	0.000113257	0.000283885	-0.001324352	-0.001501972	-0.00173478	0.000305766	0.014238609	0.000604639	0.001219614	-0.000307331	0.008679016	0.015816191	0.004796038	0.006492035
C7orf61_ENSG00000185955-4	0.000465275	-0.006759393	-0.000673461	-0.001974117	-0.00487816	-0.000166215	0.003348204	-0.013846146	-0.020767469	-0.016205468	-0.011493472	0.002973135	-0.009371431	-0.001666795	-0.006709807	0.008610088	-0.011134765	-0.003731141	-0.008031559	-0.015405126	0.00065446	-0.001044179	4.11E-05	-0.000751005	-0.003790856	-0.004354468	-0.000587715	-0.002425059	-0.001497551	0.000320812	0.001170051	-3.72E-05	-0.002473427	0.002194469	-2.94E-05	0.005136285	0.000314256	0.008741575	-0.002024753	0.00113916	-0.001808545	-0.013495796	-0.001287507	0.001741088	-0.008430853	0.013518761	0.013238002	0.012994243	0.026311194
WDR62_ENSG00000075702-12	0.000694411	-5.93E-05	0.000130373	0.000204371	-0.00055544	0.000223586	-0.001732602	-9.50E-06	-0.00072617	-0.000209201	-0.000754238	-0.001713838	-0.000949406	-0.000144715	-0.00081446	4.75E-06	-0.000102243	6.18E-05	-0.000558043	-0.001042567	0.000139743	0.009611202	-0.000401365	-5.47E-05	-0.000362368	-4.99E-05	-0.000448378	-0.000275717	0.001555054	-0.01999541	0.001082584	0.001788682	0.001918414	0.005541602	-0.042891547	-0.003870476	2.14E-05	0.000333737	-0.005155394	-0.002507469	-0.00133198	0.000530237	0.003167575	0.000400424	-0.001995256	0.024066003	0.006818432	0.01118222	0.008603921
CDRT15L2_ENSG00000214819-1	-4.75E-05	1.19E-05	-0.00013059	-0.0001306	1.19E-05	-8.31E-05	0.00026107	0.000913117	-9.49E-05	0.001943854	-0.000450687	-0.001340161	0.000130469	-0.000296635	-0.022422769	-0.000889912	-0.000307896	-0.000248964	-0.000308565	0.00056949	-0.000356136	-5.94E-05	0	-5.94E-05	7.12E-05	-5.94E-05	5.94E-05	-4.75E-05	-4.75E-05	3.56E-05	-0.000273059	-5.94E-05	-2.37E-05	0	-5.94E-05	-9.50E-05	0	-0.000118728	0.000356069	1.19E-05	-1.19E-05	0	-0.000249317	-4.75E-05	2.37E-05	0	0	0	0.000617277
IL21_ENSG00000138684-3	0.000506831	0.002224509	0	0.000810275	-0.001621575	0.000608304	0.037053287	0	0	-0.001621575	0	0	0	-0.000811015	0	0	-0.000202797	0	0	-0.000811015	-0.001013556	-0.001721654	-0.000705647	0.000506689	0.003019876	0	0.000101089	0.000304184	-0.001722863	0	0.011815916	0	0.010216295	-0.000811015	-0.000405479	0.000709464	0.001216352	-0.000405565	0.000405536	-0.000405508	-0.012548214	0.011928552	0.004446528	0.002419615	-0.000605623	0.007383669	0.006778216	0	0.000811015
RP11-146D12-2_ENSG00000240240-4	0.001110042	-0.000940848	-0.000632424	0.000774684	-0.000987626	0.001082173	0.000866421	0.000646037	-0.009669909	-0.002425069	0.006122319	0.016396029	-0.000219956	0.001131461	-0.014978018	0.002063323	-0.008538201	0.000947253	-0.00041056	-0.006024762	0.002550599	-0.000187138	0.000196858	0.005765768	0.017100896	-0.003151732	0.005937337	-0.003128055	0.0018994	-0.002564606	-0.009344898	0.003905801	0	0.000873996	0.000282887	-0.000173098	-0.000134216	0.008424402	0.00473843	0.00338016	-0.002098303	-0.05127527	0.003830095	0.004054389	0.003088376	0.017913069	0.015728246	0.015390728	0.012644872
SPATA9_ENSG00000145757-11	0.007102174	0.002781025	-0.003522187	-0.000679538	-0.001243032	-0.000608325	-0.002214367	-0.00030898	-0.000549069	-0.000840072	0.000866255	0.005242432	0.001744461	0.001232072	6.99E-05	0.002265006	0.002899504	0.001902468	0.000990418	-0.00036653	-0.01463439	0.000463349	-0.003063605	0.001209837	-0.001457297	-0.000666699	-0.000540337	-0.002201114	-0.000894108	-0.00039285	0.001800947	0.002265112	0.000395993	-0.007176377	-0.000216964	0.001411385	-0.001510263	-0.000659104	0.000485712	1.75E-05	-0.001694558	-0.002939988	-0.00163172	0.001591308	6.46E-05	0.017769965	0.019107738	0.020293247	0.053467108
RP11-683L23-1_ENSG00000173213-7	0.002737377	-0.004120673	-0.00212566	0.000686204	-0.000195799	0.000686088	-0.005785419	0.003994903	0.000389129	-0.000293002	-0.002052337	-0.001658831	0.001840543	0.000145695	0.000635215	-0.003297923	-0.002880753	0.001124489	0.009205459	-0.005520742	4.83E-05	-0.001513718	0.000784313	0.002935988	0.00082394	-0.003521275	0.001632877	-0.000146449	-0.000882592	-0.000147106	-0.012231238	-4.90E-05	0.003254621	0.007246098	-0.000343435	9.77E-05	-0.003601265	-0.030823521	-0.000535314	0.000389786	-0.014952334	-0.016132004	0.004086268	0.00387145	0.000193995	0.012418137	0.0372254	0.027334351	0.082028367
RP11-389E17-1_ENSG00000231171-3	-0.001790103	8.53E-05	0.000682166	0.004149937	-0.000596525	-0.002471755	-0.003238757	-0.008572987	-0.00683563	-0.007712019	-0.005524155	0.001189501	-0.005004209	-0.003628574	-0.005370047	-0.00494864	0.00584345	-0.006325216	-0.022660183	0.006031723	0.002640973	0	8.53E-05	-0.000681722	-0.000767641	-0.001107047	0.000680476	-0.001618565	0.000511866	0.000852707	-0.002046376	-0.000255956	-0.001448104	-0.006036212	-0.000170582	-0.002720142	-0.000767323	-0.002215991	-0.001108093	0.000766779	-0.000170521	-0.000341103	-0.000170521	-0.002556158	-0.000341264	0.018060951	0.004430152	0.002727857	0.001961169
FAM229A_ENSG00000225828-1	-0.00088092	-0.006250573	-0.005777728	-0.001781045	-0.00458305	-0.002075767	-0.003329652	-0.00388851	-0.003589461	-0.001642807	-0.015003886	-0.009107053	0.002179772	-0.002315249	-0.004995477	-0.003422226	-0.002693741	-0.002705743	0.000744582	-0.00506568	-8.53E-05	-0.000392198	0.001412665	-0.001368938	0.000111642	-0.010007744	-0.002599394	-0.005340438	-0.002143718	-0.002130493	0.000612754	0.000509661	-0.002927095	-0.004365616	0.000587475	-0.001507239	-0.001238939	0.000376594	-0.002457663	0.00481853	-0.003582141	-0.014830659	-0.00267416	0.00151618	-0.000224434	0.048854499	0.070958916	0.06912205	0.091050418
ADAM20_ENSG00000134007-3	0.000390357	-5.21E-05	-0.000470521	-0.002896979	-0.005061865	0.001431155	0.006134712	0.008123907	-0.000208995	0.00190386	0.013714718	0.010254551	-0.00148309	0.002606449	-0.003348232	0.003850033	0.00485892	0.001280943	0.001651026	0.005153936	0.005004006	-0.000262051	0.000760024	-0.001925953	-0.00036614	-0.000493722	0	-0.000469449	-0.001277771	0.000288447	-0.002014189	0.001306978	-0.000830044	-0.004637219	0.001258919	0.003503644	0.000104925	0.006443421	-0.002094179	0.00046791	-0.000286727	-0.005682514	0.000523237	0.00477476	0.000894059	0.04384717	0.055436785	0.029603366	0.037116276
TPTE2_ENSG00000132958-13	0.001141373	-0.001318463	-0.003118355	-0.002710076	-0.007949278	-0.000133754	0.001991827	-0.005469887	-0.001825395	-0.002484907	-0.00678511	-0.011161963	0.000447903	-0.001415777	0.00193602	-0.005063607	0.001632438	-0.012121434	0.001331795	-0.00227926	-0.000742015	0.001694828	0.000785317	-0.00550283	-0.002385772	-0.001395561	0.000249623	-0.002259387	-0.000384002	-0.000807048	-0.001146953	0.000365086	-0.000210351	-0.002383407	-0.000805836	7.55E-05	-0.000826445	-0.001045796	0.00019168	0.00118638	-0.001029475	0.001959697	-0.001184745	-0.001717449	-9.61E-05	0.012376982	0.013120811	0.016701079	0.011651856
CCDC38_ENSG00000165972-8	-0.000394187	-0.000843775	0.002233591	9.40E-05	-0.000413095	0.000432302	7.51E-05	0.001934248	0.000262786	-0.000975808	-0.000956589	0.000262509	0.000525866	-0.000337973	-0.000150285	3.75E-05	-0.000281342	0.000131474	-0.001183669	-0.000826232	0.001497135	-0.000319166	0.000769813	0.000338123	-0.000112737	0.00020657	-0.000281995	0.000187848	-0.000375365	-0.000769653	1.87E-05	-0.007589581	-1.87E-05	0.000619597	0.000131616	-0.000150066	0.00013145	-0.000111909	0.00048798	-0.000319145	0.000825845	0.002426062	-0.000187885	0.000187246	5.64E-05	0.004134553	0.007471133	0.008126295	0.003289813
RBM44_ENSG00000177483-7	-0.00054279	-0.002352008	0.000584321	-0.008644421	-0.00258277	-0.004829339	-0.002690065	0.001685859	-0.002101419	-0.001346198	-0.001114558	-0.003042712	-0.00109912	0.000471453	-0.000457808	-0.000872588	-0.000644409	0.002077294	0.000429199	-0.00015768	-0.011106923	-0.000893751	0.000829456	-0.008257419	-0.003618345	-0.001069471	-0.001041596	-0.005354735	-0.004205843	0.002359645	0.025055935	0.002306809	-0.009609512	-0.000393189	0.000551984	-0.00315066	-1.42E-05	-0.001943234	-0.003784825	0.002562984	0.001124616	0.003631015	-0.002559967	0.000818338	-0.003421357	0.076819547	0.042010803	0.058420346	0.02366978
LRWD1_ENSG00000161036-6	8.69E-06	0.000452718	0.001926486	-0.001167109	-0.001820548	0.000208733	0.002466194	0.003547643	-0.002852378	-0.000569134	-0.019751894	-0.023352059	-0.00457564	-0.002343128	-0.000208519	0.000835361	-0.00264343	-0.002305197	0.001617299	-0.004224056	0.000289709	0.002918437	-6.18E-05	0.001514486	5.41E-06	-0.001041242	-8.87E-05	0.000864177	0.00060351	0.002773548	0.002895887	-0.000728414	0.004619613	0.000970852	0.002506479	-6.79E-05	-0.000273462	0.007969065	-0.001868735	-0.0007578	0.00030059	-0.006858028	0.001022469	0.000520468	0.000322186	0.035474404	0.046495762	0.052049232	0.038386934
EFCAB5_ENSG00000176927-10	-0.000129041	-0.00064721	0.000595497	-0.000362129	-0.000802008	5.18E-05	-0.002932988	0.000919581	0.002358319	0.000690291	-0.007397329	-0.001390126	-0.007976377	0.003202152	-0.004806064	-0.000942896	-0.002118102	-0.001998406	-0.00213088	-0.004884266	0.000361766	0.001112682	0.000334956	-0.001623394	0.00302199	-0.001084966	-7.77E-05	-0.000929838	-0.000232853	-0.000647814	0.003175431	0.000103823	0.001364324	-0.000465202	-0.000181173	-0.003743393	-0.000310675	-0.000517587	0.000361325	0.001571381	0.003523067	0.002749239	0.001467946	-0.00359154	0.000620826	0.006510145	0.009250651	0.006432508	0.003245776
CCDC89_ENSG00000179071-3	-0.00434845	-0.003169207	-0.003550351	0.000950404	-0.00022857	-0.002814524	-0.000549989	0.002460839	-0.000677279	-0.005487107	-0.000609645	0.003167789	-4.13E-05	0.001489954	0.004928922	0.002944834	-0.000624804	-0.002086723	0.000613912	0.004941472	0.005194047	2.09E-05	0.001105705	0.001308651	0.001864435	0.000215724	-0.000473697	0.001489075	-0.000609694	-0.000487762	-0.001876921	-2.08E-05	0.001450406	0.00175679	-0.000286438	-0.000781095	0.000411907	0.002773821	0.000325749	-0.000879992	-0.001150518	0.000274639	0.001757899	-0.000108818	5.22E-06	0.025340067	0.039960299	0.091581695	0.078808908
SYNGR4_ENSG00000105467-4	2.82E-05	-2.82E-05	0.000115973	-5.02E-05	-3.14E-05	-1.57E-05	-0.000188107	-0.00092238	0.00119363	0.000577827	-0.00903401	-0.007852254	2.50E-05	0.000615697	-0.000484531	-0.000187714	-0.001182393	-0.000567141	0.000319102	-0.002307181	-0.000219398	9.39E-06	0.000147342	-8.46E-05	0.000225493	-7.84E-05	-0.000194313	9.41E-05	0.000150498	-2.19E-05	0.000150414	0.000100258	0.000213147	-0.000554729	9.72E-05	4.08E-05	0.000947513	-0.001061159	-0.000141016	0.000125329	0.000338147	0.000548127	0.000206825	-0.000369703	0	0.000783728	0.00088088	0.000968625	0.000260245
SMIM2_ENSG00000139656-5	-0.004770371	-0.001142696	-0.008908535	-0.001048485	-0.003028572	-0.000497664	0.000918759	-0.001072762	-0.004707003	-0.003635088	0.000806536	0.000109304	-0.002508552	-0.006389289	-0.001126242	6.76E-05	0.000770992	-0.001964076	0.003336311	-0.004771657	-0.010141366	-0.000151088	0.000862876	-0.000244624	-0.00678775	-0.006284666	-0.00163435	-0.004428782	-0.002960007	-0.016107647	-0.018704493	-0.013198018	-0.002507256	-0.008232369	-0.003584976	-0.002913409	-0.002583379	-0.009344145	-0.007098629	-0.0034538	-0.026089559	-0.006853219	-0.008358132	-0.004425241	-0.000439197	0.004813582	0.025380846	0.020445916	0.008819495
TTC16_ENSG00000167094-11	-0.000316187	-0.001587757	0.003096372	-0.001243842	-0.000241046	-0.000339542	0.004381273	-0.001044561	-0.000306575	-0.00078252	0.000580672	-0.000188442	0.003318014	-0.000555451	-0.002892862	0.008203797	-0.004467814	-0.000907971	-0.001573002	-0.000579243	0.002213023	7.55E-05	0.000715957	0.000641086	-0.000520383	-0.000580821	1.51E-05	-0.000339279	-0.000294048	-0.000828936	0.007519387	-0.00072384	0.003867364	0.002026517	-0.000377406	0.00063223	-0.000905031	0.001934373	0.000339377	-0.000361929	-0.000766851	-0.002765588	0.000775317	-0.000794143	-0.008179049	0.004809767	0.04379858	0.090915471	0.004282832
HSPB9_ENSG00000197723-3	-0.000481188	-0.003239188	0.000755927	-0.00033368	0.000900408	9.72E-05	-0.000624432	-0.002280486	-0.001081698	-0.003065694	-0.000652135	-0.000978446	0.000393483	-0.00165625	0.000199875	-0.001092976	-0.001709076	-0.001949254	-0.000884255	-0.001134678	-0.001812815	0.000909808	-0.000318913	0.001678441	-1.21E-05	-0.001757783	0.00016072	-0.000319709	-9.10E-06	-0.00051897	-0.003037748	0.004310975	0.000266124	-0.001971949	-0.000658398	-0.000602094	-0.005532153	-0.00457658	-0.00114713	-0.000735719	-0.000727994	-0.000996583	0.000653714	-0.000323364	0.001421124	0.006344035	0.009224537	0.009986061	0.025123762
MRGPRG_ENSG00000182170-3	0.000674892	0.000674945	0	-0.000337512	0.000787405	-0.000337486	-0.01265874	0	0	0	-0.000787405	-0.000562476	0	0	0	-0.001123682	-0.001349575	0	0	0	-0.002696837	-0.003135078	0.000225017	-0.000787405	0.001236965	0	-0.000562213	0	-0.000337512	-0.000337512	0	0	0.000449718	-0.000655125	-0.000112486	0.003032643	0.000674945	-0.023004121	0.001461185	-0.00112447	0	0	-0.000449998	-0.008277231	0.000899226	0	0.090702343	0	0
KCNV2_ENSG00000168263-8	0	0.003545978	-0.001502718	-0.002984522	0.000615143	0.000270829	0.000148428	0.002128818	0.000612927	0.003730369	0.003185253	-0.000516103	-0.002025966	-0.002008336	-0.002917633	-0.000937857	-0.001631857	0.002562952	-0.001041926	-2.48E-05	0.001232314	0.000585876	0.000675747	-0.001996708	0.000222248	-0.000960426	0.001108998	-4.94E-05	-0.001859671	0.002208973	0.003569475	-0.000273184	0.002039979	-0.001872702	0.000989554	0.006634326	0.002795898	0.004469897	-0.000393319	-0.000737964	0.005762527	-0.001851683	0.000297004	0.005070211	9.98E-05	0.025787846	0.023504886	0.02586143	0.049965484
LRRIQ4_ENSG00000188306-6	-0.003212773	0	0.000161348	-4.03E-05	-0.001168713	0	-0.003976748	0.003609146	-0.004255267	-0.002684606	0.00092857	0.001009005	-0.000160469	-0.002648252	0.003217071	-0.002351777	0.002442091	0.003610751	8.05E-05	0.002329908	-0.000200857	-0.000119631	-0.002445824	-0.003661613	0.001562204	-0.00084683	-0.000282814	-0.000121009	-0.001328171	-0.001332334	-0.002014712	-0.001088446	-0.002001186	-0.012452512	-0.000323465	-0.001006752	-0.000687527	-0.001262442	-0.00121089	-0.000726799	-0.008980998	-0.001681276	0.003948481	-0.003688324	0.00028298	0.019895677	0.027460119	0.017178736	0.027182131
SAGE1_ENSG00000181433-5	0.000618519	0	0.000655236	-0.000309085	-0.000771763	0.000541117	0.002086383	0.048977615	0.007056633	0.02027061	0.00670377	0.002768499	0.017426476	0.007505133	0.019463105	0.002008718	0.002729793	0.009151698	0.053242842	0.02522384	0.003127774	0.000657273	0.000348024	0.000309384	0.000232013	0.000193321	7.73E-05	-7.73E-05	0.000348061	0.00015465	0.002472221	0.0011209	0.003894645	-0.001844387	-0.000270627	0.001197337	-0.00104142	-0.008951832	-3.87E-05	0.000386667	0.003706844	0.001853322	0.000541218	-0.000347633	-0.004165851	0.001314705	0.014319671	0.003361711	0.001739794
DDX43_ENSG00000080007-6	-0.041414996	-0.03607759	-0.020993387	-0.035450819	-0.044718211	-0.036867659	-0.033742903	-0.004011457	-0.00540089	-0.006763526	-0.006589084	-0.008436991	-0.005224189	-0.003920349	-0.011690113	-0.014912347	-0.005133122	-0.005164345	-0.035738169	-0.015486548	-0.032273876	-0.021911812	-0.011081064	-0.041448918	-0.029854867	-0.039774421	-0.021720832	-0.0449479	-0.022446669	-0.011705897	-0.008564747	-0.008905275	-0.0388208	-0.023715545	-0.004210731	-0.048261662	-0.033450613	-0.011527717	-0.019544243	-0.024978922	-0.024977518	-0.036397754	-0.050405174	-0.051492805	-0.006075621	0.0275641	0.05341418	0.037618694	0.086909488
GALNTL5_ENSG00000106648-9	-0.000105375	-7.90E-05	-2.63E-05	-1.76E-05	-1.76E-05	0	-0.000403892	0.002233824	-0.0032859	0.000371623	-7.03E-05	-0.000281003	-0.005317267	-0.00138859	0.008220653	-2.63E-05	-0.001226334	-0.001449503	5.27E-05	0.000535243	-0.000588255	0.000105386	-7.03E-05	-9.66E-05	7.03E-05	-3.51E-05	-5.27E-05	8.78E-06	0.000306993	-0.000333628	0.000140508	-8.78E-05	5.27E-05	2.63E-05	1.76E-05	2.63E-05	7.03E-05	3.51E-05	-0.000368769	-0.000149287	1.76E-05	-0.00021955	-2.63E-05	-0.000114161	4.39E-05	0.000553213	0.000711234	0.000351271	0.000201991
CNTD1_ENSG00000176563-5	-0.001991863	-0.000853069	8.89E-05	-0.000128076	-0.000325437	-0.000207223	0.001004429	-0.000998259	-0.001415562	0.000322876	-0.002350323	-0.001582447	0.001144325	-0.000479297	-0.001320558	0.000407865	0.000371977	-0.000711435	-0.000308069	-0.000338135	-0.001505645	8.40E-05	-0.000429482	0.00095376	-0.000859854	-6.39E-05	0.000128433	-0.001361457	0.000212279	0.000232201	-0.004343772	-0.000583407	0.001883854	-0.001972269	0.000246798	-0.000607717	0.000723697	0.000355721	0.000503316	-0.000301063	-0.000639868	1.48E-05	0.01710419	-0.000705439	-0.000128451	0.004895344	0.007393416	0.003291738	0.006580908
PSMA8_ENSG00000154611-10	-0.000857994	-0.000761853	-0.00108899	0.000159023	1.06E-05	-0.000148468	0.001556848	0.000931714	3.18E-05	0.000476758	-0.000551461	-0.000296822	0.000286248	0.00011659	-0.000286101	-0.001142385	-0.000444959	4.24E-05	-0.002210509	-0.000984432	-0.000856767	-0.005802653	-0.000159072	-0.000233264	-0.000402496	7.42E-05	-0.000540671	-0.000339238	-0.001155	-0.002012113	0.001430893	3.18E-05	0.000699206	-0.000434204	-0.001599399	-0.000275574	-0.000349907	-0.000730867	-8.48E-05	-0.000498353	0.000347921	0.00304875	-0.000190761	-0.000634854	-7.41E-05	0.002088335	0.001706936	0.000371245	0.006710074
ST7-OT4_ENSG00000214188-5	-0.003886841	0.001090146	0.002482231	-0.001857975	0	-0.00305875	0.007286354	0.009770618	-0.00047677	0.00144423	0.002542435	0.002308602	0.00710488	-0.001248743	0.0004548	-0.001021956	0.003098461	-0.000363011	-0.002531625	0.003127525	0.001239361	-0.001114429	0.001218588	0.000543627	0.001433017	-0.001966464	0.000616366	-0.001425063	0.005732274	0.000657921	0.004245881	0.000480407	-0.000996446	-0.001671904	0.000501831	0.000247297	0.002090731	0.006293071	-0.000477695	-0.000341227	-2.27E-05	0.000524463	0.000113518	-0.004240994	2.30E-05	0.028432558	0.036748862	0.038339226	0.061039364
RFPL3S_ENSG00000205853-6	0.000462349	-0.001681888	-0.001691565	0.000874043	-0.001306714	0.000303916	0.001855882	-0.00010817	-0.002597917	-0.001311766	-0.001465032	-0.001673907	-0.002491522	-0.00125329	-0.000771223	0.000107993	-0.003203705	-0.00308033	0.002476557	-0.003330312	0.00134513	0.001158372	0.000210644	-0.001937911	-0.001557589	-0.003376364	-0.000159305	-0.001264993	-0.00119646	0.000268613	0.003661948	0.000521275	0.00088394	-0.003432946	-0.000159597	0.002898585	-0.000346937	0.00657877	0.00158325	-0.001056017	0.00286394	-0.005643459	-0.000749542	0.000982149	5.79E-05	0.029343228	0.020325437	0.014753428	0.029271823
SPATA33_ENSG00000167523-9	-0.004796943	-0.00314103	-0.001264805	-0.001279552	-0.004030022	-0.000742872	-0.006682874	0.010579467	-0.001676353	-0.002705134	-0.005653123	-0.007017575	-0.009454958	-0.000220387	-0.004337905	-0.002233783	-0.006654646	-0.004480511	-0.002766179	-0.007128662	-0.002319006	0.001043146	-0.003994368	-0.000691644	0.001057505	-0.002635262	-0.003394672	-0.001858751	-0.000650209	-0.00103398	-0.007887813	0.000612345	0.003282531	0.004218258	-0.000634015	-0.001964908	-0.002325286	-0.003390566	-0.004241125	-0.00349611	-0.007583284	-0.004680323	0.0055032	-0.004672988	-0.000598483	0.054369267	0.065343598	0.074997386	0.040191567
SIRPD_ENSG00000125900-8	-0.0001642	0.000283949	-0.000480109	2.35E-05	0.000845025	-7.83E-05	0.001086037	-0.000334373	0.000177648	-0.00032649	0.000248204	-8.10E-05	-7.05E-05	-0.000117565	0.001034257	-0.000193285	0.000355239	-0.000135846	0.001181525	-0.00023237	-0.001111303	0.00013064	7.32E-05	0.000749336	-9.65E-05	0.000576976	-0.000138447	0.000360325	0.000603255	0.000415277	0.001750668	9.14E-05	0.001623203	0.0001723	-6.01E-05	-0.000300099	8.62E-05	-0.000261273	4.96E-05	-6.79E-05	0.001502163	0.004109344	-0.000524691	-2.61E-05	0.00675376	0.002409864	0.001000465	0.002104611	0.000668795
EFCAB10_ENSG00000185055-6	-0.001029995	-0.000526563	0.000690069	0.000714429	0.000444734	0.000339572	0.001579536	0.013379278	-0.000739494	-0.003420543	0.002478148	0.002484095	-0.002014388	-0.001036593	0.011717674	0.017205502	-0.011374169	0.002049627	0.000546332	-0.003451676	0.000386065	-0.003454138	0.000140032	0.001251847	-0.000163799	0.000760819	-0.000140504	-0.00102997	0.00015229	3.51E-05	0.005221638	-0.00073796	0.014942377	0.000584968	3.51E-05	0.000432769	0.00023389	-0.008313562	-0.000549712	0.0017996	-0.001473439	0	-0.00114703	-0.000993427	-0.000703188	0.003621698	0.052680737	0.085501692	0.006288202
EID3_ENSG00000255150-1	-0.002344653	-0.002248462	-0.010289378	-0.001941736	-0.004416483	-0.000802008	0.003099801	0.000745842	0.000202982	-0.000213873	4.77E-05	-0.000494381	-0.001896427	0.000461588	-0.000427882	-0.001581018	-0.004171032	-0.001576735	0.001526795	0.002782798	-0.000396991	0.006809166	0.005085165	-0.000282297	-0.005256944	-0.000522328	-0.000883636	0.001249251	-0.003105896	-0.002983762	-0.000585584	0.000504247	-0.000355179	-0.002604885	0.000673386	-0.003707141	-0.000264072	-0.00053756	0.0050668	0.001134383	0.004122243	-0.001032009	-0.001961	-0.002436171	-0.00027975	0.051450202	0.056798342	0.061086111	0.058654321
VRTN_ENSG00000133980-4	0.000522886	-0.000418658	-0.002716744	-0.000313868	-0.000523303	-0.000104645	0.003748344	0.002609702	-0.001046341	-0.00083441	-0.000209359	0.000209314	0.000418142	0	0.000418082	0.002399537	-0.004466391	-0.00302835	0.000940581	-0.001879597	0.002091014	0.004282702	0.000523	0.000627714	-0.001347296	-0.000313914	-0.000523	-0.000313686	-0.000209375	-0.000209344	-0.001046645	-0.000418506	0.000209253	0.000313914	0.000104645	-0.001148934	-0.000835256	-0.005532974	-0.008634869	-0.000103929	-0.005320332	0.004136763	0.002688895	-0.001359208	-0.000104683	0.002406149	0.00772725	0.001987976	0.042505066
FAM209A_ENSG00000124103-8	0.000380023	0.000404007	0.000217623	-1.14E-05	-0.001392365	4.34E-05	0.003662065	0.000944501	-0.000598397	8.71E-05	-0.000612135	-0.001570902	3.90E-05	-0.000449476	-0.000669566	-0.000481427	-0.000288731	0.000279722	-0.000281912	0.00012611	9.12E-06	0.000694469	-0.000394254	-0.000217115	2.28E-05	-0.000306257	0.000233197	-0.000777493	-0.00011687	1.60E-05	0.003139732	-0.000621994	0.000195132	0.001980145	3.67E-05	-5.70E-05	0.000313219	0.002653956	0.000642493	0.001803055	0.000662421	0.000555455	-0.001717164	0.00032664	0.008939214	0.008822143	0.008842676	0.010541377	0.004238157
FAM71E1_ENSG00000142530-6	-0.000193933	2.58E-05	-6.44E-05	-0.000282517	-0.000568871	0.000117348	-0.001643046	0.009897352	-0.000164903	0	-0.002733328	-0.003391573	0.000963676	-0.001618556	-0.007389575	0.003059077	-0.004930441	-0.006345907	0.000505285	-0.008508031	0.001879555	-0.000146854	0.00013297	0.000196371	0.000338748	-6.45E-05	0.000132344	-0.000702689	-0.000433708	-0.002176203	-0.007193671	-0.000874648	0.001060226	-0.000655929	-0.000348172	-0.000491772	-0.001395043	-0.003121406	-0.002133995	-0.001068084	-0.000352026	7.75E-05	0.000158834	-0.001674623	0.000100795	0.006261794	0.006579512	0.00798768	0.027430191
RSPH6A_ENSG00000104941-3	9.53E-06	1.43E-05	-5.72E-05	-3.81E-05	-7.62E-05	-8.58E-05	0.000114355	-0.000171489	-4.29E-05	-0.000285802	0.000281037	0.000204848	0.000157214	-3.33E-05	-0.000128638	-3.33E-05	-0.000223865	5.72E-05	1.43E-05	2.86E-05	0.000114334	8.10E-05	0	0.000138188	2.86E-05	-0.000123884	0.000114355	2.38E-05	0	1.43E-05	-0.000195344	-0.000195374	9.05E-05	-0.000109583	4.76E-05	9.53E-05	-7.15E-05	0.000195246	-0.000161971	-0.00024773	-7.62E-05	4.77E-06	-5.72E-05	-0.0026588	0	0.000681369	0.001057652	0.00148621	0.000800457
AURKC_ENSG00000105146-8	-0.001601814	-0.007403636	-0.005061143	-0.004218906	-0.012694598	-0.002659499	-0.014908272	-0.004426305	-0.006527736	-0.00507897	-0.019065031	-0.012186591	-0.007029275	-0.003497956	-0.006053402	-0.002292988	-0.003028809	-0.001873934	-0.014799799	-0.011524941	-0.001012085	0.002095818	-0.002368718	-0.010399478	-0.004814715	-0.00861042	-0.005131539	-0.012096044	-0.009423709	-0.006715571	-0.002577467	0.000148633	-0.00686809	-0.001178086	-0.001666328	-0.00329343	-0.002026222	-0.014441061	-0.008516778	-0.004576463	-0.001212653	-0.018433381	-0.003119227	-0.008813485	4.01E-05	0.020866577	0.022339182	0.019737113	0.018517226
C10orf68_ENSG00000150076-18	-0.002028169	-0.001442912	-0.001435847	-6.52E-05	-0.002620208	-0.001006981	-0.003530448	0.002865756	0.002065767	0.001077029	0.001540454	0.001749326	-0.000303312	-0.00051166	0.000880476	-0.000793432	0.001071617	0.000739169	-0.001107829	0.001753023	0.002491987	-0.000182354	-0.00011642	0.00087339	-0.000312776	-0.000599324	0.000294364	-0.001850647	0.0006934	-9.15E-05	-0.002453145	0.001015857	0.002014726	-0.002940444	0.000614134	-0.000163087	-0.000681876	0.010582836	-0.001807838	5.05E-06	0.000864496	0.001751361	-0.00092909	-0.002883439	0.000101897	0.024801129	0.03551089	0.022019502	0.034908299
OVCH1-AS1_ENSG00000257599-1	-0.014557988	-0.031820953	0.00237703	-0.014167332	-0.010921049	-0.003479651	-0.014720674	0.000657314	-0.003567158	0.00098414	0.002036112	-0.002203513	-0.005003921	-0.000987058	-0.007828703	-0.002618619	-0.002296676	0.005520558	-0.002447505	0.012757927	-0.016767513	-0.119227375	-0.007455242	-0.002519418	0.000109258	-0.008096654	-0.00353969	-0.009882627	-0.025188744	-0.012333114	-0.033632545	-0.009450657	-0.01090203	-0.008688997	-0.000439545	-0.00249808	0.000934762	-0.013454094	-0.002780069	-0.001026118	-0.010876125	-0.051041946	-0.01086113	-0.004469448	-0.030867971	0.011265316	0.030189744	0.019235123	0.046894567
UTF1_ENSG00000171794-3	6.94E-05	0.000370106	-0.001180422	0.000161808	-0.000646214	0.000439694	0.005485759	-0.000115067	-0.002258641	0.001637526	0.001576604	0.000775459	0.002510217	-0.003022898	-0.003852695	-0.001473618	-0.002146439	-0.000924834	-0.004548725	-0.002427476	0.000717385	0.000579549	2.32E-05	0.000347545	-0.000718018	-0.000532997	0.000509827	0.000602407	0.000463457	0.000162253	0.002055138	-0.000254977	0.00281079	0.002106141	0.000139122	-0.002217293	-0.000278105	-0.002146732	-0.000370444	0.00048615	0.002336686	0.002446091	-0.000602407	0.00062516	-0.003406977	0	0	0.041083185	0.08374481
CCDC67_ENSG00000165325-9	-0.000117043	0.000156033	-0.000372307	-0.000506996	2.60E-05	-9.10E-05	-0.001455338	0.002525693	1.30E-05	-0.001697555	0.000117041	5.20E-05	0.000311869	-7.80E-05	-0.000814333	-0.003361146	0.001395082	-0.000182025	-0.006804577	0.000996448	-0.002165012	-0.000766358	0	-6.50E-05	-0.000155909	0.000233959	2.60E-05	-2.60E-05	-1.30E-05	-1.30E-05	0.000310903	-0.000246987	0.004351051	-0.002974017	1.30E-05	-7.80E-05	0.001422993	-0.002967878	-0.000558713	-0.000337874	-0.000285942	-0.000312004	0.000441417	-0.004704242	3.90E-05	0.001872043	0.009581569	0.037025	0.007085344
SPATC1_ENSG00000186583-7	7.12E-05	0.000287439	0.001134668	-0.000276215	-0.001958926	-1.78E-05	-0.000371104	0.000985466	-0.000157379	0.000347321	0.000735899	0.00157138	5.94E-06	-0.00029411	-0.000181197	-0.000320731	0.000127666	0.000261358	0.001217229	-0.000207895	-0.000293806	0.001498932	0.000107081	0.000279234	-0.000720509	-0.000338748	-0.000379829	-0.000552584	0.001505895	0.002084392	0.007152829	0.000118419	0.007585004	0.000984783	-9.51E-05	-8.02E-05	0.000213978	-0.00074602	-0.000460516	-0.000234705	0.003069999	-0.002757719	-0.000121579	0.00019312	0.002895128	0.002503116	0.001822769	0.003666982	0.001495851
C15orf60_ENSG00000183324-6	-0.00022134	5.63E-05	6.00E-05	1.88E-05	-4.50E-05	-3.75E-05	7.50E-05	-0.000153818	-0.000105058	0	-0.000142552	-4.13E-05	6.38E-05	-0.000131318	-0.000165077	-0.000183824	3.00E-05	0.000165079	0	-0.000127563	-0.000491377	4.50E-05	1.13E-05	-4.13E-05	-6.00E-05	-3.38E-05	7.50E-06	-0.000161308	0.001548513	-0.001810176	-0.000195085	9.76E-05	0	0.000277523	-4.13E-05	-9.75E-05	0.000116296	3.75E-05	-0.000168803	-0.000105034	-3.75E-05	-4.88E-05	0.000123756	-0.000172549	6.38E-05	0.000791495	0.001140215	0.000213859	0.005490252
AC078925-1_ENSG00000268091-1	-0.004861144	-0.005151406	0.000153454	-0.008237021	0.010082721	-0.001984345	0.025059663	0.000458897	-0.011509608	0.007259531	0	-0.000690634	-0.001514164	0.007453859	-0.004892829	7.60E-05	0.00685548	-0.00711348	0.000153258	0.001915574	-0.008771601	0.003705134	0.004480777	-0.019789954	0.004002978	-0.010224991	0.002371785	-0.009159523	-0.047761559	-0.001593677	0.007426131	-0.001685929	-0.004712616	-0.002144816	-0.004741938	-0.016146026	-0.001840955	-0.024430468	0.00091653	0.000838665	0.007106886	-0.000997476	-0.00113274	-7.58E-05	-0.000306875	0	0.011543762	0.049418655	0.015118086
COX6B2_ENSG00000160471-8	7.97E-05	0.000200932	-6.44E-05	0.00022047	7.29E-05	1.19E-05	0.00037791	0.000589593	-0.000164479	-4.75E-05	-0.000281914	-0.000622527	0.00010002	0.000240798	0.000416883	0.003891332	8.14E-05	-0.000198361	0.00128092	0.000206732	0.014724551	0.000249245	0.000140781	-0.001433997	5.77E-05	-0.000106821	-1.68E-06	-9.66E-05	-2.71E-05	0.000125543	0.010684845	-3.90E-05	0.000915796	-0.001703838	3.56E-05	-0.000130481	-4.24E-05	0.00122044	1.00E-05	-0.001876357	0.000321723	0.000262253	0.00037789	0.000560948	0.002766344	0.005760074	0.00450366	0.01296792	0.006410679
DYNLRB2_ENSG00000168589-10	-0.000831831	-0.000578018	-0.000587133	8.54E-05	-0.000518377	-0.000181216	-0.002200005	0.014036093	-3.09E-05	-0.001774138	0.000296668	0.00092062	0.003039496	0.000699966	0.00524284	0.024781047	-0.008968262	-6.38E-05	0.000367364	-0.002192545	0.00292363	0.000156412	0.000114569	0.000255795	-0.000399771	-0.000191376	8.33E-06	-0.000276653	-0.000170767	-0.00042108	-0.007697819	-6.25E-06	0.007744927	-8.72E-05	-0.000231457	-0.000529079	-0.0001457	-0.001401596	0.000188697	5.60E-05	0.00022279	0.000112418	-0.000586889	-0.002567884	-1.67E-05	0.004091478	0.026809377	0.070887544	0.007434782
CMTM1_ENSG00000089505-13	0.000256951	8.56E-05	0.000193041	-0.000450166	-0.000589426	0.000150073	-0.002529597	-0.002744787	0.00052123	0.005082988	-0.004474662	-0.001384951	-0.001724807	0.001315931	-0.004131215	-0.006127687	-0.001095897	-0.002339827	-0.001263531	-0.000149803	0.000235088	-1.07E-05	-0.00054716	-0.00106185	0.000609009	-0.000622106	-0.000150073	0.000300305	-0.000902208	0.000880386	0.003158966	-0.000697838	-0.000478589	-0.004097307	-0.000257822	0.000128056	0.001092018	0.001735935	-0.001069844	-0.001465127	0.000266212	0.006034492	-0.000480334	0.00370983	0.013785392	0.004035093	0.004463695	0.008603855	0.004677948
TEX14_ENSG00000121101-11	-0.000946556	-0.00159385	0.001327115	-0.00052343	-0.000295181	-0.000228303	0.002335968	-0.001175464	-0.003138963	-0.002445665	0.001309684	0.002143881	-0.001958817	-0.001781138	0.001438998	-0.001965793	-0.000676088	-0.000480832	0.000193424	-0.00060802	0.000286709	0.00141021	0.007134166	-0.001104623	-0.001885135	-0.001704806	-0.000741018	-0.000678288	-7.40E-05	9.42E-05	-0.00104055	0.001558915	-0.000955788	-0.001676227	-0.00010784	-0.001499934	0.000235151	0.000846908	-0.000335618	-0.000214894	-0.000603175	0.000960734	-0.001058338	-2.01E-05	-0.000256175	0.009169574	0.012286858	0.011342328	0.020633415
ETV2_ENSG00000105672-10	0.002346325	-0.002640371	-0.003342572	0.000332639	-0.001244704	0.000680188	-0.001103542	-0.001507311	0.001364529	-0.002052086	0.000422101	-0.002650582	0.000105134	-0.000946216	-0.002036119	0.00226423	-0.002480411	0.000273499	0.001957276	-0.000755113	-0.004713969	0.000342576	0.000712547	5.22E-05	-0.000185155	-0.001149908	-0.001890767	0.000156846	-0.001541638	0.000304964	-0.007320992	0.000842732	0.000952493	0.006523186	0.000169217	-0.000677319	0.006913337	-0.004270104	-0.007044106	-0.004317425	-0.003683076	-0.002773101	0.001635656	-0.002231212	-0.002725073	0.060408141	0.062002632	0.036132176	0.052776945
AXDND1_ENSG00000162779-16	-0.000591814	-8.88E-05	-0.000561228	-0.000118551	-0.000518494	-0.000459398	-0.004637329	0.001801025	0.000266357	0.001545989	0.000103748	0.000755373	0.001064774	0.001730267	0.000885832	0.00657185	0.001490075	0.000384443	-0.000369507	5.91E-05	-0.000649976	-0.000221993	0.000236701	-0.000577436	-0.008027658	-0.000311173	0.000207439	-8.89E-05	-0.000311202	-0.000163086	0.001588807	0.00035538	0.000250495	-0.001138536	-0.00029657	0.000796808	0.001462109	0.010457135	-0.001918085	-0.002099025	-0.021065425	0.00026627	0.00035661	-0.004439983	-1.48E-05	0.003363704	0.010111872	0.00664575	0.005611676
HSF2BP_ENSG00000160207-4	-0.001250147	-0.001323798	0.001085561	-0.000574637	-0.002433671	-0.000876162	-0.001196247	0.001525702	0.002129035	-0.001485371	6.28E-05	-0.000355715	-0.00177383	-0.001606821	-0.002206474	-0.002166625	-0.00139089	-0.000523767	-0.005891106	-0.003775232	0.00451937	0.000547033	-0.003422648	-0.001708318	-0.00203531	-0.001861297	0.000328894	-1.56E-05	-0.001717547	-0.000377922	-0.004207578	0.000204445	0.000433039	0.004441017	-0.000356674	-0.00122131	-0.000120562	-0.008160738	-0.003403816	-0.001735914	0.000219374	0.00232657	0.00022986	-0.002219296	-0.000667108	0.02056559	0.0230058	0.021871693	0.032129006
MOV10L1_ENSG00000073146-11	0.002859259	0.000290191	-0.000184065	-0.007692029	-0.00827732	0.002628633	-0.001216811	0.009651439	0.003984256	0.005319176	0.001023758	-0.000347982	0.003852064	0.002550823	0.002085454	0.00275679	0.002374888	0.003123737	0.001024656	0.002487022	0.000456516	0.000117266	0.001818226	-0.003285193	0.001201393	9.17E-05	-4.16E-05	0.000492113	-0.000473465	0.000251056	-0.000533738	-0.000893679	0.00173238	0.004100997	3.35E-05	0.004699929	0.000651813	-0.001924293	0.001366615	0.001856424	0.003832956	0.000376555	-6.68E-05	0.001151079	-3.35E-05	0.054192255	0.042080005	0.046218033	0.080591217
OR8G5_ENSG00000255298-2	0.008898396	0.004042696	-0.000713214	-0.001972842	-5.47E-05	-0.000274313	0.013548071	-0.000439026	0.000493895	-0.000493895	-0.000109736	0	0.000274344	-0.000329282	0	-0.002790143	0	-0.000877919	0	0	-0.002623182	0.000822908	0.000384024	0.001310251	0.000696243	-0.001030167	-0.000711483	-0.008531889	-0.001261649	0.000164525	0.003891697	-0.000822783	0.035108661	0.00667156	-0.000164544	0.000383572	-0.000164382	-0.003068982	-0.002410885	-0.001096023	-0.005775214	-0.00016465	-0.001365077	5.48E-05	-0.000603558	0.002960838	0	0.001207001	0.003508475
ADAM7_ENSG00000069206-11	-0.000226453	-0.000150973	7.55E-05	-7.55E-05	-7.55E-05	0	0	0.000603638	-0.000528252	0.000150925	0	-0.000377422	-0.001056256	0.000679075	-0.000603512	-0.000754548	-0.000377343	-0.00015091	-0.000226429	-0.000980989	-7.55E-05	-0.000377343	7.55E-05	-7.55E-05	0.000150941	-7.55E-05	0	0.000150941	-0.000150973	-7.55E-05	0.0015461	-0.000150973	0.000226441	0.000226418	-0.000226394	-0.000377323	-0.000999591	-0.002408758	-0.012285343	-0.000526655	-0.000603701	0.000150957	0.000150957	-0.000150965	0.000226418	0.000603828	0.000830198	0.001131969	0.002036906
FAM81B_ENSG00000153347-5	-7.48E-05	-0.00025357	-0.000646305	6.50E-05	-0.000227555	-0.000107285	-0.000876896	0.009588564	0.000188292	-0.006315493	0.000165136	-4.20E-05	-0.000123374	0.000220829	0.003077636	0.027436163	-0.009240244	-0.00020473	-0.005722568	-0.00241742	0.00081837	3.90E-05	0	-0.000107283	-0.000143054	-0.000130023	-7.15E-05	-4.55E-05	-0.006912399	-0.008952895	-0.00159323	-0.000136557	0.011118057	3.25E-05	1.95E-05	8.45E-05	0.000298543	-0.020910651	-0.000165758	-0.000168995	-3.90E-05	0.000107251	-0.000347611	-0.004872285	-7.48E-05	0.001491826	0.04609531	0.079759151	0.00117344
ROPN1L_ENSG00000145491-7	-0.000428578	-0.000131001	-1.33E-05	3.14E-05	-0.000189764	-2.42E-06	0.000135978	0.004445966	-0.000109206	-0.0018465	6.04E-07	4.95E-05	-0.000259963	-0.000259909	0.002755896	0.004808202	-0.003330114	5.98E-05	-0.000931229	0.000193285	-0.000514288	3.08E-05	0.000100336	-1.21E-06	-8.64E-05	-7.61E-05	-4.47E-05	-2.60E-05	0.00018845	-7.98E-05	0.000244499	-1.57E-05	0.0051458	5.68E-05	-2.30E-05	1.09E-05	9.54E-05	-5.66E-05	7.49E-05	0.000148038	7.85E-06	0.001186252	-6.10E-05	-0.000104971	0.010174094	0.001501829	0.014555767	0.042185559	0.000896451
CBY3_ENSG00000204659-4	-0.002332529	0.000363772	0.000490155	0.001054762	-0.002170905	-0.003028073	-0.029664544	5.15E-05	0.00758699	-0.008989423	0.001962428	0.008033037	-0.016559129	0.00450356	0.000794626	0.003768068	-0.003410929	-0.012897349	-0.001155214	-0.007775007	0.012843448	-0.002121239	-0.001192953	-0.000282255	0.000385586	-0.003547739	0.006516796	-0.003301953	0.001712213	-0.001216383	0.000334049	0.002843004	-0.002066825	0.016797085	0.000648595	0.001012702	0.000822253	0.002739647	0.001422483	0.002053732	0.005250643	-0.006192814	0.005555264	0.013743425	-0.001918409	0.011671514	0.036259573	0.037579537	0.052873802
RAD9B_ENSG00000151164-14	-0.002697365	-0.001587947	-0.000963211	-0.002082903	0.003224997	-0.001425706	-0.007029914	0.003106903	-0.001691784	0.001191658	-0.002122552	-0.002662535	0.001244394	0.000434414	0.006063725	0.004161085	0.00171523	0.000927884	0.000367601	0.004345403	0.007009899	-0.001705706	-0.002244881	0.001101192	-0.00062935	0.010814481	0.000462333	0.0016567	-0.018939329	0.030770409	0.00147358	0.004100495	0.002075402	0.005910848	0.003412297	-0.001626545	-0.000287147	0.004767559	-0.0011341	-0.000461836	0.005312587	-0.001006445	-0.001948191	-0.003552054	0.00242694	0.038967971	0.037797968	0.025193772	0.056712218
VWA3B_ENSG00000168658-14	-0.00012695	-0.000203096	-6.09E-05	0.000643645	0.000385307	-0.000248494	-1.52E-05	0.012845759	0.000232698	-0.006496336	9.13E-05	0.000314249	0.000101247	-0.000658661	0.007349622	0.029483775	-0.011632793	-0.000552313	-0.003001459	-0.000647879	0.000568266	0.000116811	0.000111706	-8.63E-05	0.000687759	-0.000177712	-5.58E-05	0	0.000243608	7.61E-05	-0.000842142	-0.000248653	0.006076253	-0.001470825	-2.54E-05	-0.000349532	-5.08E-05	0.002577764	-0.000192976	-0.000121881	-0.000501901	-7.11E-05	0.000825394	-0.000137099	-8.13E-05	0.000822705	0.055434824	0.078407241	0.009488418
C9orf173_ENSG00000197768-6	0.000276781	0.003088127	0.0024981	5.64E-05	0.000324427	0.000359195	-0.00224311	0.00114707	3.84E-05	0.000223481	0.000797632	-0.000715912	0.000543586	0.000738524	-0.000304894	-0.000345577	-4.06E-05	-0.000223623	0.000293657	-0.000327565	-0.001899214	0.000205051	1.13E-05	0.000415603	0.006180954	0.00010168	9.02E-05	0.000167246	-0.000786045	-0.000860433	0.015858901	-0.003199086	0.00131289	0.000624774	0.00010627	0.000183445	0.000457737	-0.000158483	0.001072981	0.00169632	-0.006416291	0.000866876	0.003179602	0.004881139	0.000140145	0.010446448	0.032556474	0.015567551	0.009812617
DPPA5_ENSG00000203909-3	-0.006678583	-0.004808782	-0.000868458	-0.01836761	-0.015208352	-0.009141958	0	0.002357041	-0.002978981	0.002348962	-0.012136436	-0.003662594	0.00519445	-0.004342294	-0.001610635	-0.001982746	0.003454672	-0.002849096	-0.005204265	-0.002854979	-0.000490963	-0.00198667	-0.000372388	0.000495431	-0.004707407	-0.006441167	-0.005442738	-0.005067948	-0.003596353	-0.00136519	0.001230654	-0.004327408	-0.003451425	-0.006786843	-0.000620221	-0.009168425	-0.021726275	-0.011974691	-0.01341371	-0.013837161	-0.00619024	-0.02090899	-0.006238823	-0.067719295	-0.001734753	0.005209187	0.006941411	0.006075559	0.077289519
IQUB_ENSG00000164675-6	-0.000986384	-0.00269295	0.001464864	-0.001024179	-0.001009366	0.000155387	-0.008100352	0.003915385	-0.000489203	-0.001179904	0.00100427	0.001596341	0.001154562	0.000403512	0.007554969	0.012234013	-0.002750271	-6.22E-05	-0.001764546	-0.000147352	0.006073157	-0.000101327	-0.000443023	0.000139815	-0.000475007	-0.004895424	0.000249453	0.002824181	-0.000536542	0.001152885	-0.008844625	0.000514797	0.006966263	0.003139792	0.000645976	0.001646087	0.001001368	0.005738291	-0.000132166	-7.77E-05	0.001137569	0.000506566	-0.000785369	-0.005868378	-5.46E-05	0.012877264	0.038185526	0.070626612	0.018286179
LRRIQ3_ENSG00000162620-11	0.004139799	-0.000690416	0.005020309	0.001074124	0	-9.76E-05	-0.006598627	0.00147878	0.003207286	-0.000605752	-0.00034248	0.001099513	0.000826634	-0.000437556	0.001598205	0.00366717	0.000217961	-0.002501244	0.00057455	-0.002548974	-0.014078916	0.00058139	2.40E-05	0.000878978	0.000974926	-0.000219754	-0.000170556	0.000683499	0.001048568	0.000195077	-0.013668572	-0.001311674	0.003855304	0.002575721	-0.000415308	0.000267024	0.001070953	-0.000712477	0.000293241	-0.000562173	-0.001582049	0.003281321	0.002212369	-0.006084096	7.34E-05	0.005309924	0.029265973	0.030538604	0.012472981
UBQLNL_ENSG00000175518-6	-0.001491931	-0.00294796	-0.001645639	0.000225779	-0.005461844	0.00043919	-0.004881668	-0.000318919	-0.001111579	-0.000212654	0.000130247	0.000485155	-0.000626372	0.000283873	0.000295268	-0.000590549	-0.00064967	0.000449143	-0.001166168	-0.001626073	0.003175286	0.001556257	0.000145398	0.000598887	-0.001438746	-0.005425638	-0.000435255	-0.001789295	-0.001141545	-0.00022784	-0.007440316	0.001305882	0.000349344	-0.000982284	-0.000122316	-0.00173127	-4.70E-05	0.000542902	-0.000594576	-0.001234545	-0.002264935	-0.006733563	0.001142379	0.001570198	0.001378261	0.031511436	0.043324626	0.030049249	0.076029505
TCTE3_ENSG00000184786-4	-0.00396311	0.00028759	-0.000971476	-0.002517222	-0.001541934	-7.70E-05	0.004939431	-0.002253621	-0.001083956	-0.001290578	-0.003852366	0.001000898	-0.001299399	-0.00198691	-0.0012297	0.000217886	0.001070525	0.000918939	-0.002116404	-0.001392574	0.006992161	-0.004084363	-0.000241571	0.004775544	-0.00215729	-0.001521386	0.002524429	-0.00147445	0.000171315	0.000320069	0.010193589	0.002448432	0.00071952	-0.006869897	0.000101136	0.002509275	7.77E-06	0.002383989	-0.001119616	-0.000652062	0.001914567	-0.005354971	-0.000494948	0.00258911	-0.000581061	0.023915228	0.042330588	0.027516809	0.075240787
CCDC11_ENSG00000172361-5	-0.000505762	-0.001046319	-0.00032884	0.000301558	-0.000503979	0.000676042	0.000503978	0.006690951	-0.001725607	0.000530224	-0.003149641	0.002011568	-0.001025707	-7.30E-05	0.005676401	0.015039557	-0.009462444	6.31E-05	-0.000703065	-0.002002821	0.002612108	0.000273225	0.000274395	0.000321804	8.77E-05	-0.000577059	0.000186652	2.55E-05	-0.000335046	7.20E-05	-0.00246209	-0.00036576	0.008057838	0.000278841	0.002839099	0.000601562	-1.91E-05	0.004655748	0.000555234	0.001018323	0.000473322	-0.000149835	0.000514732	-0.003589493	0.000257487	0.008931296	0.039113537	0.075121262	0.012239139
RP11-505K9-4_ENSG00000260300-1	0.014682036	0.007907344	0.000740235	-0.001959988	0.008205497	0.000332959	-0.0119287	-0.00056698	0.000490702	3.05E-05	-0.00245747	0.009633704	0.005545221	0.000917862	-0.001225427	0.002381618	0.001992705	0.001662856	-0.002681177	0.006793702	0.005611539	0.006037857	0.000429022	0.001218621	0.003625073	-4.53E-05	0.000687955	0.000876972	0.012786599	0.012110036	0.015109107	0.000850888	0.0005261	-0.014007518	0.01832732	-0.005720852	-0.00077733	-0.005872754	-0.000793067	0.003453445	-0.001688438	0.00039396	-0.00310471	-0.005000528	-0.00138126	0.041658624	0.036456358	0.040036808	0.048366756
C2orf73_ENSG00000177994-11	-0.000469718	-0.001348888	0.002411198	0.000298531	0.000163992	0.000141877	-0.002073288	0.01697158	0.000780751	0.002119035	0.001568943	0.003094027	0.007052559	0.002343988	0.009401649	0.01616609	-0.0009787	0.001476054	0.002064063	0.004011155	0.000513231	4.49E-05	0.000567373	-0.000246155	-0.000126972	0.000328167	8.22E-05	0.000708701	-6.71E-05	-0.000104593	-0.003760433	-0.000104663	0.008227503	0.001007878	-6.73E-05	-0.000846809	0.000253627	0.02002216	5.23E-05	-0.00016433	0.000784335	0.000104297	0.00032851	-0.000888809	1.50E-05	0.005761712	0.028324548	0.060377215	0.016174256
GDPD4_ENSG00000178795-5	0.000844478	-0.001228544	0.014262641	-0.000885916	-0.001922568	-0.000848905	-0.005067549	-0.000501023	-0.000308561	-0.000173636	-0.000733067	-0.00086774	-0.000347038	0.000327756	-0.000752152	-0.001193965	0.000366575	0.000154402	-0.002388186	-0.000578119	0.000500088	-0.000386414	-0.001100447	-0.004244043	-0.000498897	-0.004440218	-0.00437096	-0.002633761	-0.00294253	-0.005712356	0.01635737	-0.020031418	-0.000518751	-0.001909386	-0.000771237	-0.000921678	-0.000537281	0.000395231	-0.000443648	-7.72E-05	-0.000787136	-0.004930944	-0.004438149	-0.014289885	-0.00019315	0.00403357	0.003551679	0.009726958	0.018797533
WBP2NL_ENSG00000183066-10	-0.002373703	-0.002026403	0.001362689	-0.000238811	-0.001221404	9.35E-05	0.000760395	0.008885136	0.00134179	0.003848818	0.002896676	0.001274763	0.003386681	0.002117917	-0.00027745	0.000327485	0.001811958	-0.00044103	0.002315436	0.0047211	0.014245685	-0.001565208	0.000279724	-0.001092966	-4.11E-05	-0.001890298	-0.000826398	-0.001458401	-0.000207821	-6.24E-05	0.006411422	0.000134393	0.000441005	0.000215026	0.000716465	-0.000543741	-0.004378162	0.009680183	0.000952622	0.000367896	0.001244565	-0.002734774	0.001198758	0.000959305	0.000259877	0.016704154	0.029318624	0.02888935	0.048333453
LRRC18_ENSG00000165383-6	-0.001320979	-2.19E-05	0.000263318	0.0003655	0.000153406	-0.000124216	0.000595084	0.004249344	-0.00018284	-0.003681145	-0.00015362	0.000212114	0.000124305	-0.000321844	0.007054438	0.011412519	-0.002043757	-0.00011704	-0.002079805	-0.000182604	0.002943221	-0.002744951	0.001234987	7.31E-05	-0.000189498	0.000175471	-0.000459006	0.000241245	-0.000760233	0.00033626	-0.000804427	-9.51E-05	-0.000744509	0.001475007	2.93E-05	3.65E-05	1.46E-05	-0.000635975	-0.00088615	-0.000166993	0.000210754	-0.000387015	-0.001022856	-0.000292298	-2.19E-05	0.00244174	0.029777208	0.049763948	0.003310703
ZNF683_ENSG00000176083-13	-0.000193654	-0.000944983	0.000236591	-0.000663864	-0.000794501	0.00014601	0.004098133	7.55E-05	0.000249249	3.52E-05	1.01E-05	-0.000254255	-4.03E-05	-8.81E-05	-0.000226384	-0.000417405	-0.000312181	-0.000123343	-0.000510058	-0.00146557	0.007160115	9.32E-05	5.04E-06	-0.000468144	0.000575747	-0.000105695	-6.27E-05	-5.03E-05	8.05E-05	-0.00022406	-0.000533193	2.77E-05	0.00331603	-0.001223175	-2.77E-05	0.000115722	-0.000331939	-0.002858823	-0.002487077	-0.000840132	-0.001601488	0.000235157	0.005105307	0.001310158	-0.000282655	0.005861169	0.002719909	0.002689744	0.001334176
RNF32_ENSG00000105982-12	0.000959864	0.000758134	8.22E-05	-0.000549211	-0.000794056	0.000246669	-0.003368487	0.00492042	0.0011221	0.001766954	-0.00135936	-0.001074284	0.001546931	0.000864857	0.00021168	0.001626412	0.003016295	0.002110425	0.00180357	0.005299765	-0.000861103	-0.006454261	-0.000692135	0.001044213	0.000455895	-0.001251856	-0.000337042	0.000399756	-0.001003415	-8.51E-05	0.000628376	-3.84E-05	-0.001650375	-0.000494661	-0.001213414	-0.000150034	-0.000715929	-0.001680726	1.51E-05	0.002603162	0.007639306	0.00445347	0.005387301	-0.000309003	0.00057054	0.033513891	0.051644784	0.046398327	0.03797321
CT45A3_ENSG00000232417-5	0	0	0	-0.000474337	0	0	0	0.013068713	0.010154523	0.015792513	0.001538118	0.005647945	-0.00082349	-0.002825583	-0.020668192	-0.015976083	-0.007639449	0.005052405	0.029994266	-0.007197238	0	-0.007320943	0.000237188	0	-0.000118599	0	0	0	0	0	0	0	0.0010659	0	-0.000237188	-0.000237188	0	-0.020256949	0	-0.000237188	0	0	0.000355679	-0.000237188	-0.000118599	0	0	0	0
CCDC169_ENSG00000242715-3	-0.00112616	0.000456006	-0.001702909	0.000144221	0.002183993	-0.002084699	-0.026803162	0.003285997	-0.00916422	-0.000356271	-9.62E-05	-0.000793092	0.00088328	0.002774939	0.000284485	-0.004005941	-0.003752565	0.001309042	0.003259684	0.002945295	0.010261711	-0.000337377	-0.000482004	-0.004631822	-0.000903215	-4.77E-05	0.000144058	-0.002148787	-0.000263982	0.000887879	0.001072184	0.000168704	-9.60E-05	0.000240137	-0.001153099	-0.000119362	0.000263916	-0.007400044	-0.002450581	-0.000505082	0.000696113	-0.000529385	0.00309234	-0.001788657	2.41E-05	0.024155895	0.014422631	0.029789672	0.011769717
WDR88_ENSG00000166359-6	-0.001488985	0.0006763	0.001174714	-0.000131928	0.001127798	-1.46E-05	-0.003438261	0.004154118	0.004874294	0.006595865	0.005573017	0.000300918	-0.001187582	0.000318828	0.000713013	-0.001992563	0.000448174	0.004729038	0.001053714	-0.00076117	0.012171531	-0.002393611	0.001141361	0.001992653	0.003224553	0.001422118	0.00038228	-0.00041064	0.002961721	0.000661076	0.007597316	-0.002587979	0.000923897	0.000903597	0.000602025	-0.001911449	0.001718535	0.003311174	-0.000991273	-0.002825645	0.002686084	0.004292851	0.00222602	-0.001833387	-1.47E-05	0.027570086	0.030698047	0.023077251	0.033862745
[truncated: 655 more rows]
[truncated: 4 more columns]
