# Supplementary material for: The landscape of sex-differential transcriptome and its consequent selection in human adults
Source: BMC Biol. 2017 Feb 7;15:7. doi: 10.1186/s12915-017-0352-z (PMC5297171; doi:10.1186/s12915-017-0352-z)
Supplement: Additional file 17: Table S7. — SDE scores for non-testis sex-specific and moderately sex-specific protein-coding genes across 53 tissues. Values below or above zero denote men- or women-biased expression, respectively. (CSV 177 kb) [file 12915_2017_352_MOESM17_ESM.csv]

Gene	Adipose-Subcutaneous	Adipose-Visceral	AdrenalGland	Artery-Aorta	Artery-Coronary	Artery-Tibial	Bladder	Brain-Amygdala	Brain-Anteriorcingulatecortex	Brain-Caudate	Brain-CerebellarHemisphere	Brain-Cerebellum	Brain-Cortex	Brain-FrontalCortex	Brain-Hippocampus	Brain-Hypothalamus	Brain-Nucleusaccumbens	Brain-Putamen	Brain-Spinalcord	Brain-Substantianigra	Breast-MammaryTissue	Cells-EBV-transformedlymphocytes	Cells-Transformedfibroblasts	Colon-Sigmoid	Colon-Transverse	Esophagus-GastroesophagealJunction	Esophagus-Mucosa	Esophagus-Muscularis	Heart-AtrialAppendage	Heart-LeftVentricle	Kidney-Cortex	Liver	Lung	MinorSalivaryGland	Muscle-Skeletal	Nerve-Tibial	Pancreas	Pituitary	Skin-NotSunExposed	Skin-SunExposed	SmallIntestine-TerminalIleum	Spleen	Stomach	Thyroid	WholeBlood	Cervix-Ectocervix	Cervix-Endocervix	FallopianTube	Ovary
UTS2	-0.001796184	-0.014706802	0.075850597	-0.006479605	-0.030362445	-0.002528615	0.00460757	0.001085096	0.003037982	0.001235145	0.002083701	0.005570201	6.03E-05	0.002951961	-0.018123506	0.091312026	0.019353663	0.000964127	0.673241179	0.004572919	-0.008650659	0.041643201	0.001117514	-0.003278683	-0.005128068	-0.002886774	-0.001638631	-0.002434625	-0.004571109	-0.001056046	0.016710998	-0.004526176	-0.00966862	0.002224387	-0.005419371	0.002311026	-0.004041672	0.008979861	-0.005522514	-0.001291459	0.003727934	-0.037079359	-0.005167583	-0.000567197	0.038221766	0.014114529	0.0361667	0.011566683	0.005343042
MINOS1	-0.07947005	-0.026197517	0.034327464	0.007981736	-0.003925703	0.075320091	-0.274567886	-0.154861129	0.071751003	0.267509865	-0.069202788	-0.249002627	-0.007494537	0.080007648	-0.028328723	0	-0.099933604	-0.055458327	-0.003974369	-0.153024471	0.10416634	0	0	-0.021316231	-0.089037713	-0.09261115	-0.049513955	-0.059205589	-0.035575105	0.043842173	0.465198562	0	-0.017163792	-0.151439431	-0.002002353	0.020203571	0.033392663	-0.121306296	-0.028874113	-0.031928164	-0.147500424	0.040301365	-0.054145015	-0.117169348	0.026323587	0	0.972145888	0	1
NBL1	-0.019599912	-0.027325706	0.000665226	-0.016363272	-0.045358833	-0.027484204	-0.085055917	-0.0047582	-0.017205301	-0.000852109	0.005759066	-0.003235424	-0.007329122	-0.007671164	-0.019421382	-0.010210056	-0.013598078	-0.004821663	-0.003849858	0.000508081	-0.015769696	0.00166239	0.013223875	0.030198058	0.003962792	0.020791994	0.028753734	0.036532929	-0.043993194	-0.007116381	0.022440742	0.000675407	-0.044610116	0.009710883	-0.004307015	-0.015763705	0.008500624	-0.029558986	-0.017662036	0.00082813	-0.002485404	0.002304912	0.0040837	0.024432538	-0.000468213	0.746290487	1	0.409740806	0.815879641
TMEM200B	-0.010652126	-0.015832203	0.00131298	-0.000136928	-0.028449577	-0.006151655	0.035440763	-0.013828529	-0.006572288	0.004138314	-0.001654616	-0.001298442	-0.004011865	-0.005822562	-0.00498843	-0.002625543	-0.023191445	-0.021288424	-0.008398937	-0.007674621	0.000774545	-0.000448618	0.020150311	0.010977265	-0.007369141	-0.016737551	0.012526321	-0.025345519	-0.016724673	0.001375286	0.136140813	0.012294799	-0.018596315	0.031629323	-0.005510852	-0.002862507	0.00172725	-0.017175724	0.010730164	0.008528878	0.025769004	-0.008132377	0.008664635	0.010410886	-0.00010199	0.609371473	0.784231154	0.427967901	0.734114078
MATN1	-0.018426945	-0.005359864	0.024638536	0.000592556	0.002322886	0.00826007	0.031240993	-0.067087471	-0.014650433	-0.02310513	0.017535667	-0.006709644	-0.023734115	-0.011528114	-0.051504693	-0.019107343	-0.011765286	0.012765204	-0.067034222	-0.04561196	0.169153123	-0.019211638	0.018044175	0.003703355	-0.011801003	-0.031529586	-0.001510939	-0.02004544	-0.00436597	-0.00999905	0.083712546	0.019650054	-0.00129914	-0.027071601	0.007425802	-0.005852287	0.016467212	0.000394044	-0.016646666	-0.003584861	0.019716809	0.019338144	-0.006911984	0.001949442	-0.008599065	0.798397602	1	0.564069502	0.859017343
RSPO1	-0.032526012	-0.08167179	0.000949507	0.001534075	-0.004679169	-0.013744475	-0.001528682	0.001365831	0.001146379	5.76E-05	-0.000997302	-0.001885041	0.00221063	0.001515112	0.00398228	0.002162237	0.000939474	0.000731831	0.001482038	0.002759265	0.083566994	7.51E-05	-0.002409401	-0.005948303	-0.001288369	-0.005098391	0.007014328	-5.64E-05	-0.007002295	-0.000973263	0.028053435	-0.000524739	-0.003721456	0.016376815	0	-0.003685766	0.001243122	-0.003380375	0.02532183	0.02185492	0.014972778	0.005654405	0.023382601	7.49E-05	0.00026548	0.861400295	0.952424507	0.665538643	0.065473581
CCDC17	0.003246037	-0.006677026	-0.002230562	0.000767748	-0.004386295	-0.000271418	-0.00300847	0.006352424	-0.002424021	-0.02021435	0.000567685	-0.000842856	0.000597909	0.000523907	0.007562	0.012755842	-0.004852302	-0.00051004	-0.011196358	-0.004826911	-0.005019157	0.000200008	0.00033557	-0.001769868	-0.002390097	-0.008985513	-0.000984933	-0.005042597	-0.005114036	-0.00479072	0.001774084	-0.002537304	0.066462767	0.002910643	0.001658887	-0.002120092	-0.001485465	0.00089271	-0.007443584	0.000707887	-0.001856027	-0.016681055	-0.004495479	0.004717025	0.010590767	0.051414986	0.413252327	1	0.07332349
CYP4Z1	0.027044769	-0.007274437	-0.000473511	-0.004315958	-0.002790037	0.002908369	-0.002937575	0.018758769	0.015181532	0.005395945	0.002778777	0.000282278	0.01014904	0.007742814	-0.004731194	-0.007127968	0.003426699	-0.000980792	0.005753999	-0.001430507	0.741661761	-0.000276352	0.000101815	0.000502199	0.007112985	-0.010689092	-0.003454258	-0.005915973	-0.00662871	-0.010636388	-0.0014095	0.014895037	0.010084438	-0.014162786	0.003642402	0.010615339	0.002025892	-0.013855555	0.03248458	0.029082522	0.013407764	0.000304904	0.001867841	-0.004754679	0.000160017	0.028916388	0.055865209	0.077390385	0.00483807
SERBP1	-0.01564241	0.018232811	-0.000804029	-0.002665297	0.004633073	-0.000104434	-0.000768618	0.003363669	0.005157368	0.006413866	-0.021171487	-0.001437658	-0.000935358	0.010827226	0.025247021	0.005543611	0.008981845	0.017417378	0.007058319	0.010904156	-0.048413792	0.011760767	-0.008217203	-0.000136794	-0.006135788	0.001603218	0.000862107	0.003758725	-0.012410054	0.027229887	0.012262984	0.01424872	0.006191797	0.058257906	0.007287911	-0.001048266	0.009435171	-0.002038214	-0.011072668	-0.033700254	0.004712914	0.014342521	0.000453096	-0.01606467	-0.005671385	0.461429441	0.422260599	0.395942838	0.387663269
PTGER3	0.061927511	0.022199551	-0.007975224	0.072439412	0.034332474	0.022332962	0.01889432	0.020222744	-6.08E-05	-0.000347684	0.000400133	0.000276239	-0.001413607	0.000802967	-0.00269767	-0.005924723	0.006792358	-0.000161902	0.007763409	0.000994933	-0.115494766	-4.29E-05	-0.001695196	-0.019382685	-0.008334299	0.000233673	0.002440142	-0.001403787	-7.55E-05	0.000260994	-0.042377074	0.000195048	0.000188372	-0.012240127	-9.98E-05	0.001475053	0.010006981	-0.005649545	0.019684819	0.008606218	0.004445334	-0.000356472	-0.032247462	-0.000479618	-0.000104752	0.049113579	0.051369078	0.176570677	0.020886016
NEGR1	-0.028855797	-0.067177409	0.005034218	0.010039027	-0.001268139	-0.004115644	0.086937985	0.145377131	0.064942649	0.042180235	-0.035487151	-0.001958105	-0.05087673	0.0233422	0.006984916	-0.061178621	-0.020296311	0.02403029	0.048441969	0.003520304	-0.04945747	9.21E-05	-0.068011195	0.00375176	-0.004065263	0.013138877	0.008411436	0.007837091	-0.023658482	-0.021750246	0.061530068	0.000380504	-0.027598647	0.007872695	0.001592969	0.036166132	0.013092208	0.017126486	0.031106709	0.039266772	0.038129455	0.000575331	-0.019614421	-0.014274441	-0.000328179	0.336245842	0.350040715	0.343538579	0.147145474
GSTM5	-0.025503158	-0.042043184	0.001532952	0.016477226	-0.008453425	0.005688239	0.122470951	-0.015081676	-0.134768179	-0.021837777	0.038199508	0.010355484	-0.050446291	-0.051675225	-0.039538362	-0.039555268	-0.032294011	-0.054334696	0.00134579	-0.043882582	-0.001028766	0.000223235	0.008886341	-0.004069608	-0.016188777	-0.040802597	-0.001897959	-0.018899925	-0.014902543	-0.008101234	-0.000396366	-0.002013666	-0.019447518	0.013779724	-0.001661894	-0.00821265	0	-0.023162471	-0.042850024	0.001805362	0.011677628	-0.004508372	-0.01081618	-0.0071137	0.000118725	0.276943606	0.378229564	0.260512221	1
PROK1	-0.020866012	-0.006579401	-0.037100494	-0.000198916	-0.00878878	-0.000840136	-0.010861552	-0.000102393	0.000344489	-8.82E-05	-0.000242995	-3.08E-05	-0.000182213	8.32E-07	-0.00025383	-0.000185493	0.00022477	6.66E-06	-0.00251488	-0.000491843	-0.045513706	1.00E-05	2.92E-05	0.000200506	0.000350426	-0.00021959	0.002559748	-0.000396318	-0.004276831	-0.003718894	0.000232323	9.16E-05	-0.000125657	-0.002246038	-0.00502716	-0.007855365	-0.00015402	-0.000729713	0.006165912	-0.004271883	0.000706582	-0.001456646	-0.001191167	-0.000495066	-9.16E-06	0.105149451	0.091257945	0.036480114	1
KCNA2	-0.00064374	-0.005647987	0.003699683	0.003913112	0.005500257	-0.005423063	-0.00538236	0.028790271	0.007997353	0.012743076	-0.059035265	-0.092786717	-0.07058806	-0.024627469	-0.01668931	-0.051930102	-0.016129692	-0.03845264	0.022945063	0.027460846	-0.025249756	-0.000518505	4.54E-05	-0.005296249	-0.005335685	0.000709583	0.003184313	0.003464621	-0.003356685	-0.005054485	0.005339187	0.000166238	0.001891252	-0.000284338	-0.00112471	0.040502951	0.002293799	0.020937958	-0.000480773	-0.001263306	0.003666544	0.001571963	-0.006895517	0.002507996	-0.000120672	0	0	0	0
OVGP1	-0.000412325	-0.00799707	-0.000391291	-0.004969403	-0.006336529	0.001388488	-0.021119147	0.009538199	0.006213639	0.0038738	-0.009940797	-0.004791676	0.002214404	-0.003187247	-0.012804204	-0.001627135	-0.004645401	-0.001191919	0.003877749	-0.005774778	0.004229631	0.000177048	4.11E-05	-0.01684965	-0.002620851	-0.016060574	-0.005502633	-0.012182071	-0.005223216	-0.00235952	0.019340956	0.004187127	-0.010222676	-0.004683292	0.001623382	-7.61E-05	0.001870629	-0.008177879	-0.009931407	0.011334681	0.002917141	0.013173104	-0.003974198	0.001293314	-0.004166174	0.071719757	0.073987381	1	0.14799751
TSHB	5.18E-05	-3.80E-05	-4.25E-05	-3.52E-05	3.71E-05	7.48E-05	-0.000119325	-1.99E-05	9.82E-06	-3.25E-05	-4.06E-05	-0.000114365	-3.04E-05	-5.37E-06	-5.68E-06	8.89E-06	-7.96E-06	-2.89E-05	1.34E-06	-1.74E-05	2.15E-05	-7.03E-06	-1.65E-06	1.53E-05	0.000210427	4.43E-05	-3.10E-07	2.99E-05	2.27E-06	1.60E-05	0.000118087	2.07E-07	-2.36E-05	1.13E-05	2.89E-05	-1.98E-05	4.34E-06	-0.604446896	-1.57E-05	6.51E-06	2.48E-05	-0.000188023	-2.55E-05	-0.000303827	1.44E-05	0	0	0	0
TCHH	-0.038545059	0.001662577	0.000574788	0.000457273	-0.000833343	0.000260484	0.000680826	-0.000238786	-0.001551548	-7.11E-05	-9.67E-05	-0.000138799	-0.001763344	-0.002936123	0.000625025	-0.001489097	-0.001287673	-0.001331734	0.000339559	-0.000649847	-0.001769833	0.0002607	-0.000264416	0.000344624	0.000621585	0.000168077	-0.000335218	-7.56E-05	0.000512391	0.000134587	0.001486964	0.000315175	0.001043908	-0.050636494	-3.79E-05	0.000985604	0.000516948	-4.20E-06	-0.757813788	-0.031740074	0.001358547	-0.001185397	0.000117702	1.26E-05	0.000168265	0	0	0	0
LCE3D	-7.27E-05	7.27E-05	-5.12E-05	4.45E-06	-2.82E-05	-1.85E-05	-0.000109762	1.78E-05	-5.19E-06	3.63E-05	4.45E-05	1.93E-05	-1.71E-05	-7.05E-05	7.34E-05	-1.56E-05	-6.23E-05	-6.16E-05	4.23E-05	3.12E-05	-0.000599115	2.30E-05	0.001696791	-5.19E-06	2.82E-05	0.000177976	-0.048250495	-0.000740023	0.000106804	-1.19E-05	-0.00013203	9.64E-06	4.30E-05	-0.069094127	3.12E-05	-7.42E-07	-0.000216562	-3.19E-05	-0.008743941	-0.005592231	1.56E-05	-1.48E-06	-1.48E-05	-4.52E-05	0.000209156	1	0.000347851	0.000107554	0.000194332
LCE3A	0.004617669	0.001190834	2.19E-05	0.000262328	-0.000523934	-0.000109316	0	0.002053939	-0.000852521	-0.00109214	-0.000174917	0	0	-0.000437253	0.000983633	-0.001332825	0.00010917	0.001791272	0	0.002510497	-0.023464223	0	-0.000306003	0.001158063	0.000961593	0	-0.027254444	-0.000262149	-4.37E-05	0.000830668	0	-0.0014854	-6.56E-05	-0.183799358	0.000721069	0.000218547	0.000174846	-2.19E-05	-0.092765847	-0.113646012	-0.000589939	0.00118028	0.000808655	-0.000524521	-6.56E-05	1	0.003756054	0	0.005412595
S100A3	-0.05121588	0.010966083	-0.005274653	-0.003930755	-0.008236236	0.002759604	-0.004965397	-0.003078863	-0.007275572	0.000492031	0.000222457	0.001624361	-0.002432964	0.000535488	0.001374984	-0.006028768	-0.003715332	0.000893288	0.001534803	-0.013067035	-0.024397989	-0.001089715	0.047469603	-0.001524232	-0.003342902	0.002622958	-0.019321425	-0.000746246	-0.000517997	0.000314014	0.029730118	0.000515704	0.020005516	-0.009086693	-0.000775759	-0.000515496	-0.000895403	-0.006542237	-0.688058709	-0.204663374	0.002313235	0.004910454	0.007940409	0.000962579	-0.000142553	0	0	0	0
CREB3L4	-0.011001321	-0.004382153	-0.014961765	0.001544598	-0.002140508	0.00796364	0.007250238	0.004802556	-0.000830614	-0.000248991	0.011220442	0.020239987	0.002352518	0.003309812	-0.000933211	0.004252192	0.003194079	0.00218722	0.001931024	-0.001629989	0.015396608	0.001379916	0.002761208	0.010225087	0.006638902	0.001161245	-0.004951082	-0.001297297	0.000910444	-0.00293442	0.012333904	0.007412677	0.005157504	-0.15467431	0.000473319	0.001386859	-0.000135099	0.004336689	-0.009240643	-0.004069271	0.004022426	-0.00217576	0.060771168	0.010189511	0.000705136	0	0	0	0
MEX3A	-0.005702287	0.000607609	-0.005650009	-0.004635889	0.000851639	-0.001441785	-0.010157879	-0.011663134	-0.023266712	-0.007117747	0.022063899	0.023438175	0.006031741	0.015463342	-0.001729975	-0.002342206	0.024642079	0.022976642	-0.006508037	-0.002610192	0.159924179	0.024606314	-0.017485865	0.00481229	-0.01518972	-0.007416157	-0.005047923	-0.00526088	-0.005717795	0.002602952	0.030567858	0.009864332	-0.007735273	0.036288966	-0.002024675	-0.009537479	0.011890261	-0.020507046	-0.027405874	-0.017350194	-0.002734295	-0.004821773	-0.005908317	0.002950759	0.0009195	0.38703444	0.469575063	0.33868379	1
PBX1	0.001392981	-0.008863603	0.001817752	0.016791801	0.024257307	0.021905661	-0.0401961	0.03570519	0.014041244	0.013546912	0.00102142	0.009048594	0.004533532	0.006100179	0.01521188	-0.001371774	0.007008294	0.00498017	0.009851823	0.007938682	0.046553372	-2.30E-05	0.019282507	0.051015052	0.002259452	0.015211268	0.009470283	0.024473193	0.001543161	0.013980068	0.001095347	-0.005199662	-0.010632101	0.021054111	0.03357633	0.001313616	0.009060349	-0.009995844	0.009258185	-0.00122376	0.02075562	0.008932754	-0.013229197	-0.001714301	0.001016661	0.716201162	0.848477315	0.734871126	0.372996418
GPR161	-0.012535649	-0.01041202	0.000411961	0.007885645	0.02117904	0.000904501	0.021144769	0.006114632	-0.016596496	0.003388122	0.004797358	0.005186514	-0.005561827	-0.005062997	0.002293481	-0.004784603	0.011414027	0.002583443	0.004180009	-0.002418077	0.008222373	1.94E-05	0.007275307	0.019537247	-0.016549487	0.020035764	0.005430599	-0.013287576	-0.005154361	0.003123154	0.005420626	0.000791645	-0.003781328	0.012167915	-0.000105714	-0.008168403	0.014524685	0.014221172	-0.016518078	-0.010071433	-0.001737334	-0.006631602	0.003420806	0.001168499	0.000145702	0.270250846	0.277063469	0.557189818	0.335845645
PAPPA2	-0.043011234	-0.00572905	0.001569374	0.002191547	-0.000271197	0.026797364	0.012721577	0.000681544	0.000681179	0.004078217	-0.006732272	-0.023081652	-0.000785961	0.000595733	-0.005695455	-0.005886087	0.001194496	0.001242189	-0.005085715	-0.000169582	-0.35709505	-4.33E-05	-0.086917707	-0.012129791	-0.037540632	-0.003944076	0.000454123	-0.001074777	0.000403792	0.000838958	0.444448442	0.023938213	-0.00633284	0.00898865	-0.0004745	-0.007804795	0.001034205	-0.000760334	0.007919586	-0.004468792	0.00921853	-0.000713654	0.067932552	0.006540451	0.000324685	0.372658016	0.337611755	0.055262072	0.006744305
SWT1	0.000294077	-0.011306711	0.003800018	0.00818852	0.00546402	0.010588304	-0.017229508	0.007306595	0.008567568	0.005859134	0.002336908	0.009563361	-0.003494247	0.006038991	0.000995748	0.005649445	0.003929595	0.006834507	-0.000302206	0.00217355	0.018566138	-0.008719937	-0.002891105	0.003532567	0.00047557	0.000764328	-0.000927134	-0.001389477	-0.004734773	0.000426048	0.00555104	0.006907287	0.002010762	-0.005546711	0.00207267	0.010469841	0.007210569	0.014862226	0.013907308	0.01144563	0.002432693	0.003068287	-0.006394049	0.007550551	0.006226952	0	0	0	0
LHX9	-0.002423279	-0.001868404	0.001100314	0.001982077	0.047180774	0.02251369	0.001105598	0.045522757	0.000442251	0.013232218	0.0007378	-0.000147575	0.00162142	-0.000368401	0.050833054	0.080061973	0.001093034	0.001327023	-0.003872617	-0.072511062	0	0	-0.000368476	0.000442431	0.000515761	0.001177951	0.001032657	0.000516421	0.005345859	0.004311245	-0.001695337	-0.02656631	0.023655296	0.000958528	0.000733673	0.00079765	0.0013256	-0.001023447	0.000295211	-0.000221368	-0.000957598	-0.001475299	0.000959116	0.000221368	0.001032868	0.005453316	0.006188672	0.085707156	1
KLHDC8A	-0.000210436	0.000124336	0.010292571	-2.80E-05	-0.000626488	-3.83E-05	2.43E-05	0.005798244	-0.000846705	-0.000366004	-0.011875747	-0.003655306	-0.003909255	-0.000656442	-0.008367601	-0.004453334	0.002720019	0.00097143	0.005292343	-0.006203067	0.001583801	-3.16E-05	-5.15E-06	-0.000426862	-0.000691102	-0.000505961	7.28E-06	-0.000143911	-6.76E-05	-4.05E-05	-0.000330233	0.000150851	3.02E-05	0.000463234	-2.43E-05	-0.000906575	0.000209445	-0.016272683	-0.000349327	-0.000171381	3.16E-05	-0.000157391	0.00464031	0.000567994	0.001213025	0.009785909	0.007236718	0.052079199	1
SLC45A3	-0.002850324	-0.001603019	0.001106953	0.001343101	-0.002463952	-0.000313221	-0.013821067	-0.00857904	-0.000166501	-0.005581367	-0.000310122	-0.000173094	-0.005624451	0.003325025	0.004303693	0.001226261	-0.001380852	0.000383634	-0.023271578	-0.01050975	-0.000264234	-0.003124269	-9.22E-05	-0.001052829	-0.000883057	-0.007155092	-0.001838723	-0.003676364	-0.001014049	-0.000205481	0.000609193	-0.001505432	0.000262715	-0.005925856	0.000243087	-0.000593833	-4.17E-05	0.003602285	-0.000946121	-0.001471808	-0.006559711	-0.012812881	0.007425626	0.000632051	-0.000164439	0	0	0	0
PLXNA2	0.034253604	-0.029336207	0.012679722	0.016566103	0.031559435	0.037739758	-0.073716475	0.031824438	-0.009061707	0.014473546	0.002721443	0.005937547	-0.039927743	0.007915337	-0.003366463	0.01619871	-0.000780033	0.006247354	0.047762695	-0.000396205	-0.08748214	-0.002303576	-0.006834004	-0.002643656	0.030436009	0.001355475	0.005139474	0.01339095	0.000160586	-0.002339886	0.005082242	0.006571197	-0.058869727	0.048117866	0.037930148	0.036539087	-0.050755085	0.017668734	0.025933347	0.024058924	0.002992706	2.29E-05	-0.005930879	-0.001860789	0.004814421	0	0	0	0
LEFTY2	0.003555259	0.000569823	0.000744662	0.097779313	0.035008194	0.026234618	0.001087139	0.001617929	-0.000134517	7.60E-06	0.000195499	0.000261402	0.000631777	-0.000228439	0.00042384	-0.003926372	0.000407614	0.000136893	-0.000479578	-0.000623389	-0.002277678	0.000109246	8.89E-05	-0.005399985	0.001113366	-0.000192511	0.000688094	-4.06E-05	-0.009721256	-0.002105551	0.003902827	-0.000330252	-0.007204596	-0.001336652	0.002164235	-0.000588487	0.00213	-0.107955312	0.000738071	0.001328098	0.000967426	0.004430379	-0.00096755	-0.000411161	0.000190503	0.168130865	0.696865369	0.073058599	0.618482715
TARBP1	-0.008214789	-0.016031944	0.008603701	0.002852522	-0.00321068	-0.004474472	-0.032541052	0.075630249	0.064104263	0.019006032	0.003397648	-0.050835048	-0.010609204	0.005964466	-0.039297916	-0.041626012	0.013247404	0.017408214	0.015553315	0.001837189	0.068098687	-0.037271272	-0.002022389	-0.022742218	-0.004102564	-0.031432464	-0.010972115	-0.024118349	0.005026773	0.004027025	0.075534194	0.004873058	0.009287901	-0.031419216	-0.005514124	-0.001160573	-0.00814687	0.001002291	-0.019281295	-0.027056251	0.028652229	0.072891083	0.012960758	-0.009561983	0.000345726	0	0	0	0
GREB1	-0.000755693	0.004099262	0.002134662	-0.000173633	-3.21E-05	-0.001307577	0.00031723	0.00650979	-0.001983968	0.003193673	0.002019768	0.001823662	-0.000449039	-0.000737642	-0.001590344	-0.012035659	0.001563522	0.001197914	-0.003875562	-0.001157736	-0.001616475	1.32E-05	-1.46E-05	0.000122428	-0.000571829	0.000995009	0.002196564	-0.001179732	-0.000360779	3.77E-05	-0.000157441	0.00295731	-0.000551377	-0.000776303	0.001955138	-0.011945911	-0.001391046	0.01478216	0.00467291	-0.000146291	-9.48E-05	0.000163671	0.000127465	-0.000183838	-5.26E-05	0.179651745	0.303298151	0.251967913	1
TCF23	-0.000732494	0.001085066	0.000124282	0.001821757	0.002214765	0.000100635	0.001827758	0.000763389	5.92E-06	-0.00010066	-0.000254585	-1.18E-05	0.000195398	0.000225004	0.000248617	0.000124351	0.000118409	8.88E-05	-0.000224882	0	0.001684953	-2.37E-05	1.18E-05	-0.000562361	-0.000295797	0.000301846	0.000201271	0.000213156	7.69E-05	-0.000313638	0.003600229	0.000106577	0.000893154	-0.00020126	0.000272221	3.55E-05	-3.55E-05	-0.000124361	-0.000201246	-0.000207134	-0.000118406	-0.003509617	0.001601166	0.001253854	7.11E-05	0.068068724	0.069294125	0.793933568	0.389767434
NRBP1	-0.000797828	-0.001914912	0.001629974	-0.004947632	-0.019774995	0.007982199	0.058032431	0.023528547	0.007506521	-0.009233552	-0.046308567	-0.038704044	-0.037152446	0.010400344	0.006209931	-0.008064923	-0.000952184	0.001445877	0.012014122	-0.018010603	-0.029217847	-0.005529081	0.030293521	-0.000707519	-0.011908219	-0.009015756	0.004805138	-0.010310999	-0.003563675	0.034494174	0.06157865	0.029855043	-0.000942996	0.060005444	0.030776905	-0.015976522	-0.008838075	-0.007826948	-0.026457651	-0.006925064	-0.014454858	-0.018688627	-0.017969285	-0.008404696	-0.010683076	0	0	0	0
CTNNA2	-0.000251237	-0.001013478	0.005535621	-2.24E-05	-0.000533625	-4.04E-05	-0.000399002	0.105241575	-0.000256136	0.037274403	-0.008897585	-0.016200119	0.025011537	-0.056129916	0.033870595	-0.001772484	-0.0160861	-0.02661515	0.003035387	0.017862145	-0.000650448	-0.003351844	-2.24E-05	-0.003034199	-0.001845049	-0.002227289	-9.87E-05	0.002174733	0.000501896	-0.000224313	-0.000282583	-0.000103208	0.000300557	-0.000152518	-5.38E-05	-0.002343868	0.000551986	0.005959391	8.07E-05	-3.59E-05	0.001344805	-1.80E-05	-0.001045868	-0.000529058	-0.000134611	0	0	0	0
GLI2	-0.013822504	-0.024214987	0.014794024	0.03968586	0.041470742	0.024014597	0.021685207	0.024698977	-0.016086498	0.014597964	0.010772977	0.020152126	0.011514729	0.001975712	0.005575253	-0.001590565	0.004399126	0.00188701	-0.002011399	0.004551068	0.077135311	0.000174393	-0.024587105	0.020969007	0.012979108	0.005770526	0.012262713	0.049625193	-0.016987966	0.000702301	0.045026213	0.004162325	0.003955725	-0.011393645	0.006718249	-0.002395452	0.004356765	0.030675851	-0.023704299	-0.034239842	0.009792467	-0.010968982	0.01192608	0.006533383	0.000110988	0.324217126	0.467017992	0.386732865	1
NR4A2	-0.041841055	-0.04008232	-0.096680148	-0.029781066	-0.081329992	0.006826417	-0.086294352	0.000750505	-0.000106374	0.002441162	0.017616468	-0.022456002	-0.002977912	0.026631035	0.003341354	0.019723094	0.009938378	0.003592117	-0.00735248	0.026388114	-0.017574126	-0.00634535	0.001084931	-0.012072409	-0.024298116	-0.046791897	-0.012206924	0.00808701	-0.02885336	-0.01672101	-0.027222371	-0.001714289	-0.02152365	-0.000814615	-0.015157476	0.004823148	0.003484444	-0.038284659	-0.000479446	-0.004409683	-0.029198346	0.002948453	0.001569981	-0.037349112	-0.031060242	0.081977876	0.120062374	0.375272927	1
SP5	-0.003309534	0.002811063	-0.00380499	-0.004327793	0.003699821	0.006494438	-0.00829758	0.010962073	-0.003466003	-0.008593324	-0.00753545	-0.022511517	-0.009071702	-0.001373572	-0.001415787	0.05005048	0.000128861	-0.006811274	0.005212568	0.00575356	0.070357569	-0.000395417	0.003130718	0.006720124	-0.000120522	-0.003574257	0.000408959	0.000161042	0.000361257	-0.000572956	-0.014185525	-0.022650198	0.003202605	0.033694371	-0.001726589	-0.018146038	0.011808378	-0.002848265	0.161226741	0.17407487	0.030870582	-0.000592773	0.04199518	0.005775095	0.000527355	0.764516717	1	0.148649617	0.063811212
HOXD10	-4.72E-05	0.006665372	0.000921529	-3.71E-06	-0.000632715	0.001024338	-0.025779634	2.22E-05	3.71E-05	6.67E-05	-4.45E-05	-0.00010011	0.000133475	-8.90E-05	-0.000107532	-0.000100111	-7.42E-05	-6.67E-05	0	0.000148307	0.052100616	-3.71E-05	-0.00040837	-0.010383592	0.000519976	-0.001844399	-0.001669624	-0.000950776	6.30E-05	-0.00011863	0.024092291	-1.11E-05	0.000247876	0.002062852	7.40E-06	-0.00605223	0.000177938	8.53E-05	-0.000248864	-0.002123177	0.001281836	0.000278043	-7.41E-05	-0.000820902	0	0.491796648	0.364229979	0.10153547	0.048118057
HOXD9	0.003726433	-0.011340621	0.001207305	0.000990082	0.000893591	0.002787932	-0.028945167	-4.97E-05	9.39E-05	-2.21E-05	2.49E-05	-8.56E-05	8.56E-05	2.76E-06	4.70E-05	-4.70E-05	-0.000135367	-5.80E-05	-0.000129504	8.29E-06	0.176739228	-2.76E-06	0.005715879	-0.02906459	-0.005418936	-0.001705157	-0.004627653	-0.001072048	6.35E-05	0.000466419	-0.014581233	0.000104928	0.001175738	0.006883092	0.006464688	-0.003188438	0.000275653	7.73E-05	0.003593374	0.00064992	0.005695891	-0.006615122	-0.000326917	-0.000314769	0.000102186	0.500460762	0.575294437	0.216429429	0.184310186
PDE11A	-0.009142115	-0.000569856	-0.005005107	0.012604097	0.012397739	0.005165731	-0.003209791	0.00989533	0.008702494	0.003731576	0.003192673	-0.000888407	0.008702237	0.013328689	0.011054464	-0.007805645	0.017026205	0.012902097	0.030789784	0.038465342	0.003874165	0.000847274	-0.002212804	0.073887317	0.0060627	-0.000840334	-5.29E-05	0.002058467	0.007592185	0.006860141	0.000447602	-0.043464074	0.000105688	-0.030684745	0.002063098	-0.002025346	0.025110213	0.052458341	-0.002600388	-0.00020712	0.018352274	-0.000528266	0.005907535	0.009940739	0.000582961	0	0	0	0
CASP8	0.018710448	0.000164673	0.003107587	0.002444477	-0.008837154	0.001066164	-0.064565254	0.004629978	-0.001097403	0.000166096	-0.000260758	0.00220758	-0.001322706	0.000971975	0.003040858	0.006112667	0.001292973	0.007682876	0.008625059	-0.000664473	0.049317406	0.013386288	0.004024356	-0.00156417	0.00878851	-0.005672825	-0.003294024	-0.002974289	-0.002650933	-0.001429501	0.111777247	0.002527439	-0.008717743	0.053294074	-0.000962871	-0.003825199	0.001923166	-0.012808557	-0.005139722	-0.006022111	0.033511816	0.04752113	0.007049664	0.012554924	0.004912669	0.175906274	0.177723142	0.239437261	0.13753916
CDK15	0.002292248	-0.027961512	-0.001375232	-0.011913605	0.000968447	-0.015404807	0.063328791	-0.000467286	0.001041695	0.004244594	0.011179658	0.009915469	0.000833025	-0.000781652	0.002593843	-0.001454801	-5.19E-05	-0.001874103	0.004149404	-0.002441417	0.07610603	0.000156517	0.103590516	0.001386445	-0.017491538	-0.050858954	0.002678087	-0.034882139	-0.001686317	-0.002724443	0.017535736	-0.004628444	0.009127219	0.028191772	-0.016050861	0.000856185	-0.002110973	-0.030027295	0.02246374	0.012801116	0.012511654	0.000415104	0.003534113	0.002036052	-0.000835014	0.161862838	0.136861285	0.184183884	1
CRYGD	0.000382707	0.001419573	0.000191428	0.000519452	-0.001230444	-0.000300878	-0.002542291	0.067583044	0.001066311	-0.014878373	0.000434432	0.002395677	0.01684336	0.000118148	-0.034296966	-0.008441137	0.011839584	0.010082408	0.031745645	0.004769457	-0.00035532	0.001695198	0.000519678	-0.002020352	0.000136334	-0.006575613	-2.73E-05	-0.00097963	-0.004414831	0.001503819	0.002538635	-0.001093717	0.001228116	-0.000819496	-0.000164129	-0.000273176	0.000682145	-0.05042602	-0.00120195	-0.00095674	-0.004324621	0.000708914	0.005570518	0.000218777	0.001924443	0.008919276	0.016350692	0.030108569	1
IGFBP5	-0.067889069	-0.032655177	0.012652906	0.084545147	0.055985423	0.041359799	-0.005963602	0.002914987	0.000948291	0.001027443	0.001014965	-0.000246706	0.000180418	0.001087028	0.003131376	0.002456488	0.00092461	0.003836501	-0.001741091	0.002886146	-0.152901154	2.42E-06	-0.000862029	0.023991705	0.000603482	-0.022187583	0.013658341	0.017767933	-0.003779053	-0.000978612	-0.070433317	-0.003613286	0.000496629	0.000728305	-0.013501583	-0.03188783	0.005996033	-0.031530937	0.012375252	-0.009800565	0.017089825	0.004023236	0.02507622	0.031615346	3.75E-05	0.722561224	0.980096785	0.86295287	1
OBSL1	0.005287715	-0.002244394	-0.009669744	0.005296256	0.007000715	0.001365806	-0.02897285	0.014291319	-0.004602697	8.63E-05	-0.014041049	-0.026432356	-0.004318018	-0.00887142	-0.008243323	-0.004689134	-0.001553612	-0.004447662	0.001564142	-0.006674331	0.053740537	-1.37E-05	0.000141894	0.009349726	-0.003319277	-0.013910775	0.000325238	-0.007069357	0.024691881	0.018539626	-0.008581775	-0.002034097	0.002866929	-0.006297852	0.009822469	-0.000470153	-0.00368395	-0.036262278	-0.008143183	-0.001794851	0.007158559	-0.002991421	-0.007685204	-0.020201485	0.000168368	0.207567847	0.291995278	0.333657042	1
TRPM8	0.000178412	-0.000145052	-0.000178515	-0.00010043	-0.000178544	2.23E-05	-0.010029721	0.00066888	-2.23E-05	1.11E-05	5.57E-05	0.000100237	0.000457076	6.69E-05	5.57E-05	0.000421406	-0.000523391	-0.000811243	0.001280876	-0.002003419	-0.009994694	-5.58E-05	0.000167356	0	-0.000145032	2.23E-05	7.81E-05	6.70E-05	-0.000256679	2.23E-05	0.003972138	-0.062681502	-7.81E-05	-0.0008026	-0.000278914	0.000133916	0.000612801	-0.016691844	-0.000200746	-0.000657582	0.00011152	-0.00084711	6.69E-05	5.58E-05	0.000178489	0	0	0	0
PRLH	-0.000791863	0.002112292	-0.001902455	-0.00095182	-0.001532281	-0.00021143	0	-0.003381401	0	-0.002482625	0	-0.000475989	0	0	0.003852185	-0.018695221	0.012054771	0.000370064	-0.649019506	-0.004114303	-0.001418605	0.00026439	0.001691319	-0.000687489	0.001108689	-0.000211028	0.00200778	-0.001004165	-0.017227005	0.002959695	-0.002589596	-0.000687489	0.002222115	-0.002987002	0.000580912	0.002798224	0.002216446	-0.075071594	0.00447985	0.001685822	0.001002513	-0.000581743	-0.001885192	0.001794922	0	0	0	0	0
AC104809.3	-0.002362264	0.001088798	0.000331077	0.000872107	0.000460312	-0.000538946	0.005141497	0.067162851	-0.000205417	-0.018860914	-0.000436158	2.56E-05	0.000308043	-0.000590821	0.013125192	0.132764622	-0.019594887	-2.57E-05	-0.015070027	-0.001665974	0.003756558	7.71E-05	0.00059896	2.56E-05	-0.002399302	0.000640805	-0.001941407	-0.000871905	-0.00010239	7.70E-05	-0.002867032	-0.010028766	0.108754488	0.003025505	-0.000846554	-0.003451779	0.000717567	0.024653852	-0.00022892	-0.003132281	-0.001373865	-0.073150395	0.003554438	-0.000127387	-0.008030968	0.019274855	0.49890075	1	0.050283944
ANO7	0.000540742	0.000105777	0.00030923	-0.000216493	0.000331446	0.000255779	0.000424633	-0.000137599	0.000314297	0.001452797	0.001545988	0.000679591	-0.000627074	0.002431591	0.000158147	-0.000121492	-0.001135858	-0.000125955	-0.001661846	-0.002198834	-0.001683227	-0.000368956	0.000238723	-0.004480178	0.028626267	-0.000409538	-6.90E-06	-0.000276197	-0.000374927	-8.98E-05	0.001278266	0.001943296	0.000785503	-0.008408641	0.000218941	0.000252853	-8.96E-05	0.000918586	-0.000850886	-0.000680586	-0.030010269	0.001068094	0.055623497	0.000401405	0.000301881	0	0	0	0
OXTR	-0.001221144	-0.00074511	0.000157639	0.008770153	0.014035494	-0.002200843	0.000234572	-0.020368315	-0.055774488	-0.048576628	-0.002911396	0.001148178	-0.01610909	-0.028480549	-0.019850972	-0.026702139	-0.014025049	-0.039295264	0.023123275	0.032796173	0.784691497	0.001526235	-0.033179433	0.00091161	-0.00023889	-0.00142247	0.019753202	0.001248353	0.000766435	0.002354174	-0.000916013	0.000704248	0.005090313	-0.000162453	0.000344753	0.001897771	-0.000239509	0.002123641	-0.000186561	-9.10E-05	-0.001976687	-0.001369733	-0.005380658	0.000214298	0.000258998	0.006340389	0.026583025	0.018117868	0.039791206
SNRK	-0.069786789	-0.075387807	0.001125618	0.009952955	-0.021843604	0.014637281	-0.091249548	0.032387761	0.016753073	0.02509859	-0.04850975	-0.008878172	-0.012612385	0.010775219	0.00193081	-0.020052067	0.0191377	0.01363808	0.021867804	0.038153755	-0.127335815	-0.010381858	0.008066024	-0.026724866	-0.032096321	-0.030840465	-0.013242905	-0.027663735	-0.032777076	-0.024426478	-0.034438692	0.024102287	-0.033923067	0.043106424	0.005403154	-0.001719442	-0.003707391	-0.002987673	0.067941224	0.01867681	-0.01463114	0.025982895	-0.009166095	-0.030741348	0.007887187	0	0	0	0
TGM4	2.10E-05	-2.33E-05	-0.001100041	-1.79E-05	-1.75E-05	-1.44E-05	-5.84E-06	2.72E-05	-8.80E-05	-9.34E-06	1.17E-05	-0.000159927	3.89E-07	1.17E-06	-2.26E-05	2.18E-05	3.89E-07	-1.21E-05	1.21E-05	3.31E-05	-0.002777744	4.79E-05	0.000113978	-3.50E-06	-7.82E-05	-2.80E-05	2.22E-05	-9.73E-06	3.89E-07	-6.23E-06	-6.77E-05	-2.06E-05	-3.93E-05	2.72E-05	2.72E-06	4.90E-05	-1.56E-05	2.61E-05	0.000133425	0.000134228	-6.11E-05	-0.000135414	-5.25E-05	1.05E-05	-5.68E-05	0	0	0	0
CDHR4	-0.010053067	-0.004162057	-0.000120159	-0.000459064	-0.001962778	-0.005622374	0.005930142	0.018064461	-0.000284409	-0.022182632	-0.000163931	4.37E-05	0.00036079	-0.000448461	0.007638419	0.005466548	-0.015355121	0.000174961	-0.006033774	-0.002380217	-0.011184033	0.000120316	0.000893836	-0.001959725	-0.001702423	-0.007487251	3.27E-05	-0.001417372	-0.00131677	-0.000338795	-0.000883193	-0.001299622	0.066854878	-0.004245433	-0.000633504	-0.012581197	-1.09E-05	0.002636314	-0.006075868	-0.005477282	0.001044997	0.000141924	-0.003976515	-0.006037389	-3.28E-05	0.025947906	0.495052082	1	0.015968969
SNTN	-0.000174402	-0.001045905	-0.000130811	0.000174412	0.000218032	-4.36E-05	-0.00421771	0.009853981	-0.000479163	-0.008643059	0.001000859	-0.000565652	0.00252463	-0.000392078	0.005727124	0.01523084	-0.011281074	0.00121967	-0.00669546	-0.000217999	0.001132448	8.72E-05	4.36E-05	-0.000435978	0	-0.000261611	-0.000174402	8.72E-05	0.000566797	-8.72E-05	0.000217874	0.000261563	0.102710015	0.000392268	-8.72E-05	8.72E-05	0.000346979	0.002784035	0.000827196	0.000739966	-0.00117439	0.000130819	0.003708508	-0.000827721	-0.000523126	0.002614368	0.530417424	1	0.008262632
CHST13	-0.001398705	-0.000269096	-0.001944202	0.000229974	-0.002434532	-4.62E-05	0.00824078	-0.002072323	-0.000108946	-0.000363781	0.000925164	0.00035267	-4.58E-05	-0.0012913	-0.00569924	-0.000449006	0.000127066	-0.00019647	0.0034411	-0.000478578	-0.000972607	6.37E-05	1.74E-05	0.000928889	0.007532529	-0.001446924	-0.000658546	-0.000195904	-0.000443478	-0.002178278	-0.029442734	-0.092020404	-7.36E-05	-0.0019041	-0.000399064	-0.002227606	-0.000225255	-0.00161065	-0.000658201	-0.001055282	-0.014927613	-0.013368055	0.0024407	0.001777891	0.020643272	0	0	0	0
CPNE4	-0.001026016	-0.008836966	-0.000160124	0.073858463	0.00220789	0.002718456	-0.010569242	-0.043515439	0.069194373	0.00516967	-0.000180051	-0.004654323	-0.045546409	0.010865137	0.001139468	-0.035325504	0.00938402	-0.028428408	0.060494165	-0.00938916	-0.01455333	0.002863747	-0.000593284	-0.003002229	0.000303351	-0.003008881	0.000601682	-0.001501351	-0.000882711	-0.010128395	-0.004431614	9.01E-06	0.001563254	-0.000545235	-6.31E-05	-0.000909215	0.000646288	-0.016354344	-0.00109697	-0.001385572	0.003929558	0.00640749	0.004562808	-0.000907302	9.90E-05	0	0	0	0
ACPP	1.41E-05	-4.36E-05	-0.000345129	-7.94E-05	8.32E-06	5.96E-06	-0.001704498	1.33E-05	1.54E-05	5.70E-05	-2.57E-05	-0.00016008	-3.92E-06	-1.11E-05	7.83E-05	1.77E-05	5.04E-05	-3.28E-05	-2.23E-05	-1.00E-05	-0.006001088	0.000591607	7.56E-05	-1.73E-05	0.000229368	6.75E-06	0.000443257	-2.37E-05	-1.46E-05	-6.91E-06	0.001513579	-2.65E-05	0.000103443	0.002417122	-1.99E-05	5.63E-05	0.000163444	-7.23E-05	-0.001698576	-0.000906345	3.47E-05	-4.00E-05	0.000204343	3.69E-05	-0.000175188	0	0	0	0
FOXL2	5.28E-05	0.003388915	-0.009454236	0.000154689	0.00032437	0.000294144	0.00018868	-0.001085701	-0.001836568	-0.000412555	0.000350219	0.00061261	0.000614686	0.000788282	0.000551384	0.000854917	0.000811383	0.001822072	-0.000678667	-0.000781421	0.000429866	-7.55E-06	0.006687333	1.89E-05	0.000117004	0.000988463	0.001040413	0.000105655	3.77E-06	4.15E-05	0.00027552	0.000166097	3.77E-05	0.000177363	3.77E-06	8.30E-05	0.000553883	-0.045562499	0.000195885	0.000305429	-6.79E-05	-7.55E-06	-1.89E-05	-0.000275403	1.89E-05	0.227889824	0.380306474	0.329442843	1
C3orf72	6.55E-05	0.002696491	-0.00945144	7.14E-05	0.000154703	8.63E-05	-0.000113068	-0.001075755	-0.000809506	-0.000322763	0.000617891	0.000524562	0.001535618	-0.000278805	-0.000376038	-0.000891477	-8.89E-06	0.001475188	0.000100676	-0.000138856	0.000419261	-1.49E-05	0.005726325	4.76E-05	8.33E-05	0.000722867	0.001360652	0.000190416	4.17E-05	4.17E-05	-7.14E-05	0.000119031	8.93E-06	0	-5.95E-06	2.38E-05	5.35E-05	-0.01420091	0.000478463	0.000163567	-4.17E-05	-6.84E-05	-1.19E-05	-0.000684045	2.68E-05	0.270960404	0.387950334	0.365034211	1
RBP1	0.000784713	0.000617624	0.030639491	0.006611124	0.001503635	0.00083276	0.003290242	0.001423922	-0.002634942	-0.003057599	0.001106078	0.000937314	0.005791782	0.005089484	-0.002628139	0.003424464	-0.001931135	-0.009132154	-0.0020189	-0.014087009	0.009503023	-9.95E-05	2.80E-06	-0.002880669	-0.004022692	-0.00045171	-0.002374265	-0.001975712	-0.001858377	-0.000903695	0.00180341	-0.002742736	-0.001029244	0.020768889	9.79E-05	-0.002752913	-0.02086184	-0.054710271	-0.009615652	-0.005669795	-0.00234058	-0.004631287	0.000334002	-0.000450315	-5.89E-05	0.023437337	0.036586985	0.252064412	1
CLSTN2	-0.006543363	-0.00771027	0.008093314	0.003883877	0.01642764	0.028802042	0.004444381	0.012917498	0.04087216	-0.000144284	-0.000306903	-0.006129617	-0.039151791	0.015317971	-0.011847992	-0.020009699	0.004558193	3.17E-05	0.001226681	0.004670374	-0.026716534	-0.000114864	-0.002845211	-0.004983926	-0.001407506	-0.012339252	0.0002652	-0.002435893	-0.014469861	-0.000352286	0.008855984	-0.001246906	-0.002658841	0.006843267	0.001161549	-0.016808543	0.00341208	-0.011323941	0.010252282	0.000189625	-0.000210163	0.000548839	-0.002283381	0.007894416	-2.15E-05	0.121969949	0.093705604	0.13854844	1
IGSF10	0.026408284	0.003775706	-0.000504421	-0.035809122	0.040423405	-0.001172404	0.029966886	0.002089218	0.000153858	-0.001365193	-0.000105145	-0.000322222	-0.00056554	-0.000587599	-0.002568556	0.002498797	0.001933117	0.000210068	-0.000327045	0.002877886	0.148746676	-0.000844643	-0.010356391	0.004251271	-0.002456665	0.014893269	0.007713228	-0.00035283	0.004944043	-0.002996082	0.006753938	-0.001377128	0.016424801	0.035393099	0.001573762	0.002664448	0.002755161	0.00244987	0.026568193	0.054857498	0.026308577	0.003584441	0.003713185	0.011515241	-0.000175347	0.013654282	0.031471315	0.104323441	1
SLITRK3	-1.36E-05	-0.000406993	0.000353043	-0.001853139	-0.000230303	0.00109482	0.03915112	0.040805271	0.013171919	0.03092923	0.077279216	0.049866572	-0.018555144	3.97E-05	-0.048565043	-0.018627444	-0.013175955	0.119160219	0.020824823	0.014593198	0.003535391	2.72E-05	4.08E-05	0.049587046	-0.002760997	0.104303457	0.019682898	0.063628922	0.003689258	-8.15E-05	0.002469765	-0.054408586	0.00167269	-0.001456151	0.000217187	0.000393584	-0.000461337	-0.006591038	0.003556452	-0.00033879	0.033393095	0.00010872	0.009470304	0.000608091	-9.51E-05	0.392637824	0.573639445	1	0.028295908
TMEM212	-0.000740088	0.000527899	-0.000211183	0.000423109	-0.000528944	-0.000105766	-0.002643752	0.018342884	0.001581729	-0.002489015	0.000211523	0.000951262	0.000419297	-0.003777515	0.031162269	0.040060577	0.008828297	0.003060247	0.000210091	0.002106125	-0.001584161	-0.000211647	0.000846155	-0.000422427	0.000844484	0.00084504	-0.000105773	0.002215069	-0.000739871	-0.000423109	-0.001163848	0.000316716	0.082510075	-0.006440849	0.000105812	0.000528944	0.000740739	0.001154618	-0.000211585	0	-0.003696377	0.000740359	0.001692063	0.00031718	-0.000211477	0	0.236147241	1	0.010966307
MASP1	0.008626131	-0.003974935	-1.66E-05	0.005146125	-0.019289628	-0.007673728	-0.03511863	-0.000265411	-0.001322982	0.001582265	0.003698466	0.004602157	0.00272865	0.003196381	0.010584355	-0.001681931	0.001909682	0.001774982	-0.001126434	-0.002609701	-0.00783426	1.01E-05	0.13540424	0.090716889	0.038671168	0.012001272	-0.002117622	-0.005546076	-0.013175089	0.028379187	0.008871928	0.029769186	-0.015865123	0.000578147	-0.001268913	-0.002240443	0.000354717	-0.001996625	0.016842892	0.003481882	0.024331928	-0.001458876	-0.000936073	0.002957531	1.69E-05	1	0.932246269	0.254577454	0.02888752
LRRC15	0.072126145	0.02107796	-0.004716934	0.005951088	0.026443889	-0.015923634	0.00663736	0.000774198	-0.002306693	-0.003753538	0.000377021	0.000117841	-0.000353045	-0.001600771	-0.002113392	-7.05E-05	-0.000630594	-0.000517171	0.000682264	-0.000400314	0.097690463	9.42E-05	-0.033697524	0.048572652	-0.035391487	0.020599645	-0.004644356	-0.008317092	-0.000699794	0.005989341	0.007640433	-0.001334322	-0.002567281	-0.11076218	-0.000772314	0.003749712	0.000540745	0.010644654	-0.425355016	-0.102916389	-0.00057428	0.00514863	0.051034928	0.002743575	4.71E-05	0	0	0	0
MSX1	-0.03564403	-0.01702696	-0.001524949	0.000480713	0.000924641	0.027009286	-0.021794273	-0.006361446	-0.019132106	0.001409396	0.004730385	-0.000582322	0.012397076	0.000272709	0.002285445	0.008283703	0.011765566	0.001825621	-0.004272029	0.012759612	-0.119542755	-0.084737312	0.005063162	-0.002498567	-0.005364493	-0.003668988	-0.000475526	0.000173987	-0.005967208	0.000977717	-0.008041019	-0.001465446	-0.00380977	-0.001365044	-0.000712366	-0.008884359	0.0016131	-0.0349469	0.004332298	0.005321543	-0.002558354	-0.006565794	0.000312633	-0.009669816	-0.000171148	0.531831553	1	0.194827744	0.048156065
CPZ	0.004533048	0.002430776	0.000759334	0.0068289	-0.003963832	0.007075411	0.003187041	0.000257667	-5.46E-05	-0.000523082	0.000623868	0.001439897	-0.001169393	0.000179428	0.00014822	0.000679035	-0.000671362	-0.000476208	-0.002108936	0.000796034	0.015344409	-0.000148424	0.013516331	-0.002712043	-0.00319872	0.002019952	0.002897876	-0.000673106	-8.52E-05	0.000109328	0.004538213	0.000272837	0.003335521	0.006975794	3.90E-05	0.011408813	-0.000179151	-0.000749698	0.022777654	-0.008295907	6.17E-05	-0.000419822	-0.008941375	0.002005188	-0.000148421	0.203461846	0.3170809	0.197833004	1
AC021860.1	-0.011535128	-0.020849681	-0.021007647	0.003467987	-0.016190653	-0.005932861	0.053188356	0.003411938	-0.018000514	0.005901412	-0.007622822	-0.015471863	-0.014311444	-0.001326974	-0.016377307	0.0051532	-0.000114311	-0.001063607	-0.047277459	-0.010924003	0.069536269	0.001829999	0.000826628	0.006279668	-0.005571732	-0.025856923	0.000989183	-0.019109718	0.004902237	-0.011533207	0.039606434	0.007841935	-0.000942823	-0.013174293	-0.001000394	-0.007877773	-0.047527819	0.044910936	-0.005563999	-0.000157828	0.014693908	-0.033820579	-0.032885237	0.007207521	-0.000580193	0.336091514	0.429062539	0.351905895	1
RASL11B	-0.011774746	0.00342674	0.004704781	0.026573599	0.038461402	-0.000606628	-0.003169954	0.009991815	0.014351489	0.001489469	-0.044871639	-0.033397389	-0.029179117	-0.021531728	-0.003032606	0.014354187	-0.000765111	-0.000854118	0.006514924	0.001206091	0.00800097	-0.000126417	-0.010560745	0.002309776	0.004388414	0.006272388	0.001566156	0.002705478	-0.008743819	0.01857655	-0.066093716	-0.003556858	0.001646622	-0.001329999	0.000404065	0.010067165	-0.001127602	-0.003481315	0.002678229	-0.000536333	0.005338204	0.030248721	-0.004825777	0.006213618	6.71E-05	0.086234751	0.068989585	0.086614186	1
GNRHR	-0.000199924	-0.000428184	0.004497452	-0.000626887	-0.00061205	0.000470321	-0.004417018	-0.000925165	-0.000679842	0.001958892	-0.00424525	-0.004191758	-0.003109593	0.000338923	-0.003038449	-0.001924386	-0.00171514	0.000569043	-0.000370141	0.001466219	0.004508092	0.000562921	0.000113675	0.001082666	-0.000983612	-0.00012815	0.003057708	0.000498722	-9.99E-05	0.000100049	0.000298584	0.000270986	0.001126443	0.005069004	-0.000257514	-7.08E-05	0.001295755	0.505585737	-0.000414044	-0.000942182	0.002988981	0.001095068	0.001025177	-0.000154957	0.00020042	0.039491958	0.015606408	0.008187694	0.016315015
RP11	0.000289219	-0.000506171	0	0	0.001517372	-0.000795331	0	0.003395173	-0.00252908	-0.001805943	0.014843336	0.000788926	0.002309814	0.005409437	-0.002023618	-0.001659805	-0.002817835	-0.002240266	0	0	-0.000433872	0.067815031	7.23E-05	-0.000289262	-0.000794416	0.000795331	-0.002805471	0	0.000578466	-0.000361569	-0.008107054	0.003319362	0.001228287	-0.000867613	-0.000289262	-0.000144638	0.003652304	0.000289045	-0.0016618	-0.001228718	-7.23E-05	-0.001373479	0.004744293	-0.000795331	-0.000361569	0.013461364	0.426204204	1	0.021321535
CCNA2	0.000512795	-0.011785462	-0.003601978	0.001921115	-0.004157091	0.002704587	-0.023550983	-0.000166137	-0.004876274	-0.003124476	-0.016818182	-0.006912633	-0.006009618	-0.001254503	-0.001585299	0.000587682	-0.00169436	0.001237988	-0.003038708	-0.006062425	-0.002080643	0.036776746	-0.010095031	0.002467446	0.001176846	-0.006538618	0.013288557	-4.62E-05	-0.003693509	-0.000174896	-0.003545299	0.006560321	0.008307724	0.017058212	-0.000284507	0.001331497	0.000249955	0.009558931	0.002344953	-0.008064456	-0.001820942	0.00489685	0.016076554	0.009785875	0.004190042	0.088366878	0.061774215	0.041038022	0.099240785
IRX1	-0.077385763	0.003270476	-2.28E-05	-0.001805267	-9.66E-05	0.000805636	-0.000932466	-0.011287684	-0.004583522	-0.009885396	0.007284352	0.025233193	-0.002684794	-0.000979102	-0.006547262	0.022005216	-0.001536457	-0.002084396	-0.004602974	0.015325617	0.542329559	-1.14E-05	0.034634676	-0.000660564	-0.00020498	-0.000511576	-0.005363858	-0.000409537	0.000284231	-0.001004863	-0.100453082	0.00015381	0.002586011	0.017854203	7.96E-05	-0.002575075	0.002462567	-0.035656501	-0.021421825	0.036976163	-0.000506667	0.000256245	-0.000364219	-0.002005864	-0.000318945	0.016553646	0.001270051	0.005521985	0.000563972
PRLR	-0.001282155	0.011003677	0.099579159	0.000744067	0.00063031	0.000703538	-0.031431078	0.001623156	-0.001075382	0.005926789	0.000564675	0.000362889	-0.000613748	-0.000412257	0.005479116	-0.034793055	-0.004857438	0.00519944	0.009428499	0.002310129	-0.01644226	0.008964692	-0.00072425	-0.000809299	0.008232193	0.000571839	0.008337478	-0.000522341	-0.001152509	0.000572388	-0.013247083	0.008609907	0.000998294	-0.007883389	0.000352817	-0.001952622	0.021969139	0.012798011	0.012250625	0.001278049	-0.012314845	0.000272071	0.013409369	0.001086162	-0.000453388	0.805759277	1	0.121017953	0.174227355
MTRNR2L2	-0.016856793	-0.000350619	-0.000115927	-0.000100503	3.45E-05	0.006130879	4.78E-05	0.679166439	0.144831273	0.264377976	0.275653982	0.162557115	0.315720899	0.327725757	0.233734527	0.3651573	0.24421865	0.555386937	0.204040229	0.625898119	-0.002687433	-0.000464625	-4.66E-05	1.40E-05	-0.000675014	-0.000440887	-0.000222855	-0.000280093	0.00017815	-0.032760389	-0.000290247	-0.000107153	-0.007388894	-2.92E-05	-0.01611453	0.003915931	-0.002583383	-1.54E-05	-8.93E-05	-0.023789228	9.05E-05	-6.46E-05	-0.00041523	-0.003726636	0.003842251	0.000334789	0.000448823	0.000206015	0.000406061
MCC	0.001158173	-0.016258697	9.24E-06	0.004608458	-0.002294213	0.001726448	-0.063998426	0.022180512	-0.007211734	0.010619039	0.016633759	0.02284007	0.012650471	0.004873251	0.007095296	0.00243026	0.022058522	0.006319743	0.003581605	0.005041083	0.027368848	0.003283435	-0.007216698	-0.003273707	-0.007690057	-0.005260917	-0.001399177	-0.001318156	0.00121709	0.002675711	0.010217932	0.00624591	-0.012965391	0.023264006	-0.001313357	-0.011260295	0.001815455	0.001464241	-0.021550786	-0.016990409	0.005969041	0.000180887	-0.00132066	-0.001600744	0.001282816	0.314802308	0.390113953	0.239058457	1
SNCAIP	-0.050927325	-0.044405603	-0.006354531	0.019246029	-0.00932815	0.010988127	-0.009627317	0.03782484	-0.006167448	-0.008798769	-0.006047886	-0.013393927	-0.002562032	-0.009329521	0.026889254	0.038842127	-0.04301144	-0.000837134	0.004463837	-0.007808503	0.014340468	-0.000826452	-0.002472579	-0.000447762	-0.025036692	-0.013023167	-0.009640805	-0.013562028	-0.014482688	-0.00287993	-0.053827395	0.000136404	0.00352036	-0.008287475	-0.001259494	-0.019099144	0.000909487	-0.020048025	-0.031464886	-0.017540892	-0.004356405	-0.02939333	-0.005247107	-0.01045996	-6.91E-05	0.65053054	0.901266969	0.213223328	1
ADAMTS19	0.00071925	0.019617222	0.010767564	-0.000324223	0.003143975	-0.00085629	0.011593423	-0.002112969	0.015170694	0.032313169	0.001372884	-0.00140455	-0.024018563	0.014535473	-0.003429838	-0.00183228	-0.018999683	0.003237995	0.001347144	-0.003752826	0.012481623	0.000309691	-6.88E-05	-0.000887721	-0.010746319	0.003450512	0.000992213	-0.036067923	0.015453703	-0.000878333	-0.016873819	-3.44E-05	-0.000648916	-0.014727544	0.008229583	-0.004836304	-0.002052344	-0.006122203	-0.002360952	-0.001571675	-0.0011131	0.000756742	-0.001955778	-0.000550148	3.44E-05	0.61561292	0.79904062	0.458060411	0.246800259
EGR1	-0.038697597	0.020428411	-0.015779508	-0.022580758	-0.06185045	-0.010303104	-0.111486529	0.005070132	-0.006794652	0.006041763	0.15129458	0.064433176	4.62E-05	0.009510863	0.003518805	0.008500663	0.007126135	0.007309688	0.006872105	0.019662643	0.014002634	0.001633627	0.024070881	-0.014735711	-0.033007689	-0.04550021	-0.008766926	0.014127042	-0.000351214	-0.01722807	-0.016948546	0.015672239	-0.022741397	0.002515992	0.002878441	-0.015977845	0.00338527	0.035322913	0.046706315	-0.022648771	-0.001482207	-0.003001568	-0.054862151	-0.041659083	-0.002530394	0.062109429	0.036188019	1	0.259572485
HAVCR1	-0.002224312	-0.000432069	0.000267067	-0.002167686	-0.003916311	0.001870031	-0.019250235	-9.99E-05	-0.002440967	-0.002967172	-0.00353414	-0.000866444	-0.002331656	0.001202747	0.002959921	0.001597669	0.000367043	0.000634511	0.004466348	-0.004420911	-0.008567729	-0.002301402	-0.000396863	-0.005039784	-0.020338686	-0.001404897	-0.000871415	0.000502314	-0.002273488	-0.001105783	0.348590286	0.000200509	-0.005668496	0.003569254	0.000972494	-0.000429044	-0.000301591	-0.000737471	0.001537983	0.000901152	0.007159955	-0.001527435	-0.000501557	0.004633054	-0.010738119	0.008220124	0.010927529	0.011595242	0.005943312
GABRP	0.00284928	-6.01E-05	-0.000105322	-7.52E-06	-0.000305774	6.52E-05	-0.021074914	-5.02E-05	5.02E-05	-2.01E-05	2.01E-05	-3.51E-05	7.53E-06	-7.78E-05	-0.000112892	-0.000100343	-3.01E-05	4.52E-05	-0.000466415	0.000383762	0.749011859	0.000125415	0.000243293	-0.00021312	0.000170406	-0.001164877	-0.028365081	-0.001130212	-0.000403416	-0.000327955	-0.018066859	-0.000196976	0.001766534	0.110074546	0	0.00010752	-0.000818535	-0.009518463	-0.036628836	0.001767719	-0.003413198	2.51E-05	0.009192335	0.00019544	4.52E-05	0.054651109	0.029281887	0.021241395	0.002031029
SLC34A1	-3.81E-05	-6.45E-05	-1.76E-05	-1.47E-05	-4.69E-05	8.79E-06	7.62E-05	1.47E-05	-3.52E-05	6.16E-05	1.17E-05	2.05E-05	7.62E-05	-2.05E-05	-2.93E-05	8.79E-06	-4.98E-05	1.76E-05	6.16E-05	0	-3.52E-05	4.39E-05	5.86E-06	-2.93E-05	2.64E-05	1.17E-05	-0.000336201	-4.98E-05	1.76E-05	2.93E-06	0.371232626	-0.002199273	0.000102583	8.50E-05	2.05E-05	2.35E-05	0	5.28E-05	-0.000658219	-0.000395048	-0.000260711	-2.93E-06	5.86E-05	0	0.000216629	0.001163361	0.000190539	9.09E-05	2.64E-05
SOX4	0.006707516	-0.012854791	-0.009395597	-0.026996177	-0.022846432	-0.015720715	-0.072547066	0.003406749	0.001682758	0.003213672	0.01600744	0.010248897	0.001941863	0.004826056	-0.001876854	-0.014499973	0.006642656	0.006308777	0.007931979	0.01369688	0.151188349	0.047114696	-0.020897181	-0.019871353	-0.00936543	-0.011478723	-0.004598207	-0.00376514	-0.031219052	-0.003345079	0.04496157	0.023087627	-0.015808995	0.063534962	-0.001981298	-0.010685573	0.00184298	-0.016524201	-0.039562932	-0.011796973	8.59E-05	-0.003975144	-0.059250152	-0.005756717	-0.003668367	0.504020526	0.562085805	0.327054914	1
C6orf48	-0.017309993	-0.005992551	-0.011454489	-0.018676215	-0.025692944	0.010011925	-0.021204126	-0.022249692	-0.002744472	-0.01190118	-0.005248004	-0.001379126	0.011645768	0.015348431	0.02041813	0.002551421	-0.016036038	0.015568088	-0.003074092	0.011350218	0.042445414	0.005234679	0.004925327	-0.015701822	-0.006128973	-0.013163717	-0.014574596	-0.026236915	-0.015831431	-0.006988076	0.055294134	-0.003578819	-0.023757464	0.002783232	0.007849504	-0.017651974	0.000665936	-0.025802403	-0.005674132	-0.009850503	0.00838677	0.020395374	-0.017837636	-0.033157404	-0.01312225	0.597430768	0.712391605	0.483521411	1
SPDEF	0.000307812	0.00031522	-7.71E-05	-0.000551034	4.79E-05	-2.80E-05	-0.009159305	0.000358102	-0.000602759	-0.000819105	-0.001761632	-0.001674549	-6.01E-05	-0.001125229	-0.001408678	-0.001223222	-0.000719919	0.000276017	-6.65E-05	-0.000457419	-0.067365965	0.000235875	8.88E-05	-0.00336536	0.014779235	-0.000401735	-0.008661367	-0.000440318	-9.57E-05	0.000108511	0.000721468	6.89E-05	0.005184377	-0.208126449	0.000255643	-0.000126091	-0.000848924	0.000129517	-0.018885485	-0.003236398	-0.016648955	0.000165804	0.038624994	6.31E-05	-0.000214892	0	0	0	0
UNC5CL	0.001966508	-0.001293893	-0.001756662	-0.001399517	-0.001011239	0.000689148	-0.004120756	-0.000501406	-0.000548103	-0.000971267	-0.000540472	-0.000370656	-0.000124544	-2.60E-05	0.000105395	5.20E-05	-0.000385749	-0.000638241	-0.000896308	-0.001474608	0.002265977	0.000749861	2.09E-05	-0.002668515	-0.000324046	-0.003840893	-0.001644529	-0.003611668	-0.00012101	0.000188965	0.413539713	0.038963663	-0.003050066	-0.001391508	0.000830642	0.002709562	-0.030352461	-0.000125903	-3.93E-05	0.005432584	-0.023315865	0.006398674	0.013332827	0.004880311	-0.000755091	0.021137396	0.027616021	0.035602916	0.029613473
MTRNR2L9	-0.014045116	-8.01E-05	-2.46E-05	-3.49E-05	1.54E-05	0.009129105	-0.00022377	0.446855588	0.183163738	0.171373572	0.17544444	0.213301884	0.322467118	0.442567175	0.378268803	0.462391363	0.253424257	0.331196596	0.141335979	0.244664337	-0.00108252	4.52E-05	-1.85E-05	-3.80E-05	1.85E-05	-9.34E-05	-3.90E-05	-1.03E-06	2.05E-06	-0.076175705	-0.000778722	7.60E-05	0.00436673	-1.95E-05	-0.032098705	0.004922702	-0.003309709	-3.69E-05	4.00E-05	-0.012850936	9.03E-05	8.21E-06	-2.26E-05	0.014585456	0.014616724	6.47E-05	0	0	6.47E-05
AMD1	0.002146137	0.016248247	0.006610162	0.003300285	0.004215865	0.002648593	0.020846094	-0.002594554	0.002633627	-0.011561328	-0.029904617	-0.00550444	-0.017574661	0.009195686	0.014246406	-0.016356086	-0.022791964	0.001761665	0.005001614	-0.002352416	-0.000167613	0.013897848	0.004833401	-0.003202653	-0.012270018	0.010373571	-0.001028864	0.006079155	-0.001334776	0.005259838	-0.004761674	0.010288439	0.003155016	0.021784304	-0.000118144	0.012711479	0.001600927	-0.021880634	0.01093441	-0.009723067	0.000794458	0.000797531	0.001433084	-0.004539316	-0.000806778	0	0	0	0
HS3ST5	-0.000372418	-0.000292919	0.003475193	0.001219836	-0.000611182	-0.003055911	-0.046837468	-0.0115014	0.028465368	0.075899833	0.000826315	-0.00896489	-0.0256971	0.023169962	0.0030686	-0.031174788	-0.042958833	-0.020944772	0.000308976	-0.026740529	0.000718401	-5.33E-05	0.001087175	-0.006502871	-0.004110171	-0.002698506	-0.000399738	0.001348177	0.000266544	0.000479354	-0.001408739	-0.000346568	0.003125418	0.000292175	-0.029447909	0.000986938	0.001564731	-0.000685479	0.001112496	-0.002520502	0.003462596	-0.000665616	0.000448866	0.000503878	0.001673244	0.003702806	0.012402874	0.006520155	0.005696783
FAM26D	-0.020910833	-0.007036423	0.000887796	-0.002082788	-0.007190341	0	-0.004606912	-0.001306056	0.004121169	-0.003593265	0.000366346	0.000889793	0.002400231	-0.000940479	-0.005479289	-0.013857259	-0.003066966	-0.001350887	-0.001098399	-0.004329523	-0.007740663	0.000733529	0.000463682	-0.002873011	-5.24E-05	-0.000731616	-0.00068127	0.000574165	-0.005355145	-0.003246355	-0.001491264	0.001517222	0.000522943	-0.025711614	0.001080767	0.003212323	-5.24E-05	-0.007752667	-0.84550316	-0.140588701	-0.001517002	-0.00381548	0.000157142	-0.002144805	-0.000628694	0	0	0	0
ESR1	-0.001447518	0.009251568	0.002011884	0.007993845	0.006448794	0.005938535	-0.016632259	0.00266569	0.000601736	0.000273222	8.11E-05	0.000150394	-0.000955874	0.000798432	0.000612514	-0.011610573	0.006922784	0.001067044	0.001585524	0.000831657	-0.125762079	-0.00012052	0.00030549	-0.000375289	-0.001797418	-0.001990605	-0.00117886	-0.002332571	-0.001051969	-0.000865044	0.003274255	0.012143914	0.000970883	0.002372234	0.00095286	0.000127571	0.000463618	0.072903109	0.009486763	0.003859364	0.001103055	0.003108715	-0.000484377	0.00046947	0.000563601	0.823580572	1	0.642358376	0.158968142
AC091801.1	0.003267122	0.008972689	0.001130971	-0.006471388	0.001124908	-0.000695912	0.042379647	0.006717382	-0.021833426	-0.005930053	0.002120675	-0.000848062	0.006554613	-0.007513698	0.00266167	0.000691907	-0.001268799	-0.006061457	0.004205294	0.01260126	0.16900251	0.000565652	0.010022093	0.006472892	0.008823007	0.021919909	0.017716494	0.003713503	0.00070613	-0.002256856	-0.012212622	0.001979394	0.001695792	0.047472187	0.000418719	-0.004690349	0.013296823	-0.010497464	0.00557487	0.041270062	-0.001674956	-0.002401314	-0.000541095	-0.002391713	0.001694962	0.890165132	1	0.18186997	0.791605153
ABCB5	0.005166904	-0.135743533	0	0.007325031	-0.023206217	0.028066985	0.068323597	0.001010959	-0.00112307	-0.000674472	0.000562169	0.000449648	0.003478403	-0.000561907	0.00078673	0.001010645	-0.000337328	-0.000449788	0.001008917	0	0.551416728	0.000674367	-0.007136362	-0.012108842	-0.053783147	0.006688547	-0.001662283	-0.00464886	-0.000224004	0.000337013	0.094501755	-0.002130929	0.00828027	0.019466617	-0.000111513	0.047123912	0.00111941	-0.003029341	0.024325661	0.06826124	0.046398259	-0.000670138	-0.019299122	-0.002783944	0.00190248	0.564003431	0.152486648	0.064340598	0.010868866
SP8	0.000130037	0.000130084	-0.001170544	-0.000520218	-0.000780468	-0.000520218	0.00675007	0.063767535	-0.063156871	-0.003885875	-0.000390287	-0.006486949	0.024145125	-0.03265429	-0.018191885	-0.006053188	-0.006348931	-0.002458294	-0.00524873	-0.005181169	-0.003248583	0.004011263	0.001429891	-0.000260133	-0.000390111	0.000650302	0	0.001040155	0.000910177	0.000130107	0.001688654	0.000780468	-0.000390111	0	-0.000390181	-0.001429891	0.002078437	-0.010185744	0.073880941	-0.031155992	-0.002241034	-0.000520359	-0.000390181	-0.000130072	-0.000390181	0	0	0	0
HOXA10	0.013199231	0.048281485	-0.003870824	-0.00028628	0.00038822	0.007361869	-0.040265578	-5.03E-05	-0.000201048	-1.34E-05	0	-0.000110559	-4.69E-05	-0.000180936	-6.70E-06	-0.000107214	4.69E-05	-0.000117281	-9.70E-05	-0.000117264	-0.037496854	0.003706537	0.000710934	0.024604342	0.01163562	0.000374849	-0.001665905	-0.003575172	-5.03E-05	7.70E-05	-0.038123136	0.000120589	0.000377883	0.000649368	-0.024611046	-0.01506642	5.36E-05	-6.03E-05	0.003959096	0.000386917	-0.004723289	0.000947666	-0.003664847	3.35E-06	0.000777033	0.560341167	0.660745738	0.294976515	0.016688257
RP1	-0.00151035	0.014976208	0.005812676	-0.000746013	-0.000559835	0.002715502	0.193205564	0.002144856	0	0	-0.00065312	0.001212702	0.001863707	-0.001585636	0	0	-0.000932938	0	0	0	0.024783548	0.001584713	0.005796534	0.0882356	0.018414747	-0.000932938	0.002139462	-0.001490965	-0.000279945	0.000559835	-0.006530104	-0.001119453	-0.000186575	0.005123708	0.012683868	-0.012322846	-0.000466394	-0.001212702	-0.003931782	0.008168337	0.003911437	-0.000746399	-0.003448861	-0.000279945	0	0.509908775	0.559320749	0.208931161	0.024613019
HOXA11	0.008239914	0.02003413	0.001006267	-0.000702368	-3.34E-05	-0.02545495	-0.009459824	7.57E-05	3.78E-05	2.67E-05	-6.68E-06	-9.79E-05	2.23E-06	-2.45E-05	-0.000122385	-8.90E-05	-8.01E-05	-6.68E-06	3.56E-05	-5.79E-05	-0.001196961	8.90E-05	0.012158206	0.020201059	0.003031672	6.01E-05	8.45E-05	-0.002571675	-2.89E-05	1.56E-05	-0.031488106	-1.56E-05	3.78E-05	0.000873272	0.000958478	-0.013179356	4.45E-06	3.56E-05	0.006201523	0.000380345	0.000505563	-0.0002158	-0.002276467	-0.000149055	-0.000353725	0.435408417	0.612803375	0.034469364	0.010573806
SFRP4	-0.014118897	-0.02058642	0.003492553	0.01713911	-0.01135846	-0.026029477	0.001560998	-0.0002853	0.000191385	-0.000218898	0.000266043	0.00054928	6.95E-05	0.000384572	0.001275607	0.001242271	0.000251257	1.69E-06	-0.001809387	0.001576946	-0.112472506	8.48E-05	-0.002286183	-0.004140205	-0.001947751	-0.005402666	-6.10E-05	0.002405475	-0.010586021	-0.001269933	0.007682826	0.000131368	-0.002726508	0.001671271	-0.000338365	-0.165780854	-0.00057348	0.004080553	0.001518619	-0.000506754	0.000927088	-0.004539784	-0.000407374	-0.014256977	2.76E-05	0.327419892	1	0.188056952	0.201507063
AUTS2	-0.03466333	-0.004178442	0.014735462	-0.060163244	-0.064835546	-0.033920343	0.015830706	0.109923484	-0.018596017	0.037338894	0.011193767	0.013838472	0.005822754	0.004725828	-0.02086874	-0.024845329	0.035366021	0.024574451	0.01663521	0.001661435	0.32023051	-0.079755327	0.010163967	-0.001349595	0.002537096	-0.008873235	0.019833085	-0.004049537	-0.0067315	0.003905622	-0.056521094	0.018968548	0.011266429	-0.011836838	0.01879506	0.002951316	-0.001242908	-0.00739732	0.015372131	0.013627468	-0.002342197	0.001831905	-0.032167135	-0.026096629	-0.039324371	0.422418932	0.384961619	0.430647888	0.726976164
STEAP2	0.007195096	-0.002308393	-0.000835559	0.012317166	-0.001697295	-0.002292898	-0.024622564	0.028696721	0.017008062	0.02246153	0.016087344	0.021001155	-0.005558081	0.015228763	-0.007415352	-0.009300376	0.003911226	0.018222839	0.008518029	0.001892647	0.069781646	0.003138681	-0.003315555	-0.05502489	-0.021927292	-0.051098266	-0.011448077	-0.027048049	-0.000654205	0.01174643	0.058775818	0.004295228	-0.008515347	-0.020574534	-0.000585024	-0.018167344	0.002347899	0.016677637	0.02111127	-0.000567704	-0.011232674	0.000399211	-0.011046918	-0.004940166	8.02E-05	0	0	0	0
CYP3A7	-0.00010621	0.001838414	-0.008606225	-3.66E-05	-0.000106166	5.49E-05	-0.001248312	0.001797418	0.000249031	0.000194243	2.20E-05	2.20E-05	7.33E-06	-3.66E-05	0.000512862	0.000139234	-8.43E-05	1.83E-05	5.50E-05	-6.60E-05	-0.066106815	-0.000742301	0.002155354	0.001901652	0.000755809	-0.000985654	0.000131843	-0.001374323	-0.000270894	4.40E-05	-0.014513486	0.511682369	0.00474317	0.001353717	0.000172235	0.000361782	0.001837743	-0.00163931	-0.000554431	0.000222878	0.001988618	8.43E-05	-0.000706046	0.000431639	0.000502043	0.002806109	0.00236687	0.006720405	0.008970608
LRRC17	-0.034593787	-0.020887255	-0.006861517	0.01802481	-0.007633895	-0.01231459	-0.010119947	0.008385029	0.008363775	0.001340495	-0.00245333	-0.004158487	-0.001751007	-0.000227978	-0.001149214	0.000973493	-0.000932591	-0.000613302	-0.000459681	0.004268829	0.026506752	0.000643909	0.00922827	-0.00617543	-0.009594635	-0.026095205	0.001560036	-0.003041829	-0.009895983	0.011606948	-0.004061998	-0.000117128	0.00166757	0.01573162	4.59E-05	-0.004441617	-0.000632244	-0.020038461	-0.004406872	-0.010955978	0.000189056	-0.000322971	-0.014877855	-0.001441263	3.99E-05	0.197777256	0.318453744	0.186204388	1
CDHR3	0.017860744	0.001460051	-0.000996318	0.004370034	0.003195696	0.004161597	-0.004505397	0.070506885	0.005859757	0.000755979	-0.08135744	-0.058287918	-0.011050163	-2.49E-05	0.000875458	0.092037007	-0.01039085	-0.017107945	-0.000209092	0.007511135	-0.017641385	2.75E-05	0.002536752	-0.093991264	-0.033096688	-0.032737887	0.005943056	0.015144231	-0.000353829	-0.009073668	-0.009382715	0.002194944	0.060305198	0.004029084	5.47E-05	0.003832099	0.001923459	-0.000205369	0.005229221	0.001362167	0.112108435	-0.000408387	0.045518318	0.009342212	-0.001971213	0.05442175	0.308727543	1	0.131206181
SLC37A3	-0.009868119	-0.000933546	0.001483107	0.009422646	0.007551425	0.002193946	-0.002330304	0.017466329	0.01200703	0.010324821	0.004777021	-0.012233283	-0.015322046	0.008913949	-0.003771281	-0.012956072	-0.001827518	-0.003445196	0.010071151	-0.002389688	0.036135273	-0.005892995	0.01926927	-0.019971821	-0.010565084	-0.019791092	-0.003775139	-0.023025413	-0.016779576	-0.001940541	0.068281865	0.012831573	-0.00513999	-0.006797308	0.006103358	0.000129495	0.013953096	0.01254976	0.012656776	0.025904071	0.010126709	-0.003017837	-0.009709925	1.59E-05	0.033938714	0.576877621	0.735590654	0.640975831	0.553922386
SOX7	-0.038079159	-0.088744688	0.010123831	-0.025291187	0.005007572	-0.013142129	0.015276376	-0.012212202	-0.020578838	-0.005280511	-0.005500518	-0.004428092	-0.010676221	-0.008623307	-0.005064899	-0.002352334	-0.001312704	0.010344327	-0.032727208	-0.007677043	-0.075682365	0.000482487	0.001251408	-0.029957726	-0.036971507	-0.023734301	-0.013459386	-0.011721445	-0.016882636	-0.027260069	-0.022673558	-0.011350437	0.036885329	0.039920976	-0.007020584	-0.020057864	0.001043043	-0.002782255	-0.024284127	-0.069139982	-0.016665981	0.007128651	-0.004257537	-0.055944497	-0.002775443	0.971741778	0.112490395	0.112091507	0.028186173
C8orf49	-0.0002697	0.000908954	-0.000234724	0.000638398	0.015668835	0.000168545	0.00235608	0.000775162	-0.000202238	0.000269669	0.001078575	0.000606713	0.001280509	3.37E-05	-0.000202285	-0.000438238	-0.000168502	3.37E-05	0.000303459	0.000235991	0.000471832	0.000572224	0.000101132	-0.001111878	0.000539313	0.038366815	0.000741382	-0.00023412	0.009171881	0.0177971	0.000235974	-0.001284032	0.000404126	0.000809082	0.000202256	0.000842607	0.029906534	0.000404286	0.000303381	-0.000505623	-0.013035834	-0.000168301	0.025848555	3.37E-05	-0.000101118	0.001685077	0	0.053976859	1
NKX3	1.42E-05	0.000193305	0.000175751	0.000315616	0.001273612	0.000458108	0.000570996	-0.000198466	-0.000671315	0.00061291	8.73E-05	6.60E-05	-0.000205573	0.000113316	0.00059026	0.000350087	0.000287275	0.000116302	0.000182212	-0.000239824	-0.002697297	-0.000145149	0.000973256	-3.33E-05	-0.001550832	0.000409328	-0.007541956	0.000464845	0.001252023	0.002636829	0.000473688	0.000221063	-0.000853088	-0.152240832	-0.000228544	-0.000172247	-0.000878316	0.000175835	-4.66E-05	0.000223997	5.06E-05	0.000575897	-9.19E-05	-3.75E-05	0.000452034	0	0	0	0
CHRNA2	-0.000285123	8.56E-05	0.012449899	-0.00025671	7.61E-05	2.85E-05	0.00015212	-0.000176259	-0.011711579	-0.003421084	0.067177145	0.010256772	0.00113306	-0.026620134	0.015737408	-0.109229926	0.001525794	-0.003330768	0.003674798	-0.043587663	-0.037283529	0.000446268	4.75E-05	0.00030423	9.51E-06	-5.71E-05	-0.000218545	-1.90E-05	-9.51E-06	-0.000114109	0.00028511	-0.002327104	-4.72E-05	-0.000741291	7.61E-05	0.000190165	9.49E-06	-0.010664904	-0.009868045	-0.010676802	-0.000636006	-0.001648545	0.000265998	-0.000408527	-0.001440967	0	0	0	0
ADRB3	0.000474025	0.027792137	0.000191406	-0.000301109	-0.000109416	0.00023276	-0.000462312	0.009940669	0.001919519	0.000205003	-0.000205406	-0.000602372	0.001587967	-0.000557958	-0.001908688	-0.001732754	-0.000546589	-0.000464601	0.000957701	0.000342262	-0.036937045	0.000109544	2.74E-05	0.031120471	0.001858256	0.021993669	0.001125797	0.048981342	-0.000150464	0.000314752	0.01045416	2.74E-05	0.001006956	-0.000177904	0	-0.001094827	0.000232731	-0.001012341	0.000587898	0.000191495	0.014717943	-0.000437296	-0.018469034	0.000150527	-2.74E-05	0.016993103	0.028923345	0.534843771	1
SFRP1	-0.045140919	-0.027335341	0.005457045	-0.000320709	-0.002547688	-0.005431482	0.038874631	-0.011490385	0.000278744	-0.002449182	-0.005605316	0.001791023	-0.002721434	0.006945419	0.021738433	0.006250287	-0.003460324	0.002279095	0.010704908	0.008123954	0.57555262	-0.002426594	-0.000549685	0.009403606	-0.018484741	-0.004077714	-0.011494866	0.000724842	0.002786456	0.001324992	0.037326099	0.000265939	-0.005770127	-0.049036871	-0.001881864	-0.043860719	0.004282324	-0.000448844	-0.017373577	-0.009852039	0.018813498	-0.005051725	-0.007951627	0.000546904	0.000170793	0.860894602	0.936044146	0.247898852	0.228829669
FABP9	-0.03189867	-0.005644544	0.00017013	-0.000119701	0.001603599	-0.000163787	0.001404757	9.45E-05	-0.000264678	-8.82E-05	6.93E-05	-0.000466304	-0.000478767	-5.67E-05	-0.000396979	0.000119717	-0.000144923	-0.000302439	-0.000384397	0.000346592	-0.007994862	-0.000107119	-4.41E-05	-0.000126004	-0.000201529	0.000258135	0.000207881	0.000195191	-0.000963508	0.00124521	0.000623669	-0.000226838	-0.000529247	-0.105742856	-5.04E-05	0.001659911	-6.30E-05	0.000201624	-0.730557672	-0.014231444	-0.00018267	-0.00010082	0.000157474	8.19E-05	-0.000201658	0	0	0	0
VLDLR	0.037813923	-0.049205603	0.005769161	-0.001349502	0.033899015	-0.013931877	0.130490162	-0.004131546	0.004157819	0.010443322	-0.016816317	-0.013774875	-0.017243243	0.004691117	0.005931308	-0.010562442	-0.002558602	0.022506919	-0.013985524	-0.000531899	-0.018203467	-0.036316753	-0.008889656	-0.015039066	-0.001991567	-0.001465512	-0.008926271	0.00675223	-0.007672454	0.068166378	0.030973803	0.009854114	-0.013804905	0.004762771	-0.001401168	0.012797713	0.001565817	-0.013335557	-0.004159832	-0.006436663	0.000706319	0.000632737	-0.003800962	-0.018280953	-1.77E-05	0.136634612	0.194998044	0.236915099	1
RLN1	0.001476088	-0.001785274	0.000155653	-0.000259338	-0.001917857	0.000181842	-0.002483971	0.007755063	-0.003144195	0.006271703	0.002722825	5.19E-05	0.001521545	0.004198939	0.007814767	-2.56E-05	0.009285257	0.004978685	0.004503319	0.006340737	-0.000845292	0.027454565	-0.000129969	0.00090849	0.00015502	-0.002256785	0.000129027	0.000103761	0.002840714	0.001838538	-0.003286264	-0.000415747	0.001851753	0.006695012	-0.000623194	-0.000933615	0.001010427	0.000187473	-0.002348385	-0.000412833	-0.001621367	0.00688492	0.001215925	-0.001573938	0.001550535	0	0	0	0
IFNA2	0.000699001	0.004183875	0.000349914	0.00091787	-0.001486278	-0.00061209	0.003452	-0.024740077	-0.00312516	0.001434174	0.009933576	0.012143572	-0.000811763	0.004914609	0.002337175	0.019283644	-0.009403733	0.000842474	-0.000430565	0.002143614	-0.003054063	-0.161992819	0.000568343	-0.000655363	0.000917425	-0.000218574	0.000830706	0.001615389	-0.000131216	-0.000131204	-0.001879961	0.000174915	-0.000262268	-0.000437419	0.000306124	0.000612257	8.74E-05	0.005016254	0.000961505	0.000524315	-0.001005682	0.001417249	0.0010055	0.000218646	0.000437286	0	0	0	0
LINGO2	-0.00538786	0.005438298	0.013193033	0.000419742	0.00061546	0.000195959	0.00134735	0.052405674	0.02613742	0.016216419	0.045713965	0.012042854	-0.015398837	-0.002188123	-0.003297302	-0.090412831	0.018397115	-0.003475394	0.035085306	-0.016626458	0.004894078	0.000448042	0.006475079	-0.002950856	-0.003384135	0.000997868	0.001339913	-0.001907066	-2.80E-05	-0.001873576	0.008640306	-0.00058732	0.000306024	-0.000447304	0.000335927	-0.002584638	0.002769142	-0.035279016	0.000498838	0.001579244	-0.000613937	-0.002219787	-0.008210642	-0.011564706	-0.011876572	0.050117739	0.095120269	0.037422973	0.021526935
NXNL2	-0.023451729	-0.013322194	0.000398582	-0.02810255	-0.053971659	-0.032397864	-0.012102818	0.037527486	0.006562994	0.002803323	0.00321448	0.005711161	-0.00776626	-0.009240075	-0.001970081	-0.000777376	0.000398838	0.009004649	-0.009857786	-0.01155655	-0.012336946	0.001099278	0.00413973	0.003885666	-0.002171138	-0.023772623	0.002693665	-0.000828551	-0.00779687	-0.000267582	0.03013812	0.00322539	0.000680418	0.007029909	0.000374747	-0.021402111	0.006675534	-0.006915596	0.006153909	0.002703127	0.005113422	-0.001686069	-0.004283844	0.000103028	0.001968751	0.452265404	0.955715359	1	0.460873278
TNFSF15	-0.006688539	-0.020467266	0.004262528	-0.000611743	-0.002918048	-0.001455449	-0.142435097	0.000333041	-0.000973911	0.000995887	7.71E-05	0.000205615	0.000333479	-0.000333538	-0.003349309	0.001024332	-0.000639158	-0.003702068	0.001252772	-0.002018989	0.029849668	0.02203282	0.004664326	-0.009901745	-0.03046954	-0.026770075	-0.006566258	0.00188013	-0.001179909	0.00125696	0.593444243	-0.003620956	-0.002235136	-0.119522281	-0.000513762	-0.021156445	-0.000636766	-0.006470121	-0.006394087	-0.009282667	0.075404436	-0.002708541	0.009745373	-0.025611212	-0.013743552	0.071512185	0.07832606	0.033989806	0.008233954
LMX1B	-0.023998705	-0.011179997	0.00086223	0.002746837	0.014925626	0.005748823	-0.004958776	-4.11E-05	-0.000246797	0.003736118	0.000739443	-0.000410673	-0.00012333	0.000287893	0.00045081	0.015201743	0.004472459	0.000945235	0.154454173	-0.020252522	0.511472761	-0.00012339	0.002869649	-0.009021413	-0.005471795	-0.007161181	-0.001799229	-0.001318387	-0.041739314	-0.010167469	-0.047383008	0.000698831	0.000610923	0.05888793	-0.000367082	-0.013846923	0.01270399	0.003999404	-0.034853917	-0.016966274	-0.00331924	-0.000739823	-0.003824837	0.009035895	-0.00049337	0.003657544	0	0.013189229	0.002014851
C9orf117	0.00116488	4.27E-06	0.00023392	0.00025734	0.000214118	-2.15E-05	-0.003038768	0.112090609	-0.003364178	-0.065126011	-0.006199704	-0.003748371	-0.002381427	0.000764448	0.033148095	0.226110132	-0.067479706	-0.001306535	-0.058213998	-0.009190967	0.011051281	0.000795842	-0.000123339	0.000534624	-0.000679852	-0.000949277	-0.000513651	-0.000491717	-0.000257578	0.002110841	0.001887743	0.000412291	0.058298577	0.000820986	0.00113161	-0.000975728	0.000977316	0.046389525	-5.11E-05	0.001216854	-0.00069834	-0.001591308	0.000362326	-0.006887429	-1.29E-05	0.019739516	0.585651906	1	0.032197554
PAEP	0.002953125	-0.010814339	-0.00347016	0.018517221	-0.002013989	-0.000187986	-0.003146555	-0.002114115	0.000609791	0.000563957	0.000235055	-0.000658057	0.000887166	0.001077005	0.000234474	-0.018836587	-9.40E-05	-0.001080864	0.000188047	-0.000141019	-0.03547492	-0.000797134	0.001409478	-4.70E-05	-0.001358316	-0.000188035	0.000328306	-0.00014101	-0.002533679	-0.005768443	-0.000422603	-0.00272251	0.003444811	-0.001739621	-9.40E-05	0.000610724	-0.000234856	0.002433665	-0.016709242	-0.014222352	-0.000140506	0.001114588	0.001172484	0.000797289	-0.000563957	0.006613898	0.339814016	1	0.101909532
LCN10	-0.025353175	0.063850814	0.006798396	0.00342484	0.09311537	0.01999259	0.080721386	0.001257284	-0.003304395	0.004022415	0.005022486	0.014982918	0.022633756	0.01401871	0.005674895	0.02529616	0.010753663	0.027342571	0.015542573	0.026540854	-0.027248148	0.000306898	-0.000302764	0.08323028	0.102212782	-0.019840164	0.028698074	0.021554658	0.111582503	0.053552898	0.040571199	0.002134688	0.02574069	-0.007102714	0.007705649	0.123651866	0.006551726	0.0012956	0.02499977	0.003282004	0.155260321	-0.001267865	0.057381061	0.085945244	0.00258435	0.53009403	0.911883464	1	0.299750252
MKX	-0.044100203	-0.004956449	0.006252626	0.050137328	-0.065232007	0.031022022	0.093014848	0.005248412	0.019525637	-0.010433592	0.005041335	0.004421956	-0.022508694	-0.000917887	0.008502472	-0.00040811	-0.017221556	0.002810378	-0.011046647	-0.011518226	-0.039642301	0.000151863	0.071164635	0.022607275	0.012793545	0.01201473	0.007811101	0.064741581	-0.002352559	0.000287653	0.026951764	-0.001849873	0.003035933	0.003308728	0.002780441	-0.0271004	0.00120667	0.061584218	0.00764855	0.021183328	0.014048526	0.001065645	-0.008656905	0.00716927	0.000409841	0	0	0	0
BAMBI	0.002160542	0.006775235	0.003504782	0.021449543	0.014876424	0.001021116	-0.022676969	0.004416563	-0.005691451	-0.01059779	0.004844638	0.005893257	0.005941352	0.021599609	0.010820564	0.047896938	0.017665204	0.015409049	-0.040601013	0.019299717	0.096994892	0.0002406	0.000206133	-0.00659688	-0.007508937	0.006606567	-0.000227798	0.003022332	0.064936703	0.052453257	-0.038218254	-0.000608701	-0.021030935	-0.003905412	-0.000381862	-0.011303035	-0.00655692	-0.029571314	-0.053953358	-0.004204373	0.003773185	-0.001176999	0.001429655	-0.003484427	0.000188966	0.087197065	0.103033318	0.160472497	1
DRGX	0.000626782	-0.00027437	0.160561285	-0.000313485	0.000862457	-0.000431504	0.00050953	0.001050096	-0.008486679	-0.00101612	-0.001342131	-0.00388313	-0.041075718	-0.020845859	-0.014475966	0.010710029	-0.001015405	-0.000900009	0.594177256	0.145403538	-0.000274519	0.000548822	0.000196192	-0.001292264	-0.00120223	-0.001527843	-0.000978403	3.92E-05	0.000470585	-7.85E-05	-0.000156815	-0.000549299	0.00318759	0.000274556	-0.000352876	7.84E-05	-0.00019608	0.030044474	0.007561766	-0.013635615	-0.003871568	0.000352847	-0.000392037	0.000235248	-0.000588447	0.002784332	0.001530087	0.003097722	0.00074563
MSMB	-3.09E-05	-8.92E-05	-3.14E-05	-0.000251454	-2.09E-05	-2.44E-05	-0.002396985	-1.30E-06	-9.09E-06	-2.34E-06	-9.48E-06	-0.000190412	-1.65E-05	2.73E-06	-1.48E-05	-1.56E-05	-1.74E-05	-4.29E-06	6.11E-06	3.34E-05	-0.007116956	-2.05E-05	7.79E-06	-5.98E-06	-2.12E-05	-3.83E-05	-3.80E-05	-0.000108197	-6.88E-06	-2.26E-05	-0.000109108	-9.74E-06	-0.001695103	-0.000381049	-1.00E-05	-1.38E-05	-3.04E-05	-4.33E-05	0.000167316	0.00080193	-3.34E-05	4.16E-06	0.006902534	-1.87E-05	-1.56E-05	0	0	0	0
DNA2	0.004255353	-0.004332523	-0.000976179	0.007323979	-0.002739088	0.006590175	-0.057439781	-0.006239034	-0.019901011	0.004285364	-0.002037491	0.005726611	-0.032669646	0.015911099	-0.00386626	-0.003033553	0.001454922	0.012119779	-0.004746492	-0.030455499	-0.020152801	0.030011347	-0.017386162	0.005678924	-0.010204559	-0.010602143	-0.008719617	-0.015723968	-0.009920573	0.001713934	0.075838291	0.039913046	-0.001453255	0.0024626	0.000446968	0.002690909	-0.003163206	0.035190819	-0.016609406	-0.015691963	-0.017000965	-0.010836705	0.013625109	0.008753796	0.003165897	0.172783159	0.183161566	0.124600599	0.17173432
DUSP5	-0.029722809	-0.06759431	0.080807604	-0.018087744	-0.056775314	0.001860465	-0.067462141	0.041499705	-0.001664117	0.029974167	-0.012587717	-0.027256205	-0.00323865	0.041710412	0.036890455	-0.019725211	0.005121013	0.093691507	0.006087584	0.038484303	-0.006647798	-0.015088078	-0.005463911	-0.081326517	-0.09169743	-0.051341144	-0.033379994	-0.012533062	-0.0091285	0.038390463	0.046629418	0.033333934	-0.018467355	0.167192145	-0.003471829	-0.009004791	-0.003924723	0.034900001	-0.009906052	0.006363666	-0.041057786	0.023087134	0.075416302	-0.09065183	-0.026748976	0	0	0	0
EMX2	-0.028717715	0.005069603	-0.000312561	0.000939848	0.004358642	0.010717365	-0.006009745	0.01315326	-0.015703401	-0.010437116	0.000807253	-0.001107704	0.040078285	-0.014404339	0.003561099	0.010654146	0.016072885	-0.00863478	0.001082983	0.013097462	-0.007952558	-0.000113079	0.00643449	-0.000170505	-0.000120793	-0.001131686	-0.000112677	-3.40E-05	-0.000541419	0.000183978	0.01627718	2.10E-05	-6.84E-05	0.003019138	-0.000213415	-0.00193868	0.000241911	-0.011624078	0.018244957	0.018372872	1.58E-05	2.89E-05	0.00056972	0.000340721	9.21E-05	0.423703148	0.724113476	0.654379323	0.162162392
DUSP8	-0.01521811	-0.031887443	0.016993335	0.016552876	0.007725482	0.025919199	-0.007553226	0.061207355	-0.064380104	-0.001857283	-0.012088553	-0.037863369	-0.018373524	-0.056113196	-0.081276793	-0.042162327	-0.088761533	-0.048380147	0.033127209	-0.005469381	0.039339076	-0.00152415	0.00028844	-0.073777645	-0.025857604	-0.004116672	0.000909711	0.001507442	0.023734039	0.013392472	0.034972069	0.026579664	-0.023324435	-0.031686796	0.004099206	-0.011140663	-0.001881908	0.029461656	-0.003001015	0.012032372	-0.025853954	-0.007261249	-0.061778313	-0.008824031	-0.009728803	0	0	0	0
KRTAP5	-0.005996264	-0.00075639	-0.000278662	0.000159233	-0.000597084	-0.000437983	-0.00202517	-0.001668545	-0.000436813	-0.000874505	0.06072465	0.031381392	-0.000198328	0.001426136	-0.001789278	-0.000596081	-0.002064169	0.00206559	0.005001782	0.000596508	-7.96E-05	0.000159168	3.98E-05	0.001432192	0.017122219	0.000437934	0.000159198	0.000199034	0.000358211	-0.00035832	-0.005827157	-0.000517188	0.000477397	-0.004567317	0.000517402	0.001313549	-0.000675131	0.002577444	-0.72556773	-0.065561042	-0.001471269	0.000955058	0.006236387	-0.00051753	0.000278624	0	0	0	0
OR51E2	-0.005894399	0.001065644	-0.000721191	-0.00021508	0.015991032	0.042422899	-0.002132315	-0.000116171	0.001071733	-0.000464498	0.000331597	0.001313512	-0.002280198	-0.001525897	0.000522892	0.000354026	0.00056335	-0.001033104	-0.000923477	0.002905217	-0.01151483	-2.33E-05	-2.91E-05	0.003691055	-0.016068174	0.001186721	-1.16E-05	0.005166814	0.000784214	0	0.008607352	1.75E-05	4.07E-05	0.001080536	0.000300933	-0.000223371	0.000726847	0.000975225	-0.000353932	-0.000196724	0.011131975	0.000319805	-0.002564249	0.000579063	-0.00012221	0	0	0	0
ST5	-0.037562687	-0.01380427	-0.018213444	-0.00341832	-0.001593033	-0.001268191	0.002403665	0.009196889	-0.008374334	0.001174665	-0.00282691	0.000823762	0.002348591	0.004288376	0.002143802	-0.005018309	0.00516187	0.002408651	0.00431392	-0.006564133	0.153725181	-0.000232797	-0.003664777	0.022652631	-0.005987627	-0.002079635	-0.015394889	0.016457498	-0.004239584	-0.000604447	0.024158893	0.001489042	-0.005815189	-0.013192912	0.011527782	-0.015542197	-0.004209458	-0.008544429	0.000742697	-0.008902401	0.005785133	-0.020566722	-0.022997137	-0.015506755	0.00031505	0.496794967	0.475536075	0.830656269	0.548162926
CALCA	0.001555468	-0.000716687	0.000654954	-0.002158457	0.002971955	-0.002163836	-0.002252664	0.000111736	-0.000768385	-0.000300653	0.000649925	0.00025557	0.000259496	-0.00013875	-7.07E-05	0.001402119	0.000979529	0.000367402	0.00794967	0.003415172	-0.002054872	-5.66E-05	-3.09E-05	-0.000842888	-0.000677835	-0.000734868	-0.000533377	-0.000294281	-0.003678835	-0.003076568	-0.014776607	-0.011972835	0.000534781	-0.001474447	-0.002215925	-0.001699022	-0.000122003	-0.002057181	-0.000163231	-0.000272481	7.97E-05	-0.015301864	0.000733292	-0.720637176	-2.57E-06	0	0	0	0
FSHB	2.79E-05	4.98E-06	-7.60E-05	5.61E-05	1.23E-05	0.000452764	-5.97E-06	0.000434516	1.46E-05	1.16E-05	-4.94E-05	2.36E-05	9.02E-05	-1.79E-05	2.16E-05	-1.36E-05	3.09E-05	-1.66E-06	-5.64E-06	4.64E-06	1.43E-05	-3.32E-07	9.95E-07	-1.23E-05	3.32E-06	0.000585081	2.52E-05	4.31E-06	-1.56E-05	1.73E-05	-7.63E-06	-2.65E-06	5.97E-06	-8.96E-06	5.31E-06	-3.32E-07	3.32E-05	0.630538017	-9.95E-07	3.65E-06	1.99E-06	9.62E-06	2.92E-05	1.99E-06	-7.96E-06	0	1.59E-05	0	2.85E-05
WT1	0.000162213	-0.026397155	-0.001167405	0.001560568	0.001696491	-3.86E-06	0.002358844	-0.00012359	-0.000293466	0.003201035	3.09E-05	-5.40E-05	0.000316576	-4.63E-05	0.000119711	-0.000289583	0.001533149	0.002509315	0.000108149	-0.000494291	0.000440137	0.001610024	1.93E-05	-0.002140177	-0.002097441	0.000862165	0.001428438	-0.000399692	-0.009735325	-0.005308291	-0.03320436	1.54E-05	0.00126412	0.000200851	-1.55E-05	4.25E-05	0.000682724	3.86E-05	-5.02E-05	-0.000154498	-0.001836207	0.016406642	0.00305524	-0.000208497	0.000166035	0.331884682	0.325655904	0.848430379	0.76424454
ALX4	-0.023635844	-0.018505846	0.004082022	0.001394871	0.005885834	-0.000535983	0.001535125	0.022998338	-0.002390305	-0.01591883	0.004893429	0.000629987	-0.013898765	-0.009354348	0.046317906	0.038803544	-0.00693873	-0.00280054	-0.006410673	0.048045188	0.522254444	-5.00E-05	-0.01884323	0.000847574	0.000597905	0.004114432	0.000648727	0.005707083	-0.000298417	-9.86E-05	-0.017834136	0.000700435	0.011409469	-0.044416812	-0.036805934	-0.007139242	0.000397697	-0.003404039	-0.088640627	-0.039012081	-0.001895002	0.002242803	0.006056747	0.000817214	0.000250116	0.04452005	0.135986942	0.06357074	0.009780682
SCGB2A1	0.000564582	5.01E-05	-0.00010012	6.78E-05	-4.68E-05	-7.11E-05	-0.01400742	0.001669991	-4.84E-06	4.36E-05	-4.20E-05	0.000122722	0.00018891	-4.04E-05	0.001859574	0.002022768	-0.000400243	-1.61E-05	-0.000472542	-7.27E-05	0.13414233	-9.69E-06	3.23E-06	-0.000672987	0.004720729	-2.91E-05	-0.009802988	-0.000460144	-2.10E-05	4.84E-05	-0.000325484	-0.000267948	0.003218209	0.041741841	4.68E-05	1.61E-05	0.011297872	-0.007165958	-0.005494574	0.010963201	-0.000744931	-4.36E-05	0.017751593	-0.003357123	-1.61E-05	0.002055942	1	0.355156706	0.004469627
SCGB1D4	-0.000444215	0.000190384	-0.000148076	0.000401791	-8.46E-05	-0.000126927	-0.001902873	-0.002997787	-0.000612175	0.003246703	-0.000485866	2.11E-05	-0.00092748	-0.000316383	0.001032974	0.003017419	0.002467209	0.000316536	-0.002894412	-8.45E-05	-0.000169154	0.000401903	0.000148048	-8.46E-05	0.000993803	-0.000169246	4.23E-05	-0.000232654	-0.000253862	-0.000148091	0.000591667	-0.000190367	-0.000444131	0	0.000253772	0.000296081	6.35E-05	-0.001668747	0.000148009	0.000634477	-0.000401927	-0.000253783	0.001902567	0.000169196	-4.23E-05	0	0.873603345	1	0.046199668
PGR	-0.009589918	0.00321907	0.005256786	0.014678807	0.006971744	-0.003010901	-0.004780057	0.000465135	0.000997074	0.000629697	0.000587456	0.00066618	0.00072027	0.000179428	0.001971927	-0.011360494	0.003720259	0.00129897	-0.001014327	0.002622646	-0.001296503	6.92E-06	-0.000172958	0.000260983	0.000538268	0.000509713	0.001027399	0.002998612	-2.68E-05	0.008026351	0.001257989	0.000100214	-0.00415678	-0.000970319	-0.000258075	-0.003847153	0.000700826	0.012319738	0.000116995	-0.000541956	0.005058595	0.000742909	-0.003625092	0.001391528	6.92E-06	0.618528843	1	0.425981056	0.25886144
ANGPTL5	-0.083600411	-0.039030097	-0.000129312	0.026684495	-0.037754249	-0.030552439	0.006671236	0.004846286	0.002500974	-0.003772819	-0.000604641	0.00148626	-0.002462232	-0.001293955	0.005991597	0.005011222	-0.00036612	-0.005623043	-0.004135672	0.012405833	-0.166332851	6.54E-05	0.019839036	-0.001278796	0.001783884	-0.00599556	0.000888326	-0.010949939	-0.053953227	-0.028695387	-0.002972103	8.72E-05	-0.004388178	-0.009268014	-0.002089658	-0.09350556	0.001196111	-0.002256106	0.031209809	0.060348508	0.005070617	0.000631095	-0.001704434	-0.020606675	2.18E-05	0.038124133	0.028366512	0.050197496	1
CASP5	-0.000997074	0.006406002	-0.003987427	0.00365893	-0.010889385	0.000471057	-0.003747579	0.001592897	0.000552439	0.000306147	0.003219959	0.002828975	0.001925998	0.007109604	0.001981682	0.007702543	0.005193749	0.005767761	0.018875233	0.005493285	0.001770016	-0.00034798	-0.000895629	-0.002345484	-0.121158043	-0.00319108	0.000651909	-0.000839413	-0.003219484	0.002493855	-0.007637474	0.000407179	0.007175803	-0.0016734	-0.000123207	-0.002564285	-0.000716694	0.015330876	0.000224762	-0.001515372	-0.062909903	0.003616815	-0.003379271	0.00238292	0.120840501	0	0	0	0
PATE1	0	-0.000632055	-0.000331138	-0.000150514	-0.000120418	-0.000270948	0	0.000752226	0.00048154	-0.000841958	0.000481119	-0.001111927	0.000571549	-0.000421295	3.01E-05	-0.000391223	-0.000451157	0.001684127	0.000571883	0.000571943	-0.000391215	0.000331014	0	9.03E-05	-0.000361223	-0.000150505	-0.000120418	-9.03E-05	0.000391288	0.000361246	-0.002615294	-0.000180638	6.02E-05	-0.000361253	3.01E-05	-0.000421418	9.03E-05	-0.000902418	-0.004749271	-0.000150521	-0.000451552	-0.000180627	-0.000481621	-0.000451524	-6.02E-05	0	0	0	0
USP5	-0.003089923	0.02335333	0.041038448	0.006288753	0.004155082	0.003910391	0.029464841	0.050680986	0.022518353	0.003767241	-0.051783417	-0.029040458	-0.059498499	-0.007039786	-0.007640294	0.029333988	-0.003514934	0.01335438	-0.009220321	-0.038083022	-0.013251343	0.017594149	-0.004300746	0.026225081	-0.001536318	0.004555243	-0.000707181	0.009765838	0.012039775	0.023640739	0.020334917	0.006666548	0.016941393	0.045170911	0.043183134	0.008658659	-0.008616727	0.004591065	-0.016357187	-0.013489263	-0.002300409	-0.007145672	0.001322745	-0.01518957	-0.005302341	0	0	0	0
PZP	-0.000409822	-0.002876108	-0.002401154	6.60E-05	-0.00017358	0	-0.003585585	0.011954523	0.000155842	0.007469285	0.000431918	6.59E-05	0.000993884	0.000725302	-0.003374452	0.032869427	-0.003256716	0.000975836	-0.003768054	0.000950587	-0.005633339	3.01E-05	-1.20E-05	0.000365269	-0.000731523	-0.002318687	-0.000162024	-0.00099119	-0.001285305	-0.002618279	-0.002042108	0.670461227	0.00270227	0.000347678	-0.000287468	0.00095306	0.000126106	-0.000287352	0.000419873	-0.000359788	-3.00E-05	-0.000931829	-0.000275733	-0.000185326	-3.60E-05	0.004280401	0.019307926	0.010304238	0.004460223
GPRC5D	-0.022090199	-0.001107934	0.000523838	-0.006811383	-0.000917272	-0.001162917	0.007303222	0.000528223	0.000368648	0.000775215	4.37E-05	0.000145552	-0.000193963	0.000780709	0.000416759	-0.003050526	-5.82E-05	-0.000421608	0.000372333	-0.001765771	0.009436852	-0.001328856	0.000266364	-0.003354493	-0.002230887	-0.001006948	0.003082174	0.000464923	-0.002288032	0.000680698	-0.001266475	0.000707122	-0.017658977	-0.104976093	-0.00023275	0.00072094	1.93E-05	0.009247518	-0.803701265	-0.198586297	-0.003567098	0.012778805	-0.003570117	-0.000848342	0.003067142	0	0	0	0
RERG	-0.047662221	-0.077329463	-0.004807562	-0.015970233	-0.004406905	0.004274518	-0.010631732	0.0064836	0.0033519	0.020871768	0.003235211	0.002130578	0.015472654	-0.002314728	0.007983509	0.015606239	-0.006425254	-0.007210794	0.008550737	0.007310692	0.026466163	1.91E-05	0.001328518	-0.006620635	-0.007624893	-0.020627606	0.001753046	-0.007505918	-0.031354489	-0.003630252	0.020194257	-0.003828017	-0.020907919	0.03791724	0.001705348	-0.007754558	0.005100104	-0.008924202	-0.012708195	-0.014595815	0.028418588	0.030676244	-0.023658362	-0.001764597	1.37E-05	0.292571417	0.325384648	0.788239924	0.29467225
KRT86	-0.010581225	-0.000275081	0.000597672	-0.000417035	-0.008669839	-0.000987229	0.002770442	0.000405838	7.18E-05	-0.000219472	0.000205646	7.32E-05	-0.000314756	2.90E-05	-0.000284826	-0.000184938	-0.00027355	0.000103435	0.00014191	2.90E-05	0.006617002	2.77E-05	4.66E-05	-4.03E-05	0.000165165	0.000783433	-0.000152639	0.000712185	-0.000164064	-2.52E-05	0.000128574	0.000246061	0.000340212	-0.069890069	7.44E-05	0.000381092	0.001530166	-0.00020432	-0.809849765	-0.218329214	-0.000788838	-0.00019552	-0.000434976	0.000326878	-0.002916903	0	0	0	0
KRT81	-0.013075501	-0.000201466	-2.39E-05	-0.000234762	-0.00190171	-0.000711889	0.00154304	0.000389529	-0.000570182	-0.000135313	-0.000235619	-0.000261772	-0.001953846	-0.000867162	-0.001202367	-0.00106514	-0.00057843	-0.000309336	-0.001428842	0.000401714	0.05888327	-0.000118374	-0.001336031	-0.000184112	-5.46E-05	-0.000296773	-0.000559731	-2.27E-06	-0.000119526	-9.11E-05	0.000149068	0.000161626	2.05E-05	-0.059713768	0.00013768	0.000376735	0.000305929	-0.000506144	-0.825721195	-0.236398625	0.000140989	0.000281045	-0.000474365	0.000409606	-0.00043441	0	0	0	0
KRT83	-0.022983563	-0.000242675	3.27E-05	-5.13E-05	-4.43E-05	-0.000119007	0.000610331	0.000361337	0.001623554	-0.000349934	4.90E-05	-0.000835	0.001061913	3.48E-05	0.0008313	-0.000128134	0.001233251	1.17E-05	-0.00074133	0.003694537	0.003096481	-2.33E-06	2.57E-05	-0.000335848	-5.37E-05	4.67E-06	-0.000149335	4.67E-06	-7.00E-05	4.67E-05	0.000228669	0.000167999	-0.000191344	-0.131838455	-0.00011201	0.00034766	-1.17E-05	-0.000196014	-0.816032004	-0.18479234	-0.000188984	-7.00E-06	8.17E-05	-0.001627398	-6.77E-05	0	0	0	0
KRT85	-0.052606606	-0.000109356	-1.90E-05	1.52E-05	-7.89E-05	-0.000155972	2.28E-05	-6.85E-05	3.23E-05	-9.89E-05	-1.90E-05	-8.65E-05	-0.000221588	8.56E-05	-7.32E-05	0.000115082	3.80E-06	-1.81E-05	4.66E-05	-9.13E-05	5.33E-05	-4.95E-05	-5.71E-06	0.000142656	-9.23E-05	1.90E-06	-8.94E-05	-6.66E-05	-4.76E-05	-5.71E-06	-0.000225262	-2.47E-05	-0.000214909	-0.102954971	-0.000192109	0.000463074	-2.19E-05	-0.000178805	-0.787455664	-0.284634552	3.71E-05	3.04E-05	1.24E-05	-0.000128349	-2.19E-05	0	0	0	0
KRT84	-0.011435666	0.004148617	0.000995305	0.000703325	-0.000234337	5.86E-05	0.003743464	-0.000467819	-0.004463949	0.000878246	-0.000586438	-0.000645068	-0.00202135	-0.002660306	-0.004127387	0.000761641	-5.86E-05	-0.002285388	0.004681989	-0.001465349	0.003451495	-5.86E-05	0.000234413	0.000994014	0.000351405	-0.000468845	0.001166191	0.00099579	0	0.00035172	-0.000762322	0.000117288	0.000761827	-0.552309142	5.86E-05	-0.000644518	-0.000703382	0.005523756	-0.410430616	-0.156493668	0.000292879	-0.001856377	0.000585462	0.000468845	-0.000234546	0	0	0	0
KRT82	-0.097333071	0.000558653	-0.000177298	-9.55E-05	-0.000354595	-0.000218224	-0.004117349	-0.000381853	0.000735367	0	9.55E-05	-0.000218235	-0.001388398	-0.000980443	-0.001525869	-0.000259135	-0.000231814	-0.000450026	-4.09E-05	-0.000245507	0.000545344	-0.0001773	0.000136363	0.000490898	0.000204538	0.00050456	-5.45E-05	9.55E-05	-0.000231786	0.000122746	1.36E-05	0.000313663	-0.000204565	-0.040361594	-0.000177293	0.000449877	-5.46E-05	-0.00058632	-0.73863083	-0.179567447	0.000122729	0.000639797	0.000286326	-0.000149985	-5.46E-05	0	0	0	0
KRT75	-0.027605629	0.000103668	-1.73E-05	2.30E-05	-0.000126719	-5.18E-05	0.000236147	-0.000259206	3.46E-05	0.000103667	-8.07E-05	1.15E-05	-0.000598865	0.000760189	-0.000552838	-2.30E-05	-4.61E-05	0.000570198	0.00012096	-0.000109458	0.000667901	-9.22E-05	0.000620116	-0.000201591	1.73E-05	-0.000144007	0	-9.22E-05	5.76E-06	-4.03E-05	2.88E-05	0.000103685	-2.88E-05	-0.113237933	-0.000391644	0.000328283	-1.15E-05	0.000349799	-0.435070377	-0.235500784	0.000184307	0.0001555	-3.46E-05	-9.79E-05	1.15E-05	0	0	0	0
KRT71	-0.061747799	-0.000146299	-4.45E-05	0.000101864	7.41E-06	-0.000131496	0.000296339	-9.44E-05	-1.11E-05	-0.00017777	0.000114821	-1.85E-05	-0.000370361	-8.33E-05	9.26E-05	1.11E-05	7.96E-05	-0.00011296	1.67E-05	-0.000287015	0.000122227	-8.52E-05	1.48E-05	9.26E-05	-7.22E-05	6.85E-05	-8.15E-05	-7.04E-05	-5.93E-05	5.56E-06	-0.000268554	6.85E-05	-0.000111118	-0.118734549	-0.000101866	0.000648045	-3.15E-05	-0.000124094	-0.69027578	-0.140648189	0.000103709	0.000174022	0.000131488	-8.52E-05	-3.89E-05	0	0	0	0
KRT74	-0.038421826	-0.000184704	-5.43E-05	0.000141231	-0.000315076	-7.61E-05	0.000488345	6.52E-05	0.000141252	-9.78E-05	-0.000672519	-0.000811235	-0.000293196	-1.09E-05	0.000358392	0.000173786	-0.000260763	0.000173804	-0.00689123	-0.001204348	0.003547066	-7.61E-05	-1.09E-05	4.35E-05	-0.000206412	-3.26E-05	0.004565494	9.78E-05	0.002554884	-0.000423678	-0.000238975	0.000152087	-0.000249815	-0.070518712	-8.69E-05	0.001085901	0.000108645	0	-0.774908812	-0.06258348	4.34E-05	-0.000987244	0.000152107	-0.000336762	0.000216969	0	0	0	0
KRT3	-0.000281969	-0.000164507	0.000399486	0	-2.35E-05	-9.40E-05	0.001689668	0.002643821	-0.003514031	-0.000610188	-0.000164515	-0.000328985	-0.002003064	0.000302811	0.001524366	-0.002679966	0.000820586	-0.000727585	0.001853836	-0.000281456	0.000962885	-0.000915081	0.000188004	-4.70E-05	9.40E-05	-7.05E-05	-0.020323964	-0.00075182	-4.70E-05	-0.000164526	-0.000164532	0.000141003	0.000187943	0.471654876	-4.70E-05	0.000563865	-0.000164502	-0.000351845	-0.013777409	-0.007346014	0.000775295	0.000211444	4.70E-05	0.001806264	0.000258499	0.091704246	0.002630256	0.002325204	0.000282043
HOXC5	-0.049312062	-0.012565777	0.00974271	0.013042458	0.008690517	0.004749618	0.002215441	-0.000450608	-0.000525695	0	0.002999367	-0.000900044	0.002476601	0	0.000525258	0	-0.000300327	-7.51E-05	-0.074815088	0.018550309	-0.021801033	0.003723278	-0.025187555	-0.009656919	0.002417987	-0.011602989	-0.01458531	0.014131112	-0.005131637	0.003746094	0.136692222	0.00045042	-0.00343299	0.002166938	-0.002495951	-0.003229895	0.006529722	0.006291158	0.041678999	-0.004244693	0.053877795	-0.000372838	-0.01888938	-0.004226054	-0.000224492	0.016133853	0.038978107	1	0.68452655
PMEL	0.005483631	0.016186208	-0.000360665	-0.001040217	-0.00311705	0.001204702	-0.002246998	0.000218445	-0.000330685	3.15E-05	0.000224326	0.000120023	-8.07E-05	0.000157471	0.000497854	6.30E-05	-1.77E-05	0.000216507	-0.000957177	0.000342406	0.145365846	-0.001483826	4.70E-05	0.000123675	0.007260424	-0.000145257	-9.41E-05	-3.53E-05	0.000535947	0.000123869	0.001122831	0.00324569	0.001753537	0.014989305	-0.000200669	-0.000402212	0.000966276	-0.002472486	-0.102057019	-0.036340002	0.001343564	0.000111609	-0.000372997	-0.000130737	-0.00020454	1	0.050148169	0.013825906	0.037799978
SERTM1	-0.001819194	-0.08888441	0.007339299	0.002230838	-0.001749847	0.000772758	-0.00079876	0.040834046	0.023369767	-0.006787402	-4.97E-05	-0.005116971	-0.022062006	-0.015261194	0.025377758	-0.009825881	-0.00558398	-0.003003895	0.014772302	0.008193004	-0.021402096	-7.04E-05	3.31E-05	-0.000659103	-0.001271599	-0.000276893	0.00018637	0.000917845	-0.001339312	-0.00140349	0.002823882	7.87E-05	-0.00333104	0.000401345	-4.56E-05	-0.001953409	-9.52E-05	-0.083599364	0.005606927	-0.000785628	-0.000525327	-7.87E-05	0.000963416	-0.022548456	0.000161523	0.5027394	0.684929449	1	0.169651073
KCNRG	-0.001692886	0.013683986	-0.003132298	0.004058217	0.002752934	0.001724789	-0.007499066	0.027142116	0.035475469	-0.033221047	-0.022644054	-0.033440789	0.004077289	-0.000595048	0.01398176	0.021239816	-0.016375933	0.014904525	-0.010987199	-0.015922221	0.010756938	-0.027111247	0.009631204	-0.013720964	-0.003543184	-0.020302851	0.01020914	0.006710325	0.015995381	-0.004052069	-0.048802849	0.000775998	0.103634642	-0.023604564	0.010120059	0.021086088	-0.005735465	-0.033797821	0.002920392	0.012641722	-0.03713031	0.022402681	-0.02302174	-0.001474897	-0.003372914	0.078690815	0.573555753	1	0.057221743
GGACT	-0.002261509	0.010504143	0.009594876	-0.000667437	0.009250815	-0.001212934	-0.031994871	0.025697575	-0.012890364	-0.007356742	0.005022069	0.004994491	0.018831331	-0.001563058	0.000812166	0.000339908	-0.007538209	-0.009828847	0.010656945	0.002973451	-0.016670974	-0.039205554	0.016876652	-0.004674809	0.011849833	-0.002940155	-0.006219922	-0.00258993	-0.000638751	-0.001067317	-0.674899979	-0.072724724	0.004709381	0.014110125	0.005176378	-0.016505419	0.009915201	0.013041149	-0.014285745	-0.010765118	-0.014018742	0.022994386	0.005473809	-0.007105059	0.001059414	0	0	0	0
POTEG	0.000127791	0	-0.000255548	0	-0.000255616	0	0.004073974	0.000383305	0.000383475	0	0	-0.000766779	0.003319477	0	-0.000766847	0.000127757	-0.000127825	0.000511186	0.000127802	0	-0.00204167	-0.008513749	0.000638898	0.000255457	0.000383101	0.000383373	-0.000383101	0.000255503	0.000255593	-0.000255616	-0.000255503	0	0.000638785	-0.000511096	0	0.000255593	0.000894061	-0.003189687	0.000383339	-0.000255593	0.003946488	-0.001401108	0.001532473	-0.000766711	0.000127746	0	0	0	0
NFATC4	-0.044576594	-0.034781858	-0.049202181	-0.012043137	-0.01209693	-0.005946072	0.029058872	0.008834206	-0.002685923	0.006533399	0.002143088	0.00692618	0.012021203	-0.002771382	-0.008549094	-0.000989351	-0.007122333	-0.015499283	-0.007958845	-0.001377068	-0.004230133	-0.005612838	0.011661286	0.002409007	-0.050553488	-0.066674881	-0.008529356	-0.039336457	-0.019705098	-0.007850932	0.038842976	-0.000911348	-0.009454533	-0.00472844	-0.000436507	-0.019305044	0.005429667	-0.021854607	0.047057434	0.014440116	0.00052626	-0.020690546	-0.028786176	0.028567183	1.52E-05	0.706863489	0.923298567	0.618733597	1
FOXA1	7.29E-05	-0.00028029	0.000149599	-0.000126689	-0.000218876	-0.000153558	-0.198053757	-0.000192011	-0.000153647	-4.22E-05	4.23E-05	-0.000111389	0	-5.38E-05	0.00017262	0.005659158	0.000226551	0.000157469	6.91E-05	-0.003391188	-0.058818033	0.000280355	0.000245754	-0.003089673	0.025530393	-0.000564297	0.014612607	-0.000395415	-4.99E-05	-3.07E-05	-0.000464579	-0.006480021	0.015471853	-0.07574938	-2.69E-05	-1.54E-05	-0.00123516	0.009409842	-0.009656963	-0.001387533	-0.0076554	-7.68E-05	0.041350857	-0.000153473	-0.000134428	0	0	0	0
TTC6	0.000336787	3.37E-05	0.000337189	-0.000101118	-0.000101151	-3.37E-05	-0.090884002	0.011065566	0.001707708	-0.004977714	0.0001012	-0.000472174	0.003147505	0.000570401	0.007610082	0.079654479	-0.007060784	-0.000168573	-0.004496053	-0.002441477	-0.105525156	0.000202389	0.000202209	-0.000572759	0.00198322	-0.000303487	-0.002347755	-0.00020228	-0.000168636	-3.37E-05	-0.000472119	0.017915883	0.015522878	-0.082866628	-3.37E-05	3.37E-05	3.37E-05	0.008564156	-0.017036854	-0.006632945	-0.00413189	-0.000371033	0.050049525	-0.000370773	-0.00026989	0	0	0	0
RDH11	-0.006072118	0.000599783	0.023743747	0.002984124	0.003002206	0.003343594	0.011399951	0.018340414	0.006185917	0.005344283	-0.007011841	0.009186513	-0.007836849	0.010898387	-0.002035446	-0.003735368	0.011460966	0.002659579	-0.049549398	-0.002334598	0.000265654	-0.002158142	0.005786192	-0.003639586	-0.004726517	0.004508802	-0.007118211	0.000132724	-0.00275648	0.00701176	0.029672913	-0.008246084	0.002744451	-0.028119033	0.000226443	0.006995391	0.005579438	-0.001204193	-0.009243236	-0.013218956	0.002388049	-0.001344752	0.008127282	-0.013233585	-0.004485788	0	0	0	0
FOS	-0.029595013	0.019691684	-0.018692978	-0.005519917	-0.125490915	-0.015222286	-0.156509207	0.006469381	-0.017051503	0.002710588	0.104118202	0.008178792	-0.001650316	0.017657015	0.005070724	0.022908319	0.010278454	0.004839283	-0.005110825	0.026359545	-0.035853446	-8.26E-05	0.002771428	0.000263913	-0.023333316	-0.009912424	-0.000621012	0.029759584	-0.015351274	-0.021222282	0.006738265	0.000469063	-0.030177669	0.014449798	-0.005216667	-0.026901037	0.015209303	0.042772188	0.065780354	-0.031978159	-0.009458607	-0.013041822	-0.029209392	-0.02266531	0.00986808	0.096692386	0.085324046	1	0.270545729
DIO3	-0.041235332	0.08247611	0.002642317	0.017017014	0.036610494	0.06336595	-0.027549155	0.001807451	-0.004628088	-0.003214075	0.001827369	0.000612815	0.006976006	-0.002362892	-0.001057474	-1.27E-05	0.000239075	0.010429955	-0.012094223	-0.00067197	-0.050433202	-0.000230773	0.000817999	-0.000344309	0.008874213	0.007820893	-0.001170433	0.001728102	0.036868629	-0.000236228	0.022045485	-0.024333727	0.021240495	0.030324808	-0.004684706	-0.015105968	0.011124391	-0.002538381	0.045472288	0.007807036	0.026897239	-0.001868521	0.012436761	0.077405547	0.000269154	0.568007978	1	0.383607788	0.64241102
KATNBL1	-0.014869242	-0.041057842	-0.016693838	0.01603906	-0.032249868	-0.008538787	-0.005305947	0.05395948	0.047764716	0.018756075	0.0103872	0.014528736	0.004023714	0.05224875	-0.006133773	-0.006837079	0.034564311	0.041567874	-0.025190123	0.004848102	0.003339369	0.000520451	-0.00182164	-0.024128458	-0.025016283	-0.032623939	-0.001255674	-0.033398725	-0.01348123	0.006449535	-0.009654801	0.019864751	-0.0093595	0.080237533	0.00983802	0.021097121	0.008079572	-0.006465799	-0.025746569	-0.030376672	-0.007170893	-0.021325718	-0.011836084	-0.002871155	0.074671582	0	0	0	0
SLC30A4	-0.003558311	-0.014312788	0.003140093	0.009484378	0.005023535	0.014640756	-0.006571864	-0.00078726	0.006333033	0.028894251	-0.003485819	0.001606824	-0.016933746	0.008834622	0.005779976	-2.06E-05	0.011467809	0.026991175	-0.002741386	-0.000631988	-0.013187136	0.000632603	-0.01459968	-0.003240318	0.002112242	-0.001566318	0.002684195	-0.001158745	-0.004634076	-0.000250197	-0.002247358	0.001467983	-0.00581244	0.028732226	0.000564086	0.011048222	0.00359977	-0.007581874	0.000730804	0.008460689	-0.005959318	-0.004439112	0.00361379	0.003534197	-0.0014942	0	0	0	0
USP8	-0.001657868	0.007252152	0.032624167	0.009998463	0.023853029	0.020977703	-0.055173603	0.029753321	0.00743816	0.022591115	-0.001005945	0.011480969	-0.012218756	0.007439166	0.071485724	0.009075374	0.056016151	0.035194288	0.020779273	0.046802587	0.067325229	-0.026743791	0.029004858	0.020815878	0.013881123	0.021824649	0.040894964	0.026847735	-0.003166303	0.051905394	0.135491931	0.032627125	0.008492684	0.056301135	0.025657964	0.014734291	0.021205019	0.021220972	-0.000210867	-0.002948224	0.028706928	0.037984881	-0.006705598	-0.006613142	0.020002378	0	0	0	0
TNFAIP8L3	-0.04427531	0.010888791	0.002039075	-0.043627211	-0.008575945	-0.007054258	0.062542857	0.044987927	0.003303303	0.002297003	9.91E-05	-0.001264476	-0.010664935	-0.001789122	-0.011051281	-0.019578814	-0.008601891	0.003711864	0.008785433	0.002742303	-0.030826885	-0.004310106	-0.004623374	-0.00586882	-0.008433792	0.027510157	0.000879407	0.007216208	-0.012075208	0.044660999	0.025249673	-0.002851976	0.009448076	0.023566541	-0.010725395	-0.014596796	0.000881343	-0.011660669	0.001257258	-0.013195768	0.024917206	-0.017618996	0.011770895	-0.003303327	-0.002298709	0.246445492	0.241198432	0.841234488	0.227205903
ISLR	-0.053089026	-0.052587532	0.009982669	0.017810533	0.001650234	-0.006110896	0.02207272	0.002627918	0.015186428	-0.001375977	0.002023727	-0.001258089	-0.005873574	0.015284645	0.00206639	-0.002935715	0.000219918	-0.008142314	-0.008200951	-0.000827581	0.109305007	0.000104482	-8.21E-05	-0.011173019	-0.010270927	-0.02539412	0.002113393	-0.012954204	-0.024156751	-0.013171575	0.022019601	4.36E-05	-0.011681883	0.02752498	-0.006362535	-0.088395885	0.002106362	-0.075145659	0.041053578	0.03330887	0.021110391	0.006881873	-0.011399196	-0.040750511	0.00020426	0.716340266	1	0.472355077	0.817647551
STRA6	-6.92E-05	0.007780552	0.005450022	-0.001484663	-0.004253473	-0.00072411	-0.055452847	0.003120125	0.003530447	-0.000121127	0.00072716	-0.00222525	-0.004023704	0.000552949	-0.001887603	-0.000155334	0.00202384	-0.000484294	-0.002816125	0.00263424	0.074096313	-0.004727681	-0.001500598	-0.002728322	-0.000648622	-0.000765846	-0.006682226	0.001414213	-0.001967794	-7.80E-05	0.006154389	1.73E-05	0.006565967	0.000304748	-1.73E-05	-0.002831893	0.002407361	-0.082129147	-0.001831744	-0.006470769	-0.001015788	-0.000422142	0.000311515	0.001170977	2.60E-05	0.170298522	1	0.129515722	0.040457355
MESP1	0.095644333	0.049685771	0.011736749	0.005226876	0.00653952	0.00062297	0.002745846	0.030999719	-0.0108187	-0.009143872	0.000141326	-0.01954056	-0.016475932	-0.042864199	-0.097552191	-0.037971241	-0.049063283	-0.004156594	0.018399838	-0.038368423	0.03769337	0.012846074	0.004331369	0.022252289	0.030530894	-0.00165308	-0.002988843	0.002188023	0.006134516	-0.022904767	0.006248057	0.017085418	0.007076653	-0.047803201	0.005231435	0.008034341	0.005444279	-0.018384622	0.000281127	0.005392734	0.003097151	0.01173215	-0.014950501	-0.005295684	0.002538593	0	0	0	0
TMEM114	0.003211887	-0.002796599	0.024830218	-0.013419872	-0.01331024	0.001869449	0	0.007225997	0.004928736	-0.007111351	-0.01007497	0.006287467	-0.017363762	-0.012078511	-0.007535859	-0.477391103	0.007218169	-0.001606293	0.009858625	-0.03217682	0.000489725	-0.030091322	-6.99E-05	-0.010263682	-0.001431482	-0.017403209	0	-0.00294373	0.000559699	-0.00299944	-0.009698709	0.001048191	0.000697493	-0.004473693	-0.002649706	-0.001180687	0.000559971	-0.184737473	-0.002723714	0	-0.000690681	-0.002098771	-0.00124597	0.001326039	-0.000349973	0	0	0	0
ACSM3	-2.43E-05	-0.000932187	0.00369979	0.000898857	0.004611083	0.001512615	-0.022661399	0.000424205	1.95E-05	-8.77E-05	0.000599613	-0.000467963	0.000185232	-0.000204781	-0.000214469	0.000233878	-0.000214467	0.000229171	0.000608696	0.000272882	0.048032309	0.022078595	0.000699418	0.004235228	0.003190273	-0.010302028	0.004875075	0.00235853	-0.004327437	-0.010138374	0.00466639	0.012819757	0.007355955	-0.000185871	-0.000948279	0.00062046	0.021277746	-0.001390927	-0.013970358	-0.007561119	-0.001888687	-0.000934057	-0.01898738	0.001650179	0.000362996	0.148264954	0.120290133	0.393254116	1
SLC5A2	-1.26E-05	-0.000169971	0.000122846	-0.000465124	0.000270251	-0.0003235	0.001090856	0.000512584	0.000238898	-5.67E-05	0.002995346	0.003506368	-0.000644441	-0.000761182	-0.00042155	-0.001304245	-4.40E-05	-5.98E-05	0.000248672	-0.000226525	0.000694901	-7.25E-05	-1.57E-05	-5.33E-05	0.00132617	-0.000976926	2.83E-05	-0.000411824	0.000151175	-3.47E-05	0.427195065	4.09E-05	-0.000722785	-0.000110127	0.000204789	-0.000103816	0.001000533	-0.001422799	0.001102811	-0.000141304	0.000463292	-0.000650326	0.000263527	-0.000354357	0.000235895	0.006321468	0.007720395	0.008726407	0.004610173
CX3CL1	-0.025223881	-0.021496343	-0.000161171	-0.045104291	-0.054654117	0.009672591	0.009876033	0.042714046	0.025006296	0.017972079	0.004243371	0.004164409	-0.025139988	0.005797349	-0.019351879	-0.015369354	-0.007685531	0.00939114	0.008382501	0.001403742	0.468886433	-0.000651492	0.00032744	-0.010997141	-0.017907123	-0.003749972	-0.00821323	-0.005489012	-0.00070913	0.003062027	-0.015251313	-0.002436428	-0.07851921	0.034178409	-0.002627536	-0.002435645	-0.000728248	-0.023117411	-0.001981293	0.012769823	-0.009501151	-0.000248562	-0.013264496	-0.039708565	-0.000357083	0.118074614	0.182762738	0.155274935	0.046598973
AGRP	-0.000384947	0.000723383	0.107438245	-0.000877032	-0.00127583	-0.000431765	0.004095769	0.013037127	0.005621655	0.006888616	0.005481211	0.002814402	0.000256805	-0.002101985	-0.000333259	-0.282875135	0.065973215	-0.001161341	-0.00243667	6.10E-05	-0.001763527	-0.002592253	-0.002464277	0.00056918	-0.000707407	-0.000338773	-0.000570086	-0.001108593	0.001062827	0.000400684	-0.026806047	0.002196199	-0.044181327	-0.000688466	-0.000216113	-0.001560464	-0.000461914	-0.016688235	-0.003534061	-0.001014759	0.002009271	-0.003484416	0.002260808	0.000261067	-0.003276592	0	0	0	0
CHST5	-0.000896854	0.000776561	-7.62E-05	0.000257324	-0.00109405	0.000753288	-0.004028797	0.006737717	0.004892142	-0.003662774	0.002501673	-0.009292041	0.001257567	0.002025081	-0.001336114	0.000331122	0.000385803	0.005540817	0.001639251	-9.51E-05	0.002202846	0.000709834	-0.000348524	-0.012588509	0.095482371	-0.002048133	0.00039114	0.000247666	0.000328273	0.000738508	-0.001131119	0.000286429	0.001650231	0.002803665	-0.000119355	0.001233864	-0.000519857	-0.000946632	-5.24E-05	0.00090037	-0.125928441	-0.000223709	0.000412615	-0.000639554	5.73E-05	0	0	0	0
ALOX12	-0.001161172	0.00025145	-0.000223866	-0.00057183	-0.000405944	-0.000485914	-0.000909533	-0.000295449	-0.000215474	-0.000147624	7.06E-05	-0.000312656	0.00039203	-0.000195398	-6.61E-05	-0.000170722	0.000226091	0.000450688	0.000213874	1.38E-05	0.003158068	-0.000503025	0.000154931	0.000194703	0.000638365	-0.001069015	0.017807289	-0.001796635	-0.000206138	0.000206223	0.003526132	0.000268954	0.001606135	0.161600279	0.000337248	-0.000580501	-0.000600836	-0.000252956	-0.009941845	0.006155225	0.000776668	-0.001821626	0.000629119	0.001463304	0.001319965	0.577127229	0.017850183	0.013788434	0.013262714
USP43	0.001050348	-0.007935727	-0.003815504	0.001922763	-0.001261171	0.000126985	-0.112851483	0.024220144	0.005409496	-0.032794382	0.019088744	-0.010761309	-0.03711355	-0.007838296	0.014349677	0.122867745	-0.030904062	-0.009360232	-0.026670941	-0.003370561	0.096077314	0.005928778	-0.000315926	-0.008750372	0.020751056	-0.001812405	-0.007251436	0.000505367	-0.001732054	2.12E-05	0.079335244	0.096483738	0.0452451	0.026900023	2.12E-05	0.000271488	-0.010103245	-0.108091215	-0.056853524	-0.024873108	-0.034402431	-0.00927583	0.007099061	-0.001700165	-0.00435708	0	0	0	0
MYH4	0.000984397	0.00043094	-0.000677336	0.00049245	-0.001779249	-0.000307854	-0.001965525	-0.00012316	0.003378607	6.16E-05	0	-6.16E-05	0.00208482	0.001164675	-0.000430444	-0.002727041	0.001416067	6.16E-05	0.000246341	0.001169994	0.012685796	0.000492366	-0.000430518	-0.00055416	-0.000430224	-0.003813401	0.00018476	0.000123128	-0.000183982	0.000921791	0.001722621	0.063351133	0.000492408	-0.007753982	-0.639286464	-0.000369432	0.00036948	-0.000184775	-0.000246299	-0.00012316	-0.000184405	0.00183479	0.000307604	0.000738802	-0.000184736	0	0	0	0
GAS2L2	0.081891047	-0.001738307	-0.003428478	0.000575185	0.076362484	-0.002506357	-0.02335258	0.088966175	-0.00326275	0.003008401	0.004176192	0.002261178	0.003507591	-0.01144527	0.02686652	0.104531674	-0.028868774	-0.022100904	-0.025993852	-0.013106396	0.050249444	0.000393552	0.000157405	-0.000155759	-0.00041456	-0.00831858	0.000599727	0.016557842	0.005398013	0.003357921	-0.015833722	-0.000393745	0.060932213	-0.004135625	-0.00977514	-0.002202551	0.001066899	-0.002593237	-0.000509462	-0.011399557	0.001862143	-0.001693595	0.007506957	-0.008248504	0.000183324	0.011673328	0.33920033	1	0.011621191
KRT25	-0.061024995	-0.000157161	-3.93E-05	8.89E-05	-9.57E-05	-0.000322892	0.00027686	-0.000135015	7.86E-05	-0.000146981	-0.000418418	-0.000358532	-0.000536565	-2.05E-05	-5.13E-06	5.13E-05	-9.57E-05	-0.000121346	0.000164047	-0.0001128	7.35E-05	-9.57E-05	1.88E-05	-0.000878704	-0.000107569	-4.96E-05	-8.89E-05	1.03E-05	2.39E-05	2.73E-05	-0.000623686	0.000249498	-0.000140138	-0.075249954	-0.000174301	0.000501507	1.20E-05	-0.002361955	-0.68727954	-0.106496042	0.00045617	-4.27E-05	-5.64E-05	-0.000112789	-7.69E-05	0	0	0	0
KRT26	-0.035771889	0.000340825	-9.30E-05	-0.000248014	0.000557875	0.001703428	0.002534732	-0.000155063	-0.000217084	0.000155037	-0.000217056	-0.000403	0.000898924	-0.000558151	-0.000217084	0.000248094	-0.000279102	0.000155027	0.000124033	-0.000186046	-0.000154967	3.10E-05	3.10E-05	0.000650931	-0.00027894	0.00030995	3.10E-05	-0.000123977	0.000154977	0	-0.000930131	-6.20E-05	-0.000341008	-0.019433537	-0.000155027	0.001635761	0.000248019	0.00046505	-0.736226608	-0.066608879	-0.000278982	0.001332515	0.000340869	-0.000278964	0.00018603	0	0	0	0
KRT27	-0.048307125	-0.001463357	-0.000109845	0.000168756	-0.000813487	-0.000653294	0.000734095	-0.000109895	-2.14E-05	0.000283859	5.36E-06	-0.000179573	-0.000152756	0.000187621	-8.31E-05	0.000514336	0	-0.000109859	-2.14E-05	-0.000142054	-0.000436741	3.22E-05	2.68E-06	-4.29E-05	-0.000407031	-0.000267957	-0.00012594	-0.000147387	5.36E-05	-6.97E-05	0.001384803	0.00013398	0.000743198	-0.09721955	-0.000134006	-0.000932187	0.000117911	-0.000717865	-0.70498441	-0.132942544	-0.000340128	0.000147111	-0.000141987	-0.000312431	-1.07E-05	0	0	0	0
KRT28	-0.072736302	-0.000351536	3.06E-05	7.64E-05	6.11E-05	-0.000213961	-0.001099557	-6.11E-05	-0.000595931	-0.000198688	-7.64E-05	-7.64E-05	-0.000580672	0.000274904	0.000229255	0.001084429	9.17E-05	-0.000198749	0.000351599	-0.000137569	0.000275102	0	9.17E-05	-3.06E-05	-3.06E-05	1.53E-05	-0.000137581	9.17E-05	0.000259845	-1.53E-05	-0.000871271	0.000244563	-1.53E-05	-0.101078884	0.000122292	0.000518862	0	-0.000137565	-0.666980418	-0.089571074	0.000718143	0.000168145	4.59E-05	0.000229231	-4.59E-05	0	0	0	0
KRT39	-0.022295332	-0.001987699	0.000362324	0.000155279	0.000646757	5.18E-05	0.002846625	-0.00046633	-0.000362727	-0.000751397	0.008738769	0.006212784	-0.000465928	0.000129542	0.000725389	-0.000776714	-2.59E-05	-0.00041453	0.00075044	0.000828555	0.008838192	-0.000103614	0.000595006	-0.000155284	0.001208772	0.000207194	-0.000362213	0.000155368	0.00015534	-0.000233125	-0.006512724	-0.000932124	0.003652264	-0.101027448	-0.000259026	0.00033579	0.001185664	-0.040319068	-0.739650499	-0.140021935	0.001815628	0.000180833	0.000233067	-0.000155343	-0.000310753	0	0	0	0
KRTAP3-3	-0.00467758	-0.000101423	-2.54E-05	1.15E-05	-4.50E-05	-0.000147529	-0.000222453	-1.27E-05	2.31E-06	-0.000220142	-4.61E-05	-8.99E-05	-0.000296188	-6.11E-05	-0.000107192	3.11E-05	-7.61E-05	-4.96E-05	-4.26E-05	-0.000107197	0.000503579	-0.000164814	8.07E-06	-0.000106035	-0.000108339	1.73E-05	0.000187695	-5.88E-05	-9.80E-05	-7.03E-05	0.000208595	-1.96E-05	-0.000129086	-0.036550882	-8.18E-05	0.000298473	8.64E-05	-9.10E-05	-0.792455324	-0.146192814	1.04E-05	-0.000102578	-1.04E-05	-3.46E-05	-0.000119867	0	0	0	0
KRTAP3-2	-0.002330601	-0.000155488	-0.000101148	2.26E-05	-2.42E-05	-0.000202287	0	6.49E-05	-0.000134366	-0.000176626	8.15E-05	-2.26E-05	-0.000319985	-6.79E-05	-3.02E-05	-4.38E-05	-7.55E-06	1.96E-05	5.74E-05	-6.04E-06	0.000255115	-0.000129821	-2.42E-05	0.000170593	-4.38E-05	-3.32E-05	-0.022259557	-9.66E-05	-2.42E-05	-6.64E-05	-0.000199274	0.000261152	4.53E-05	-0.037573438	-9.96E-05	0.000555398	-0.000113225	-0.000318518	-0.777691703	-0.209508177	-0.000101101	0.00016907	2.87E-05	-2.72E-05	-8.91E-05	0	0	0	0
KRTAP3-1	-0.002959844	-0.000263234	-6.05E-05	1.35E-05	-0.000134503	-0.000172926	0.000111451	-8.45E-05	-9.99E-05	-0.000190226	7.69E-05	-0.000181578	-0.000391932	2.11E-05	-3.84E-06	2.79E-05	-7.30E-05	-5.57E-05	-5.19E-05	1.92E-06	0.000109517	-0.000126803	-3.46E-05	-7.88E-05	-0.000133538	5.57E-05	5.96E-05	-8.93E-05	-0.0001614	-0.000112405	2.21E-05	8.36E-05	-0.000532109	-0.065011447	-7.30E-05	0.000446666	-1.83E-05	-0.000288207	-0.767868121	-0.210852576	-2.11E-05	-6.82E-05	-4.42E-05	-0.000118163	-0.000110483	0	0	0	0
KRTAP1-5	-0.003495632	-0.000108357	-8.17E-05	-6.39E-05	-0.000214952	0.000616098	-0.000447639	-0.000108375	-5.33E-06	-9.59E-05	-8.71E-05	-0.000129697	-0.00033752	4.62E-05	-4.26E-05	-0.000108378	-0.000104826	-6.75E-05	-6.40E-05	-0.000163457	0.000200652	-0.000174087	0.036072988	4.97E-05	-5.33E-05	-8.17E-05	-8.70E-05	-2.13E-05	-8.71E-05	-4.44E-05	0.0006196	6.22E-05	-0.00024158	-0.059054246	-6.93E-05	0.000436718	2.49E-05	-0.00014035	-0.755234025	-0.11174651	-0.000346364	-0.000323327	-9.95E-05	-1.24E-05	-6.57E-05	0	0	0	0
KRTAP1-3	-0.003217223	-0.000183166	-0.000105326	3.21E-05	-0.000103792	-0.00017401	0.000132808	-0.000216752	-4.73E-05	-4.27E-05	3.66E-05	-0.000105328	-0.000271683	1.53E-05	4.43E-05	0.000109906	-6.56E-05	-3.05E-05	-0.000140438	-9.16E-05	0.000161797	-9.31E-05	-3.05E-06	-3.82E-05	-4.58E-05	-4.12E-05	-4.27E-05	-9.77E-05	-9.46E-05	-4.27E-05	-0.00017249	4.27E-05	-0.000119059	-0.044935225	-5.95E-05	0.00047158	-3.05E-05	-0.000137376	-0.778683574	-0.207918485	0	7.94E-05	-1.53E-06	-4.12E-05	-2.14E-05	0	0	0	0
KRTAP1-1	-0.002834365	-0.000124659	2.46E-05	5.67E-05	-0.000107662	-0.000118997	-0.000120897	-0.000136004	0.000168098	-0.00012089	5.10E-05	-9.44E-05	-0.00044569	0.000239879	-1.32E-05	-0.000222888	5.67E-06	1.51E-05	0.000217224	-0.000338109	0.000506101	-6.04E-05	0.001083833	-5.10E-05	3.97E-05	3.78E-06	3.59E-05	-1.32E-05	-0.000154891	4.34E-05	-0.000105754	0.000351291	-9.63E-05	-0.053688086	-6.42E-05	0.000504246	4.72E-05	-0.000115217	-0.764319246	-0.167827544	-7.74E-05	9.63E-05	-5.10E-05	-8.31E-05	-1.32E-05	0	0	0	0
KRTAP2-1	-0.001783615	-0.00019217	-0.000101614	0.000106028	-7.29E-05	-0.000121487	0	-7.07E-05	-0.000112664	-5.74E-05	-4.42E-06	-0.000245192	-0.000466029	5.96E-05	1.33E-05	-2.43E-05	-2.65E-05	8.84E-06	-5.30E-05	-9.94E-05	0.000106025	-0.000106024	6.40E-05	5.52E-05	-4.64E-05	-1.10E-05	1.10E-05	-3.53E-05	-0.000187754	-6.41E-05	-0.000174515	6.63E-05	-0.000198803	-0.061000376	-4.86E-05	0.000624955	-1.99E-05	-0.000225313	-0.775726586	-0.191483416	0.000167872	-1.33E-05	-6.85E-05	-1.33E-05	-5.30E-05	0	0	0	0
KRTAP2-2	-0.00265297	-0.000264448	-8.82E-05	0	-0.000162525	-0.000176291	0	-0.000154273	-9.92E-05	-0.000132231	9.92E-05	-0.000140499	-0.000190062	4.13E-05	-0.000154267	-0.000101928	2.75E-05	-6.34E-05	3.86E-05	-0.000143254	4.96E-05	-0.000198339	2.48E-05	-2.75E-05	-8.82E-05	-3.03E-05	-0.000115697	4.68E-05	-0.000129466	-5.51E-06	-0.000184575	0.000151505	-0.000157015	-0.076693222	-0.000107433	0.000225815	1.93E-05	-0.000118457	-0.746832392	-0.239666105	-1.10E-05	-9.09E-05	1.10E-05	-0.00013497	-4.13E-05	0	0	0	0
KRTAP2-3	-0.001774419	-0.000120535	8.84E-05	0.000120504	5.63E-05	-0.000249054	-0.000739242	-0.000208955	0.000225018	-0.000305363	8.04E-05	-6.43E-05	-0.000144639	-0.000144664	-0.000104481	-0.000401796	-1.61E-05	-0.000112518	-0.000136628	0	0.000843289	0.000136606	0.002896351	-0.000120546	-8.84E-05	-0.000265206	0.000409493	-8.04E-05	-0.000120545	-3.21E-05	-0.001803219	0.000200899	-0.001244862	-0.041406091	-0.000136619	-9.63E-05	-0.000730786	0.000393669	-0.814856109	-0.216950088	8.04E-06	-0.00014465	0.000104476	0.000216802	-0.000144649	0	0	0	0
KRTAP4-7	-0.001093276	-0.000211261	5.88E-05	-2.67E-06	-6.69E-05	-0.000112315	-0.000280798	-0.000147091	-1.07E-05	-3.21E-05	-2.14E-05	-0.000125688	-0.000302152	7.49E-05	6.15E-05	5.08E-05	-9.63E-05	8.02E-06	-6.15E-05	8.29E-05	2.67E-05	-9.36E-05	-4.01E-05	-1.34E-05	-5.35E-05	-4.01E-05	-4.55E-05	-9.89E-05	-7.22E-05	-1.34E-05	0.000125669	-8.83E-05	-0.000112315	-0.055467626	-6.69E-05	0.000532062	-6.42E-05	-0.000155112	-0.80183358	-0.172424829	0.000123008	9.09E-05	-3.21E-05	1.07E-05	-0.000149756	0	0	0	0
KRTAP4-8	-0.001300664	-0.000236593	-0.000118298	4.36E-05	-0.000105848	-0.000186785	0	0.00012453	-9.34E-05	-0.000130749	-9.96E-05	1.25E-05	9.34E-05	6.23E-06	0.0001183	-2.49E-05	-5.60E-05	-0.000143216	3.11E-05	-6.23E-05	0.000149427	-0.000118292	-0.000124474	-3.74E-05	-3.74E-05	0.000361103	0.000217499	-0.000149427	-9.96E-05	0.000105847	-0.000124511	0.000149418	-0.000130754	-0.0513938	-0.000130752	0.000423319	-4.36E-05	-0.0001868	-0.784683739	-0.217286962	-0.00015564	-8.09E-05	-0.000105845	0.000136968	-6.85E-05	0	0	0	0
KRTAP4-9	-0.001449159	-0.000210183	-0.000106614	-1.22E-05	-0.000197985	-8.83E-05	0.000292436	6.09E-06	-0.000130994	-1.83E-05	1.52E-05	-5.18E-05	-0.000115728	5.48E-05	-6.70E-05	8.83E-05	-1.83E-05	-7.92E-05	-1.52E-05	-3.66E-05	3.05E-06	-0.000143156	-6.09E-06	2.13E-05	-4.87E-05	-1.22E-05	8.22E-05	3.35E-05	-0.000109664	-6.70E-05	-0.000466041	0.000161444	-7.92E-05	-0.046488045	-6.70E-05	0.000612134	-1.22E-05	-9.44E-05	-0.811262413	-0.153935712	1.52E-05	2.44E-05	-0.000121844	-4.26E-05	-8.53E-05	0	0	0	0
KRTAP4-11	-0.001488506	-0.000553009	-5.67E-05	0.000439619	-0.000127644	2.84E-05	0	0.000141847	-0.000141863	0.000255337	-0.000141863	5.67E-05	0.00041124	-0.000198605	8.51E-05	0.000553162	0.000141852	0.000283671	-0.000198605	0.000269505	0.000879225	7.09E-05	-7.09E-05	0.00022693	-0.000226964	1.42E-05	0.00100596	5.67E-05	-8.51E-05	-9.93E-05	-0.000113492	4.25E-05	-0.000397132	-0.01476385	0	0.000411285	-0.000170219	-0.000312081	-0.796216861	-0.182690045	0.000425411	-0.001247479	-2.84E-05	0.000127625	0.000453807	0	0	0	0
KRTAP4-12	-0.000977388	-4.02E-06	-0.000112658	-2.01E-05	-5.63E-05	-0.000156914	-0.000430501	0.000193112	-0.000177044	0.00171697	0.000333934	-0.000116686	3.22E-05	0.000168988	0.000289678	-0.000261479	0.000812485	0.001447682	0.001021662	0.000333907	0.000160928	-0.000112638	4.02E-05	3.22E-05	0.000112654	-0.000168988	-2.01E-05	-5.63E-05	-0.000164965	0.000112654	0.000595372	0.000108626	-2.82E-05	-0.050405903	-4.43E-05	0.000543098	-0.000124734	-0.000132779	-0.793234214	-0.161852275	-0.000168986	0.000189047	8.05E-05	-6.03E-05	-0.000249324	0	0	0	0
KRTAP4-5	-0.001815247	-0.000361033	0.000153169	-0.000273514	-0.000371992	-0.000142237	0	-3.28E-05	-3.28E-05	-0.000207901	0.00010941	-0.00030637	-0.000185954	9.85E-05	-1.09E-05	8.75E-05	0	0	-0.000295429	0	0.000120355	0.000131277	-0.000142244	-7.66E-05	-0.00020788	6.56E-05	7.66E-05	0.000229756	-0.000306353	-1.09E-05	0.00042664	8.75E-05	-0.000361064	-0.023219091	-0.000153187	0.000535974	-4.38E-05	0.000459492	-0.816007959	-0.1686501	0.000273512	0.000229749	0.000306302	-0.000142223	0	0	0	0	0
KRTAP4-4	-0.001883009	-9.59E-05	-0.000293366	-5.64E-06	-0.000304628	-0.000191815	-0.000152336	-0.00028209	-6.21E-05	0.000101551	7.33E-05	-0.00028209	-0.000287664	5.64E-05	-4.51E-05	2.82E-05	4.51E-05	0.000270802	0.000220035	2.26E-05	0.000112829	-0.000186165	0	-2.26E-05	7.90E-05	-7.90E-05	-5.08E-05	-4.51E-05	-0.000107192	-0.000101549	0.00042862	0.000107187	-0.000152325	-0.054673783	-1.69E-05	0.00075576	-0.000191823	-2.26E-05	-0.803303055	-0.17821292	5.64E-05	-0.000208728	-2.26E-05	-0.000191812	-1.13E-05	0	0	0	0
KRTAP4-3	-0.001100335	-0.000144251	2.28E-05	0.000129067	-0.000197379	-1.52E-05	0	-0.000273325	-3.04E-05	6.07E-05	-0.000129077	-0.000144258	-7.59E-05	8.35E-05	-0.000136669	-8.35E-05	-8.35E-05	1.52E-05	-9.11E-05	-0.000159446	5.31E-05	-0.000273277	-6.07E-05	0.000235344	-0.000106283	0.000121477	2.28E-05	0.000151845	-0.000204973	3.04E-05	0.000910639	0.000288474	0.000121474	-0.034541766	-0.000265718	0.000402308	6.83E-05	-0.000189815	-0.818881602	-0.144810772	0.000356807	-0.000349203	7.59E-05	-6.07E-05	-9.11E-05	0	0	0	0
KRTAP4-2	-0.001374384	-0.000151686	6.36E-05	9.79E-06	-0.000200618	-0.00016636	0.000538199	-0.000259339	-4.89E-05	4.89E-06	-0.000102763	1.47E-05	-0.000273967	9.79E-05	-6.85E-05	-4.89E-05	9.30E-05	-7.83E-05	0	-5.87E-05	6.36E-05	-9.79E-05	8.81E-05	-4.89E-05	0.000112528	-0.000107649	0	-5.38E-05	-0.000200614	-1.47E-05	0.000303293	5.38E-05	5.38E-05	-0.050701838	1.47E-05	0.00034736	6.85E-05	-0.000146801	-0.820439074	-0.207251431	-0.000484319	-3.91E-05	0.00023974	-2.45E-05	-2.45E-05	0	0	0	0
KRTAP4-1	-0.001415439	-0.000138142	-0.000103616	-1.73E-05	-1.73E-05	-5.18E-05	0.000224449	-0.000198582	0.000388461	-0.000276294	-8.64E-06	0.00016405	0.00011222	0.000189965	0	6.91E-05	3.45E-05	5.18E-05	0	8.64E-05	-5.18E-05	0.000146749	0.000155414	-0.000233118	0.001340815	-0.000103621	-6.04E-05	-3.45E-05	-0.000189953	-0.000155426	-0.000440353	0.00012951	5.18E-05	-0.060829153	-6.91E-05	0.000656026	-6.91E-05	-9.50E-05	-0.756341189	-0.169873213	-0.002265987	0.000319458	6.04E-05	-0.000103606	-6.91E-05	0	0	0	0
KRTAP9-2	-0.000986051	-0.000136047	-5.95E-05	-0.000136057	9.35E-05	-0.000161567	0.002234978	0	-0.000127563	-0.000263608	0	0.000102041	8.50E-06	-7.65E-05	3.40E-05	-0.000144571	-5.95E-05	-0.000110556	-5.10E-05	0	0.000187068	0.000195555	-5.10E-05	6.80E-05	-6.80E-05	-5.95E-05	-8.50E-05	0.000110543	-0.000127556	8.50E-05	-4.25E-05	0.000357139	6.80E-05	-0.053358855	-0.000195582	0.000340108	9.35E-05	-8.50E-06	-0.798969352	-0.197664636	0.000416609	-0.000246612	0.00014455	-0.000153055	-8.50E-05	0	0	0	0
KRTAP9-3	-0.001653603	-9.98E-05	-7.09E-05	-2.63E-06	-4.20E-05	-9.98E-05	0	8.67E-05	-0.000123444	-0.00021799	8.14E-05	-0.000120815	-0.000288863	8.93E-05	2.10E-05	-2.63E-05	-2.36E-05	-2.89E-05	-8.40E-05	-3.94E-05	0.000133933	-0.000173323	-2.10E-05	-3.94E-05	-5.52E-05	-2.36E-05	-4.20E-05	2.63E-05	-8.93E-05	-9.45E-05	-0.00028099	-7.35E-05	-3.68E-05	-0.045711787	-6.30E-05	0.000462162	-7.62E-05	-0.000110302	-0.804734	-0.163972754	-5.78E-05	0.000144446	2.63E-06	-0.0001208	-4.46E-05	0	0	0	0
KRTAP9-8	-0.00207045	-0.000114726	0.000121466	-0.000128222	-7.42E-05	-0.000182211	0.001221094	0	0.000114725	-0.000101228	-2.70E-05	-0.000195709	-0.000256413	-6.75E-06	-2.02E-05	-6.07E-05	-0.000101235	-4.05E-05	-0.00012823	-6.75E-05	0.00027668	-8.77E-05	-3.37E-05	0.000107976	-0.000107975	-9.45E-05	6.07E-05	6.75E-06	-0.000398138	0	-0.00037116	3.37E-05	-0.000114726	-0.053007912	-6.75E-06	0.00054653	0.000175448	-0.000384644	-0.832498507	-0.169371338	-0.000141712	-0.000202453	0.000134964	-4.72E-05	-9.45E-05	0	0	0	0
KRTAP9-4	-0.001562393	-0.00014976	-1.56E-05	-5.62E-05	8.74E-05	-3.12E-05	-0.000184093	0.000196563	-8.11E-05	-0.000159128	0.000156009	-0.000290171	-0.000227724	0.000234013	-3.12E-05	-5.93E-05	-1.56E-05	-2.81E-05	-3.43E-05	6.24E-06	7.80E-05	-6.86E-05	-6.24E-06	-9.36E-06	-0.000109206	0.000131037	-0.00010918	-9.36E-06	-0.000124802	-8.74E-05	-0.000312009	8.74E-05	-6.24E-05	-0.047455842	-0.000102963	0.000365006	-7.80E-05	-0.000137285	-0.796454042	-0.191904634	0.000137274	0.000134162	6.24E-06	-6.55E-05	-4.06E-05	0	0	0	0
KRTAP9-9	-0.001341149	-0.000234432	-0.000124696	-0.00010973	2.99E-05	-4.49E-05	-0.000294296	-0.000179577	2.49E-05	-0.000114724	0	-0.000229451	-0.000433892	8.98E-05	7.48E-05	-2.99E-05	4.99E-06	-0.000114733	-0.00021948	0.000159625	0.000144654	3.99E-05	3.99E-05	2.49E-05	-7.48E-05	3.49E-05	0.000154622	3.99E-05	-0.000219472	-6.48E-05	0.000398991	0.000239415	-0.000259365	-0.046085497	-8.98E-05	0.000354094	-8.98E-05	-5.99E-05	-0.832387113	-0.175943666	0.000398988	0.000104747	-0.000134667	-4.49E-05	-7.98E-05	0	0	0	0
KRTAP16-1	-0.060996368	-0.000195066	0	-8.36E-05	-0.000348395	-0.000125448	0.00700305	-0.000780551	-8.34E-05	0.000222954	0.006010399	0.000486245	-0.000236426	0.001461775	-0.000404204	0.000236709	0.000278685	-0.000404149	0.000557369	-0.000613326	0.001824108	-0.001752745	0.000501652	-0.000250889	-0.000278701	0.000139376	-0.000125394	-0.000334502	-0.000264826	0.000236933	0.000821513	0.000195151	5.57E-05	-0.004800802	-9.76E-05	0.001616091	-9.76E-05	-0.000181165	-0.726032307	-0.008323522	-0.000153159	0.000722438	-0.000181183	-4.18E-05	0.000208501	0	0	0	0
KRTAP17-1	-0.038213181	-0.000459769	0.000189918	-0.000119955	-4.00E-05	-0.000219908	0.001429	0.000619641	0.000469587	-0.000279916	0.000419705	-4.00E-05	-9.99E-05	0.000829379	0.000589726	-0.000229922	0.000349859	0.000209921	-0.000229925	0.000259923	0.00033981	-0.007777351	5.00E-05	-6.00E-05	-0.000109944	-3.00E-05	-0.000259706	0.000159942	-0.000189934	-0.000119945	-0.002125184	-4.00E-05	-0.000299876	-0.036539103	-0.000179936	0.000519681	-0.00010996	-0.000379872	-0.741946499	-0.133585561	0.000329822	7.99E-05	9.00E-05	-0.000349852	0.000119946	0	0	0	0
KRT33A	-0.00764945	-0.000175103	-8.76E-06	4.67E-05	-0.000189691	-0.000192612	-0.001381297	0.000382168	-0.000411382	0.000110878	6.13E-05	-0.00019837	-0.000498897	-0.000183823	0.000253811	0.000364389	0.000303464	6.71E-05	7.29E-05	0.000265429	-0.000105015	-8.76E-05	-2.33E-05	6.42E-05	-9.05E-05	-9.34E-05	0.002916506	-1.75E-05	-6.42E-05	-5.54E-05	0	2.63E-05	-0.000131331	-0.092366435	-0.000110897	0.000601057	5.55E-05	-0.000271406	-0.878683629	-0.182550118	2.92E-06	-9.34E-05	-3.50E-05	-0.000119658	-4.38E-05	0	0	0	0
KRT33B	-0.007854289	-0.000122264	-8.61E-06	2.93E-05	-3.79E-05	-0.000142929	-0.00022383	0.000845009	0.000118429	-0.000139482	8.61E-06	-0.00016874	-0.000619041	0.000230456	0.000158238	0.001206419	-0.000110211	5.17E-06	3.79E-05	3.10E-05	4.82E-05	-4.99E-05	0.000628209	7.06E-05	-8.61E-05	-1.55E-05	-0.000106689	-0.000215237	-5.34E-05	-1.89E-05	2.41E-05	9.47E-05	-0.000148096	-0.065570879	-0.000106768	0.000418374	-7.92E-05	-0.000146379	-0.846423104	-0.258720316	7.92E-05	-1.89E-05	-3.62E-05	-5.17E-05	-3.44E-05	0	0	0	0
KRT34	-0.003517923	0.000874577	-2.98E-05	-4.57E-05	3.18E-05	3.98E-05	-0.000401672	-0.000163064	5.37E-05	-9.15E-05	0.001332574	0.00122679	-0.000174936	3.18E-05	-0.000147148	0.000194846	-5.57E-05	-7.76E-05	6.16E-05	-0.000105395	-4.97E-05	-6.56E-05	0.054771631	0.000153101	0.000864714	-5.57E-05	0.000422264	0.000254495	-0.000137206	0	-0.000339993	5.77E-05	-0.000238599	-0.087742402	-4.97E-05	0.00049105	-1.99E-05	-0.000139203	-0.752082116	-0.109171483	-5.37E-05	7.36E-05	-3.98E-06	-9.94E-06	-1.19E-05	0	0	0	0
KRT31	-0.024725456	-0.000194576	-2.92E-05	1.78E-05	-0.000211828	-0.000131867	0	0.000116173	0.002250816	0.000315037	0.019057666	0.013865152	-0.002631914	0.001394437	-8.05E-05	-0.000330145	-5.24E-05	-2.11E-05	0.00171314	-0.000110249	-5.24E-05	-6.81E-05	-2.00E-05	7.51E-05	-8.92E-05	3.19E-05	0.018402417	-2.76E-05	-4.22E-05	-1.24E-05	0.000178347	7.84E-05	-0.000133502	-0.100100693	-0.000726571	0.000326388	3.89E-05	-0.000119452	-0.769137726	-0.236814523	5.51E-05	-4.32E-05	-3.19E-05	-8.16E-05	-3.84E-05	0	0	0	0
KRT37	-0.034556623	0	-0.00016201	-0.000121497	-0.000789536	4.05E-05	-0.000970368	-4.05E-05	0.00058719	-0.000222668	0.00089009	-0.000364005	0.000242953	0.000202543	8.10E-05	0.002284457	6.07E-05	-0.000263267	0.00030374	-0.000121516	-0.001110939	0.00058714	2.03E-05	2.03E-05	0.000425177	-6.08E-05	0.010127155	-0.000243004	-0.000405013	-8.10E-05	0.000161826	-0.000506269	-0.000243014	0.00777486	2.02E-05	0.000364327	0.000344224	6.07E-05	-0.681820031	0.076659439	0.000161885	-0.000889392	0.000222755	0	-6.08E-05	0	0	0	0
KRT38	-0.061122802	-0.000117751	-3.93E-05	0.000133439	7.06E-05	0.000133413	-0.000219802	3.14E-05	5.50E-05	-0.000509918	0.000117775	0	-0.000188427	0	-0.000109922	0.000408171	-0.000251167	-0.000102013	3.14E-05	0.000109923	0.000274739	-7.06E-05	0.000313641	3.14E-05	-8.64E-05	-6.28E-05	0.002042253	0	-7.07E-05	6.28E-05	0.000141304	0.000172706	-7.06E-05	-0.038797511	0.000282606	0.000125454	4.71E-05	-0.000290506	-0.683706711	0.070767588	-0.00010991	-0.0007134	1.57E-05	4.71E-05	-0.000219721	0	0	0	0
KRT32	-0.097329626	-4.49E-05	-0.000323361	7.19E-05	-9.88E-05	2.70E-05	5.39E-05	0.000619693	0.000188622	-0.00016161	-0.000161736	0.000377187	-0.000413259	0.000170734	0.000296519	-8.07E-05	0.000233495	-0.000305285	-0.000305534	0.00011681	0.012859236	-1.80E-05	5.39E-05	-5.39E-05	2.70E-05	0.001505692	0.034639283	-0.000448463	8.09E-05	0.003713365	0.000574697	0.000350416	0.000233481	-0.02159016	0.00083406	-0.001895304	-5.39E-05	-0.005361623	-0.69633576	-0.240740546	9.88E-05	-0.000286804	0.000269496	0	-0.000107838	0	0	0	0
KRT35	-0.084933728	-0.000179153	0.000146592	-7.33E-05	-6.24E-05	-0.00012759	0.000418073	-0.000122165	5.43E-05	-0.000219905	1.90E-05	-7.87E-05	-0.000230737	9.50E-05	-0.000116736	0.000708308	-8.42E-05	-1.36E-05	-4.89E-05	-1.63E-05	-0.000211729	-0.000108587	2.17E-05	0.000124875	-6.24E-05	-2.17E-05	0.001220001	-7.33E-05	4.34E-05	2.99E-05	7.06E-05	0.000179174	-0.000274181	-0.08324245	-0.000293166	7.59E-05	1.63E-05	-0.000393585	-0.713372096	-0.324556438	-0.000138448	-0.00084028	-8.14E-05	-0.000198155	-1.90E-05	0	0	0	0
KRT36	-0.06494792	0.007113086	0.001558347	0.000888222	-0.004630033	0.00245129	0.011512948	0	0.000781313	0.000111867	0.001676708	-0.000223431	0.00379745	0.001789251	-0.001454499	0.01357555	0.001452921	-0.001007195	0.009991772	-0.000668895	0.018550138	0.002794947	0.000110827	0.000333893	0.003177623	-0.002903707	0.054471731	0.002228789	-0.002459839	0.001005479	0.00733858	-0.000222776	0.010387891	0.043946303	-0.002346119	-0.001532337	-0.000223639	-0.002342491	-0.659995127	-0.257633786	0.02261736	-0.062818268	0.006335176	0.005747356	-0.001219851	0	0	0	0
PRAC1	-0.000178347	3.33E-05	-5.74E-05	3.63E-05	2.42E-05	2.42E-05	-0.242397433	0	0.000130018	-0.000102806	-0.000120947	-0.000187453	2.12E-05	-4.23E-05	-2.42E-05	-0.000111876	0	-0.000139088	0.000365834	-8.77E-05	-0.005356874	3.93E-05	-0.002823462	-0.006198665	0.041379598	0.000250932	0.001123077	-3.02E-06	0.000111875	-4.54E-05	0.000287205	-0.000157224	-8.47E-05	3.33E-05	1.81E-05	-0.00016629	-6.35E-05	-3.33E-05	-9.68E-05	7.86E-05	-0.000546893	0.000275131	-0.000447441	4.54E-05	-1.51E-05	0	0	0	0
HOXB13	0.000399814	-5.99E-05	-8.87E-06	-0.000128653	2.88E-05	0.000421395	-0.020556961	1.11E-05	4.44E-06	-1.77E-05	-2.66E-05	-0.000135304	5.32E-05	-6.65E-06	-1.77E-05	1.33E-05	-4.44E-05	-5.10E-05	-1.33E-05	1.55E-05	-0.006288153	4.44E-06	0.000840275	-0.003804562	0.001256545	-2.88E-05	0.000257159	-4.44E-06	2.22E-06	-8.87E-06	0.000155226	-2.66E-05	-5.32E-05	-6.65E-06	1.33E-05	-4.88E-05	-1.33E-05	7.54E-05	-7.32E-05	0.00047781	-0.000228447	-4.44E-05	-4.44E-05	-5.99E-05	-5.10E-05	0	0	0	0
WFIKKN2	-0.000123029	3.25E-05	-5.99E-05	0.0004743	-1.04E-05	0.000149707	0.00036901	-0.000570642	-0.003596863	-0.000313607	-0.001292903	-0.00011587	-0.000163161	-0.001212229	0.000274602	6.37E-05	0.00163532	0.000210924	-0.00017716	0.000473464	5.57E-05	8.13E-06	-4.64E-06	-0.000640855	-0.000366082	0.00035667	0.001570811	-0.000468001	-0.000577523	-0.000300502	-0.000313313	-4.99E-05	-3.48E-06	0.000209984	-8.80E-05	0.001136068	9.98E-05	-0.012412858	0.002230977	0.000840565	0.00011713	0	-0.000771029	-0.000244832	8.01E-05	0.002431692	0.003643687	0.008901623	1
KPNA2	0.000916325	0.00946703	0.001032865	-0.003455209	-0.003547927	-0.003658011	-0.001300427	0.002635227	-0.001043357	0.003089524	-0.007305939	-0.006616701	-0.020425621	0.006547995	-0.00694533	-0.006785239	0.001581204	0.008122966	-0.001563832	-0.010545201	-0.023456786	0.049989487	-0.011571786	-0.004737927	-0.013222917	0.002243153	-0.002451399	0.002026555	-0.003355559	0.003199262	0.001238737	0.007497751	0.008601157	0.022966113	0.001035185	0.000836482	-0.002513037	-0.003352617	-0.009228795	-0.015282584	0.001152404	0.013519279	0.010209037	-0.006629605	-0.006604322	0	0	0	0
COLEC12	0.0007489	-0.020425229	-5.39E-05	0.00240203	-0.019254321	0.003760828	0.009936918	0.013309586	0.004541881	0.008700155	0.018971909	0.020344436	0.020584795	0.011058882	0.016335625	0.01369691	0.008040889	-0.009622144	-0.009143521	-0.000679229	-0.012175448	-0.001454507	0.039069886	-0.028560551	-0.022668989	-0.012190357	-0.002832147	-0.032494276	-0.054648929	-0.022494106	-0.001455734	0.000440871	-0.007947021	0.010782692	-0.001199453	-0.046513782	0.004073894	-0.010551097	0.014656637	0.024029565	-0.002956868	-0.007178868	-0.011275607	-0.015098725	-0.000955387	0.554165981	1	0.23209697	0.07150891
DSG4	-0.061628275	-0.003360968	-0.000211562	-0.000105773	-0.000634593	-0.000105781	-0.002200509	0.000793111	-0.000687212	-0.000105723	-0.000158704	-0.000105777	0.002747287	-0.000264419	0.00042314	-0.000317378	0.000158599	0.000264312	-0.000105781	0.000158686	-0.002150732	-0.000949871	0.000264399	-0.00031732	0.001474233	-5.29E-05	-0.064301993	0.000105769	0.00052846	-0.000370159	-0.000634756	-0.002741364	-0.000105785	-0.094818731	5.29E-05	0.000845567	0.000475884	0.00021157	-0.774195273	-0.129926934	0.002560704	0.000370213	-0.000525457	-0.00015868	-0.000211562	0	0	0	0
GRP	-0.001633394	-0.004937745	0.00788624	-0.009769916	-0.024117255	-0.001341508	-0.077730544	0.11705894	0.018990685	0.021813419	0.019646327	-0.008142274	0.00482918	-0.041842239	-0.163565357	-0.160137385	0.032091894	0.006781965	0.097411837	-0.271181853	0.220246218	5.85E-05	-0.000954518	-0.023485825	-0.033534739	-0.21134999	-3.90E-05	0.006181385	-0.000681541	-0.000253294	0.000641219	0.000253277	0.073929107	-0.005678761	0.000954737	-0.000934577	-0.021537333	-0.096211606	-0.033842043	-0.019344459	0.018002557	-0.037579798	-0.462251794	-0.318638936	3.90E-05	0	0	0	0
RAX	0.001322069	-0.000539005	0.000392023	-0.000489879	-0.001127086	0	0	4.89E-05	-0.002496817	-0.014043894	-0.001219708	-0.001655025	0.00097946	-0.000587955	-0.037258533	-0.030341558	-0.000865588	-0.003931118	-0.003842066	-0.001271011	-0.000441034	0.002633635	-4.90E-05	-0.000245077	4.90E-05	-0.000441184	0.00131675	0.000245069	9.80E-05	-9.80E-05	-0.001420434	-0.000343096	-0.002055121	0.000538639	0.000196065	9.80E-05	-0.000392157	-0.574143489	0.018869433	0.002367558	-0.000294047	0.000391997	0.000147031	-0.000979227	-0.000147056	0	0	0	0
GRIN3B	0.003421195	0.000447938	0.006426011	-0.002437453	-0.026999941	0.000169979	0.033133744	0.021547017	-0.004256171	-0.028249784	0.023596296	-0.016922079	0.002916327	0.002852845	0.032074047	0.042710539	-0.020884035	-0.000460907	0.038289686	0.004281341	0.038709299	0.004432246	0.019272441	0.00664156	-0.001741944	-0.00922103	-0.008271408	-0.003987598	0.002000608	0.001606501	-0.061135088	0.008760116	0.078756106	0.019935327	0.005874197	0.02006234	0.007933972	0.080430214	-0.002057865	-0.007884174	0.021403204	-0.035346243	0.005022	0.049157765	0.00221757	0.217843381	0.672519722	1	0.172003428
EFNA2	-0.000265682	-0.001046045	0.000368929	0.000382748	0.000766215	-0.000235807	0.000871061	-0.004660013	-0.020764279	-0.015589484	0.004100956	0.0031588	-0.000937415	0.002417576	-0.003781604	0.013673807	-0.018328793	-0.022143303	0.018910475	-0.000648362	-0.000649311	-0.00025027	-0.000118079	-0.006891521	0.052836228	-0.001209659	-0.00206347	0.000265494	-0.000368778	0.000368812	0.011057052	-0.025078408	0.001326914	0.001702468	0.003554198	-0.001102579	-0.000324046	-0.000902782	0.001659984	-0.001354104	-0.060056079	0.000428062	-0.001147694	-0.000162219	-0.00011813	0.008806916	0.004542717	0.006117527	0.004778312
ADAMTSL5	-0.022597148	-0.000586425	0.012166433	0.011665604	0.035932023	0.008769824	-0.042862585	0.005554291	-0.002496935	0.008448484	-0.003765085	-0.002915198	0.007639786	0.003069001	-0.002828107	0.006159258	0.000679191	-0.006780342	0.000813349	0.003234556	-0.017692203	0.000723748	0.014463624	-0.008843279	-0.001398099	-0.02651461	-0.026127116	0.000235581	0.023363215	0.064788283	0.010763459	0.014238715	0.009895406	0.058312058	0.017279076	0.01078283	0.007868641	-0.018215837	0.006376219	0.003094962	-0.013735056	0.004995084	0.009831966	-0.008340604	0.002118479	0.971659004	1	0.408144735	0.042348433
SAMD1	-0.004406659	-0.055624409	-0.022195193	0.011092894	-0.014494664	-0.000345263	-0.004055558	-0.037754702	-0.072169444	-0.06555505	-0.068430395	-0.069014314	-0.010117637	-0.012396917	-0.033904567	-0.012916186	-0.061641864	-0.049662988	-0.027999117	-0.055690881	-0.029913319	0.041360252	-0.025971632	0.001695333	-0.018949345	-0.003891455	-0.071543427	0.006017099	-0.014962257	0.023555652	0.011251781	0.00027669	0.000249178	0.010751689	-0.006207255	-0.044098494	-0.001863546	0.020621467	-0.039050064	-0.02515528	-0.077956833	-0.151745074	0.020981137	0.021554174	-0.01586871	0	0	0	0
OR10H1	0	0.002326075	0.002432073	0.001057849	-0.000846963	-0.000846528	-0.479023433	-0.000211183	-0.000951611	-0.001269885	-0.000952798	0.000846963	0.005381425	0.000740359	0.001904967	-0.004124255	-0.000105843	-0.002116475	-0.001376062	0.001481859	-0.026510216	0.000846404	0.000105835	-0.002009546	-0.00095196	0.004118519	0.006495334	0.001267004	-0.002538467	0.000741011	0.002424078	-0.002217663	-0.000527397	0.009994281	-0.000317576	0	0.001373945	0.004389224	-0.000210612	-0.000524292	-0.001474933	0.000105642	-0.000528324	-0.000423357	0.000105781	0	0	0	0
TSHZ3	-0.033135497	-0.018205066	-0.001760794	-0.004210896	-0.01211038	0.009943124	0.092046967	0.00140179	-0.000912866	0.002586124	0.002462558	-0.000239755	-0.017205473	-0.00283087	0.005424048	-0.001347446	0.004023509	0.001036078	0.012188026	0.004141548	0.041655731	0.000153928	-0.003077898	-0.001935305	-0.011280811	0.002804901	0.002750225	0.004684189	-0.029378439	-0.009514201	0.011993663	0.002361089	-0.013121961	0.006057263	-0.00395719	-0.019029023	-0.001223071	0.021992691	-0.007902649	-0.008870095	0.00941782	-0.012879198	-0.043979207	-0.02953918	-0.022442211	0.457490497	0.673866346	0.520546944	1
CYP2B6	-8.36E-06	-4.53E-05	-5.57E-06	3.20E-05	-5.36E-05	6.27E-06	-7.66E-06	5.02E-05	1.05E-05	3.97E-05	-9.06E-06	-1.95E-05	-2.51E-05	1.95E-05	3.14E-05	4.53E-05	1.18E-05	2.16E-05	1.39E-05	-6.97E-06	4.04E-05	-0.00020899	1.05E-05	-7.38E-05	-0.001765074	-2.02E-05	-8.36E-06	-3.00E-05	-2.37E-05	1.11E-05	-0.010591686	0.475806261	0.003895778	3.55E-05	1.05E-05	-2.79E-06	2.79E-05	-3.62E-05	-0.000132351	-3.55E-05	-0.007925428	-6.97E-07	2.65E-05	4.18E-06	0.000128171	0.000221539	9.54E-05	0.000164415	0.000146303
FOSB	-0.012210379	0.0440058	-0.006834137	-0.018048727	-0.061888516	0.02658191	-0.202776812	0.007811628	-0.001635577	0.007625077	0.076351621	0.008979983	0.002372027	0.011065389	0.00252621	0.006258417	0.002521024	0.016652199	0.000153878	0.010208495	-0.006893858	-0.000552027	-0.005984763	-0.012955705	-0.009063896	-0.061678163	-0.003988329	0.017067156	-0.006052169	-0.008174262	-0.004454116	-0.000970357	0.03541578	0.007469936	-0.001035974	0.002790125	0.005369234	0.026872122	0.040772743	-0.006765937	-0.008491055	2.76E-05	-0.079303136	-0.020272955	-0.005524549	0.005637567	0.018043781	1	0.201315724
CGB7	-0.005858504	-0.008139345	-0.001500259	-0.001502263	0.003658017	0.001670905	-0.129586489	0.034086069	0.004273984	0.003076459	-0.00032933	-0.000723733	0.014656587	-0.006096771	-0.0105091	0.016474725	-0.004841592	0.001117808	0.001869817	-0.000459959	0.089934871	-0.00039417	0.000922226	-0.003209702	0.003010183	0.0014362	-0.050599611	-0.00189463	-0.001922746	0.001600255	0.007089904	-0.000230129	0.011009364	0.004357066	-0.006422086	-0.001863335	0.00328363	0.571322472	-0.035793797	0.044676609	0.004075551	-0.006920505	-0.001602686	0.00882385	0.000230544	0.209269826	0.117235906	0.099562044	0.021918421
SIGLEC11	0.001001917	0.002986606	0.040817132	0.001176346	0.003003094	0.00076055	0.002604742	0.001291187	-0.000760617	-3.76E-06	-0.000218694	-0.00019981	0.000259731	0.000888255	0.002024915	0.000718023	0.000992678	0.002244738	0.006712556	-0.001905937	-0.000839842	8.30E-05	-7.55E-06	0.001070957	0.00037823	0.002903709	0.000565172	0.001151158	0.001163912	0.000635543	0.002993761	0.003549278	0.004604974	0.000661313	0.000109356	-0.000714992	0.001754667	-0.000229208	0.000859553	0.000791404	0.001902933	-0.041516664	0.018874627	-0.000529372	0.006955193	0.005233722	0.009488825	0.036703565	1
KLK3	-2.15E-05	-7.32E-05	-1.91E-05	-0.000182986	-1.27E-05	-9.55E-06	-4.02E-05	0	-6.61E-06	3.29E-06	-1.57E-05	-0.000155391	-1.80E-05	-7.01E-07	2.01E-06	-5.91E-06	-4.73E-06	-1.53E-05	1.71E-06	1.60E-05	-0.005778064	-1.84E-05	3.24E-06	-2.75E-05	-3.38E-05	-2.85E-05	-8.63E-06	-8.54E-06	1.45E-06	-1.30E-05	-4.34E-05	-1.86E-05	-1.50E-05	0.000169511	-1.09E-05	4.17E-05	-2.65E-05	6.53E-06	-4.76E-05	8.58E-06	-6.11E-05	-3.29E-05	-2.80E-05	-9.85E-06	-4.03E-05	0	0	0	0
KLK2	-1.95E-05	-7.60E-05	-3.04E-05	-0.000153569	-2.08E-05	-8.64E-06	-6.22E-05	-2.42E-06	-5.90E-06	-3.58E-06	-1.38E-05	-0.000172838	-1.60E-05	-3.27E-06	-2.11E-07	-1.18E-05	-2.04E-05	-1.66E-05	-5.27E-07	1.72E-05	-0.004772978	-0.00023886	-2.42E-06	-1.26E-05	-2.53E-05	-1.85E-05	-1.54E-05	-1.34E-05	5.37E-06	-1.31E-05	-7.31E-05	-1.74E-05	-9.80E-06	4.85E-06	-1.50E-05	2.95E-05	-2.44E-05	1.05E-07	-6.08E-05	9.48E-07	-2.48E-05	-2.06E-05	-2.60E-05	0.000419285	-2.99E-05	0	0	0	0
KLK4	0.000249734	-0.000141152	-0.002031137	-0.000176302	-8.98E-05	-2.16E-05	-0.000972075	2.65E-05	-2.00E-05	-1.62E-05	0.000120536	-6.00E-05	-1.95E-05	-6.60E-05	-0.000246572	0.000256698	3.79E-06	1.19E-05	0.000183832	-0.000113003	-0.00529304	-0.001087014	5.41E-07	-0.000521636	-0.000334572	2.00E-05	-9.14E-05	-3.57E-05	-1.95E-05	-1.35E-05	0.00114845	-3.89E-05	-0.000238985	-0.00050098	-6.65E-05	-0.000605359	-4.65E-05	-3.95E-05	-0.000537498	0.000256088	-0.000325168	-4.87E-05	-1.78E-05	-0.001136985	-4.60E-05	0	0	0	0
ZNF613	-0.019518857	-0.025487283	-0.009826019	0.007546727	0.004808264	0.011942601	-0.108782667	0.01623186	0.005933116	0.010599354	-0.015188462	0.003162742	0.005983514	0.006588567	0.001099984	0.003017533	0.003436483	0.00441543	0.016259077	0.000200544	-0.006116395	0.006253113	0.010140657	0.011826722	-0.004776477	0.001103963	0.004290727	-0.010673277	-0.000595588	0.003210145	0.028768492	0.005098109	0.002726263	0.026942351	0.010708014	-0.004075885	-0.004603222	-0.004383291	-0.010872915	-0.013182668	0.003757925	-0.006564855	-0.001233312	-0.015601656	0.006926615	0	0	0	0
ZNF350	-0.018082267	-0.032971503	0.015035127	0.0175278	0.023666887	0.029629367	-0.150034346	0.015006621	0.018434259	0.003932323	0.014128586	0.039974221	0.024737299	0.023011732	0.01378017	0.003019898	0.003856631	0.018054427	0.012824854	-0.007654365	0.044547254	-0.005026669	0.011440463	0.030913704	0.017613202	0.016558361	0.007280922	-0.005513024	-0.006533509	0.006429829	0.028788699	0.013892731	0.002080201	0.016771802	0.023941796	0.011991201	-0.000970064	0.003722759	0.004076943	0.009577174	0.02015875	0.004060957	0.003305372	-0.003713478	0.022847309	0	0	0	0
GFRA4	-0.000533521	-0.005541866	0.000214066	-0.000320587	-0.001283346	0	0	0.073450459	-0.004867397	-0.009150756	-0.000747815	-0.003838091	0.027404077	-0.012829264	-0.102816599	-0.032998524	-0.02936133	0.001565255	-0.003920225	0.030116059	-0.001921601	0.00010687	0	0.000426297	-0.0009597	-0.007794954	-0.000532891	0.001706953	-0.000214034	-0.000855628	0.094752682	-0.000320991	0.000321086	-0.000534351	0	-0.000748646	0.000106997	-0.000747317	-0.000959416	-0.004054015	0.003207654	0.002244941	-0.021888792	-0.504848575	0.003736309	0	0	0	0
RRBP1	0.000121083	0.022608699	0.030558737	0.000596582	-0.013392847	-0.006204455	0.017899906	-0.012797997	-0.013103316	-0.008470467	-0.006456725	-0.00394299	-0.008049664	0.008247006	0.003857429	-0.003240695	0.002153932	-0.001459152	-0.014676442	-0.021205105	0.029270934	0.008199637	-0.00113274	-0.022809478	0.005927804	-0.018906183	-0.007819396	-0.002510679	-0.012935209	0.002381813	0.068991398	0.008040162	0.007493622	-0.10813133	-0.001740116	-0.0113349	0.021086649	-0.018348106	-0.007382416	-0.014193671	-0.032117546	0.007578026	0.017720655	-0.032388237	-0.004552651	0.337791956	0.412543891	0.316509279	0.263967056
CST9	-6.27E-05	-0.000438595	0.000876866	-0.000187953	-0.000689071	-0.000501262	-0.002251963	0.001814436	-0.000187945	0.00181538	6.27E-05	0.000187977	0.001564779	0.002190501	-0.001002437	-0.00081418	-0.00018801	0.001127008	0.000626414	-0.000939112	-0.820213238	-0.000438576	-0.000125321	0.002002787	0.000187879	-0.02912713	0.016035269	0.015290207	-0.000751893	-0.000375996	0.007746682	-0.00018801	-0.000375979	0.000814392	-6.26E-05	0.000563761	0.000814356	0.000313336	-0.00125234	0.000375849	0.002804315	0.001064697	-0.002877634	0.000626306	0.000250631	0	0	0	0
CST5	-0.001237589	-0.000712947	-0.0799567	0.000190467	0.000762096	-0.000952368	-0.013047627	-4.76E-05	0.00057161	-0.00085733	-0.000238198	-0.000618907	0.000428502	0.001808963	-0.000285626	-0.00085733	-0.000428615	0.001523588	0	0.000333301	0.040156379	0.001047398	0.000952463	0.005621602	-0.002659697	0.000489492	0.005221888	-0.070867034	-0.001000168	-0.000285786	-0.061179982	-0.003469447	0.052795742	-0.001421935	0.000190524	-9.52E-05	-0.000540538	0.003122411	-0.001855251	-0.001713415	0.003301255	-0.000285673	0.004734498	-0.000142416	0.000238135	0	0	0	0
ASIP	0.0042739	0.005724339	-0.007587104	0.000601338	-0.008311995	-0.000739704	-0.006460191	0.002201435	-0.002019448	0.001560148	0.000262775	0.000462873	-0.000269437	-0.000635692	-0.000640866	-0.000978201	0.00058687	-0.000393388	0.004164298	-0.002577377	-0.011438218	-6.92E-05	0.000500882	0.003827152	-0.001385466	-0.000227149	-0.000545673	-0.001578875	-0.026253577	-0.170899439	-0.001229112	0.001551592	0.004295597	0.000753102	0.00235915	-0.010010137	0.0003804	-0.004283434	0.077157924	0.023198836	0.011880295	0.001160471	-0.001341233	-0.00021273	-6.92E-06	0.083189872	0.158344009	0.168156172	1
GHRH	-0.000128491	8.74E-05	-0.002235974	0.000128488	-5.14E-05	-5.14E-06	0	-0.003636053	-0.000928331	-7.19E-05	0.000128451	0.00015417	0.000271922	0.001251373	0.000241029	-0.362369265	0.364388696	-5.14E-06	-0.000678178	0.000323612	-0.01129868	-4.11E-05	0	-4.62E-05	0.000123276	0.000200438	-9.77E-05	7.71E-05	0.1024702	-0.001355135	-0.000241561	0.000128469	0.001001791	0	-2.57E-05	-0.000113072	0.000184987	-0.000472584	-0.000359722	-0.000154179	0.00068648	0.000164458	-3.60E-05	-0.00059088	-3.60E-05	0	0	0	0
CTNNBL1	-0.009565355	0.011808332	0.004448409	0.007747053	0.000197386	0.019717955	0.026422255	0.017843273	0.000410074	0.003849581	-0.036989042	-0.005418018	-0.012198702	0.011784814	0.001856378	0.020980323	0.00961283	0.007845966	0.026431215	-0.01092964	-0.007051257	0.004251214	-0.003970947	0.03024256	0.001409824	0.018070167	0.006921573	-0.002915832	0.013362787	0.02132207	0.062656972	-0.006823364	0.000643586	0.044547585	0.030231284	0.001283238	0.001155069	-0.02069934	0.014923514	0.013123653	0.016455287	0.014511207	0.004206026	-0.003059904	-0.022955488	0	0	0	0
SEMG1	-0.000132196	-0.000188414	2.02E-05	9.01E-06	-4.76E-05	-9.01E-06	-9.57E-05	-6.44E-06	-2.15E-05	4.72E-06	-3.00E-06	-6.82E-05	6.35E-05	-4.72E-06	-8.58E-07	-3.00E-06	-3.00E-06	-5.15E-06	-1.72E-06	-1.29E-06	-0.000569047	-6.74E-05	-4.29E-07	-0.000131335	-0.000101709	2.32E-05	-0.000115884	-0.000112883	-2.06E-05	2.83E-05	2.23E-05	-4.08E-05	-2.15E-05	-1.03E-05	-5.02E-05	7.73E-06	-1.76E-05	4.64E-05	-0.000235625	-1.67E-05	2.27E-05	-0.000161801	4.16E-05	2.06E-05	-0.000232544	0	0	0	0
SEMG2	-9.19E-05	-0.000113803	2.09E-06	1.36E-05	-3.55E-05	-2.09E-06	3.24E-05	9.40E-06	-7.31E-06	1.25E-05	-1.04E-06	-7.20E-05	4.49E-05	1.04E-06	-1.04E-06	-9.40E-06	-2.09E-06	3.97E-05	4.59E-05	-2.09E-06	-0.000411319	-4.59E-05	5.22E-06	-5.85E-05	-7.52E-05	4.59E-05	-7.52E-05	-6.89E-05	-8.35E-06	5.01E-05	0.000209383	-1.04E-05	2.30E-05	-7.52E-05	-3.13E-05	9.40E-06	5.22E-06	0.000701257	-0.000177473	1.04E-05	-4.91E-05	1.88E-05	3.97E-05	3.45E-05	-3.45E-05	0	0	0	0
NEURL2	0.048715446	0.213359642	0.033112184	-0.018031638	0.048748754	0.019866981	-0.018572216	0.001046846	-0.005125487	0.008467322	-0.003535807	0.021647616	0.012049458	-0.000605534	-0.00410732	-0.00265634	-0.009134811	-0.004036029	-0.002560609	0.002627236	-0.021427376	0.007672119	0.017428814	0.007308988	0.017968281	0.013595053	-0.010856745	-0.038131915	0.029298747	-0.006116767	0.575039607	0.026875661	0.015136903	0.006021971	-0.003544398	0.010334046	-0.008297572	-0.002318261	0.046680177	0.033115874	-0.003905189	0.037596551	-0.023954349	0.002352516	-0.003154086	0.276586868	0.255922318	0.450987674	0.45506684
SULF2	-0.031946897	0.012194506	-0.003423648	0.023202815	-0.013032376	-0.005720448	-0.008333433	0.015482769	0.015427826	0.005735328	0.001138497	0.003191449	0.011886135	0.017496527	-0.008303788	0.017138169	0.012518773	0.010302362	-0.019726466	0.028756322	0.025213205	-0.00768898	0.033700827	-0.017986583	-0.003845003	-0.029336548	-0.014763537	0.008713663	-0.015925271	-0.004709109	0.052515209	-0.017224167	-0.012745028	0.02373666	-0.001649126	-0.025322408	-0.004687988	0.016983456	-0.033965142	-0.012157411	0.002260164	-0.017569393	-0.006946705	-0.012346731	-0.04213255	0.794449481	0.845795264	0.692132235	0.996826002
KCNG1	0.002937253	-0.002836682	0.012009312	-0.001163906	-0.002502297	-0.00045482	-0.002420451	0.077641923	-0.022984789	-0.003880442	-0.026351234	-0.039533644	-0.025168581	-0.030410218	0.012302912	0.001712361	-0.036249994	0.002707111	0.006309236	-0.009302405	0.017376443	0.000500274	-0.003908027	0.017717038	0.001000878	-0.006886074	0.010270034	0.00245554	-0.002000047	0.000519693	-0.000165765	0.000399672	-0.00074064	0.020895577	-1.11E-05	0.009959648	-0.002369642	-0.004855194	0.001091593	0.00091442	-0.02250714	-0.015151437	0.005389205	-0.000610261	-0.004742147	0.172414195	0.304035801	0.634053436	0.016878867
EDN3	-0.000896433	0.000263595	-0.002351782	0.000133803	-3.94E-06	-4.72E-05	-0.001816222	0.001732615	0.003879255	-0.003655329	0.000804364	-0.001648181	0.000305328	-0.004207737	-0.00390257	-0.00755459	-0.000526208	-0.009422046	0.006571	0.011246632	0.069315991	6.30E-05	-1.38E-05	-0.000536901	0.024982518	0.005242455	0.020224505	-0.004921203	-8.26E-05	-3.74E-05	-0.006279988	-3.35E-05	0.001131494	-0.028316681	-0.000671969	0.000469592	0.016017822	-0.162738173	-0.004945725	0.002490741	-0.055508228	0.005772928	0.001774622	-0.0728438	-0.000267458	0.803493647	0.125079095	0.004039125	0.01576984
CDH26	-0.008602792	-0.023900471	0.000642158	0.001473745	0.000227743	0.00256086	-0.336408242	-0.009551758	-0.01284174	-0.01221206	-0.017137712	-0.003871605	-0.015303373	-0.003897474	-0.015133058	-0.018108136	-0.005582896	-0.008287716	-0.005705573	-0.04027193	-0.029725291	0.000119428	0.000330408	0.001300846	-0.008571915	-0.008498669	-0.105586263	-0.003921388	0.000318959	0.000670025	0.029707976	-0.00086242	0.019989506	-0.034293772	-0.008673867	-0.001000042	0.005327754	0.010576437	-0.004834583	-0.004519062	-0.000251728	-0.006556579	0.003468783	0.001095131	0.0071602	0	0	0	0
KRTAP24-1	-0.069432151	-0.000582451	-0.000364069	-7.28E-05	-7.28E-05	-0.000254851	0.001856025	0.000145624	0.00040043	-3.64E-05	0.00040038	0.000764342	0.000655158	-0.000109244	-0.000546138	0.000327707	-0.000109244	0.000254871	3.64E-05	0	0.000109183	0.000254768	0.000436871	-0.000436871	0.0003276	-7.28E-05	-0.000109208	-0.000109203	-0.000509658	0.000109228	-0.000800931	0.000109216	-0.000291255	-0.020351807	-0.000109228	0.001928324	0.00105552	-0.000727954	-0.813504114	0.05999238	0.000182032	-0.000291181	-0.000145583	-0.000145639	-3.64E-05	0	0	0	0
KRTAP26-1	-0.051255492	-0.000547558	3.57E-05	0.000214262	-0.000369002	-0.000166652	0.000928444	-0.000678537	-4.76E-05	-0.000107159	0	0.000166667	-0.000559394	0.000297609	3.57E-05	1.19E-05	-7.14E-05	3.57E-05	0.000214279	-0.000428587	-4.76E-05	-2.38E-05	-0.00019048	-0.000238078	0.000130933	-0.000178567	-0.000142835	0.000130938	-0.000130946	-0.000119045	0.000571346	0.000488079	-3.57E-05	-0.022961399	1.19E-05	0.000702206	-0.00036898	-9.52E-05	-0.767964621	-0.118451054	-0.000309525	-0.000142876	0.000273782	-8.33E-05	-9.52E-05	0	0	0	0
KRTAP13-2	-0.012544161	0.000278809	0.000106214	1.33E-05	0.00026555	-0.000265504	-0.003965072	0.000106214	-6.64E-05	0.000132759	-9.30E-05	-0.000172621	-0.000106203	0.000199169	-0.000119509	-0.002134626	0.001035418	-0.000172621	0.000292103	0	-0.000345158	7.97E-05	-0.000318605	-0.001786488	0.017655295	-0.000212454	0.000172589	0.00061067	-0.000292097	-0.000106204	-0.000239008	-6.64E-05	-0.000132684	-0.27693927	-9.29E-05	0.000769919	0.000132754	-0.000637174	-0.684049355	-0.280623513	0.005840852	0.000424877	0.000238949	0.000199162	-7.97E-05	0	0	0	0
KRTAP13-1	-0.0122666	-0.000121115	-0.000121076	0.000121105	0	-0.000242214	0	0	0	0.000190312	-0.000311437	0	0.00086479	0.000207632	-0.00010382	-0.000501666	-0.000276836	-0.000294136	0.001003277	-0.000224933	-0.000173002	-0.000224922	-8.65E-05	-1.73E-05	-0.000432455	0.000155727	6.92E-05	-0.000155715	-6.92E-05	-0.000121103	-0.000173029	0.000190321	0.000311183	-0.402703485	-1.73E-05	0.000467074	5.19E-05	-0.000103776	-0.602187122	-0.23701334	-0.000190239	-0.000121122	0.000138393	-0.000311437	-0.000190321	0	0	0	0
KRTAP19-1	-0.012089274	-7.55E-05	0.000312588	7.55E-05	0.000237154	-0.000301896	-0.000280064	0	0	-0.000204846	0	-0.000301918	0.000614447	0.000388152	6.47E-05	-0.000150967	-0.000237227	-9.71E-05	-0.000226445	-7.55E-05	-0.000226409	-0.000172493	-0.000204836	0.000140152	0.000431128	1.08E-05	8.63E-05	7.55E-05	-0.000226306	0.000312518	-0.000215662	0.000442057	-0.000172508	-0.321923783	0.001475231	0.000538971	6.47E-05	1.08E-05	-0.679828597	-0.127298172	0.000355764	0.00010779	0.000377301	9.70E-05	-0.000150949	0	0	0	0
KRTAP19-3	-0.011023788	-0.000315494	-0.000378644	0.000164055	-0.00032812	-0.000378591	0.000970311	0.00050469	0.000252394	-0.000492114	-8.84E-05	-3.79E-05	0.000719243	6.31E-05	0	0.000391263	-5.05E-05	-3.79E-05	-0.000164091	-0.000290302	0	0.000580292	0.000164065	-0.000164052	0.000630913	0.000151439	0.000113585	-1.26E-05	0.000656023	0.00031546	-0.000302923	0.000100957	-0.000302875	-0.345559389	0.078919929	0.000857913	-0.000542639	-0.000214577	-0.693386469	-0.150619028	0.000302878	-7.57E-05	0.000403833	0.000113576	0.000290272	0	0	0	0
KRTAP19-5	-0.014651864	-4.20E-05	-0.000370807	2.10E-05	-6.30E-05	-0.000202896	-0.00109116	0.000146922	0	-0.000538688	0.000111952	-0.000461745	0.000328792	0.000181905	0.000153917	0.001544084	0.000244883	2.80E-05	-0.000223895	-0.000230891	0.000391772	-7.00E-05	-7.00E-05	0.000496645	0.000188881	-7.00E-05	-7.00E-05	-0.000146921	0.000209882	-3.50E-05	0	0.000202843	0	-0.193696033	0.000160851	0.000188876	-7.70E-05	-0.000461745	-0.705497095	-0.196656557	0.000307805	0.000265842	0.000181901	-2.10E-05	-2.10E-05	0	0	0	0
KRTAP6-1	-0.001521028	0.001433378	0.001074366	-0.000537684	0	-0.000268867	0	0.002239028	-0.003220303	0.001252806	0	-0.001877753	0.00723336	-0.001252573	0.008122852	-0.002686417	0.002773468	-0.002326495	-0.002775878	0	0.001164222	0.004981564	0.001074967	0	0.000627045	-0.000627278	-0.000358478	0.000268317	-0.000537684	0.000627278	0	8.96E-05	0.000627239	-0.504720544	-0.000896028	-0.001074833	-0.0002687	-0.000626383	-0.71850084	-0.474243679	0.002060034	0.003848979	0.001075167	-0.000358478	8.96E-05	0	0	0	0
KRTAP8-1	-0.009756276	-0.000181527	-0.000105096	0.000273852	-3.18E-06	-0.000133753	0.000636729	-0.000213336	6.05E-05	-0.000261127	-0.00015605	-0.000242018	-0.00018469	-0.000133764	-0.000114638	4.78E-05	-1.59E-05	-0.000136952	-1.27E-05	-0.000207015	0.000130567	-0.000130559	-4.46E-05	0.00025791	-0.000117831	-0.000127391	6.37E-05	5.73E-05	1.59E-05	2.23E-05	-5.41E-05	0.000124191	-0.000242016	-0.195189156	5.41E-05	0.000397941	0.000105094	-0.000831041	-0.728417263	-0.311035385	3.82E-05	-0.000108275	-0.000184716	-4.14E-05	-0.000156049	0	0	0	0
KRTAP11-1	-0.02107182	-0.000189365	-5.79E-05	1.28E-05	-4.96E-05	-0.000166075	6.99E-05	-0.000147288	-2.10E-05	-6.01E-06	4.13E-05	-0.000126248	-0.000304318	3.76E-05	7.51E-06	2.18E-05	-8.42E-05	-0.000105962	-1.95E-05	-4.51E-05	2.78E-05	-5.26E-06	-1.73E-05	5.56E-05	-3.31E-05	-1.95E-05	-7.14E-05	-9.62E-05	-0.0001022	-4.73E-05	0.000250234	6.84E-05	-0.000141276	-0.117248008	-6.91E-05	0.000380934	-3.16E-05	-4.43E-05	-0.791636117	-0.25669334	7.44E-05	-2.56E-05	1.95E-05	-5.71E-05	-8.57E-05	0	0	0	0
KRTAP10-1	-0.024735899	-0.000681584	4.87E-05	9.74E-05	-9.74E-05	-0.000243456	0.004012454	0.000267772	0.000754439	-0.000121651	-7.30E-05	-0.000243497	0.001532699	-0.00012168	0.000194738	0.000194683	0.000146069	-0.000438265	-0.000243357	0.000365119	0.000389516	2.43E-05	0.000292117	-0.000121727	0.000413851	-0.000292162	0.000146039	0.000535549	-2.43E-05	-0.000170406	-0.000243497	0.000632708	-0.000121723	-0.003233081	9.74E-05	0.00126565	-0.000267813	-0.000899913	-0.748432011	-0.087036746	-0.000194692	-0.00043808	0.000194702	-0.000486788	0.000170406	0	0	0	0
KRTAP10-2	-0.020418875	-0.000421642	9.73E-05	-4.87E-05	-0.000664825	-0.000259515	-0.004389747	0.000486422	0	-0.000243248	0.00069742	0.000340562	0.000956313	-0.000421518	-6.49E-05	0.000859244	0.000486597	-0.000113544	0.000210848	0	0.000324263	0.000567425	1.62E-05	9.73E-05	-0.000210824	0	-6.49E-05	-0.000454035	-0.000145985	0.00019463	0.000389216	0.000405381	-0.00014595	-0.00507986	1.62E-05	0.001118727	-3.24E-05	-0.000891628	-0.753783747	-0.238843536	0.000113513	6.48E-05	0.000356629	0.000486433	0.000502554	0	0	0	0
KRTAP10-3	-0.023572942	-2.40E-05	-3.60E-05	-6.00E-05	-0.000143968	-0.000263924	-0.001918797	-0.000143956	-0.000491739	-0.000263867	0.000131991	6.00E-05	-7.20E-05	-0.000107947	9.60E-05	0.000563818	0.000179942	0.000335923	-0.000575907	-4.80E-05	0.000215944	0.000323806	0.00025195	0.000239943	0.000275904	-0.000179985	0.000179943	-0.000179957	0.000731599	-6.00E-05	0.000599744	6.00E-05	-0.000251916	-0.009528535	-0.000227964	0.000611807	0.000143973	-0.000119908	-0.744676457	-0.170279884	8.39E-05	-0.000155921	0.000431754	-7.20E-05	0	0	0	0	0
KRTAP10-5	-0.032754708	-0.000475069	-6.79E-05	-0.000176449	0.000162866	-8.14E-05	-0.001357013	0.000624214	-0.000298652	0.000244148	-0.000122165	-0.000230782	0.00035283	4.07E-05	2.71E-05	-0.000285079	-0.00029852	0.000244258	0	0.000135754	0.000380021	2.71E-05	-8.14E-05	9.50E-05	-0.000284963	0.000420763	4.07E-05	0.000108579	0.00043433	8.14E-05	0.000529347	0.000746326	-0.000271461	-0.00526984	-0.000312173	0.000773465	6.79E-05	-0.000312038	-0.73809515	-0.159547503	-5.43E-05	0.000108579	0.000122115	-0.000230713	-2.71E-05	0	0	0	0
KRTAP10-6	-0.028384461	-0.001110957	-0.000350864	-0.00064316	-0.000526222	-0.000292523	0.014428519	0	-0.000526713	0.002160554	0.000292594	-0.000117031	0.001929245	-0.000819015	-0.000175549	-0.001754961	0.001168553	0.003096603	-0.000877748	0.000760745	0.000292298	0.002980595	-0.000351006	0.00093541	0.00064329	0.000585153	-5.85E-05	0.000584584	0.001576301	0.000467459	-0.000819248	-0.013831382	0.000292357	-0.004322073	-0.000351078	0.000584489	-0.000116926	-0.000700621	-0.80776472	-0.1320738	-0.001579049	0.000525923	0.000409483	-0.000525412	0.000700763	0	0	0	0
KRTAP10-7	-0.027218348	-0.000451717	-0.000314266	-7.86E-05	-0.000216065	9.82E-05	0.004805163	-0.000157146	1.96E-05	-3.93E-05	0.000333914	-5.89E-05	5.89E-05	-5.89E-05	-0.000314296	-3.93E-05	1.96E-05	0.000137449	0.000196443	0	0.000176766	0	-1.96E-05	0.000255329	0.000137479	3.93E-05	0.000373142	5.89E-05	-0.000491017	7.86E-05	-9.82E-05	-0.000274874	-0.000274964	-0.005291423	-0.000255349	0.00060872	0.000589184	-0.006341101	-0.747418821	-0.148329676	0.00058912	-0.000216015	0.000490916	-0.000176742	-9.82E-05	0	0	0	0
KRTAP10-8	-0.023226963	-0.000390249	-0.00072458	0.000501507	8.36E-05	-0.000418104	0.002140147	-0.000501758	0	-0.000585232	0.001421059	-0.000223025	0.000724496	0.000390272	-0.000139395	2.79E-05	-0.000390204	2.79E-05	0.000919473	0.000167272	-8.36E-05	0.001532159	0.000195059	0.000529516	0.000306485	0.000223008	0.000222918	0.000696436	0.000640709	0.000752383	-0.000557499	-0.000696678	0.000222922	-0.003534075	-0.000334454	0.001476644	0.000613035	-0.001253415	-0.753631692	-0.13029796	0.001170295	0.001949551	0.000557283	-0.000445904	-0.000445939	0	0	0	0
KRTAP10-9	-0.026123051	-0.000305131	-0.000164251	-0.000140833	-0.000516296	-0.000539953	-0.000961414	0	-9.39E-05	7.04E-05	-7.04E-05	-0.00032867	0.000187762	0.000211327	-0.000352195	-9.39E-05	-0.000586838	0.000281694	-9.39E-05	4.70E-05	-0.000117373	0.001712816	0.000164315	0.000352103	0.000211193	7.04E-05	0.000164277	0.000891769	0.000586724	-2.35E-05	-0.000352195	-0.000164299	4.69E-05	-0.007349241	2.35E-05	0.000844875	-0.000305126	-0.000398784	-0.713487305	-0.156431759	-0.00039905	0.000304997	0.000586686	-0.0002582	0.000164269	0	0	0	0
KRTAP10-10	-0.030940981	-0.000528481	-0.000792778	-0.000117451	-2.94E-05	-5.87E-05	-0.001525172	-0.000396379	0.000396274	-5.87E-05	-0.000205577	-8.81E-05	-0.000220193	-0.000102792	2.94E-05	-1.47E-05	0.000176157	7.34E-05	0.000102771	-0.000234943	0.000308242	0.000660423	5.87E-05	0.000440289	-7.34E-05	-2.94E-05	0.000249544	0.000484384	0.000234854	2.94E-05	-0.000719391	-0.00020551	0.000337643	-0.008207252	-0.000249597	0.000895295	8.81E-05	-0.001496557	-0.699333252	-0.140043876	0.000455023	0.000396343	0.000763129	-0.000718901	0.000807053	0	0	0	0
KRTAP10-11	-0.028490449	-0.000250838	-0.000426414	-7.52E-05	-0.00097826	-7.53E-05	-0.001579936	0	-0.000275987	0.000125287	0.00032616	-2.51E-05	0.000526645	0.000577003	-0.000150545	0.000426302	0.000601823	-0.000100272	-0.000275987	-0.000401306	0.000426325	-5.02E-05	-7.53E-05	0	2.51E-05	0.000401271	0.000250812	0.00065193	-0.000150479	-0.000351076	-0.000802724	0.000225748	0.000551805	-0.003206046	-2.51E-05	0.00170475	0.000250816	-0.00072659	-0.751470402	-0.093662146	-7.52E-05	-2.51E-05	0.000927754	0.000727057	7.52E-05	0	0	0	0
KRTAP12-3	-0.02734491	6.99E-05	-0.00108275	-0.001222283	-0.001816689	-6.99E-05	0	-0.000314591	-0.000244688	-0.001118233	0.001397656	-0.00052428	0.002689283	-0.000174781	-0.000244688	-0.000489334	0	-0.000559225	0.00027947	0	0.000977791	0.003908516	-0.000244599	-0.001292878	0.00013981	-0.000244533	-3.49E-05	0.001606137	-6.99E-05	0.000978288	-0.001327805	-0.000628519	-0.000838086	-0.000838756	-3.49E-05	0.0022356	-0.000454321	-0.000943566	-0.772348457	-0.075899991	0.000803156	-0.001327387	0.001013288	-0.000838472	0.000627228	0	0	0	0
KRTAP12-2	-0.039043348	-9.46E-05	0.000148734	-0.000283935	-0.000432588	-0.000459646	0.001351623	-0.000310985	-0.000216345	0.000108115	0	-9.47E-05	-0.000297407	-0.000216345	0.000270426	0	-1.35E-05	-0.000121642	-6.76E-05	-0.000432657	0.000108146	0.000405601	0.000202815	0.000189259	-1.35E-05	0.000310942	-6.76E-05	-2.70E-05	-5.41E-05	-0.000135124	-0.000446176	-0.000108176	-0.000432564	-0.007846615	-0.000256877	0.000473079	-0.000283911	-0.000688505	-0.718519796	-0.185720595	-0.000216266	0.000838155	0.000527259	0.000189167	0.00010815	0	0	0	0
KRTAP12-1	-0.035514087	-0.000381389	-0.000210612	2.63E-05	9.21E-05	-0.00035542	0	-0.000263328	0	0.000407736	0.000210643	0.000302793	-0.000447519	-5.27E-05	-0.000263328	6.58E-05	-5.27E-05	-0.000460565	0	-0.000513445	0.00038165	0.000855094	-0.000236958	0.001604866	0.000302707	-0.000855523	-0.000565889	-0.000315904	0.001091541	-0.001511178	-0.001092497	-0.000250097	0.000171061	-0.008149469	-0.00019745	0.001381596	-0.000407941	-0.001925961	-0.717075416	-0.149218507	3.95E-05	0.000355319	-9.21E-05	-0.000288862	-6.58E-05	0	0	0	0
KRTAP10-12	-0.042048894	-0.000581479	-0.000134154	0	-0.000737774	-0.000201292	0.009556741	0.00015657	0.000290828	0.000402369	-0.000111864	-0.000335477	-0.00073814	-0.000134235	-0.000201348	-0.000111864	0	-0.000961625	0	-0.000201305	6.71E-05	0.00111797	0.00029076	-0.000424977	-0.000357684	0.000111838	0.000134169	0.000715368	-0.0001342	0.000335425	-0.001341792	-8.94E-05	0.000134192	-0.008603018	-0.000223632	0.001341439	-0.000245978	-0.001832022	-0.717766838	-0.136719068	2.24E-05	-2.24E-05	0.000268225	0.000558911	-8.95E-05	0	0	0	0
POTEH	0.000676781	0.000947627	0.000270662	0.000947139	-0.000744442	0.000135382	0.014879176	0.000135401	-0.00040624	0.001082546	-0.000135426	-0.00040624	0.004798063	0.000609261	0.000203058	0.001082647	-0.000135394	0	-0.001961884	0.000338462	-0.006006036	-0.004041354	0.001150394	-0.000473669	0.000676242	-0.0002707	0.000879342	0.00060906	0.000338478	0.000135394	0.001894277	0.000405955	0.000270687	0.000405993	-6.77E-05	0.000473803	0.001622677	-0.002637531	6.77E-05	-0.000541476	-0.001686377	0.0004051	0.001623514	-0.00033843	0.000270674	0	0	0	0
MMP11	0.036975197	0.152352239	-0.004751741	-0.013904547	-0.064296195	0.023933669	-0.026540135	0.010658726	0.000141273	5.14E-05	-0.012019085	0.003733361	0.000857425	-0.001644375	0.00172835	0.003158681	0.003264541	0.002578982	0.001070158	0.002925223	0.026216975	0.000284571	0.075688594	-0.003926756	-0.003411565	0.003906961	0.002211453	0.009772208	-0.021623367	0.016786027	0.009038066	-0.004446971	-0.00439674	-0.116413155	0.000484944	-0.020964326	0.008072821	-0.005154783	0.011678567	-0.041640744	0.02753648	-0.010211286	-0.006102894	0.022403307	0.003332589	0.790994151	1	0.224620109	0.611158522
NEFH	8.12E-05	0.000827627	0.024613247	0.000315871	-0.000105222	0.000148523	-0.000701389	0.010199821	0.005905567	0.011512129	-0.008197733	0.011062971	-0.077144575	-0.032116561	-0.015513014	-0.021376245	0.004891916	0.00644506	0.174628387	0.003849991	-0.015374724	0.016040901	-0.001060662	-0.001317512	-0.000546622	-0.002402505	0.00061863	0.001705768	-1.60E-05	5.92E-05	0.00588277	0.000109422	0.000353817	0.000607492	-0.000127485	-8.31E-05	-1.30E-05	-0.024706638	-0.00030892	-0.000401247	0.001022065	0.001894332	-0.000503766	-0.000215501	-9.62E-05	0	0	0	0
ST13	0.009822225	-0.009903514	0.007734358	0.017546163	0.017864062	0.022018174	0.038410735	0.017313053	0.006789817	0.005627518	-0.01532981	0.016674791	0.010734367	0.02558529	0.045115324	0.018443726	0.030655414	0.035000244	0.00490257	0.019875476	0.022876598	0.003007872	0.006039272	0.024214398	0.008550141	0.024392596	0.009699126	0.016394899	-0.006739571	0.026703239	0.012483629	0.017835602	0.005747743	0.02129468	0.029661636	0.013612289	0.009800013	0.016147141	0.015396231	0.011457548	0.015153065	0.003587814	0.003346118	-0.003791762	0.000356188	0.531099702	0.625634929	0.47228175	1
GYG2	0.498721695	0.443486927	0.000961052	0.008744988	0.057849008	0.00178207	0.005670943	0.017042214	-0.002879548	0.012044724	0.00449351	0.005139092	-0.00319134	-0.004211189	0.023616848	0.027947776	0.004262243	0.00646916	0.112019362	-0.010031783	0.058813323	-3.25E-05	0.011454061	0.002740149	0.02558876	0.00296025	0.000349274	0.006499918	0.007356697	0.002302743	0.031708899	0.084660273	0.00317228	0.012437005	0.001700429	0.028146665	0.01246756	-0.001502419	0.018552818	0.024209855	0.011973704	0.000533705	0.025353117	0.002146893	0.000735161	0.046675126	0.040484677	0.038687459	0.033216979
ARX	-4.92E-05	0.000417164	0.000393801	9.85E-05	-4.41E-05	-3.89E-05	0.00030057	0.026023484	-0.01138252	-0.004489494	5.96E-05	-0.002089735	-0.005424528	-0.009677993	-0.006655157	0.005516453	-0.019048319	-0.000650532	-0.000214932	-0.001654775	-0.000600541	7.00E-05	-2.59E-06	-5.96E-05	0.000279365	0.00127447	0.001414217	5.70E-05	9.07E-05	-1.81E-05	0.00034973	4.41E-05	0.000485605	-0.003495928	-0.001321176	1.55E-05	0.002773937	0.002424616	0.000101037	-0.000173598	-0.000510682	0.000367757	0.007803345	-0.000630131	-3.63E-05	0.000487168	0.00067111	0.034199193	1
RPGR	0.04594305	0.012199332	-0.008081824	-0.003552151	-0.007485928	0.024162282	-0.015235419	0.019661899	-0.015869932	-0.002170136	-0.011329412	0.001001234	0.002331192	0.008061244	0.027198416	0.026350893	0.010547623	0.018790218	-0.019233056	-0.007140128	-0.097779855	-0.010385246	0.004702864	-0.020553159	0.002590403	0.003665722	0.010128527	-0.006387077	-0.004800418	0.014229323	0.05589734	-0.000144668	-0.015132242	0.012009668	0.037231724	0.014292296	0.001260428	0.059731512	0.022628518	0.020964175	0.041241301	0.009322862	-0.006592708	-0.002749644	0.02300991	0.381652213	0.405517986	0.540786736	0.221417271
CHST7	-0.006829292	-0.02591422	0.010730173	-0.019335439	-0.001239774	0.009192509	0.017869706	0.010582005	-0.041879975	0.004025369	0.007948556	0.018507599	0.044965217	0.007238358	-0.018888779	-0.003462673	-0.00825332	-0.015744585	0.008259228	-0.00425329	-0.061201894	-0.008022719	-0.064476868	0.00131468	-0.009132496	0.001142171	0.00862856	-0.001889467	0.008993822	0.022225742	-0.042667053	-0.009323777	-0.008511345	0.001291951	0.000975148	0.013344357	0.002978931	-0.018575386	0.008154159	0.074382994	0.008828924	0.012357907	0.003454786	-0.003248769	-0.01030882	0.261878079	0.576993871	0.181975604	1
PAGE4	5.14E-05	0.008460544	-0.000611652	-0.000285647	4.00E-05	-5.14E-05	0.000462738	0.000773792	7.99E-05	0	-0.000684518	-5.13E-05	6.28E-05	-5.71E-05	0.002011662	0.000108063	-1.14E-05	-5.71E-05	0.000137086	-0.000422626	-0.00031984	4.57E-05	0.000125692	-0.000131377	-0.000245599	0.004957749	0.000399868	0.003210158	0	0	-0.010743638	-6.28E-05	-0.000296985	0.000114266	0.001613053	0	0	-0.00718841	-5.71E-06	-8.00E-05	-0.00021138	-0.000171238	0.001021704	1.14E-05	6.86E-05	0	0	0	0
LPAR4	-0.024091178	-0.013898136	0.003790441	-0.004843653	0.045633053	-0.001003893	0.008426191	0.117724899	0.036323747	0.074384493	0.04012863	0.029092731	-0.005058091	0.00543692	0.093308675	0.173844306	0.057929829	0.047169517	0.020044745	0.024713999	0.130446346	-0.002579312	-0.00993409	-0.006902402	-0.018242962	0.010028005	0.019100791	0.039530766	-0.018582647	-0.020500092	0.008461579	0.002631855	-0.004125162	0.035932978	0.005301844	0.001679448	0.0108019	-0.01861298	0.01282404	-0.001981653	-0.020324825	-0.004841805	-0.016274015	0.003428747	0	0.232815139	0.187192522	0.304273328	1
SYTL4	0.006464405	-0.04042054	0.004986073	-0.013842678	0.004030905	0.011049196	-0.023118773	0.017639188	-0.011299388	0.004932032	0.005180119	0.011458015	0.003971656	-0.004138741	0.00887454	-0.027178272	0.036169404	0.000376712	0.003696012	-0.003830361	-0.049509826	0.000899099	-0.006091798	0.002986728	0.004656612	-0.016768377	0.006206746	-0.009070212	-0.013672341	-0.003787753	0.0129911	0.010839448	-0.00589371	-0.002335295	-0.002255802	0.0066141	-0.001704223	-0.04155066	0.009545077	0.015150057	0.00830165	0.002941814	0.000240692	0.002932122	0.000593061	0.389359131	0.547726805	0.432280287	1
TCEAL4	-0.035085296	0.001185628	0.001738514	-0.005532567	0.00037975	0.014235582	0.097864207	0.009555095	0.002129988	0.001625136	-0.007663986	-0.001344648	-0.007616685	0.001076671	0.006294589	0.005370066	-0.001854545	0.008797487	0.00091852	-0.002523775	0.027211447	-0.002063027	-0.013671593	0.016338615	-0.006509998	0.027251414	0.012037371	0.019763032	0.007930409	0.003897007	0.056310159	0.000633893	-0.001076434	-0.002704294	0.002401985	0.012751772	0.000934215	0.002656663	0.006679269	0.000938667	0.013065419	0.00876343	-0.001245888	-0.006165019	0.000496492	0.595112022	0.595850799	0.652530588	1
NRK	-0.005656447	-0.008427383	-0.016213368	0.01997307	0.013645763	0.004822896	-0.006223565	2.72E-05	0.000176882	-0.000794632	-0.002415699	0.016841443	-0.00282036	-6.80E-06	0.001760267	0.004097412	-6.80E-06	-5.44E-05	0.003201288	6.12E-05	-0.008665102	4.76E-05	-0.023364764	-0.003612439	-0.006743891	-0.006838871	0.001106478	-0.014996542	-0.004186312	-0.004310191	-0.013354083	1.36E-05	0.0021674	-0.003332032	0.000550125	0.000315469	0.002485882	0.014447329	-0.000101815	2.04E-05	0.003911652	-0.000442151	-0.002497168	0.00278525	9.53E-05	0.02863789	0.043654827	0.075329086	1
MUM1L1	-0.004020145	-0.006079874	-0.001353193	-5.10E-05	0.001264248	0.001176922	-0.006091952	0.003196094	0.003020024	-0.000902514	-7.66E-05	-0.000429215	-0.006112225	0.002373302	-8.59E-05	-0.015671494	0.002424873	0.00057861	0.000498929	0.000438003	-0.000575943	-1.50E-05	-0.002182973	-0.000189106	0.000150057	0.002112601	0.001445747	-4.20E-05	-0.009229554	-0.001444759	0.001266418	0.001908396	6.90E-05	-0.001352134	0.001307932	-0.000207046	-0.008849332	-0.01780664	-0.001039434	-0.000964999	0.000139628	0.000262851	0.002610093	0.017309502	-1.50E-06	0.097818557	0.172171116	0.219612525	1
KLHL13	-0.039397158	-0.014964425	0.02926082	-0.025222258	0.020370332	-0.008006638	0.012591918	0.023598664	-0.001334785	0.067825664	0.010978584	0.018688175	0.003777851	0.001420299	0.010512215	-0.024441573	-0.026309958	0.040626555	0.013357376	-0.004794883	0.257233187	-0.024789267	0.012437242	0.007072016	-0.016499709	0.019864461	0.017590272	0.026550704	0.003074646	-7.49E-05	0.04466014	0.011295053	-0.001141285	0.017348597	0.000828778	-0.011403272	0.005293793	-0.014626854	-0.00372321	-0.005969891	0.019434275	0.005465341	-0.018092272	-0.005090002	-0.00062986	0.672934983	0.913651939	0.388871833	0.258634039
FRMD7	-0.003919377	6.90E-05	0.000690285	0.085595021	0.029279922	-0.014432336	0.000137504	-0.001170209	0.001170655	0.004744597	-0.000138302	-0.002901835	0.001448178	0.005719929	-0.004240006	-0.022890159	0.001885876	6.83E-05	0.002061877	-0.010977901	-0.004287965	0.000414052	0.001231903	0.00048372	0.000345448	6.91E-05	0.002551917	0.001036146	-0.002955287	0.005611107	-0.044514004	0.005161465	0.001241087	-0.003278854	-0.000412887	-0.003850161	-0.00041429	-0.0022068	-0.00382331	-0.015417775	0.000345432	0.000826878	0.000966815	-0.000207229	0.000414468	0.10906767	0.057360123	0.310623456	0.010543998
RAP2C	0.001922587	-0.002414567	0.003593607	0.004643604	0	0.003247693	-0.010150254	0.011996015	0.005237218	0.002987923	0.00087916	0.003162519	0.00192047	0.004786799	0.005722083	-0.008849866	0.004155168	0.006372433	0.003548851	0.002030589	0.003527212	-0.009029341	0.002449436	0.000361855	0.00121152	-0.000592997	0.00041689	-0.001065592	-0.007036164	-0.000206305	0.009298518	-0.009275211	-0.004108032	0.010353953	0.00946044	0.004374819	0.00127602	-0.000245642	0.009059012	0.0051876	0.006292601	-0.000496681	0.001583952	0.005264056	0.000957834	0.159095722	0.145269185	0.278535569	0.137744619
[truncated: 4 more columns]
